# Supplementary material for: Optimization of a deep mutational scanning workflow to improve quantification of mutation effects on protein–protein interactions
Source: BMC Genomics. 2024 Jun 24;25:630. doi: 10.1186/s12864-024-10524-7 (PMC11194945; doi:10.1186/s12864-024-10524-7)
Supplement: Supplementary file 2 — Supplementary Material 2. [file 12864_2024_10524_MOESM2_ESM.xlsx]

## Sheet: Sheet1
After transformation
Sample	Volume plated [ul]	SC-ura	Total transformants	SC-leu	Total transformants	Volume plated [ul]	SC-ura/leu	Total transformants	Fraction double [%]	Fraction double [%]
1.1	40	94	822500	107	936250	400	0	0		0.722225
	40	84	735000	131	1146250	400	0	0		0.118883
	110	268	852727	249	792273	1100	3	954.545		0.428802
	110	238	757273	250	795455	1100	3	954.545
Average			791875		917557			477.273	0.000558555	0.955765
										0.790442
2.1	40	113	988750	106	927500	400	2	1750		0.860832
	40	96	840000	110	962500	400	0	0
	110	295	938636	294	935455	1100	7	2227.27		1.15665
	100	286	910000	218	693636	1100	6	1909.09		1.66453
Average			919347		879773			1471.59	0.00163724	1.35265
3.1	40	124	1085000	136	1190000	400	12	10500
	40	106	927500	128	1120000	400	8	7000
	110	292	929091	356	1.13273e+06	1100	11	3500
	100	343	1.09136e+06	346	1.10091e+06	1100	17	5409.09		3.30368
Average			1.00824e+06		1.13591e+06			6602.27	0.00617743	2.11876
Average fraction									0.00279108	2.61199
SD									0.00298185
										0.494892
										1.61613
1.2	35	173	1730000	211	2110000	350	19	19000		0.9908
	35	180	1800000	228	2280000	350	24	24000
	100	512	1792000	554	1939000	1000	31	10850		0.593816
	100	471	1648500	499	1746500	1000	30	10500		0.258956
Average			1742625		2018875			16087.5	0.00859051	0.49486
2.2	35	162	1620000	235	2350000	350	22	22000
	35	162	1620000	231	2310000	350	17	17000
	100	422	1477000	451	1578500	1000	30	10500
	100	451	1578500	431	1508500	1000	28	9800		2.24481
Average			1573875		1936750			14825	0.00848161	1.24791
										1.70004
3.2	35	202	2020000	200	2000000	350	51	51000
	35	224	2240000	202	2020000	350	25	25000		1.4652
	100	380	1330000	330	1155000	1000	69	24150		0.0865759
	100	474	1659000	425	1487500	1000	53	18550		0.775175
Average			1812250		1665625			29675	0.0172119
Average fraction									0.011428	1.04895
SD									0.00500928	1.16319
										1.10346
1.3	20	149	2607500	162	2835000	200	44	77000
	20	190	3325000	205	3587500	200	40	70000
	60	480	2800000	526	3.06833e+06	600	49	28583.3
	60	458	2.67167e+06	499	2.91083e+06	600	36	21000		2.6465
Average			2.85104e+06		3.10042e+06			49145.8	0.0166531	2.97964
										2.82557
2.3	20	165	2887500	197	3447500	200	39	68250
	20	110	1925000	130	2275000	200	14	24500		2.96243
	60	365	2.12917e+06	413	2.40917e+06	600	41	23916.7		3.54605
	60	438	2555000	461	2.68917e+06	600	36	21000		3.22195
Average			2.37417e+06		2.70521e+06			34416.7	0.013644
										3.75202
3.3	20	143	2502500	181	3167500	200	65	113750		4.01404
	20	170	2975000	206	3605000	200	53	92750		3.87883
	60	458	2.67167e+06	493	2.87583e+06	600	112	65333.3
	60	453	2642500	437	2.54917e+06	600	111	64750
Average			2.69792e+06		3.04937e+06			84145.8	0.029717
Average fraction									0.0200047
SD									0.00854461
										Fraction double [%]
1.4	10	106	3710000	134	4690000	100	43	150500		0
	10	105	3675000	119	4165000	100	59	206500		0
	50	517	3619000	452	3164000	500	87	60900		0
	50	483	3381000	518	3626000	500	51	35700
			3596250		3911250			113400	0.0306731	1.56846e-06
										#DIV/0!
2.4	10	115	4025000	133	4655000	100	74	259000		0
	10	116	4060000	117	4095000	100	50	175000
	50	481	3367000	494	3458000	500	86	60200		0
	50	531	3717000	566	3962000	500	77	53900		0
			3792250		4042500			137025	0.0356014	1.76136e-06
3.4	10	132	4620000	137	4795000	100	64	224000
	10	112	3920000	181	6335000	100	63	220500
	50	502	3514000	589	4123000	500	148	103600
	50	484	3388000	548	3836000	500	69	48300		0
			3860500		4772250			149100	0.03515	1.4731e-06
Average fraction									0.0338082	-200
SD									0.00272441
After second selection
Sample	Culture OD	Volume plated of 1/100 dilution[ul]	SC-ura	Total transformants	Cells per mL per OD	Volume plated [ul]	SC-ura/leu	Total transformants	Cells per mL per OD	Fraction double [%]
1.1	2.1314	2	214	2140000000	5.02017e+06	2	77	7700000	18063.2	0.722225
	2.1314	2	202	2020000000	4.73867e+06	2	12	1200000	2815.05	0.118883
Average				2080000000	4.87942e+06			4450000	10439.1	0.428802
2.1	2.14	2	164	1640000000	3.83178e+06	2	78	7800000	18224.3	0.955765
	2.14	2	221	2210000000	5.16355e+06	2	87	8700000	20327.1	0.790442
Average				1925000000	4.49766e+06			8250000	19275.7	0.860832
3.1	1.9494	2	200	2000000000	5.12978e+06	2	115	11500000	29496.3	1.15665
	1.9494	2	126	1260000000	3.23176e+06	2	104	10400000	26674.9	1.66453
Average				1630000000	4.18077e+06			10950000	28085.6	1.35265
Average for replicates					4.51929e+06
1.2	1.769	2	104	1040000000	2.93951e+06	2	169	16900000	47767.1	3.30368
	1.769	2	145	1450000000	4.09836e+06	2	152	15200000	42962.1	2.11876
Average				1245000000	3.51894e+06			16050000	45364.6	2.61199
2.2	1.712	2	158	1580000000	4.61449e+06	2	39	3900000	11390.2	0.494892
	1.712	2	126	1260000000	3.67991e+06	2	101	10100000	29497.7	1.61613
Average				1420000000	4.1472e+06			7000000	20443.9	0.9908
3.2	1.6612	2	277	2770000000	8.33735e+06	2	82	8200000	24681	0.593816
	1.6612	2	116	1160000000	3.49145e+06	2	15	1500000	4514.81	0.258956
Average				1965000000	5.9144e+06			4850000	14597.9	0.49486
Average for replicates					4.52684e+06
1.3	1.7486	2	191	1910000000	5.46151e+06	2	212	21200000	60619.9	2.24481
	1.7486	2	229	2290000000	6.5481e+06	2	142	14200000	40603.9	1.24791
Average				2100000000	6.0048e+06			17700000	50611.9	1.70004
2.3	1.706	2	209	2090000000	6.12544e+06	2	152	15200000	44548.7	1.4652
	1.706	2	208	2080000000	6.09613e+06	2	9	900000	2637.75	0.0865759
Average				2085000000	6.11079e+06			8050000	23593.2	0.775175
3.3	1.5236	2	161	1610000000	5.28354e+06	2	84	8400000	27566.3	1.04895
	1.5236	2	147	1470000000	4.8241e+06	2	85	8500000	27894.5	1.16319
Average				1540000000	5.05382e+06			8450000	27730.4	1.10346
Average for replicates					5.72314e+06
1.4	1.5236	2	134	1340000000	4.39748e+06	2	175	17500000	57429.8	2.6465
	1.5236	2	156	1560000000	5.11945e+06	2	229	22900000	75151	2.97964
Average				1450000000	4.75847e+06			20200000	66290.4	2.82557
2.4	1.6832	2	198	1980000000	5.88165e+06	2	289	28900000	85848.4	2.96243
	1.6832	2	159	1590000000	4.72315e+06	2	277	27700000	82283.7	3.54605
Average				1785000000	5.3024e+06			28300000	84066.1	3.22195
3.4	1.3318	2	164	1640000000	6.15708e+06	2	302	30200000	113380	3.75202
	1.3318	2	154	1540000000	5.78165e+06	2	303	30300000	113756	4.01404
Average				1590000000	5.96936e+06			30250000	113568	3.87883
Average for replicates					5.34341e+06
Average fraction double transformants
Amount DNA transformed [ug]	After transformation	SD after transformation	After S2	SD after S2
0.25	0.279108	0.298185	0.875778	0.462244
0.5	1.1428	0.500928	1.36588	1.10728
0.75	2.00047	0.854461	1.19289	0.468875
1	3.38082	0.272441	3.30878	0.53197
Average total transformants
Amount DNA transformed [ug]	After transformation	SD after transformation
0.25	1881383	226233
0.5	3563138	159639
0.75	5536806	442420
1	7858492	562285
