# Supplementary material for: Optimization of a deep mutational scanning workflow to improve quantification of mutation effects on protein–protein interactions
Source: BMC Genomics. 2024 Jun 24;25:630. doi: 10.1186/s12864-024-10524-7 (PMC11194945; doi:10.1186/s12864-024-10524-7)
Supplement: Supplementary file 3 — Supplementary Material 3. [file 12864_2024_10524_MOESM3_ESM.csv]

pair	avgGR_slow	SD_slow	SE_slow	avgGR_balanced	SD_balanced	SE_balanced	avgGR_fast	SD_fast	SE_fast
wt_ATF2	0.0518499836613516	0.0027711049919496946	0.0013855524959748473	NA	NA	NA	NA	NA	NA
wt_NFE2	0.039194069040377096	8.191073016773385e-4	4.0955365083866925e-4	0.026324023788177428	0.0032508633173533004	0.0016254316586766502	NA	NA	NA
wt_ATF7	0.15516794933432737	0.001069915559517711	5.349577797588555e-4	0.10743827021548454	0.009757205984863956	0.004878602992431978	0.07975122587945391	0.005429873265443319	0.0027149366327216596
3aG_ATF2	0.034477192442090285	1.247302389846491e-4	6.236511949232455e-5	NA	NA	NA	NA	NA	NA
1cG_ATF2	0.05081006402557885	0.012039144024984573	0.006019572012492287	NA	NA	NA	NA	NA	NA
2dG_ATF2	0.03592989494454038	0.0011000537746108463	5.500268873054232e-4	NA	NA	NA	NA	NA	NA
3aG_NFE2	0.03683046723443699	1.8093459065380378e-4	9.046729532690189e-5	0.01852073630034696	0.0026804798936072047	0.0013402399468036023	NA	NA	NA
2eG_ATF2	0.03836096208269783	0.001332113163589212	6.66056581794606e-4	NA	NA	NA	NA	NA	NA
1cG_NFE2	0.03572054325861901	0.0023442091532337424	0.0011721045766168712	0.025343553368899933	0.0038989174573735	0.00194945872868675	NA	NA	NA
2dG_NFE2	0.03752562857314254	0.0017925519975098706	8.962759987549353e-4	0.0206991701678084	0.007076356714422582	0.003538178357211291	NA	NA	NA
2aG_ATF2	0.03391781466407597	7.206703899310257e-5	3.6033519496551285e-5	NA	NA	NA	NA	NA	NA
2eG_NFE2	0.03854987780780795	0.0012720319958647508	6.360159979323754e-4	0.01597423289254404	0.0036913855028151213	0.0018456927514075606	NA	NA	NA
1aG_ATF2	0.038441589815646465	0.0011566012306753865	5.783006153376933e-4	NA	NA	NA	NA	NA	NA
3aG_ATF7	0.05742670969226603	8.748272485084911e-4	4.3741362425424557e-4	0.02724708513316178	0.004233684195777168	0.002116842097888584	0.02787083992401347	0.005011683739656648	0.002505841869828324
1dG_ATF2	0.036001526396802666	0.002618013551241372	0.001309006775620686	NA	NA	NA	NA	NA	NA
1cG_ATF7	0.14786952557797778	0.003529590282281547	0.0017647951411407735	0.09795374799121687	0.009953927109915528	0.004976963554957764	0.0707634838313266	0.0022778531332684807	0.0011389265666342404
2cG_ATF2	0.04037370473875605	0.0015575438132771693	7.787719066385847e-4	NA	NA	NA	NA	NA	NA
3aR_ATF2	0.036363759288182945	0.0025460665994756714	0.0012730332997378357	NA	NA	NA	NA	NA	NA
3bG_ATF2	0.040707409440841946	5.596326933472992e-4	2.798163466736496e-4	NA	NA	NA	NA	NA	NA
3eG_ATF2	0.03378099540431109	4.042338638727529e-5	2.0211693193637647e-5	NA	NA	NA	NA	NA	NA
1eG_ATF2	0.033540220208284906	8.93603290617787e-4	4.468016453088935e-4	NA	NA	NA	NA	NA	NA
2aG_NFE2	0.03697185721191826	0.0018483848957856989	9.241924478928494e-4	0.021028337145051507	5.460536441793891e-4	2.7302682208969455e-4	NA	NA	NA
1gG_ATF2	0.03552680373258231	0.001324194034608503	6.620970173042515e-4	NA	NA	NA	NA	NA	NA
2dG_ATF7	0.045112809668903506	0.004460286425104892	0.002230143212552446	0.011823097338301483	0.006287120726055932	0.003143560363027966	-0.0048424475903673094	0.0051798482635431395	0.0025899241317715697
1aG_NFE2	0.03838303784272036	9.623299843250886e-4	4.811649921625443e-4	0.026284201931473322	0.0017033889997984854	8.516944998992427e-4	NA	NA	NA
2dP_ATF2	0.035751424406045625	0.0028170895869615953	0.0014085447934807976	NA	NA	NA	NA	NA	NA
2eG_ATF7	0.09528600121904199	8.782017513777761e-4	4.3910087568888804e-4	0.05196245732842414	0.007342167421155757	0.0036710837105778786	0.03992459488266434	0.0033774308369590987	0.0016887154184795493
1dG_NFE2	0.035371432722140855	0.0015077225963142373	7.538612981571187e-4	0.020130933551156454	9.25582908967494e-4	4.62791454483747e-4	NA	NA	NA
2bG_ATF2	0.03709790956627759	0.0019396624134439052	9.698312067219526e-4	NA	NA	NA	NA	NA	NA
3aR_NFE2	0.036836155238217816	0.0035544751857238942	0.0017772375928619471	0.016022629682427188	0.009930735671718035	0.0049653678358590175	NA	NA	NA
1fG_ATF2	0.035593746222444086	0.0012358064500343536	6.179032250171768e-4	NA	NA	NA	NA	NA	NA
3dG_ATF2	0.03469169131488588	0.0010336708951453916	5.168354475726958e-4	NA	NA	NA	NA	NA	NA
1eG_NFE2	0.03811189262310534	7.702847617382512e-4	3.851423808691256e-4	0.019946924451808602	0.0030319865777021534	0.0015159932888510767	NA	NA	NA
2aG_ATF7	0.04507638135376303	0.001892158987525894	9.46079493762947e-4	0.010119584312681834	0.008633666573196107	0.004316833286598053	8.431893913728823e-5	0.004618075150584275	0.0023090375752921376
3eG_NFE2	0.0352968595009701	6.645300916647962e-4	3.322650458323981e-4	0.019676258481366067	4.500680588033822e-4	2.250340294016911e-4	NA	NA	NA
1gG_NFE2	0.03747511215664052	8.552322366358374e-4	4.276161183179187e-4	0.022169614722694984	0.004178088734178486	0.002089044367089243	NA	NA	NA
2dP_NFE2	0.03789269287302524	0.0012796297985205548	6.398148992602774e-4	0.011436527991404481	0.0050734730779354205	0.0025367365389677102	NA	NA	NA
3fG_ATF2	0.03984540231581848	0.003236580422583973	0.0016182902112919866	NA	NA	NA	NA	NA	NA
2cG_NFE2	0.03794512321390079	0.0015411879097630534	7.705939548815267e-4	0.027682006569819617	9.428595923404959e-4	4.7142979617024794e-4	NA	NA	NA
2eP_ATF2	0.03446614094235549	6.798636566652081e-4	3.3993182833260403e-4	NA	NA	NA	NA	NA	NA
1aG_ATF7	0.09947799232100371	0.0017200721291741167	8.600360645870584e-4	0.05102171822816336	0.006825809955467455	0.0034129049777337273	0.039759178792500724	0.0032274210679785384	0.0016137105339892692
3bG_NFE2	0.03524294130990248	3.766583510452962e-4	1.883291755226481e-4	0.030019285960052523	0.008958952846463508	0.004479476423231754	NA	NA	NA
3cG_ATF2	0.0344431758030289	0.0014322979753878821	7.161489876939411e-4	NA	NA	NA	NA	NA	NA
2cP_ATF2	0.033021579045448946	0.0012638854209799926	6.319427104899963e-4	NA	NA	NA	NA	NA	NA
2bG_NFE2	0.03701899114356452	7.250385640975062e-4	3.625192820487531e-4	0.021023092283300376	0.004587992239526467	0.0022939961197632336	NA	NA	NA
3aR_ATF7	0.07528470664453257	0.0036149314766470275	0.0018074657383235137	0.03984553693054633	0.012158105310612117	0.006079052655306058	0.029830375535588184	0.003162163045887487	0.0015810815229437435
1gP_ATF2	0.035605452580510344	0.0019552410368924534	9.776205184462267e-4	NA	NA	NA	NA	NA	NA
1bG_ATF2	0.03962938901671101	8.579491579649266e-4	4.289745789824633e-4	NA	NA	NA	NA	NA	NA
3dG_NFE2	0.03599609179022746	0.0017317293287409873	8.658646643704937e-4	0.021210432654154086	0.003779708485041304	0.001889854242520652	NA	NA	NA
2fG_ATF2	0.03550081821798226	0.0018364193240139534	9.182096620069767e-4	NA	NA	NA	NA	NA	NA
1dR_ATF2	0.03458659144690222	9.482267190608145e-4	4.7411335953040726e-4	NA	NA	NA	NA	NA	NA
1fG_NFE2	0.035345773814458206	0.0021807254514156268	0.0010903627257078134	0.025492885027503673	0.008365358213624425	0.004182679106812213	NA	NA	NA
1dG_ATF7	0.048745309513215	0.008346288755079463	0.004173144377539731	0.01603030088115057	0.0014747196034463016	7.373598017231508e-4	-0.002076935159144157	0.0035967133705434215	0.0017983566852717108
3fG_NFE2	0.03725656967096881	0.0028746853515767665	0.0014373426757883832	0.026334544590409195	6.80430311773003e-4	3.402151558865015e-4	NA	NA	NA
1eG_ATF7	0.06860110294581459	0.0032723416002859475	0.0016361708001429737	0.03689460121738122	0.001042024227982813	5.210121139914065e-4	0.02288708552186633	7.537895273000282e-4	3.768947636500141e-4
2eP_NFE2	0.037784999196550144	5.253424459711075e-4	2.6267122298555376e-4	0.018812819142457457	0.009858645640639688	0.004929322820319844	NA	NA	NA
3aS_ATF2	0.03675589238491338	8.907622550156542e-4	4.453811275078271e-4	NA	NA	NA	NA	NA	NA
1gG_ATF7	0.057693431765195924	3.605420806947783e-5	1.8027104034738915e-5	0.02825136204460913	0.007559585119457653	0.0037797925597288264	0.02052436615866844	0.012363823616672575	0.006181911808336288
3fR_ATF2	0.0579884785490999	0.002731775006582907	0.0013658875032914535	NA	NA	NA	NA	NA	NA
2cG_ATF7	0.1290541692778895	0.002583229329899847	0.0012916146649499234	0.08028185329151073	0.005686703874428657	0.0028433519372143283	0.05941960553227932	0.00574161478765762	0.00287080739382881
3bG_ATF7	0.12291535059526684	0.0011176917074773908	5.588458537386954e-4	0.07853800271660125	0.006126291970048159	0.0030631459850240794	0.05285502725547192	0.015810426914406317	0.007905213457203158
3gG_ATF2	0.03384507279637234	0.0024352012133371475	0.0012176006066685738	NA	NA	NA	NA	NA	NA
3eG_ATF7	0.06835994273971303	8.124666822838821e-4	4.0623334114194107e-4	0.034027544078156065	0.008360315552353306	0.004180157776176653	0.02453030554624506	0.009383568143521679	0.0046917840717608395
2dP_ATF7	0.0426432467196724	0.002346187788072842	0.001173093894036421	0.014677471655269583	0.007919957530851838	0.003959978765425919	0.002704486927698144	0.0070677456032855485	0.0035338728016427743
3bR_ATF2	0.05427027135621014	6.412838355732568e-4	3.206419177866284e-4	NA	NA	NA	NA	NA	NA
2bG_ATF7	0.08702206493862805	0.0017170325606710934	8.585162803355467e-4	0.054040339297449856	0.008446778162366192	0.004223389081183096	0.034250135161265495	0.007518118704637657	0.0037590593523188286
1aR_ATF2	0.038753202063353066	0.0030229466758765478	0.0015114733379382739	NA	NA	NA	NA	NA	NA
1cP_ATF2	0.03719049749552361	0.0012726596210151657	6.363298105075829e-4	NA	NA	NA	NA	NA	NA
1eR_ATF2	0.05002248320667243	0.002178579195003919	0.0010892895975019596	NA	NA	NA	NA	NA	NA
1gP_NFE2	0.03591291129868017	3.0003355845640495e-5	1.5001677922820247e-5	0.015144986679662319	0.00570546171526845	0.002852730857634225	NA	NA	NA
3dR_ATF2	0.03503031429887429	0.0019133977597478229	9.566988798739114e-4	NA	NA	NA	NA	NA	NA
1dP_ATF2	0.032320052024513074	0.001643979005730747	8.219895028653735e-4	NA	NA	NA	NA	NA	NA
1dR_NFE2	0.03432880736865586	0.0011014811948669887	5.507405974334944e-4	0.018581347029830542	0.0032399108204410926	0.0016199554102205463	NA	NA	NA
2fG_NFE2	0.034580891449273045	0.001380288188065154	6.90144094032577e-4	0.019104732635642996	0.0011975559358848953	5.987779679424476e-4	NA	NA	NA
2cP_NFE2	0.038270023195426474	0.0010006780832221137	5.003390416110569e-4	0.017890485381488304	0.009639536477616582	0.004819768238808291	NA	NA	NA
2gG_ATF2	0.033186995727246586	7.138894843772229e-4	3.5694474218861145e-4	NA	NA	NA	NA	NA	NA
3aA_ATF2	0.04170314425289585	0.002944139542699272	0.001472069771349636	NA	NA	NA	NA	NA	NA
3dG_ATF7	0.04159194400366653	5.109462590337493e-4	2.5547312951687464e-4	0.011967645335621174	0.01140212324162937	0.005701061620814685	0.0047691640272109915	0.008500221936933979	0.004250110968466989
3cG_NFE2	0.036903055540935537	4.913085471881519e-4	2.4565427359407593e-4	0.015666540771379283	0.0038927109957744978	0.0019463554978872489	NA	NA	NA
1bG_NFE2	0.03764176172715317	0.0010454781959559302	5.227390979779651e-4	0.022398160566734715	0.0014511147511847933	7.255573755923966e-4	NA	NA	NA
2eP_ATF7	0.043189888680224504	1.6560760381824244e-4	8.280380190912122e-5	0.014279590317559479	0.011825874039013584	0.005912937019506792	0.002761375364106579	0.005067419156981772	0.002533709578490886
2eR_ATF2	0.04957976869652442	0.0030851150347195617	0.0015425575173597808	NA	NA	NA	NA	NA	NA
5aP_ATF2	0.036671531170782964	0.002495192060773747	0.0012475960303868735	NA	NA	NA	NA	NA	NA
3gG_NFE2	0.035266650713930266	0.0028779457738484283	0.0014389728869242141	0.019512599131650037	0.0122764983182464	0.0061382491591232	NA	NA	NA
4cP_ATF2	0.03374983071697674	0.0036214029909366133	0.0018107014954683066	NA	NA	NA	NA	NA	NA
3fR_NFE2	0.039163798108727665	0.004405595397990207	0.0022027976989951034	0.030648554095949725	0.009273680545881588	0.004636840272940794	NA	NA	NA
2dR_ATF2	0.036389796428235685	0.003032307890478819	0.0015161539452394094	NA	NA	NA	NA	NA	NA
2cP_ATF7	0.0460329986024165	0.009458257576385373	0.0047291287881926864	0.012823941289193033	0.010614457135953744	0.005307228567976872	-3.136147771291321e-5	0.005356496184817633	0.0026782480924088165
1aR_NFE2	0.038332479723786575	4.738983674547153e-4	2.3694918372735765e-4	0.019768359792793427	0.0010155961926025083	5.077980963012541e-4	NA	NA	NA
1fG_ATF7	0.07606277287376673	0.003069356115780058	0.001534678057890029	0.0476609182980129	0.001449880019037438	7.24940009518719e-4	0.028367051581934366	0.008941762949624172	0.004470881474812086
3aL_ATF2	0.035734842966008935	0.004052886740969783	0.0020264433704848916	NA	NA	NA	NA	NA	NA
1bR_ATF2	0.04720468738200329	0.005051256117240428	0.002525628058620214	NA	NA	NA	NA	NA	NA
3aS_NFE2	0.035488610045284585	0.0015247043353842533	7.623521676921267e-4	0.020465064160622548	0.00320796324676288	0.00160398162338144	NA	NA	NA
3cG_ATF7	0.06831705875734168	0.001977032841345196	9.88516420672598e-4	0.039096659582998475	0.0016236968261556363	0.00081184841307781815	0.029137792846564994	0.006811724622246405	0.0034058623111232027
3bP_ATF2	0.03573352437669491	0.004731999271507478	0.002365999635753739	NA	NA	NA	NA	NA	NA
4dG_ATF2	0.03338939811813911	0.001764794937939795	8.823974689698975e-4	NA	NA	NA	NA	NA	NA
2fP_ATF2	0.03373566098607664	0.0010659827715907883	5.329913857953941e-4	NA	NA	NA	NA	NA	NA
5aG_ATF2	0.033494096188960064	0.004677356383708497	0.0023386781918542485	NA	NA	NA	NA	NA	NA
4cG_ATF2	0.03942732026015679	0.0025261765812900666	0.0012630882906450333	NA	NA	NA	NA	NA	NA
2fG_ATF7	0.09084422560883829	0.01567219464097112	0.00783609732048556	0.04277990828925389	0.010074561038469118	0.005037280519234559	0.04222319991992425	0.01191212859858995	0.005956064299294975
4dP_ATF2	0.05125819778492899	0.021371903652192412	0.010685951826096206	NA	NA	NA	NA	NA	NA
3dR_NFE2	0.036973153269496656	1.7833505353405266e-4	8.916752676702633e-5	0.019358798765999163	0.005212342510516372	0.002606171255258186	NA	NA	NA
3dP_ATF2	0.03133025070508169	0.001520656262570432	7.60328131285216e-4	NA	NA	NA	NA	NA	NA
2dR_NFE2	0.03605809114295942	0.001076183874133635	5.380919370668175e-4	0.015567901955677744	0.003309197429156012	0.001654598714578006	NA	NA	NA
1eR_NFE2	0.04138026772260381	4.5303834122505684e-4	2.2651917061252842e-4	0.03557440381715778	0.013721392776100736	0.006860696388050368	NA	NA	NA
3fG_ATF7	0.12048178762750568	0.0036396824092391707	0.0018198412046195854	0.07497211266444255	0.0017369985750446874	8.684992875223437e-4	0.05911824014520825	0.0039178559984104026	0.0019589279992052013
2bP_ATF2	0.032174288617781606	9.791061110800151e-5	4.8955305554000756e-5	NA	NA	NA	NA	NA	NA
1aP_ATF2	0.03476667756214461	0.004137507729160766	0.002068753864580383	NA	NA	NA	NA	NA	NA
3gP_ATF2	0.03698989727852156	3.638060102092605e-4	1.8190300510463026e-4	NA	NA	NA	NA	NA	NA
1dA_ATF2	0.0372640144386671	6.310328936578165e-4	3.1551644682890824e-4	NA	NA	NA	NA	NA	NA
1bG_ATF7	0.09839910651098163	0.005079916202644033	0.0025399581013220165	0.061455155437642336	0.011761391905885868	0.005880695952942934	0.04805386052089816	0.006054982688356897	0.0030274913441784485
4aR_ATF2	0.07610535387331137	0.0055903816324625755	0.0027951908162312878	NA	NA	NA	NA	NA	NA
3gG_ATF7	0.05364373852389962	0.004478704635303824	0.002239352317651912	0.017186947591053107	0.013261769686715275	0.006630884843357637	0.011197455937805313	0.008302867257333507	0.004151433628666754
2aP_ATF2	0.033955205007465204	0.0013480477311188662	6.740238655594331e-4	NA	NA	NA	NA	NA	NA
5aG_NFE2	0.038768257228998716	0.002041935557978088	0.001020967778989044	0.02060070992253859	0.006700340658010862	0.003350170329005431	NA	NA	NA
2gG_NFE2	0.0396879146719864	0.00299321258907882	0.00149660629453941	0.013858716863401963	0.003991396270074468	0.001995698135037234	NA	NA	NA
1dP_NFE2	0.03582223112125886	0.0035564785648408226	0.0017782392824204113	0.011432635387833517	0.0030095073667483364	0.0015047536833741682	NA	NA	NA
1cP_NFE2	0.037118534980055864	0.0011730391699849674	5.865195849924837e-4	0.022947023177802325	0.002878831608322263	0.0014394158041611314	NA	NA	NA
1dR_ATF7	0.04401033362788495	0.002008174818065943	0.0010040874090329714	0.017344757335865515	6.953593091971885e-4	3.4767965459859423e-4	0.01483492598687097	0.005034769556963864	0.002517384778481932
2dS_ATF2	0.03566167410741007	0.0011518191258751032	5.759095629375516e-4	NA	NA	NA	NA	NA	NA
2aR_ATF2	0.03469995355460923	0.0019585803342162256	9.792901671081128e-4	NA	NA	NA	NA	NA	NA
3bR_NFE2	0.0403678651606878	7.371312779480901e-4	3.6856563897404507e-4	0.036822024247293084	0.010213855573695994	0.005106927786847997	NA	NA	NA
3bP_NFE2	0.03601451314954286	6.559204353708282e-4	3.279602176854141e-4	0.02170438034001969	0.006975901046982828	0.003487950523491414	NA	NA	NA
3aL_NFE2	0.035035901546365864	9.758659258659446e-4	4.879329629329723e-4	0.024327783566218245	0.0038335365595463865	0.0019167682797731932	NA	NA	NA
3aP_ATF2	0.032259928670057406	0.001252565992329022	6.26282996164511e-4	NA	NA	NA	NA	NA	NA
4dP_NFE2	0.03609401420942242	0.0022583503101280653	0.0011291751550640326	0.0196918915685626	0.004523666899742749	0.0022618334498713745	NA	NA	NA
4cP_NFE2	0.03715686432230085	0.001428272135257036	7.14136067628518e-4	0.01908247778987376	0.010121052686247274	0.005060526343123637	NA	NA	NA
1bR_NFE2	0.03653325855534757	0.0012944209885717068	6.472104942858534e-4	0.014633296562031743	0.004410180433553368	0.002205090216776684	NA	NA	NA
3fR_ATF7	0.1697365469273071	0.0014674371966404084	7.337185983202042e-4	0.1246388756530597	0.006355441975177371	0.0031777209875886855	0.0938148341360002	0.004639933569235486	0.002319966784617743
4dG_NFE2	0.03539967588606663	0.0013517377419226143	6.758688709613071e-4	0.016073374715390797	5.29452894473729e-4	2.647264472368645e-4	NA	NA	NA
4fG_ATF2	0.038646449962567775	0.001676841627532119	8.384208137660595e-4	NA	NA	NA	NA	NA	NA
4aG_ATF2	0.038662786964723105	0.0020793632014901487	0.0010396816007450743	NA	NA	NA	NA	NA	NA
2fP_NFE2	0.037172637529278865	0.0015996958338932545	7.998479169466273e-4	0.015383979556914142	0.010302405536257584	0.005151202768128792	NA	NA	NA
1eP_ATF2	0.03342799842468303	3.6735883979100066e-4	1.8367941989550033e-4	NA	NA	NA	NA	NA	NA
4cG_NFE2	0.037448025852804004	0.0033984859334104333	0.0016992429667052166	0.016964519637876548	0.0031623502063089933	0.0015811751031544966	NA	NA	NA
2eR_NFE2	0.04095694414080239	1.0667142739902453e-4	5.333571369951227e-5	0.026739450527815584	0.00040578280751650797	2.0289140375825398e-4	NA	NA	NA
2dS_NFE2	0.03922850588407195	0.0030528573397573247	0.0015264286698786623	0.012994863443931928	1.274232573279003e-4	6.371162866395015e-5	NA	NA	NA
5aP_NFE2	0.036193394133883505	5.668295372896993e-4	2.8341476864484965e-4	0.015200270238722141	0.0037290657489688597	0.0018645328744844299	NA	NA	NA
2aP_NFE2	0.03747159562047356	6.823141302203234e-4	3.411570651101617e-4	0.025454986292027748	0.012177899248938785	0.006088949624469393	NA	NA	NA
4cR_ATF2	0.046380089023768625	6.889259561333404e-4	3.444629780666702e-4	NA	NA	NA	NA	NA	NA
1gP_ATF7	0.04336501664693741	0.0022848045502350486	0.0011424022751175243	0.01323627029634884	0.0036491301336230185	0.0018245650668115092	0.001247467912946813	0.005781369973889088	0.002890684986944544
3aS_ATF7	0.05155027954517634	0.002158301433937784	0.001079150716968892	0.024179148575542528	0.0030642277862405858	0.0015321138931202929	0.014207507874286082	0.0021496416062461443	0.0010748208031230722
3dP_NFE2	0.03368931714600455	4.5756871441361956e-4	2.2878435720680978e-4	0.016102128086251763	0.012515263802147868	0.006257631901073934	NA	NA	NA
2bP_NFE2	0.03514100194787201	4.389660899909466e-4	2.194830449954733e-4	0.020601611122102917	0.004784785555763239	0.0023923927778816195	NA	NA	NA
4gG_ATF2	0.03530441148158583	1.2683300065030893e-4	6.341650032515447e-5	NA	NA	NA	NA	NA	NA
1eL_ATF2	0.06345872245758793	9.068718424126885e-4	4.5343592120634425e-4	NA	NA	NA	NA	NA	NA
5aR_ATF2	0.03623048667139714	0.003711818527912356	0.001855909263956178	NA	NA	NA	NA	NA	NA
3gP_NFE2	0.03672730570955303	0.002828250603102514	0.001414125301551257	0.015914806291522476	0.0051136032890060435	0.0025568016445030217	NA	NA	NA
1aR_ATF7	0.1419014482228531	0.00694047341832072	0.00347023670916036	0.09293889057817173	0.005829687939031447	0.0029148439695157236	0.0641215670856439	0.012510197777804497	0.006255098888902248
2gG_ATF7	0.04846724222300401	3.67634148865432e-4	1.83817074432716e-4	0.03144844321023315	0.006684700696578148	0.003342350348289074	0.007657109115376202	0.0016707731806092038	8.353865903046019e-4
3aL_ATF7	0.050497802615957654	0.0034302323356657067	0.0017151161678328533	0.026873183376793147	0.009037049824626985	0.0045185249123134924	0.012506995649680054	1.8158395411268908e-4	9.079197705634454e-5
3dR_ATF7	0.04604115244642075	0.004032392926175553	0.0020161964630877765	0.011028343134244434	0.017041807617770754	0.008520903808885377	-0.002380142300576021	0.007063062134737024	0.003531531067368512
2cR_ATF2	0.04642016142208534	0.0021778470544745123	0.0010889235272372561	NA	NA	NA	NA	NA	NA
1fR_ATF2	0.03936999120855451	0.0016034583298039041	8.017291649019521e-4	NA	NA	NA	NA	NA	NA
4cP_ATF7	0.04476369168752627	0.004374385528114323	0.0021871927640571614	0.01607707218167654	0.0044052465417439785	0.0022026232708719892	0.005328348133240186	0.00924186893282482	0.00462093446641241
1cP_ATF7	0.058372274465732975	6.870243183884953e-4	3.4351215919424766e-4	0.03278754345945631	0.0038079726683230147	0.0019039863341615074	0.025624746519131204	0.011014051248965656	0.005507025624482828
1dA_NFE2	0.03885514728652256	0.003136966898692306	0.001568483449346153	0.025016728246097072	0.012142894130414085	0.006071447065207043	NA	NA	NA
3aA_NFE2	0.0364961574353143	7.893044996275701e-4	3.9465224981378506e-4	0.011963337073400694	0.005470251221925708	0.002735125610962854	NA	NA	NA
4aR_NFE2	0.03881001294973399	0.002085556771110947	0.0010427783855554735	0.026614938310416517	0.00558105484890021	0.002790527424450105	NA	NA	NA
3gV_ATF2	0.04026122828320541	0.0014620194199194685	7.310097099597343e-4	NA	NA	NA	NA	NA	NA
1dP_ATF7	0.046806154511239165	0.011882164264229821	0.0059410821321149105	0.011415487469705613	0.016007005165822222	0.008003502582911111	-0.001565785645406368	0.006869279421668328	0.003434639710834164
2eL_ATF2	0.04440444033996996	0.0024165123308469774	0.0012082561654234887	NA	NA	NA	NA	NA	NA
5bP_ATF2	0.035802258457885774	3.4296084412973075e-4	1.7148042206486538e-4	NA	NA	NA	NA	NA	NA
1eA_ATF2	0.04615751756643876	0.0021054451218366094	0.0010527225609183047	NA	NA	NA	NA	NA	NA
3fP_ATF2	0.03423595142476141	0.0015093352739850546	7.546676369925273e-4	NA	NA	NA	NA	NA	NA
2fP_ATF7	0.048632404139662674	9.77664624200857e-4	4.888323121004285e-4	0.02061546905867773	0.012821839978626098	0.006410919989313049	-0.010130762004264462	0.005753451148868325	0.0028767255744341627
1aP_NFE2	0.03618590981294792	0.0028232597427804	0.0014116298713902	0.018755153000722828	0.0020814351131638654	0.0010407175565819327	NA	NA	NA
1bP_ATF2	0.03523184867854981	4.898508401983667e-4	2.4492542009918336e-4	NA	NA	NA	NA	NA	NA
3gR_ATF2	0.04059817789555594	0.0016267138087916633	8.133569043958317e-4	NA	NA	NA	NA	NA	NA
2aA_ATF2	0.03580725940782235	3.645229114304682e-4	1.822614557152341e-4	NA	NA	NA	NA	NA	NA
2aR_NFE2	0.03657912716730301	0.002419178631461975	0.0012095893157309874	0.025795080958356142	0.0152453472516835	0.00762267362584175	NA	NA	NA
1gR_ATF2	0.055650070804274615	6.517404907522728e-4	3.258702453761364e-4	NA	NA	NA	NA	NA	NA
3gL_ATF2	0.052480536128214766	0.0017279158612210665	8.639579306105332e-4	NA	NA	NA	NA	NA	NA
3bR_ATF7	0.16925595922113607	0.00242472633779052	0.00121236316889526	0.13287109685081686	0.012507681860399468	0.006253840930199734	0.09315776632641903	0.00796609837154591	0.003983049185772955
3bP_ATF7	0.048903027328715494	0.0037490470155728864	0.0018745235077864432	0.016374638304807388	0.018974242422192276	0.009487121211096138	-0.0031092538931369426	0.004512875649950577	0.0022564378249752886
1eP_NFE2	0.040596050605073625	0.002562131587192308	0.001281065793596154	0.018357538767479042	0.004557665920801224	0.002278832960400612	NA	NA	NA
2bP_ATF7	0.04205669726606108	6.898672897304185e-4	3.4493364486520926e-4	0.010178044645970823	0.0028130785509684806	0.0014065392754842403	-6.8628517020888e-4	0.0047862613806557795	0.0023931306903278897
4dR_ATF2	0.03143116147099712	6.660814748804969e-4	3.3304073744024846e-4	NA	NA	NA	NA	NA	NA
2dR_ATF7	0.042917549749239975	2.726269465342603e-4	1.3631347326713015e-4	0.017033400301911375	0.0025949477502389376	0.0012974738751194688	0.007498955238786536	0.005748250923209207	0.0028741254616046034
5aG_ATF7	0.04581713564990722	6.542142884391154e-4	3.271071442195577e-4	0.016557283497945156	0.004474634813417818	0.002237317406708909	-3.3637074164573257e-4	2.903879806293032e-4	1.451939903146516e-4
4fG_NFE2	0.03931752422173107	0.0030924482535541653	0.0015462241267770827	0.034886359882751225	8.272697703901318e-4	4.136348851950659e-4	NA	NA	NA
3aA_ATF7	0.06099468790383786	0.011613365632274783	0.005806682816137392	0.030339422278682013	0.014267385242272302	0.007133692621136151	0.024003106168289382	0.0032819673524880064	0.0016409836762440032
2eV_ATF2	0.04250075373859707	3.401366889407952e-4	1.700683444703976e-4	NA	NA	NA	NA	NA	NA
1cS_ATF2	0.06030664866763018	0.007587466821707737	0.0037937334108538684	NA	NA	NA	NA	NA	NA
2gR_ATF2	0.041825391015250145	0.0015892152407182864	7.946076203591432e-4	NA	NA	NA	NA	NA	NA
1dA_ATF7	0.06290176348641391	8.561053635424626e-4	4.280526817712313e-4	0.038814371213135704	0.0032043937063418165	0.0016021968531709082	0.029308006337190152	0.006634614335531644	0.003317307167765822
1eR_ATF7	0.15002291020614889	0.0035872077273107253	0.0017936038636553627	0.10784685956219833	0.009422896693431927	0.004711448346715963	0.0735681583732468	0.014819207657044675	0.007409603828522337
2bR_ATF2	0.05901351727098064	0.004043336724866472	0.002021668362433236	NA	NA	NA	NA	NA	NA
2eR_ATF7	0.16414868812442343	0.0037217520519878594	0.0018608760259939297	0.11036517574393354	0.011692732503427726	0.005846366251713863	0.07955733940272484	0.007967717584575347	0.003983858792287674
3fV_ATF2	0.04769360473572763	0.003732159440810451	0.0018660797204052256	NA	NA	NA	NA	NA	NA
5aP_ATF7	0.048909506347263834	0.0119296336730355	0.00596481683651775	0.029460092098186178	0.004419943241782406	0.002209971620891203	-0.013178694563248695	0.0037695165461371564	0.0018847582730685782
1eL_NFE2	0.03915178091204431	0.0034001494869266525	0.0017000747434633263	0.02788311155157825	0.0018235369032399873	9.117684516199937e-4	NA	NA	NA
3cL_ATF2	0.04255907281483323	0.001940982244598088	9.70491122299044e-4	NA	NA	NA	NA	NA	NA
1dS_ATF2	0.03721079685518465	0.002294620521125601	0.0011473102605628004	NA	NA	NA	NA	NA	NA
2fR_ATF2	0.04932370034662038	0.004226209400796221	0.0021131047003981104	NA	NA	NA	NA	NA	NA
1gR_NFE2	0.03657989805285583	5.645826740912678e-4	2.822913370456339e-4	0.028431293792072786	8.409481576294986e-4	4.204740788147493e-4	NA	NA	NA
1bR_ATF7	0.14747591204865784	5.568785075566558e-4	2.784392537783279e-4	0.09963321857881793	0.013888401280474597	0.006944200640237298	0.07217039921669219	0.0026514184617028305	0.0013257092308514152
5aR_NFE2	0.037726053855547934	0.005106323912295745	0.0025531619561478727	0.019283567543459123	0.00522892176158933	0.002614460880794665	NA	NA	NA
3aP_NFE2	0.03875124931512146	0.0016934357866478472	8.467178933239236e-4	0.020717109974935387	0.007168923401471625	0.0035844617007358124	NA	NA	NA
4cG_ATF7	0.11005420985253676	0.00826915014156676	0.00413457507078338	0.06543193593328042	0.01177879092085679	0.005889395460428395	0.05166291076033787	0.006502646983742658	0.003251323491871329
3aP_ATF7	0.04989453159284004	0.007389185510169047	0.0036945927550845236	0.019076089555581825	0.007741263642606068	0.003870631821303034	-1.034520133140741e-4	0.0015759730871292594	7.879865435646297e-4
3gP_ATF7	0.04134137622846883	6.407386512615743e-4	3.2036932563078713e-4	0.014105386631216955	0.006513337060146775	0.0032566685300733874	-0.005610272846041148	0.004807190250035542	0.002403595125017771
4gP_ATF2	0.03605767617947911	0.0014242455762007145	7.121227881003573e-4	NA	NA	NA	NA	NA	NA
2dS_ATF7	0.04337563688752661	0.0029448291949536864	0.0014724145974768432	0.015582348697730026	0.004370070034825813	0.0021850350174129063	0.0048297310336425205	0.007503186913170578	0.003751593456585289
1aP_ATF7	0.05772864647156635	0.004683055927580357	0.0023415279637901787	0.035019472684870614	0.0016742948963975658	8.371474481987829e-4	0.014280061953549791	0.005293979128499402	0.002646989564249701
1aS_ATF2	0.03738446423143815	9.606837618420661e-4	4.803418809210331e-4	NA	NA	NA	NA	NA	NA
4gG_NFE2	0.035988153647275686	8.367331304969481e-4	4.1836656524847404e-4	0.02142290504119391	0.022545091110351714	0.011272545555175857	NA	NA	NA
1bS_ATF2	0.04139096024691305	5.225674175840041e-4	2.6128370879200205e-4	NA	NA	NA	NA	NA	NA
4aG_NFE2	0.03854977159137514	0.0012540803732257616	6.270401866128808e-4	0.014767888458122479	0.0023032180157807323	0.0011516090078903661	NA	NA	NA
3cP_ATF2	0.03670707180335441	0.004742833641376726	0.002371416820688363	NA	NA	NA	NA	NA	NA
2eL_NFE2	0.03609313271249362	2.2514449524012084e-5	1.1257224762006042e-5	0.013374527956069849	0.009659763589083367	0.004829881794541684	NA	NA	NA
4dG_ATF7	0.08093388445658004	0.01181119816943908	0.00590559908471954	0.013127493569381424	0.020968354710556723	0.010484177355278361	0.0011003883363204935	0.0028120946502519922	0.0014060473251259961
4aP_ATF2	0.034593168825709605	0.0011584849184385758	5.792424592192879e-4	NA	NA	NA	NA	NA	NA
3dP_ATF7	0.0422754597236404	0.001335208992183261	6.676044960916305e-4	0.011380089033765535	0.016280810286159905	0.008140405143079952	-0.008966319010505193	0.001330784547458444	6.65392273729222e-4
3gV_NFE2	0.03622185157039889	0.0021949850812004157	0.0010974925406002079	0.02757385440923563	8.029790004428578e-4	4.014895002214289e-4	NA	NA	NA
4fR_ATF2	0.040552274994749275	5.191778570873645e-5	2.5958892854368223e-5	NA	NA	NA	NA	NA	NA
3aV_ATF2	0.03658305256832975	0.0031992832813832923	0.0015996416406916462	NA	NA	NA	NA	NA	NA
2aP_ATF7	0.039954190141040166	0.0012434911578744657	6.217455789372328e-4	0.017982118154142156	0.005544233510188752	0.002772116755094376	-0.005104408227792477	6.704517299373053e-4	3.3522586496865267e-4
3cL_NFE2	0.039088132419208665	0.010018992492896506	0.005009496246448253	0.029064867388847955	0.003492600504756253	0.0017463002523781265	NA	NA	NA
2gR_NFE2	0.03616509456323132	0.004157509191802821	0.0020787545959014106	0.016927036651801196	0.013888294719300287	0.006944147359650143	NA	NA	NA
4dP_ATF7	0.04373733267536203	0.0015962818557302334	7.981409278651167e-4	0.014412946452423124	0.01773010381711204	0.00886505190855602	-0.009305697569710825	0.0041959547689876505	0.0020979773844938252
3dS_ATF2	0.03147922045997033	6.718089307322912e-4	3.359044653661456e-4	NA	NA	NA	NA	NA	NA
4dR_NFE2	0.03733077308763609	0.0018435006742481147	9.217503371240573e-4	0.023587346482456365	0.00716855939833998	0.00358427969916999	NA	NA	NA
2dV_ATF2	0.03253855139754852	8.613710864008322e-5	4.306855432004161e-5	NA	NA	NA	NA	NA	NA
1fL_ATF2	0.04200661170669146	0.004526144700825392	0.002263072350412696	NA	NA	NA	NA	NA	NA
3fA_ATF2	0.06017517477689724	0.0050600799336437035	0.0025300399668218517	NA	NA	NA	NA	NA	NA
1fR_ATF7	0.11316456956715978	7.985640167443792e-4	3.992820083721896e-4	0.06727712134089192	0.01680560720199143	0.008402803600995715	0.04627593076424359	9.938272615502034e-4	4.969136307751017e-4
1fP_ATF2	0.03467621336752075	0.00302291925808672	0.00151145962904336	NA	NA	NA	NA	NA	NA
5bP_NFE2	0.03661267198497874	0.002409856424912029	0.0012049282124560144	0.020690414362095563	0.013493791520841443	0.006746895760420721	NA	NA	NA
1dS_NFE2	0.03562948244472876	0.001982211739261413	9.911058696307066e-4	0.017649995365290168	0.002810490378097742	0.001405245189048871	NA	NA	NA
1aS_NFE2	0.03565066548632933	0.003858187611863264	0.001929093805931632	0.026315913190098364	0.0010913876565649264	5.456938282824632e-4	NA	NA	NA
3aT_ATF2	0.035350186477620754	0.0030967317060700042	0.0015483658530350021	NA	NA	NA	NA	NA	NA
4cR_NFE2	0.03584076266313686	0.003983593406219331	0.0019917967031096656	0.02372515961298307	0.00753149399329878	0.00376574699664939	NA	NA	NA
2eV_NFE2	0.03872683954255481	0.001664233313799117	8.321166568995586e-4	0.024476280568528446	0.009363438660745968	0.004681719330372984	NA	NA	NA
2dA_ATF2	0.032217863930052396	4.69676707553669e-4	2.348383537768345e-4	NA	NA	NA	NA	NA	NA
3gL_NFE2	0.03624759563472861	0.002599985224134062	0.001299992612067031	0.028046297389574926	3.857854064172855e-4	1.9289270320864275e-4	NA	NA	NA
3gR_NFE2	0.03558244155635217	1.6312353862994521e-4	8.156176931497261e-5	0.01893247619588903	0.001149407266393387	5.747036331966935e-4	NA	NA	NA
1dW_ATF2	0.03621216844799159	0.003028635125933829	0.0015143175629669145	NA	NA	NA	NA	NA	NA
3bT_ATF2	0.06482214230080618	0.005355839009964129	0.0026779195049820644	NA	NA	NA	NA	NA	NA
3aW_ATF2	0.03487795059674642	7.047622632105428e-4	3.523811316052714e-4	NA	NA	NA	NA	NA	NA
1bP_NFE2	0.03497576500010191	0.0021745723276403693	0.0010872861638201847	0.023959108132062264	0.00476370964071367	0.002381854820356835	NA	NA	NA
1fR_NFE2	0.0375599282297561	2.0948092072886832e-4	1.0474046036443416e-4	0.026244539281699928	0.004544645799120123	0.0022723228995600617	NA	NA	NA
4aR_ATF7	0.17926382620695397	0.0022649400090241616	0.0011324700045120808	0.14256358066730965	0.006681909572507286	0.003340954786253643	0.10053326166958342	0.01660204701128247	0.008301023505641235
2cA_ATF2	0.051622850064507356	0.004642134670044075	0.0023210673350220375	NA	NA	NA	NA	NA	NA
4gG_ATF7	0.04588783593141703	9.774644878717904e-4	4.887322439358952e-4	0.010583799967417675	0.0020881070215676488	0.0010440535107838244	0.01080384238615307	0.006063083165932866	0.003031541582966433
2eS_ATF2	0.047264791885488655	0.0014761059241982643	7.380529620991321e-4	NA	NA	NA	NA	NA	NA
3eV_ATF2	0.05326452010656997	2.3186192264256286e-4	1.1593096132128143e-4	NA	NA	NA	NA	NA	NA
5bG_ATF2	0.038204999405451176	8.690346195669559e-4	4.3451730978347794e-4	NA	NA	NA	NA	NA	NA
4cV_ATF2	0.04146020641532196	7.621378279303326e-4	3.810689139651663e-4	NA	NA	NA	NA	NA	NA
3fV_NFE2	0.038911647643267155	0.0012218496049478654	6.109248024739327e-4	0.036652868106498246	0.01113333286512927	0.005566666432564635	NA	NA	NA
2bR_NFE2	0.044395298113923336	0.006608373912300138	0.003304186956150069	0.017543128620867005	0.005969561057069776	0.002984780528534888	NA	NA	NA
3dS_NFE2	0.03741997612914719	0.0016552022053864385	8.276011026932192e-4	0.018216465986031723	0.002873711257547	0.0014368556287735	NA	NA	NA
2eL_ATF7	0.12811767209365377	8.803675362434713e-4	4.401837681217357e-4	0.07417965820982786	0.02037507830533578	0.01018753915266789	0.06202607395002965	0.008615693440892408	0.004307846720446204
3eR_ATF2	0.05132233101266413	0.003942033416912302	0.001971016708456151	NA	NA	NA	NA	NA	NA
1fL_NFE2	0.03756196167543896	0.001610061266644624	8.05030633322312e-4	0.03203512959802043	0.0019111673737830185	0.00095558368689150925	NA	NA	NA
2cL_ATF2	0.0478488897620567	5.721338444675118e-4	2.860669222337559e-4	NA	NA	NA	NA	NA	NA
4aG_ATF7	0.056005650270745236	0.0068340838529956345	0.0034170419264978173	0.023579209077520723	0.009509741865359316	0.004754870932679658	0.014235414857889105	0.008465253478689556	0.004232626739344778
2aR_ATF7	0.057491225774545615	0.005111903900796284	0.002555951950398142	0.02846663881383685	0.0039051542521849254	0.0019525771260924627	7.275257009170793e-5	0.007690832312248511	0.0038454161561242554
3dT_ATF2	0.03233229360319606	0.0010991703248808726	5.495851624404363e-4	NA	NA	NA	NA	NA	NA
2aA_NFE2	0.03764972982948609	0.002067817213690343	0.0010339086068451716	0.02352183946721635	6.741973304987466e-4	3.370986652493733e-4	NA	NA	NA
5bP_ATF7	0.040675337102767904	0.004800618678217058	0.002400309339108529	0.018242472657541246	0.008381037462200275	0.004190518731100138	-6.528581616442723e-4	0.005873423909873773	0.0029367119549368863
4eG_ATF2	0.03175029459774636	0.005038252222366362	0.002519126111183181	NA	NA	NA	NA	NA	NA
1eP_ATF7	0.04793013072383906	0.0017824115498940327	8.912057749470163e-4	0.017908885989603263	0.0048296247071659216	0.0024148123535829608	0.006916143130739577	9.235133756536432e-5	4.617566878268216e-5
1eA_NFE2	0.0599885430663628	0.011654786347397241	0.005827393173698621	0.03113074832033856	0.005428580103180183	0.0027142900515900914	NA	NA	NA
3bV_ATF2	0.042466357297522225	0.0012356348110178954	6.178174055089477e-4	NA	NA	NA	NA	NA	NA
4aP_NFE2	0.04069989130094622	0.005207745592697287	0.0026038727963486434	0.01095142464223149	0.020670476684066512	0.010335238342033256	NA	NA	NA
1bP_ATF7	0.06633024886920072	0.013847916168579654	0.006923958084289827	0.028480068672473234	0.009436818188303619	0.004718409094151809	0.018366802507504214	0.008508812628222789	0.0042544063141113945
1eS_ATF2	0.04353128904056087	0.003102002770207014	0.001551001385103507	NA	NA	NA	NA	NA	NA
3fL_ATF2	0.0430122646873243	4.704708656251485e-4	2.3523543281257425e-4	NA	NA	NA	NA	NA	NA
4dV_ATF2	0.03604187899618331	1.6034444574312016e-4	8.017222287156008e-5	NA	NA	NA	NA	NA	NA
2aA_ATF7	0.049354685795564346	0.005284285942023719	0.0026421429710118596	0.00890242953294933	0.009823509236866255	0.004911754618433128	0.006523701293990955	8.185124892833957e-4	4.0925624464169784e-4
4fG_ATF7	0.09964852805560268	0.0018317889548897424	9.158944774448712e-4	0.06570035731068066	0.01668286852608484	0.00834143426304242	0.04847677212869689	9.222761887180131e-4	4.6113809435900655e-4
1cA_ATF2	0.08912881316941297	4.3043865595756106e-4	2.1521932797878053e-4	NA	NA	NA	NA	NA	NA
2dT_ATF2	0.032723735631129486	5.909771646194427e-4	2.9548858230972133e-4	NA	NA	NA	NA	NA	NA
4gP_NFE2	0.039297375133501754	2.559855090337964e-4	1.279927545168982e-4	0.019035437559867266	0.005676997330294988	0.002838498665147494	NA	NA	NA
3fA_NFE2	0.03783069211674488	0.0035735572144299467	0.0017867786072149733	0.031167040617886117	0.005302568549983733	0.0026512842749918664	NA	NA	NA
1eV_ATF2	0.0555346235818981	0.004914847516565174	0.002457423758282587	NA	NA	NA	NA	NA	NA
3eP_ATF2	0.03039993903957702	0.002234111467669927	0.0011170557338349635	NA	NA	NA	NA	NA	NA
3bW_ATF2	0.03682312426468115	7.78884683710141e-4	3.894423418550705e-4	NA	NA	NA	NA	NA	NA
2bL_ATF2	0.04453107658193571	0.001832963411977824	9.16481705988912e-4	NA	NA	NA	NA	NA	NA
2cW_ATF2	0.0472395472307949	0.001939343130567207	9.696715652836035e-4	NA	NA	NA	NA	NA	NA
4cR_ATF7	0.1441049757322596	0.0026066858859873213	0.0013033429429936607	0.09856962474007733	0.0042342714494150125	0.0021171357247075063	0.07606103662867236	0.0059788518229076625	0.0029894259114538312
2fR_NFE2	0.042014463282767714	0.002552225852641036	0.001276112926320518	0.021834977827825064	0.012323261664054124	0.006161630832027062	NA	NA	NA
1dW_NFE2	0.037650318579767784	9.126007395183238e-4	4.563003697591619e-4	0.013911453771105116	0.009875362733369399	0.004937681366684699	NA	NA	NA
1aA_ATF2	0.0377143740882806	6.623646704789056e-4	3.311823352394528e-4	NA	NA	NA	NA	NA	NA
1cS_NFE2	0.03837224449647377	0.0049763582135368516	0.0024881791067684258	0.02691956054907159	0.0077259124128725805	0.0038629562064362902	NA	NA	NA
5aR_ATF7	0.06748243854454239	0.004952151122539595	0.0024760755612697975	0.03543166442083224	0.0012167401315702337	6.083700657851168e-4	0.018430632745765677	0.004211535910935527	0.0021057679554677636
3gV_ATF7	0.12593023143859977	0.0010308240698116754	5.154120349058377e-4	0.08491007605503129	0.004629026357769466	0.002314513178884733	0.07062565541837762	0.0037207264473248067	0.0018603632236624033
3aV_NFE2	0.039142836009286176	0.0029952108133878045	0.0014976054066939022	0.017928723849458043	0.010024701659618286	0.005012350829809143	NA	NA	NA
3aT_NFE2	0.03522124208422445	0.0018981313686074832	9.490656843037416e-4	0.02948183735632047	0.014185709474233973	0.007092854737116986	NA	NA	NA
4aL_ATF2	0.046573741933333454	0.0033787525017361427	0.0016893762508680714	NA	NA	NA	NA	NA	NA
4fL_ATF2	0.038998533476907016	0.0014498713197645362	7.249356598822681e-4	NA	NA	NA	NA	NA	NA
3eR_NFE2	0.03913639639256999	0.004691016807786864	0.002345508403893432	0.041318669787143665	0.020360054446993216	0.010180027223496608	NA	NA	NA
1eL_ATF7	0.15865842074328562	0.0025310026693409035	0.0012655013346704518	0.11710186569365841	0.011645368022565704	0.005822684011282852	0.07494789607453978	0.008795525457846566	0.004397762728923283
2dV_NFE2	0.03497497289277725	0.0020327595907469287	0.0010163797953734643	0.013885773558772607	0.005852824812220963	0.0029264124061104814	NA	NA	NA
3fP_NFE2	0.03500075042908043	1.1526748147442185e-4	5.7633740737210924e-5	0.018525581075119944	0.005055281364438281	0.0025276406822191404	NA	NA	NA
1bT_ATF2	0.04472297683868587	0.007051391534702181	0.0035256957673510904	NA	NA	NA	NA	NA	NA
3aW_NFE2	0.036275314796516196	0.005999061456210509	0.0029995307281052543	0.017941208533127397	0.00486725119091305	0.002433625595456525	NA	NA	NA
2cR_NFE2	0.039768813906480065	3.583370882870655e-4	1.7916854414353275e-4	0.03057958317193453	0.0076493611269554595	0.0038246805634777298	NA	NA	NA
1bS_NFE2	0.032900474704991495	0.002264255117235654	0.001132127558617827	0.0264318122954579	0.003187968139119953	0.0015939840695599766	NA	NA	NA
3cP_NFE2	0.037119563590378726	5.413149765273914e-4	2.706574882636957e-4	0.01708939572725909	0.005472766298182919	0.0027363831490914594	NA	NA	NA
2eS_NFE2	0.03711934896720186	0.0025358112374693252	0.0012679056187346626	0.01377521925463702	0.0015053799647444465	7.526899823722232e-4	NA	NA	NA
1cL_ATF2	0.047068028095602885	1.8093009200225238e-4	9.046504600112619e-5	NA	NA	NA	NA	NA	NA
3bA_ATF2	0.07193907737546892	0.0028901667484761955	0.0014450833742380978	NA	NA	NA	NA	NA	NA
1fP_NFE2	0.03473403429614787	9.667055621624253e-4	4.8335278108121266e-4	0.020886895903893702	0.009764708584882	0.004882354292441	NA	NA	NA
3gE_ATF2	0.05574921205951334	1.6613480367350846e-4	8.306740183675423e-5	NA	NA	NA	NA	NA	NA
4eP_ATF2	0.033103875266634844	5.535606400036064e-4	2.767803200018032e-4	NA	NA	NA	NA	NA	NA
4dV_NFE2	0.039767561762822076	0.0022527427671524807	0.0011263713835762404	0.017392288210584222	0.00505105277791348	0.00252552638895674	NA	NA	NA
4aL_NFE2	0.09552723876127309	0.005869236076173187	0.0029346180380865933	0.0629783962825823	0.00392249246950628	0.00196124623475314	NA	NA	NA
4aP_ATF7	0.041728586239063156	0.0035645864634988034	0.0017822932317494017	0.017240931126677253	0.009647765894273781	0.0048238829471368904	-0.0014356786814258581	0.004940769496907067	0.0024703847484535335
2dH_ATF2	0.03448609858071645	0.00506506433888957	0.002532532169444785	NA	NA	NA	NA	NA	NA
3gR_ATF7	0.09905166010859595	0.0065212468084666405	0.0032606234042333202	0.06352871893251207	0.004259399329017711	0.0021296996645088556	0.04927715776720595	0.015424249122957211	0.007712124561478606
1dV_ATF2	0.03484644233982025	0.004783464446946055	0.0023917322234730276	NA	NA	NA	NA	NA	NA
2cS_ATF2	0.04063960918307928	3.4136427286721323e-4	1.7068213643360662e-4	NA	NA	NA	NA	NA	NA
1cA_NFE2	0.04233939374179724	0.0021657647718302192	0.0010828823859151096	0.02840446249725835	0.004032506368154812	0.002016253184077406	NA	NA	NA
2eV_ATF7	0.12185998968530952	0.002368874050392774	0.001184437025196387	0.07430523865245611	0.004425984994628119	0.0022129924973140593	0.05299482542076598	0.008646794011588469	0.0043233970057942345
2cR_ATF7	0.1515152774964772	0.0034684548754222496	0.0017342274377111248	0.10750152326791233	0.004887291305099204	0.002443645652549602	0.0713571211469273	0.007009447763893992	0.003504723881946996
3aE_ATF2	0.034226985498167134	6.979551803902865e-4	3.4897759019514324e-4	NA	NA	NA	NA	NA	NA
2dN_ATF2	0.03355892580563528	0.005522613286771501	0.0027613066433857503	NA	NA	NA	NA	NA	NA
2cV_ATF2	0.04550597813495262	0.0021025386988777358	0.0010512693494388679	NA	NA	NA	NA	NA	NA
3bW_NFE2	0.036046889263811915	0.00239173274036439	0.001195866370182195	0.00980348255158388	0.010341322797500201	0.005170661398750101	NA	NA	NA
3cL_ATF7	0.11604738529820664	0.002225178320801302	0.001112589160400651	0.0737519899611054	0.006413066727902845	0.0032065333639514225	0.044220244044664084	0.007208161889639457	0.0036040809448197285
2eH_ATF2	0.04207849059857997	0.005953580470851609	0.0029767902354258047	NA	NA	NA	NA	NA	NA
2fL_ATF2	0.04719115592070045	0.009943567075004874	0.004971783537502437	NA	NA	NA	NA	NA	NA
2dT_NFE2	0.034137955077567436	0.0012824727763939595	6.412363881969798e-4	0.032526660372388924	0.010134822337373036	0.005067411168686518	NA	NA	NA
3gL_ATF7	0.14379123206863192	0.005074986890403024	0.002537493445201512	0.09974986199438579	0.01327090499913535	0.006635452499567675	0.06464864971296179	0.012911381553943307	0.006455690776971654
4eS_ATF2	0.03535551599586055	0.0020623480870104916	0.0010311740435052458	NA	NA	NA	NA	NA	NA
1eV_NFE2	0.04652864119121043	0.013390715572581615	0.0066953577862908075	0.02672252087121472	0.010522038298502678	0.005261019149251339	NA	NA	NA
2gR_ATF7	0.1492414367485395	0.008627971081676329	0.004313985540838164	0.09070426122599501	0.003491036604177231	0.0017455183020886156	0.06758103381143146	0.01087594629136186	0.00543797314568093
1dS_ATF7	0.049519171677898224	4.614204570359914e-4	2.307102285179957e-4	0.00950424385737091	0.01588416024110343	0.007942080120551715	0.012967940121825453	0.01787796055517188	0.00893898027758594
3aV_ATF7	0.04830038110615606	0.0030101650217708806	0.0015050825108854403	0.06105804859072279	0.011307086638204775	0.005653543319102387	0.02516464255392613	0.012304908068730497	0.006152454034365248
4cL_ATF2	0.04746205434586939	0.002822363553826733	0.0014111817769133666	NA	NA	NA	NA	NA	NA
1cW_ATF2	0.05440599020268641	0.007727426863609233	0.0038637134318046163	NA	NA	NA	NA	NA	NA
4eG_NFE2	0.037241499558324814	0.0037028109927749863	0.0018514054963874932	0.017590036140973563	0.0023418705421196337	0.0011709352710598169	NA	NA	NA
1aA_NFE2	0.03705558930143833	0.0033951907673431775	0.0016975953836715887	0.038934965631224436	0.007754044258662577	0.0038770221293312887	NA	NA	NA
1aS_ATF7	0.07861766905559808	0.00416613225344544	0.00208306612672272	0.04622369699585094	0.004650115493661764	0.002325057746830882	0.036281754207252895	0.005059978756783419	0.0025299893783917093
1cS_ATF7	0.19102255220478653	0.012497535055183097	0.006248767527591548	0.1398614938876185	0.00843473590171043	0.004217367950855215	0.10031041581773767	0.012645794885534677	0.0063228974427673385
3dS_ATF7	0.04177634091413607	0.0027142802386040505	0.0013571401193020252	0.016754746671988868	0.005006928502647757	0.0025034642513238783	-0.004292517379225804	0.005078149117398322	0.002539074558699161
2bA_ATF2	0.06498446163524454	0.0031678903768790597	0.0015839451884395298	NA	NA	NA	NA	NA	NA
2fW_ATF2	0.037149885003896224	0.0012983220608982333	6.491610304491166e-4	NA	NA	NA	NA	NA	NA
4fP_NFE2	0.03599121643750787	0.0034380513076415612	0.0017190256538207806	0.0179606077042762	0.006874756227125453	0.0034373781135627265	NA	NA	NA
2cA_NFE2	0.0414758371103556	0.003920571742377218	0.001960285871188609	0.02000711327725829	0.007104823219729497	0.0035524116098647487	NA	NA	NA
4fR_NFE2	0.035952859644613214	0.0028554192876703737	0.0014277096438351869	0.02388002402337333	0.0055635272910774984	0.0027817636455387492	NA	NA	NA
3dT_NFE2	0.03385172279157362	0.003498990491861753	0.0017494952459308766	0.007269169518878417	0.009136212202241534	0.004568106101120767	NA	NA	NA
4fP_ATF2	0.03685425858909842	0.004146511173888532	0.002073255586944266	NA	NA	NA	NA	NA	NA
2fV_ATF2	0.03955203323713161	0.00407903404361296	0.00203951702180648	NA	NA	NA	NA	NA	NA
4dH_ATF2	0.03312325976875251	0.0039308959584576555	0.0019654479792288277	NA	NA	NA	NA	NA	NA
1gA_ATF2	0.03980001649129454	0.004180838374779432	0.002090419187389716	NA	NA	NA	NA	NA	NA
4eP_NFE2	0.03706643258896952	0.0016827968311557884	8.413984155778942e-4	0.012401702503932709	0.0016211146492597173	8.105573246298586e-4	NA	NA	NA
3fA_ATF7	0.17102334935007485	0.009006046704202712	0.004503023352101356	0.12806645848832743	0.0071088628444783055	0.0035544314222391528	0.10088531399444808	0.009143226757525177	0.0045716133787625885
1bV_ATF2	0.0526803640619314	0.02155402719810519	0.010777013599052594	NA	NA	NA	NA	NA	NA
2dN_NFE2	0.03559388217957934	2.2843381997961608e-4	1.1421690998980804e-4	0.012332903304543981	0.004487010887312822	0.002243505443656411	NA	NA	NA
3cA_ATF2	0.04118692877801143	7.121669611281162e-4	3.560834805640581e-4	NA	NA	NA	NA	NA	NA
1bL_NFE2	0.03675498260844866	0.0017597435220891725	8.798717610445862e-4	0.011196843355540977	5.898470555740892e-4	2.949235277870446e-4	NA	NA	NA
3fP_ATF7	0.05655256875266658	0.022709309797980932	0.011354654898990466	0.015385993961366296	4.602864953759595e-4	2.3014324768797975e-4	0.0017400879145319068	0.005105975131015382	0.002552987565507691
1cL_NFE2	0.03571131186355317	0.00457108553929839	0.002285542769649195	0.03061080612756077	0.020467691370394607	0.010233845685197304	NA	NA	NA
3cT_ATF2	0.03835748666779561	7.071899456131452e-4	3.535949728065726e-4	NA	NA	NA	NA	NA	NA
3eR_ATF7	0.16422398571079289	0.010580713018349504	0.005290356509174752	0.11815304347611919	0.0065041902640285195	0.0032520951320142598	0.08910917731080323	0.009067333639735045	0.004533666819867522
3bL_NFE2	0.042720453377998194	0.007124451117790916	0.003562225558895458	0.02403352114176511	0.004415371764449186	0.002207685882224593	NA	NA	NA
3eV_NFE2	0.03733760185239804	0.0017939173378215285	8.969586689107642e-4	0.030403803971845424	0.007942357430979805	0.003971178715489902	NA	NA	NA
2cL_NFE2	0.04065617737668997	0.008001508566362357	0.004000754283181179	0.0229963914193497	0.008504848397192719	0.004252424198596359	NA	NA	NA
1bT_NFE2	0.04673389616044569	0.010696239220259387	0.0053481196101296934	0.011236924330231489	0.0037085154183736624	0.0018542577091868312	NA	NA	NA
2dA_NFE2	0.03624647670761376	0.0013103821304918544	6.551910652459272e-4	0.0033121343566174842	0.008574447572423335	0.0042872237862116675	NA	NA	NA
3aW_ATF7	0.054085408672011955	0.006719452028027972	0.003359726014013986	0.02397814294525439	0.014745774490865114	0.007372887245432557	0.028285256296589026	0.02317154051400825	0.011585770257004125
2eA_ATF2	0.04921261119050329	0.004195770128894352	0.002097885064447176	NA	NA	NA	NA	NA	NA
4cV_NFE2	0.03485605336246533	0.0011741141056262057	5.870570528131028e-4	0.025376892029445618	0.0012686007230837339	6.343003615418669e-4	NA	NA	NA
2aS_ATF2	0.03271833942501961	0.00549935600125465	0.002749678000627325	NA	NA	NA	NA	NA	NA
3cP_ATF7	0.0566504650837673	0.015535828362224053	0.007767914181112026	0.011479167114707436	0.01586113974834657	0.007930569874173284	-0.0021906992892108098	0.0012010553733646622	6.005276866823311e-4
2cW_NFE2	0.033770832823730806	0.0016508947241758575	8.254473620879287e-4	0.02682968163275853	0.00329384258031148	0.00164692129015574	NA	NA	NA
3eL_ATF2	0.04975644724818874	0.0011713021876029682	5.856510938014841e-4	NA	NA	NA	NA	NA	NA
3cV_ATF2	0.05043220668022497	0.014345788145980436	0.007172894072990218	NA	NA	NA	NA	NA	NA
3bL_ATF2	0.04737176899270312	0.004004675046961177	0.0020023375234805886	NA	NA	NA	NA	NA	NA
4aS_ATF2	0.03805804388165793	0.005180183775891445	0.0025900918879457227	NA	NA	NA	NA	NA	NA
5bG_NFE2	0.03649479824017144	3.510940684103394e-4	1.755470342051697e-4	0.014436352579816117	0.002722126934025934	0.001361063467012967	NA	NA	NA
2dH_NFE2	0.03678897830499023	0.0030070434887083017	0.0015035217443541509	0.007059003664305664	6.150003124232528e-4	3.075001562116264e-4	NA	NA	NA
3cA_NFE2	0.05339470521362938	0.023621797736387357	0.011810898868193679	0.010122485932702784	0.006549937613951844	0.003274968806975922	NA	NA	NA
1gR_ATF7	0.1718167247983416	0.001628333284081867	8.141666420409335e-4	0.12811566520067608	0.012927018505271785	0.006463509252635892	0.08788240722319143	0.004837987098475845	0.0024189935492379224
4gP_ATF7	0.05231860149649899	0.003887672630836504	0.001943836315418252	0.012438087096332564	0.005586655799884564	0.002793327899942282	-0.012632936513711852	0.02332778274830815	0.011663891374154075
3dV_ATF2	0.036749403998090055	0.0018615210467254504	9.307605233627252e-4	NA	NA	NA	NA	NA	NA
3aH_ATF2	0.04182129757476884	8.212338327471276e-4	4.106169163735638e-4	NA	NA	NA	NA	NA	NA
2bA_NFE2	0.038695584161239666	5.768912462465739e-4	2.8844562312328693e-4	0.034064117950776004	0.01873349449591799	0.009366747247958995	NA	NA	NA
2dV_ATF7	0.04283059672356167	0.0021374301664418838	0.0010687150832209419	0.013268175702567594	0.005097544399963019	0.0025487721999815096	0.009707958521756897	0.00550066073975178	0.00275033036987589
4eG_ATF7	0.04522366781745859	9.985619381386722e-4	4.992809690693361e-4	0.011624373737574622	0.006656194799216927	0.0033280973996084634	0.024274334037337843	0.0012359271376507623	6.179635688253811e-4
5bG_ATF7	0.07147510500537008	5.849806600390689e-4	2.9249033001953445e-4	0.04327101568628686	0.004753946285326948	0.002376973142663474	0.03933548186386577	0.009036189860510566	0.004518094930255283
3bT_NFE2	0.03638976938808443	0.001009743983010419	5.048719915052095e-4	0.01957933731462539	0.014780997240323016	0.007390498620161508	NA	NA	NA
2bL_NFE2	0.039586759754246754	0.003325342955713345	0.0016626714778566725	0.04241942125248181	0.01899529980373606	0.00949764990186803	NA	NA	NA
4fW_ATF2	0.04713079946857744	0.0072561584446021515	0.0036280792223010758	NA	NA	NA	NA	NA	NA
1eS_NFE2	0.04028123838020911	8.854924762919429e-4	4.4274623814597147e-4	0.013876931422810015	2.82302520603902e-4	1.41151260301951e-4	NA	NA	NA
1fA_ATF2	0.046703956297562674	3.770183678235717e-4	1.8850918391178585e-4	NA	NA	NA	NA	NA	NA
1eA_ATF7	0.15913729818741953	0.0016523652176353362	8.261826088176681e-4	0.1035569645008548	0.019332222623635587	0.009666111311817794	0.07734888990696528	0.003457801793614404	0.001728900896807202
4fL_NFE2	0.03827924872030454	1.634180791680207e-4	8.170903958401035e-5	0.025375478343299063	0.012130137882914106	0.006065068941457053	NA	NA	NA
1bL_ATF2	0.040048107220217295	0.0023002950084356774	0.0011501475042178387	NA	NA	NA	NA	NA	NA
3fF_ATF2	0.04199565783308579	1.691358950038291e-4	8.456794750191455e-5	NA	NA	NA	NA	NA	NA
4fW_NFE2	0.03441996336284214	8.307336516788014e-4	4.153668258394007e-4	0.018923779827307412	0.00710367661191689	0.003551838305958445	NA	NA	NA
5aL_ATF2	0.040293356856815676	0.0018404565167315886	9.202282583657943e-4	NA	NA	NA	NA	NA	NA
4dR_ATF7	0.049474340734154645	0.010996195734475345	0.005498097867237673	0.009678546334654817	0.0044122304481489264	0.0022061152240744632	-0.0018455666931679912	0.00886427159305493	0.004432135796527465
2fS_ATF2	0.04199169028673423	0.001897701110575196	9.48850555287598e-4	NA	NA	NA	NA	NA	NA
4dS_ATF2	0.03648023533198614	1.1412412139450204e-4	5.706206069725102e-5	NA	NA	NA	NA	NA	NA
2aW_ATF2	0.03572592783935757	0.005672105993293905	0.0028360529966469524	NA	NA	NA	NA	NA	NA
3fL_NFE2	0.03677446323915594	9.700636815135289e-4	4.8503184075676447e-4	0.02976748882215253	0.013742578539448625	0.006871289269724312	NA	NA	NA
3cR_ATF2	0.03851970004730869	0.0039621223416865916	0.0019810611708432958	NA	NA	NA	NA	NA	NA
2fR_ATF7	0.13830867034375083	0.007198519579742423	0.0035992597898712115	0.10332467476321927	0.013170300932150292	0.006585150466075146	0.07406827633775492	0.0074043823533454746	0.0037021911766727373
3eP_NFE2	0.03425620456664433	0.001575840197331333	7.879200986656665e-4	0.003254195208126258	0.0032964736494818622	0.0016482368247409311	NA	NA	NA
5bR_ATF2	0.04565115481649008	0.004808424300372808	0.002404212150186404	NA	NA	NA	NA	NA	NA
1eT_ATF2	0.039337112273808816	0.0033280852956372874	0.0016640426478186437	NA	NA	NA	NA	NA	NA
2cE_ATF2	0.047127212263641256	0.0017696672192338092	8.848336096169046e-4	NA	NA	NA	NA	NA	NA
3aE_NFE2	0.037574821223356134	0.0016149320500093165	8.074660250046582e-4	0.01882316017541648	0.01259170189158739	0.006295850945793695	NA	NA	NA
1dT_ATF2	0.0352586264791892	0.0025691693389077314	0.0012845846694538657	NA	NA	NA	NA	NA	NA
1eW_ATF2	0.04084867937856131	0.002308285693739755	0.0011541428468698775	NA	NA	NA	NA	NA	NA
3fV_ATF7	0.16361153217632157	0.002995005399035477	0.0014975026995177386	0.12002857795147498	0.009289399623120505	0.0046446998115602526	0.08485127003078036	0.0020790842936255403	0.0010395421468127701
1eS_ATF7	0.11167017226166012	9.029226231989883e-5	4.5146131159949415e-5	0.05827920375988254	0.006784033884729716	0.003392016942364858	0.045313104651035434	0.012748457820213992	0.006374228910106996
3aT_ATF7	0.06609731429980864	0.009158395003489337	0.0045791975017446685	0.029865937297283734	0.011055672002328695	0.005527836001164348	0.007546255816359976	0.01477916964458589	0.007389584822292945
3gA_ATF2	0.039417540759883254	0.0034177147616815218	0.0017088573808407609	NA	NA	NA	NA	NA	NA
1fP_ATF7	0.04590552593449672	0.003609115937309683	0.0018045579686548415	0.007148647966588555	0.028425738889983333	0.014212869444991666	0.00931976467342933	0.014462474108698034	0.007231237054349017
3bA_NFE2	0.03832742108678505	0.0016175445941449878	8.087722970724939e-4	0.017580394043126904	1.6797729253264699e-4	8.398864626632349e-5	NA	NA	NA
3gE_NFE2	0.039624459840183715	0.003739113031583217	0.0018695565157916085	0.034662365726706855	0.011808410935936108	0.005904205467968054	NA	NA	NA
4fS_ATF2	0.037283229456437625	0.001869238750103388	9.34619375051694e-4	NA	NA	NA	NA	NA	NA
1cA_ATF7	0.1989412347883779	0.011731560028630447	0.005865780014315224	0.1668145542580879	0.014677731448497027	0.0073388657242485136	0.125939995096339	0.011265489784850712	0.005632744892425356
2dT_ATF7	0.044844744848880944	0.0015762161943256713	7.881080971628356e-4	0.015840368600466476	0.003206677670077673	0.0016033388350388364	0.006419782836404838	0.021492765175459328	0.010746382587729664
3eS_ATF2	0.04329835121209604	0.0021857616907034394	0.0010928808453517197	NA	NA	NA	NA	NA	NA
2cS_NFE2	0.038017790034894305	0.00596758559953227	0.002983792799766135	0.01933996178224856	0.003513619565466021	0.0017568097827330106	NA	NA	NA
4dV_ATF7	0.06715073811592924	0.03404424858562913	0.017022124292814564	0.011260019941421942	0.016732518319027233	0.008366259159513617	-0.0014525208153791055	0.0014001996077810644	7.000998038905322e-4
4cL_NFE2	0.036467191607159874	0.002411887648252246	0.001205943824126123	0.02235774560441929	0.007989093650970516	0.003994546825485258	NA	NA	NA
2gL_ATF2	0.03971796507937976	0.0039373742135276005	0.0019686871067638003	NA	NA	NA	NA	NA	NA
2aS_NFE2	0.03615420976942135	3.974951320108018e-4	1.987475660054009e-4	0.02507232044934372	0.01933799556053018	0.00966899778026509	NA	NA	NA
2gV_ATF2	0.040035759229271294	0.001665622381997278	8.32811190998639e-4	NA	NA	NA	NA	NA	NA
3aC_ATF2	0.03263375573691208	6.145049042272627e-4	3.0725245211363136e-4	NA	NA	NA	NA	NA	NA
3bV_NFE2	0.038407017687395205	3.0842118512683315e-4	1.5421059256341658e-4	0.01577419920686332	2.1012601340226596e-4	1.0506300670113298e-4	NA	NA	NA
3fN_ATF2	0.04573081619153174	8.346868306103954e-5	4.173434153051977e-5	NA	NA	NA	NA	NA	NA
2fV_NFE2	0.03525909506889629	4.345961856662283e-4	2.1729809283311415e-4	0.023208734105887315	0.005723630347377751	0.0028618151736888755	NA	NA	NA
1dV_NFE2	0.03593646800328171	0.0030514674108517584	0.0015257337054258792	0.028436342977637863	1.489345678403034e-4	7.44672839201517e-5	NA	NA	NA
2eW_ATF2	0.03486669816997627	0.003518081501882333	0.0017590407509411666	NA	NA	NA	NA	NA	NA
2cS_ATF7	0.1440187846150694	0.005504053573926279	0.0027520267869631395	0.09185557094568905	0.017903416033736342	0.008951708016868171	0.05930963441608995	0.0025125593080098565	0.0012562796540049282
1fL_ATF7	0.12138791857762056	0.0019072350183927003	9.536175091963502e-4	0.08167866245703936	0.01080801936451175	0.005404009682255875	0.05028707827038728	0.00361020471465856	0.00180510235732928
2aW_NFE2	0.03695760437027813	3.622577804665228e-4	1.811288902332614e-4	0.011133741102758842	0.0014731326850654437	7.365663425327218e-4	NA	NA	NA
3bC_ATF2	0.04218362294820093	0.0023726798199893394	0.0011863399099946697	NA	NA	NA	NA	NA	NA
2bR_ATF7	0.1655300883538349	0.005669748560721914	0.002834874280360957	0.12313576850610086	0.009754180643387797	0.004877090321693899	0.08116294670714466	0.021402881134291046	0.010701440567145523
2fW_NFE2	0.035806938791660956	0.0011819362214615585	5.909681107307792e-4	0.030393407262930536	0.013099629216059767	0.0065498146080298835	NA	NA	NA
2cE_NFE2	0.046413741283422724	0.007154091606856753	0.0035770458034283764	0.029765367322558536	0.0057822724087987585	0.0028911362043993792	NA	NA	NA
2eS_ATF7	0.14658739888097566	0.0022658189523186785	0.0011329094761593393	0.10081988539495823	0.0042286024447486465	0.0021143012223743232	0.06401001950542766	0.018827294789798246	0.009413647394899123
3fT_NFE2	0.03674583438699798	0.0010672707132698862	5.336353566349431e-4	0.03378165412174939	0.0011719718733752325	5.859859366876163e-4	NA	NA	NA
4dH_NFE2	0.039472860846750224	0.0029527818126077287	0.0014763909063038644	0.019532022030231022	0.0030937088714493074	0.0015468544357246537	NA	NA	NA
3eL_NFE2	0.03500883213013289	0.0018853835124990456	9.426917562495228e-4	0.036573135750250084	0.004412241978192993	0.0022061209890964963	NA	NA	NA
2cA_ATF7	0.16344866045179815	0.011365801462779908	0.005682900731389954	0.1139660533534173	0.013604957399695106	0.006802478699847553	0.08176969480247431	0.007948149132483324	0.003974074566241662
1bS_ATF7	0.13307247216161938	0.009081159085251119	0.004540579542625559	0.07889899476811713	0.020893113468492496	0.010446556734246248	0.05823415980454605	0.0031585045453702467	0.0015792522726851234
4fR_ATF7	0.1451983088272348	0.03974072575623766	0.01987036287811883	0.07614109432490655	0.005226936288225653	0.0026134681441128266	0.059253986706101394	0.01268818533537549	0.006344092667687745
2bL_ATF7	0.13918661564290602	0.003059038770069821	0.0015295193850349104	0.0833616262810408	0.011679445684874848	0.005839722842437424	0.05559015637689788	0.013718119661269557	0.006859059830634779
3dW_ATF2	0.034722326016715	0.001365186067907011	6.825930339535055e-4	NA	NA	NA	NA	NA	NA
3fL_ATF7	0.1462916184677358	0.015143375751867255	0.007571687875933627	0.1007580610527882	0.008689151317388805	0.004344575658694403	0.07214655402989568	0.004850648548330232	0.002425324274165116
1eW_NFE2	0.03989880409202276	0.0014923395940133397	7.461697970066698e-4	0.027098355119431747	0.0184643962036532	0.0092321981018266	NA	NA	NA
1gS_ATF2	0.0378777612449542	0.003221730723731044	0.001610865361865522	NA	NA	NA	NA	NA	NA
1cT_ATF2	0.05256530361948482	7.742560877711434e-4	3.871280438855717e-4	NA	NA	NA	NA	NA	NA
4cW_ATF2	0.03423303266883378	3.651318604681953e-4	1.8256593023409766e-4	NA	NA	NA	NA	NA	NA
4aS_NFE2	0.037441501106604644	0.001776014010215144	8.88007005107572e-4	0.016119118446530644	0.007783470506009963	0.0038917352530049814	NA	NA	NA
2dK_ATF2	0.033117601451199255	0.0024638870382187967	0.0012319435191093984	NA	NA	NA	NA	NA	NA
3dV_NFE2	0.03448232191399052	0.0019214063771765956	9.607031885882978e-4	0.013213642114549257	0.014798439750348467	0.007399219875174234	NA	NA	NA
3fC_ATF2	0.045010472712127575	0.002464135441784631	0.0012320677208923156	NA	NA	NA	NA	NA	NA
2bV_ATF2	0.04203808244407562	0.0017644868271452757	8.822434135726378e-4	NA	NA	NA	NA	NA	NA
1bT_ATF7	0.13795720296650527	0.015755358883567168	0.007877679441783584	0.08328149266671368	0.008339564518352606	0.004169782259176303	0.06637222870592085	0.017044243565470595	0.008522121782735297
5aL_NFE2	0.034983392251788134	6.34185387052097e-4	3.170926935260485e-4	0.023841264758352812	0.01614181526855119	0.008070907634275594	NA	NA	NA
4cT_ATF2	0.042945032871554475	4.3703934993354857e-4	2.1851967496677428e-4	NA	NA	NA	NA	NA	NA
1eC_ATF2	0.05260262217616313	6.558980814175621e-4	3.2794904070878103e-4	NA	NA	NA	NA	NA	NA
2eA_NFE2	0.03392989935730456	0.003403418845023657	0.0017017094225118285	0.025931719117929693	0.004536435072858134	0.002268217536429067	NA	NA	NA
3bW_ATF7	0.10960369032066611	0.004050396261015447	0.0020251981305077233	0.06957659863239421	3.2762029204194394e-4	1.6381014602097197e-4	0.06097951588765452	0.012887827125514777	0.006443913562757388
1fS_ATF2	0.0408947227468999	0.008420963582211649	0.004210481791105824	NA	NA	NA	NA	NA	NA
2dN_ATF7	0.040359766572131764	0.0020798946208984933	0.0010399473104492467	0.005461165581584608	0.015109044695623842	0.007554522347811921	-0.005479279793042668	0.016210012124317743	0.008105006062158871
3bT_ATF7	0.1743556426254403	0.0025236259896558736	0.0012618129948279368	0.12281043865617713	0.014491016567436078	0.007245508283718039	0.09487519641837447	5.930674137806212e-5	2.965337068903106e-5
4cK_ATF2	0.0523093471182451	0.004144974888389622	0.002072487444194811	NA	NA	NA	NA	NA	NA
1dW_ATF7	0.06385939199623736	0.0044373033559270605	0.0022186516779635302	0.028111592234227836	0.0025973223080234665	0.0012986611540117333	0.03006284352675008	0.01284820823099849	0.006424104115499245
3eS_NFE2	0.03578251356578297	0.001966125264215868	9.83062632107934e-4	0.02325675064496425	0.001442258239436494	7.21129119718247e-4	NA	NA	NA
1fA_NFE2	0.03782226304544199	0.0024469971742545355	0.0012234985871272678	0.03540410060633044	0.009173096480762026	0.004586548240381013	NA	NA	NA
3dM_ATF2	0.035019641945691814	0.001516507595205166	7.58253797602583e-4	NA	NA	NA	NA	NA	NA
1aA_ATF7	0.11751347371906956	0.0010728799528976559	5.364399764488279e-4	0.07145917321132667	0.007685627329116729	0.0038428136645583645	0.04418196143345833	0.003929204744455191	0.0019646023722275953
4eS_NFE2	0.033554288320366984	0.0018114408628393613	9.057204314196806e-4	0.015239701924542434	6.17415774826949e-4	3.087078874134745e-4	NA	NA	NA
2bS_ATF2	0.04562975045393297	0.001029430527388436	5.14715263694218e-4	NA	NA	NA	NA	NA	NA
3fH_ATF2	0.04896244343343932	0.009991629251429506	0.004995814625714753	NA	NA	NA	NA	NA	NA
3dW_NFE2	0.03817053329477055	0.004066666284226546	0.002033333142113273	0.009512513072901456	0.006197987984360427	0.0030989939921802134	NA	NA	NA
4cA_ATF2	0.046425964515803095	0.0029578201065001033	0.0014789100532500517	NA	NA	NA	NA	NA	NA
3cT_NFE2	0.03545141145179373	9.844169514652886e-4	4.922084757326443e-4	0.024653358234700856	0.0178508514788164	0.0089254257394082	NA	NA	NA
3eT_ATF2	0.04733310055972046	0.002359872779526296	0.001179936389763148	NA	NA	NA	NA	NA	NA
4gR_ATF2	0.036736342358850926	0.0019733345565451188	9.866672782725594e-4	NA	NA	NA	NA	NA	NA
1eV_ATF7	0.1419551413930918	0.0045510505951110785	0.0022755252975555393	0.10158516335403009	0.008483425660982143	0.004241712830491072	0.0750795481263428	0.0018739261220393959	9.369630610196979e-4
2gA_ATF2	0.04326389210887731	0.0018595708620015193	9.297854310007596e-4	NA	NA	NA	NA	NA	NA
3a*_ATF2	0.038558781505843326	0.002647393115272657	0.0013236965576363285	NA	NA	NA	NA	NA	NA
5aW_ATF2	0.04030448029371855	5.411110330132352e-4	2.705555165066176e-4	NA	NA	NA	NA	NA	NA
1aE_ATF2	0.034437348725499015	0.0018515808380300267	9.257904190150133e-4	NA	NA	NA	NA	NA	NA
2fL_ATF7	0.12393603197777636	0.008287040720468085	0.004143520360234043	0.07881689948589476	0.013134185374928819	0.006567092687464409	0.05251314604047988	0.00914489380926014	0.00457244690463007
2aS_ATF7	0.037257512228216404	0.004799232267011079	0.0023996161335055393	0.021711030960475462	0.0019430105348871114	9.715052674435557e-4	0.006251395059477193	0.007647058230899575	0.0038235291154497873
3cV_NFE2	0.03486027779351184	0.001626748222030334	8.13374111015167e-4	0.015857281433612622	0.01200393256702902	0.00600196628351451	NA	NA	NA
3eP_ATF7	0.040125260912895935	0.005863764894812216	0.002931882447406108	0.014540034168438298	0.00885934921567611	0.004429674607838055	-0.007843867060889258	0.007270919784186369	0.0036354598920931847
2fV_ATF7	0.12997251191712275	0.016077680868910975	0.008038840434455487	0.08384967712911037	0.011503122007069516	0.005751561003534758	0.052974480712445746	0.00956413979816441	0.004782069899082205
1aT_ATF2	0.04094869287191703	0.0045563244854320934	0.0022781622427160467	NA	NA	NA	NA	NA	NA
3fT_ATF2	0.04548774135388069	0.003706483623980596	0.001853241811990298	NA	NA	NA	NA	NA	NA
1cL_ATF7	0.1778234129708386	0.008837819265003965	0.004418909632501983	0.13005806685388654	0.015535849958421838	0.007767924979210919	0.08220416214345914	0.005947407033425112	0.002973703516712556
1bW_ATF2	0.040721900892296714	0.001214656705022415	6.073283525112075e-4	NA	NA	NA	NA	NA	NA
3cR_NFE2	0.0382431665708485	0.0015447285787203522	7.723642893601761e-4	0.020315062846717212	0.0022977259804178116	0.0011488629902089058	NA	NA	NA
2dA_ATF7	0.04607782759438876	0.003539678365137288	0.001769839182568644	0.018924138335749574	0.007864768358115691	0.0039323841790578455	0.02102280357342809	0.0021769504127264446	0.0010884752063632223
2cL_ATF7	0.15703516590096545	0.0030623133667854654	0.0015311566833927327	0.1046014366616042	0.016316561171854167	0.008158280585927083	0.08213898793655884	0.003618987178069618	0.001809493589034809
4dS_NFE2	0.03648984830955994	2.403964611376409e-4	1.2019823056882046e-4	0.009026710908766182	0.011105918939690311	0.0055529594698451555	NA	NA	NA
2fL_NFE2	0.03799552064049512	0.0039078860861387135	0.0019539430430693568	0.03460945549741487	0.003541058071858983	0.0017705290359294914	NA	NA	NA
4cS_ATF2	0.04814718143055827	0.0032632171660095357	0.0016316085830047678	NA	NA	NA	NA	NA	NA
1cW_NFE2	0.04227207349802173	0.0050751989923540275	0.0025375994961770137	0.0219599386401819	0.008810942390351328	0.004405471195175664	NA	NA	NA
1gA_NFE2	0.04215714003006661	0.003620201235658277	0.0018101006178291386	0.019398005666415172	0.013096314544571443	0.0065481572722857215	NA	NA	NA
2fT_ATF2	0.04340883559213909	0.0066507718518618525	0.0033253859259309263	NA	NA	NA	NA	NA	NA
3bL_ATF7	0.15344720491131641	0.004165558955732239	0.0020827794778661194	0.1050244781612123	0.007882770521761598	0.003941385260880799	0.08144265011629635	0.0025341674365657006	0.0012670837182828503
4cL_ATF7	0.15388088317637144	0.003485648088554708	0.001742824044277354	0.11710568240488411	0.007956837439612237	0.003978418719806118	0.08121776054046151	0.010886011155614373	0.0054430055778071865
2eH_NFE2	0.04138261866661232	0.0023177276800307985	0.0011588638400153992	0.008659290458505867	0.010358219327049842	0.005179109663524921	NA	NA	NA
2bA_ATF7	0.1763018895770039	0.0032601221266910247	0.0016300610633455124	0.13801504548334356	0.011975392647146263	0.005987696323573132	0.0955682767306675	0.0034097583049705676	0.0017048791524852838
2gL_NFE2	0.039848587545022476	9.120792888073145e-4	4.5603964440365727e-4	0.031861926195895604	0.01463103657843654	0.00731551828921827	NA	NA	NA
2aE_ATF2	0.03528628383997127	0.004867272234217926	0.002433636117108963	NA	NA	NA	NA	NA	NA
3fW_ATF2	0.036517971106333015	0.006058257801702649	0.0030291289008513244	NA	NA	NA	NA	NA	NA
3gW_ATF2	0.03362776283986858	0.00384698869466081	0.001923494347330405	NA	NA	NA	NA	NA	NA
4eP_ATF7	0.0577092477410352	0.005755004209891611	0.0028775021049458056	0.026104837864092807	0.01812101384463327	0.009060506922316636	0.022316203386145223	0.03279409754279611	0.016397048771398054
3aC_NFE2	0.03967832574116022	3.625159906233573e-4	1.8125799531167866e-4	0.02854558012528125	0.009254036869527025	0.004627018434763513	NA	NA	NA
1cV_NFE2	0.0380987682644748	0.00403286936728305	0.002016434683641525	0.0241121390495357	0.007849348969952393	0.003924674484976197	NA	NA	NA
1bV_NFE2	0.03490165442128035	7.327410112371879e-5	3.6637050561859395e-5	0.026399925265134065	0.0023381808460950088	0.0011690904230475044	NA	NA	NA
2aL_ATF2	0.05338152076560629	0.014955464502772419	0.0074777322513862095	NA	NA	NA	NA	NA	NA
2gL_ATF7	0.11976836602754588	0.005023363673390504	0.002511681836695252	0.0736650876062512	5.055795211536899e-4	2.5278976057684495e-4	0.05221071675043809	0.01566121707327093	0.007830608536635465
4cV_ATF7	0.12267188948834373	0.00913583796616011	0.004567918983080055	0.07373752021837371	0.00715689224950347	0.003578446124751735	0.061292470972988025	0.002680451086845547	0.0013402255434227736
4cW_NFE2	0.03664208603356052	3.8739411211927025e-4	1.9369705605963512e-4	0.042707770881538674	0.003263165496833542	0.001631582748416771	NA	NA	NA
3gS_ATF2	0.036631169173110004	0.001315160717832878	6.57580358916439e-4	NA	NA	NA	NA	NA	NA
1bC_ATF2	0.04180185973282417	6.335031149447466e-4	3.167515574723733e-4	NA	NA	NA	NA	NA	NA
2dE_ATF2	0.03573174763193062	1.0713415360768944e-4	5.356707680384472e-5	NA	NA	NA	NA	NA	NA
4eS_ATF7	0.050865426510526696	0.0026153339333629326	0.0013076669666814663	0.027073537199332934	0.01074789410946341	0.005373947054731705	0.02814857196719595	0.003293647755117815	0.0016468238775589074
3dT_ATF7	0.04516007734458851	0.0015067978209202901	7.533989104601451e-4	0.006686250241997528	0.022240544726540367	0.011120272363270184	-0.006566831147584463	0.003495802567722395	0.0017479012838611974
3dV_ATF7	0.04106829336447889	0.0015558043509190148	7.779021754595074e-4	0.010700199410080694	5.426440096874316e-4	2.713220048437158e-4	-0.004359466133967863	7.819307361564746e-4	3.909653680782373e-4
3fF_NFE2	0.03895755908635416	0.002749279838952962	0.001374639919476481	0.016730069715255255	0.007576634111919525	0.0037883170559597627	NA	NA	NA
1dT_NFE2	0.03743034190905436	0.001157085035478165	5.785425177390825e-4	0.030256242334044753	0.003962334824345362	0.001981167412172681	NA	NA	NA
4gR_NFE2	0.035626138594288884	5.428841315756203e-4	2.7144206578781014e-4	0.015061214629522583	0.01548646636617708	0.00774323318308854	NA	NA	NA
2dC_ATF2	0.034875151247278524	5.867331879815175e-4	2.9336659399075874e-4	NA	NA	NA	NA	NA	NA
1cV_ATF2	0.06001955373854026	0.002012524988398642	0.001006262494199321	NA	NA	NA	NA	NA	NA
2dW_ATF2	0.03299430473262045	0.0030215054264919154	0.0015107527132459577	NA	NA	NA	NA	NA	NA
2bV_NFE2	0.0378652965941675	0.004979688967155564	0.002489844483577782	0.025093458827902208	0.005058978230140552	0.002529489115070276	NA	NA	NA
4aS_ATF7	0.06164181818213692	0.0044657229393624265	0.0022328614696812132	0.03814511813255638	0.010372915315248036	0.005186457657624018	0.02953594406358167	0.02137182606394504	0.01068591303197252
1eT_NFE2	0.03548160805111393	0.0036437174293510615	0.0018218587146755308	0.025588768518326335	0.007155447863945973	0.0035777239319729863	NA	NA	NA
3dA_ATF2	0.035549919118658166	0.002852645135713709	0.0014263225678568545	NA	NA	NA	NA	NA	NA
4cT_NFE2	0.03723993499940809	3.34551087157788e-4	1.67275543578894e-4	0.026926225709215136	0.010540248015262045	0.005270124007631023	NA	NA	NA
3aH_ATF7	0.09796081005444376	0.006745163092024981	0.0033725815460124904	0.05803077978504613	0.007085924962530632	0.003542962481265316	0.06373541243843124	0.005926284703240182	0.002963142351620091
3a*_NFE2	0.036503396693186495	8.155979050055124e-4	4.077989525027562e-4	0.009767241451519337	0.0015377667942462765	7.688833971231382e-4	NA	NA	NA
3eV_ATF7	0.14557426382360986	0.006790811699224204	0.003395405849612102	0.1058636679151906	0.01568634691045262	0.00784317345522631	0.07640882042338372	0.0028700745223787325	0.0014350372611893663
5bL_ATF2	0.03921531386125578	0.0014664633038403174	7.332316519201587e-4	NA	NA	NA	NA	NA	NA
5bR_NFE2	0.038723034153194544	0.0016318186968237833	8.159093484118916e-4	0.027592670642228354	0.0067831844535413905	0.0033915922267706952	NA	NA	NA
3fC_NFE2	0.03956192462249218	0.0010145773465926173	5.072886732963086e-4	0.032405755005800174	0.012589300531625595	0.006294650265812798	NA	NA	NA
2aE_NFE2	0.03269462981208691	0.0045945640125437575	0.0022972820062718787	0.016456407745277794	0.014374114023829519	0.007187057011914759	NA	NA	NA
3dA_NFE2	0.04090423560265517	4.892901853064318e-4	2.446450926532159e-4	0.026012744825439582	0.0014679875156710428	7.339937578355214e-4	NA	NA	NA
3aQ_ATF2	0.03317808754096431	0.002464029140603265	0.0012320145703016326	NA	NA	NA	NA	NA	NA
2cV_NFE2	0.03833169200879447	6.292144281799919e-4	3.1460721408999595e-4	0.03614962440265132	0.011535856632756735	0.005767928316378367	NA	NA	NA
2fT_NFE2	0.03623774585885582	0.0015888005587782312	7.944002793891156e-4	0.02752170746451458	0.012146768565126212	0.006073384282563106	NA	NA	NA
4aL_ATF7	0.123464035011874	0.003953922390847667	0.0019769611954238335	0.0724187894791733	0.013244363769866218	0.006622181884933109	0.04289059523776985	0.004384622175696484	0.002192311087848242
2cV_ATF7	0.1410628631033316	0.011436651923996519	0.0057183259619982595	0.1080452279569437	0.007397777280252681	0.0036988886401263404	0.07161093927287171	0.006783933184394921	0.0033919665921974605
5aT_ATF2	0.03629292058561558	0.0022976755071751867	0.0011488377535875934	NA	NA	NA	NA	NA	NA
2gV_NFE2	0.03433126960027724	0.0011038578402461268	5.519289201230634e-4	0.030853641642422214	0.004643335074643814	0.002321667537321907	NA	NA	NA
3bE_ATF2	0.06907668073391496	0.004549551006403153	0.0022747755032015765	NA	NA	NA	NA	NA	NA
3bV_ATF7	0.1417302003842974	8.01059428175075e-4	4.005297140875375e-4	0.0916742621733084	0.011189145037723452	0.005594572518861726	0.06330373561333347	0.011595748541755711	0.0057978742708778555
1gS_NFE2	0.03844666919049081	0.0023414464819806096	0.0011707232409903048	0.027026926336182096	0.004409233772054563	0.0022046168860272814	NA	NA	NA
1fW_ATF2	0.040918122721521	2.994355106417682e-5	1.497177553208841e-5	NA	NA	NA	NA	NA	NA
3bF_ATF2	0.04514661176478587	0.0035745584857920618	0.0017872792428960309	NA	NA	NA	NA	NA	NA
2fS_NFE2	0.036168675888137825	0.00200097083476892	0.00100048541738446	0.018106835824909386	0.00950287217818868	0.00475143608909434	NA	NA	NA
4cA_NFE2	0.04051410168964451	6.069735545568451e-4	3.0348677727842256e-4	0.041122281949088825	0.011641538931677534	0.005820769465838767	NA	NA	NA
3aH_NFE2	0.03863640271731249	0.003731779911142549	0.0018658899555712746	0.029540823846528227	0.013971265611619684	0.006985632805809842	NA	NA	NA
3fW_NFE2	0.035490391399606164	0.0024729458559028883	0.0012364729279514442	0.012325709646120111	0.006931496866845825	0.0034657484334229124	NA	NA	NA
3fE_ATF2	0.06352937835394196	0.00866466066608702	0.00433233033304351	NA	NA	NA	NA	NA	NA
4fA_ATF2	0.04144131735230141	9.669430181395392e-6	4.834715090697696e-6	NA	NA	NA	NA	NA	NA
3dM_NFE2	0.03720042948358012	0.0033983272835243243	0.0016991636417621621	0.018406648471709468	0.009294883881219696	0.004647441940609848	NA	NA	NA
4fP_ATF7	0.044323091153849414	0.0027688471698595796	0.0013844235849297898	0.017856503676568283	0.0034853832010494222	0.0017426916005247111	-5.805350964306951e-4	0.004589808803444199	0.0022949044017220996
3eW_ATF2	0.04228598222687335	0.00842764056359926	0.00421382028179963	NA	NA	NA	NA	NA	NA
4dA_ATF2	0.033033695417019074	0.004909685269506109	0.0024548426347530544	NA	NA	NA	NA	NA	NA
5aL_ATF7	0.13918160118040573	0.005551048908773073	0.0027755244543865363	0.08832285711249976	0.0019181886361753137	9.590943180876569e-4	0.06406283195989804	0.0012543020894837029	6.271510447418514e-4
3aQ_NFE2	0.03530688334537148	7.837646659779308e-4	3.918823329889654e-4	0.026027340948388322	0.004285099821337609	0.0021425499106688044	NA	NA	NA
4fL_ATF7	0.11488489035796651	0.0074985471161007336	0.0037492735580503668	0.06392974330697092	0.006489035115167725	0.0032445175575838625	0.023900742461268713	0.0037693814848292462	0.0018846907424146231
1fV_ATF2	0.03416606511821134	0.007223855081249769	0.0036119275406248843	NA	NA	NA	NA	NA	NA
1gA_ATF7	0.09024551303678899	0.002782201631803174	0.001391100815901587	0.05717739025186867	0.0012394038736286883	6.197019368143442e-4	0.041564121767101336	0.002421763659820939	0.0012108818299104696
3bC_NFE2	0.03418486943796943	4.1967121436393815e-4	2.0983560718196908e-4	0.006892632094567462	0.001463431942901474	7.31715971450737e-4	NA	NA	NA
3bA_ATF7	0.17997911580580825	0.007610478784144706	0.003805239392072353	0.13529341567390268	0.00798134518774395	0.003990672593871975	0.10263038550685966	0.012122652530509793	0.006061326265254897
3aY_ATF2	0.03761954123706027	0.004577102134367625	0.0022885510671838125	NA	NA	NA	NA	NA	NA
1eW_ATF7	0.08090924521534269	0.004946943263214827	0.0024734716316074136	0.054440350794188665	0.0034744557439508692	0.0017372278719754346	0.02983091740186932	0.005828403802630711	0.0029142019013153556
1fS_NFE2	0.03827093623677921	0.0020318180537329256	0.0010159090268664628	0.02791195197379703	0.015982968020916283	0.007991484010458141	NA	NA	NA
1bC_NFE2	0.03786285952995635	8.953589775727891e-4	4.4767948878639453e-4	0.021383357586660705	0.0084045643534223	0.00420228217671115	NA	NA	NA
3cW_ATF2	0.03849250903823453	0.0019010056681926506	9.505028340963253e-4	NA	NA	NA	NA	NA	NA
2dK_NFE2	0.038203654547820196	0.0017351969196907594	8.675984598453797e-4	0.019237552891572317	0.004601702872134547	0.0023008514360672735	NA	NA	NA
4fW_ATF7	0.07231893213538612	0.008553207052980471	0.0042766035264902354	0.03649506180113204	0.0061830301100143726	0.0030915150550071863	0.03127033167759548	0.021672679015449402	0.010836339507724701
4gL_ATF2	0.03804158560891174	0.004129720768421897	0.0020648603842109486	NA	NA	NA	NA	NA	NA
3cA_ATF7	0.13988009631463355	0.007013800652010115	0.0035069003260050574	0.09555787366841519	0.009521989791655375	0.004760994895827687	0.07033475810257424	0.015401192795958389	0.007700596397979194
1aE_NFE2	0.03320081426844668	9.755861710400518e-4	4.877930855200259e-4	0.01966072995610796	0.009559582454277373	0.004779791227138687	NA	NA	NA
3fF_ATF7	0.13139692608445755	0.011020846565242985	0.005510423282621493	0.09142154466532205	0.0036620666050483936	0.0018310333025241968	0.06419519776070007	0.007879752424577988	0.003939876212288994
2eH_ATF7	0.12897554592130037	0.007606801297927963	0.0038034006489639817	0.07280871175359341	0.012915858236380804	0.006457929118190402	0.05628069864715963	0.012158235354487417	0.006079117677243708
3gA_NFE2	0.037420135144975025	0.007354715464146555	0.0036773577320732775	0.013152583331649655	0.004742625685875539	0.0023713128429377695	NA	NA	NA
3fN_NFE2	0.03825646956464939	0.0028151295949614755	0.0014075647974807377	0.022382276236570124	0.0038812607677588236	0.0019406303838794118	NA	NA	NA
3aK_ATF2	0.037889092017430195	0.002020609550019535	0.0010103047750097676	NA	NA	NA	NA	NA	NA
3fT_ATF7	0.14656707809110847	0.005937306016717179	0.0029686530083585893	0.10493429262865306	0.0158006809863035	0.00790034049315175	0.077593160281092	0.004384839991120582	0.002192419995560291
1cW_ATF7	0.14360160349571138	0.006696487642397172	0.003348243821198586	0.10019109272256074	0.006334700722351101	0.0031673503611755506	0.06934511671145659	0.016142312485555636	0.008071156242777818
1bV_ATF7	0.1269872316347971	0.012537970343296002	0.006268985171648001	0.07252435757175543	0.008581693214058442	0.004290846607029221	0.03544926309043443	0.013034309700448832	0.006517154850224416
2fW_ATF7	0.09346731090208858	0.0011766631918523737	5.883315959261869e-4	0.04548950675248107	0.00691846141197485	0.003459230705987425	0.0365050975076222	0.012939260776718161	0.006469630388359081
2gA_NFE2	0.040249469942747085	0.00882033932954164	0.00441016966477082	0.02923753626148661	0.003139662078744329	0.0015698310393721644	NA	NA	NA
2cW_ATF7	0.15737763619704093	0.008787658012302284	0.004393829006151142	0.10219469426877009	0.01872809312061116	0.00936404656030558	0.07051842793535411	0.011748787178896174	0.005874393589448087
2aW_ATF7	0.045752707255580144	8.115125593680011e-5	4.0575627968400055e-5	0.029899078879256982	0.007424299853399533	0.0037121499266997665	0.04929383226035042	0.015177536410584452	0.007588768205292226
4gT_ATF2	0.03939595260700457	0.0032078642618707173	0.0016039321309353587	NA	NA	NA	NA	NA	NA
2gS_NFE2	0.035230543137698515	0.0014934525119289566	7.467262559644783e-4	0.010283958332678313	0.01714930955021609	0.008574654775108045	NA	NA	NA
4cK_NFE2	0.038729004491076066	0.0036366141774758893	0.0018183070887379446	0.05228752102435962	2.437388390056912e-4	1.218694195028456e-4	NA	NA	NA
4fS_NFE2	0.040348795549360016	0.011148734709558832	0.005574367354779416	0.02438652898764037	8.72991537822141e-4	4.364957689110705e-4	NA	NA	NA
3gS_NFE2	0.03713426493714225	0.0024440227026870194	0.0012220113513435097	0.03185415104377325	0.018526702301639487	0.009263351150819743	NA	NA	NA
4aT_ATF2	0.036236894226572634	6.953905864058823e-4	3.4769529320294117e-4	NA	NA	NA	NA	NA	NA
1cK_ATF2	0.04603540688554687	0.007513919738947335	0.0037569598694736674	NA	NA	NA	NA	NA	NA
2aL_NFE2	0.034000262530094846	0.0016613303299447307	8.306651649723654e-4	0.035079162562939525	0.007422587291803247	0.0037112936459016235	NA	NA	NA
1aT_NFE2	0.03682720144586814	0.002544256053474256	0.001272128026737128	0.021006719442878737	0.024783809629809216	0.012391904814904608	NA	NA	NA
3eL_ATF7	0.1526982045576375	0.0024234153880133506	0.0012117076940066753	0.11507090526517408	0.0024405538338434503	0.0012202769169217251	0.07735952299312689	0.03143658116252299	0.015718290581261497
3fH_NFE2	0.03699858196885848	0.001588287139447658	7.94143569723829e-4	0.011102546792994588	0.013923097019300522	0.006961548509650261	NA	NA	NA
1bL_ATF7	0.10849000966586689	0.010756304140117147	0.005378152070058573	0.07712631333674154	0.0054062220359581	0.00270311101797905	0.04344207596977455	0.005728093776338657	0.0028640468881693283
1eC_NFE2	0.11957129884867473	0.0071045192008380425	0.0035522596004190212	0.0800841095007392	0.003623844991905108	0.001811922495952554	NA	NA	NA
3aK_NFE2	0.03193707627272088	0.0041828014459032005	0.0020914007229516003	0.02542108336904392	0.0031734816958692937	0.0015867408479346469	NA	NA	NA
2dH_ATF7	0.045245358843592764	3.0221577679546686e-4	1.5110788839773343e-4	0.017421648202147408	0.010381920799155373	0.005190960399577687	-0.0011474043769587423	0.006786437740313667	0.0033932188701568337
3cT_ATF7	0.10998957178835111	0.008381804034032948	0.004190902017016474	0.07024810523475553	0.009747976754604586	0.004873988377302293	0.049802248803373736	0.0157448794293262	0.0078724397146631
4cS_NFE2	0.039244945219363524	0.0015124008420225135	7.562004210112567e-4	0.017825857495962556	0.0019354503625192674	9.677251812596337e-4	NA	NA	NA
2gS_ATF2	0.03362833693236499	4.507757564330127e-6	2.2538787821650635e-6	NA	NA	NA	NA	NA	NA
3cH_ATF2	0.05782981403732811	0.02366666457381434	0.01183333228690717	NA	NA	NA	NA	NA	NA
1fA_ATF7	0.13421143959781673	0.010855965791578659	0.0054279828957893295	0.08624509685656498	0.01043439550137212	0.00521719775068606	0.0727934112357328	0.0024323528305152087	0.0012161764152576044
1fT_ATF2	0.040003262308533113	0.0018146369436847587	9.073184718423794e-4	NA	NA	NA	NA	NA	NA
3aM_ATF2	0.03358958386529995	0.004737493894695307	0.0023687469473476536	NA	NA	NA	NA	NA	NA
3dW_ATF7	0.05045080231731012	0.0027923392370886512	0.0013961696185443256	0.023323055585429204	0.004292694013140687	0.0021463470065703435	0.019971591009155094	0.0051169689602427616	0.0025584844801213808
3cR_ATF7	0.10739752464140115	0.01159136981600474	0.00579568490800237	0.07785931554746037	9.433316235823412e-4	4.716658117911706e-4	0.058560470459776276	7.473863514566933e-4	3.7369317572834667e-4
3gK_ATF2	0.04216847325803558	0.005454706967949147	0.0027273534839745736	NA	NA	NA	NA	NA	NA
4dH_ATF7	0.03927143341490939	2.0440072367767611e-4	1.0220036183883806e-4	0.023157607086024233	0.0091244046057636	0.0045622023028818	0.011338888193409447	0.024456957719473493	0.012228478859736746
3a*_ATF7	0.04626659598641904	0.003996099608867449	0.0019980498044337245	0.013066310181650234	3.834842567629484e-5	1.917421283814742e-5	-0.0015838512898024635	6.740773915828957e-4	3.3703869579144785e-4
3cH_NFE2	0.03376959337139952	0.0026027191303849896	0.0013013595651924948	0.02347891236559252	0.006397917780793937	0.0031989588903969684	NA	NA	NA
1gV_ATF2	0.04684908937853319	0.008061842147992571	0.0040309210739962855	NA	NA	NA	NA	NA	NA
2eA_ATF7	0.1321694425371026	0.003948353921921508	0.001974176960960754	0.07758420975973926	0.010031932646089866	0.005015966323044933	0.06336464253977181	3.6132187022064474e-4	1.8066093511032237e-4
3aE_ATF7	0.0567245141463686	0.0016555273613558649	8.277636806779324e-4	0.016886838638722864	0.00830726995693705	0.004153634978468525	0.0036868784137027545	0.0038492332326171574	0.0019246166163085787
3gS_ATF7	0.07293038109082339	0.004873362281786224	0.002436681140893112	0.06054023518996513	0.03613891949781676	0.01806945974890838	0.03874986588076844	0.0011904852329168378	5.952426164584189e-4
4fV_ATF2	0.03865674571235059	0.006554927300049772	0.003277463650024886	NA	NA	NA	NA	NA	NA
4eV_ATF2	0.03668197156396348	0.009627465860287511	0.004813732930143756	NA	NA	NA	NA	NA	NA
3eT_NFE2	0.03920977996123706	4.813194523668363e-4	2.4065972618341814e-4	0.019291342946927185	0.010147221786872836	0.005073610893436418	NA	NA	NA
3fD_ATF2	0.04772459787775215	0.0039910611993762175	0.0019955305996881088	NA	NA	NA	NA	NA	NA
4aE_ATF2	0.035960629317172074	0.0029723553928391205	0.0014861776964195602	NA	NA	NA	NA	NA	NA
5aW_NFE2	0.03609367336092445	0.0015181535348889933	7.590767674444966e-4	0.0209286622950578	0.005557751167906543	0.0027788755839532717	NA	NA	NA
4c*_ATF2	0.03387995982805711	0.002643203629262453	0.0013216018146312266	NA	NA	NA	NA	NA	NA
2bS_ATF7	0.1368013664599766	0.006488669795293319	0.0032443348976466595	0.09078034207064108	0.015182516761112026	0.007591258380556013	0.06480085596231824	0.0067183346581511484	0.0033591673290755742
3cV_ATF7	0.12065884247191008	0.004319972896354705	0.0021599864481773525	0.07552110828603026	0.010388730036565739	0.005194365018282869	0.0693506120457497	0.0029269451101891952	0.0014634725550945976
2dC_NFE2	0.040346904805370454	0.00266190143405184	0.00133095071702592	0.010303129309534248	0.012380171241350374	0.006190085620675187	NA	NA	NA
3dH_ATF2	0.03165642188999919	0.001119946794523295	5.599733972616475e-4	NA	NA	NA	NA	NA	NA
3fN_ATF7	0.15355899007587076	0.0044272405857722335	0.0022136202928861167	0.10890866311305883	0.0047206270508833486	0.0023603135254416743	0.08552311132500051	0.004461460061319251	0.0022307300306596257
1cV_ATF7	0.17503861705855547	4.8487086726658264e-4	2.4243543363329132e-4	0.12394003774960397	0.01668126496610917	0.008340632483054585	0.08729037402106304	0.006026787358869524	0.003013393679434762
4aH_ATF2	0.031169847646477653	0.0026683525544722703	0.0013341762772361352	NA	NA	NA	NA	NA	NA
4dS_ATF7	0.03908735981005553	3.2695869489589795e-4	1.6347934744794898e-4	0.014703955899855261	0.013378360883202859	0.006689180441601429	0.0073591272363249735	0.008793403041091314	0.004396701520545657
1fW_NFE2	0.04069943811771219	0.003646933278443421	0.0018234666392217104	0.028089517239423222	9.256949382230987e-4	4.6284746911154937e-4	NA	NA	NA
1bW_ATF7	0.12261991147913519	0.004570270360062044	0.002285135180031022	0.07341840449622172	0.011887765861095587	0.0059438829305477935	0.06567015787897872	0.0055967935062548515	0.0027983967531274257
4gR_ATF7	0.08040771502530895	0.005171653812337764	0.002585826906168882	0.04743856313911679	0.01273251940208232	0.00636625970104116	0.04044867499985533	0.0038327992016605928	0.0019163996008302964
3fM_ATF2	0.050083570217253626	2.2058032126507922e-4	1.1029016063253961e-4	NA	NA	NA	NA	NA	NA
1fW_ATF7	0.0828485869979138	0.008518518249553554	0.004259259124776777	0.057872683708857106	0.013010354962683079	0.0065051774813415396	0.04246279921064757	0.012566718700002547	0.006283359350001273
3fE_NFE2	0.040424527710576225	0.0013538967843774853	6.769483921887427e-4	0.029083411459411602	0.0271051282941473	0.01355256414707365	NA	NA	NA
4fS_ATF7	0.10277811597436469	0.0022491476975367614	0.0011245738487683807	0.06459200248996	0.012394224848760658	0.006197112424380329	0.022090054653729273	0.018796813381998408	0.009398406690999204
4cA_ATF7	0.16091028178272065	0.006422263181050971	0.0032111315905254856	0.11880566682027668	9.330503132497475e-4	4.6652515662487374e-4	0.09316555254231193	0.002625991181074887	0.0013129955905374436
2eW_NFE2	0.034823649584913394	0.0023973797608782856	0.0011986898804391428	0.022584811956162368	0.012936166045122734	0.006468083022561367	NA	NA	NA
2dE_NFE2	0.033679127455310945	0.0029855630565973827	0.0014927815282986914	0.026093345088768677	6.9593862806861e-4	3.47969314034305e-4	NA	NA	NA
4fA_NFE2	0.034685237378392436	0.0018434807778099777	9.217403889049888e-4	0.013673961112991809	0.006354952807794719	0.0031774764038973594	NA	NA	NA
3fW_ATF7	0.11795621733966494	0.012038194429653048	0.006019097214826524	0.07127585601673647	0.012433544655671204	0.006216772327835602	0.05852073494608204	7.257089022033213e-4	3.6285445110166066e-4
2gT_ATF2	0.040260969923757425	0.00285751689101279	0.001428758445506395	NA	NA	NA	NA	NA	NA
4gT_NFE2	0.035384682251597126	0.00611566908253951	0.003057834541269755	0.029081089376410282	0.004337509913981531	0.0021687549569907654	NA	NA	NA
2bW_ATF2	0.03792783573127044	0.0050510476143436475	0.0025255238071718237	NA	NA	NA	NA	NA	NA
1cT_NFE2	0.04307722664986881	0.0019257302623515288	9.628651311757644e-4	0.04066245388535481	0.014805309654910354	0.007402654827455177	NA	NA	NA
1dV_ATF7	0.055157207466707145	0.0018819978438170788	9.409989219085394e-4	0.03159414260621527	0.009798678769041481	0.004899339384520741	0.019075536816733192	0.009511906167310466	0.004755953083655233
3gA_ATF7	0.10808625010955258	0.002163358290068143	0.0010816791450340714	0.060938756379901274	0.010852723868093727	0.0054263619340468635	0.05890843791416328	0.002088314052862989	0.0010441570264314946
4cW_ATF7	0.10566073232258333	0.010389691759419627	0.005194845879709814	0.06952907588573588	0.013072548480132324	0.006536274240066162	0.06728443453531244	0.0031712183337786904	0.0015856091668893452
2bV_ATF7	0.12150325606191606	0.005411003529855642	0.002705501764927821	0.07641525274124564	0.015320553187623773	0.0076602765938118865	0.059793400966796195	0.00365712824046001	0.001828564120230005
3eH_ATF2	0.04084086651935527	0.0017855235127050052	8.927617563525026e-4	NA	NA	NA	NA	NA	NA
4cT_ATF7	0.1566902073177353	0.009919065488245258	0.004959532744122629	0.0999142376214688	0.013570685988457806	0.006785342994228903	0.08084404499496434	0.011031295127774074	0.005515647563887037
2dW_NFE2	0.030178381558084985	0.003521156647376923	0.0017605783236884615	0.011614291974453442	0.010836178454587326	0.005418089227293663	NA	NA	NA
3eT_ATF7	0.15635053672007895	0.010068332198123725	0.0050341660990618625	0.11193229625683776	0.00268342134336429	0.001341710671682145	0.06678907059318843	0.023549180011484195	0.011774590005742097
1dC_ATF2	0.03367276613489255	0.001335142488344106	6.67571244172053e-4	NA	NA	NA	NA	NA	NA
4fN_ATF2	0.040593051471786636	0.0031687838926130894	0.0015843919463065447	NA	NA	NA	NA	NA	NA
5bW_ATF2	0.03997781794130684	0.0031754052209627894	0.0015877026104813947	NA	NA	NA	NA	NA	NA
2eC_ATF2	0.03664281101374407	0.001839975029801599	9.199875149007994e-4	NA	NA	NA	NA	NA	NA
2bS_NFE2	0.03452340439331742	0.0036224380093391293	0.0018112190046695646	0.023933936122070513	0.011759349603843654	0.005879674801921827	NA	NA	NA
1eK_ATF2	0.06411394655965932	0.003808549626557542	0.001904274813278771	NA	NA	NA	NA	NA	NA
2eT_ATF2	0.05151249268007356	0.010111615772731548	0.005055807886365774	NA	NA	NA	NA	NA	NA
1dT_ATF7	0.05638782940917987	0.002901885688565581	0.0014509428442827906	0.022313369377324567	0.028934061149793584	0.014467030574896792	0.03134567234507102	0.005000040558924117	0.0025000202794620585
2cE_ATF7	0.16662773577743	0.0064504206692093105	0.0032252103346046552	0.11814960285206612	0.005958081321062412	0.002979040660531206	0.09287903636899753	0.007900805633762878	0.003950402816881439
2eW_ATF7	0.06985758460338004	0.008697853312367755	0.0043489266561838776	0.049464037316470144	0.015022009324192051	0.0075110046620960255	0.04031074633333806	0.006199542246648617	0.0030997711233243085
3eS_ATF7	0.13831596483824557	0.003606267457412681	0.0018031337287063404	0.08370174039720832	0.017570393474267025	0.008785196737133513	0.06665921287027708	0.006447812014639131	0.0032239060073195654
4dT_NFE2	0.03832628508458355	0.00559641328080868	0.00279820664040434	0.01360479293831692	0.027196817820768358	0.013598408910384179	NA	NA	NA
4cE_ATF2	0.05004270462162764	0.008731952271523595	0.004365976135761797	NA	NA	NA	NA	NA	NA
5aT_NFE2	0.04101738364204277	0.005604995027529991	0.0028024975137649955	0.008099868790990396	7.425627562235906e-4	3.712813781117953e-4	NA	NA	NA
3gE_ATF7	0.16822157327904583	0.0037814864285774944	0.0018907432142887472	0.11199614777796556	0.01624157259435644	0.00812078629717822	0.08610451492583344	0.004900658486379759	0.0024503292431898795
3aC_ATF7	0.06289488742609267	0.023591714335659188	0.011795857167829594	0.034660948979295926	1.8625877067360408e-4	9.312938533680204e-5	0.036155151141407195	0.007576857767637577	0.0037884288838187885
3bE_NFE2	0.03957510377590913	0.005121482389125996	0.002560741194562998	0.026598996808448575	0.0056630373691332675	0.0028315186845666337	NA	NA	NA
5bL_NFE2	0.0352588674611078	0.0018067958845165888	9.033979422582944e-4	0.01343252499518232	0.010163488618587315	0.0050817443092936575	NA	NA	NA
2gV_ATF7	0.13456516394004725	0.009463857168864212	0.004731928584432106	0.08346891447736657	0.0073442035937302304	0.0036721017968651152	0.06429504610132773	0.013036517997766466	0.006518258998883233
4eT_ATF2	0.030090926623376	3.987807126408563e-4	1.9939035632042816e-4	NA	NA	NA	NA	NA	NA
1aE_ATF7	0.1254524646544629	0.005094093342646839	0.0025470466713234195	0.07914207861156622	0.013179069696861063	0.006589534848430532	0.053390187660287226	0.012903469765753264	0.006451734882876632
3cS_ATF2	0.037565797407900975	0.005513676204481964	0.002756838102240982	NA	NA	NA	NA	NA	NA
1fS_ATF7	0.11370360063841398	0.004612306996630127	0.0023061534983150637	0.06108997401827784	0.010792223520237848	0.005396111760118924	0.033229636667604805	0.008322956190872874	0.004161478095436437
3bC_ATF7	0.138255423069195	0.009720990498575117	0.004860495249287559	0.08342334710733773	0.011086735348272361	0.0055433676741361805	0.06190246112611056	0.0011710424842242635	5.855212421121318e-4
1eQ_NFE2	0.03986326850046947	0.003557321418515015	0.0017786607092575076	0.03401606238252135	0.007199264070925982	0.003599632035462991	NA	NA	NA
1eT_ATF7	0.10914645542528485	0.0010567881908861234	5.283940954430617e-4	0.07391923597498049	0.004508105856565827	0.0022540529282829135	0.05083140574855627	1.2398985029218426e-4	6.199492514609213e-5
4cS_ATF7	0.1497941693445003	0.004632292041281714	0.002316146020640857	0.10540199648851817	0.01731994767414295	0.008659973837071474	0.07457633792927039	0.020254315449481246	0.010127157724740623
2gM_ATF2	0.041571882178509545	0.003966763481181338	0.001983381740590669	NA	NA	NA	NA	NA	NA
1bW_NFE2	0.035568322527481336	0.005228635388994296	0.002614317694497148	0.022211570712579475	0.018924954635686494	0.009462477317843247	NA	NA	NA
3aQ_ATF7	0.09993190536279373	0.0022706533363123366	0.0011353266681561683	0.06793401105111152	0.0032531071417305412	0.0016265535708652706	0.04919499836282548	0.008885952899149752	0.004442976449574876
1dD_ATF2	0.03446333686435467	0.001319500209202636	6.59750104601318e-4	NA	NA	NA	NA	NA	NA
2aE_ATF7	0.04569382138843088	0.00592199384921649	0.002960996924608245	0.01679164254298542	0.010736969274528878	0.005368484637264439	-0.0097316925946652	0.019619280876735763	0.009809640438367882
5bR_ATF7	0.14031363648776346	0.0021922959463334646	0.0010961479731667323	0.08961216310937456	7.091057251582102e-4	3.545528625791051e-4	0.08596364688075152	0.014415369548775312	0.007207684774387656
3aD_ATF2	0.04140243688815733	0.012606217910335856	0.006303108955167928	NA	NA	NA	NA	NA	NA
3cQ_ATF2	0.045874397657613496	0.01141532988895573	0.005707664944477865	NA	NA	NA	NA	NA	NA
1eQ_ATF2	0.04486861691735547	0.0010918026524725263	5.459013262362632e-4	NA	NA	NA	NA	NA	NA
3cS_NFE2	0.04035132002375445	0.0028211208189329556	0.0014105604094664778	0.006356951691084124	0.012074693877723985	0.006037346938861992	NA	NA	NA
2bT_NFE2	0.030586048742778836	0.003025083766858656	0.001512541883429328	0.02048441431782677	7.62865130524247e-4	3.814325652621235e-4	NA	NA	NA
1fT_NFE2	0.03575167641438943	0.0028696750459226887	0.0014348375229613444	0.02529985309104242	0.0031836609533474267	0.0015918304766737133	NA	NA	NA
1gT_ATF2	0.04250226244950481	0.0019948109667844885	9.974054833922442e-4	NA	NA	NA	NA	NA	NA
3gW_NFE2	0.035129304470219315	0.0070720078906892055	0.0035360039453446027	0.029574891948117348	0.0041229107617658895	0.0020614553808829448	NA	NA	NA
4dA_NFE2	0.04092945144665598	0.0020870217720251136	0.0010435108860125568	0.0175511678754485	0.005656659182111896	0.002828329591055948	NA	NA	NA
4c*_NFE2	0.037703548749727395	0.005523181312191673	0.0027615906560958365	0.011867250349220487	0.018786327868926356	0.009393163934463178	NA	NA	NA
5aS_ATF2	0.03595705202007571	0.0030532619504779917	0.0015266309752389959	NA	NA	NA	NA	NA	NA
1gS_ATF7	0.09254164003605714	0.013836547549149803	0.006918273774574902	0.0665132522385968	0.008927530456165952	0.004463765228082976	0.04265269955491767	0.01160749956287361	0.005803749781436805
2aL_ATF7	0.08000851463247194	0.010869923908358536	0.005434961954179268	0.04374933351106067	0.015257975099020106	0.007628987549510053	0.016126362481402916	0.004957536495187675	0.0024787682475938375
2fS_ATF7	0.12666754830748486	0.00372099841557802	0.00186049920778901	0.07864281462241796	0.019961898872389795	0.009980949436194897	0.05428398876432158	0.004732837746555533	0.0023664188732777664
4aT_NFE2	0.05428090186135535	0.0011889436108497608	5.944718054248804e-4	0.033224853478524025	0.0049881025726311	0.00249405128631555	NA	NA	NA
3dH_NFE2	0.030564098840324162	6.158321738694677e-4	3.0791608693473386e-4	0.022214767910784437	0.012841894219014924	0.006420947109507462	NA	NA	NA
5a*_ATF2	0.036071088651725855	4.9480798414558785e-5	2.4740399207279393e-5	NA	NA	NA	NA	NA	NA
1fV_NFE2	0.03407462975119145	0.003209432549856847	0.0016047162749284235	0.019396553595716248	0.005802162582356426	0.002901081291178213	NA	NA	NA
4aY_ATF2	0.03402085259332122	0.002320409012269746	0.001160204506134873	NA	NA	NA	NA	NA	NA
1fH_ATF2	0.04172965679286221	0.008450872983627294	0.004225436491813647	NA	NA	NA	NA	NA	NA
2cH_ATF2	0.05022215304410304	8.232041091739603e-4	4.116020545869801e-4	NA	NA	NA	NA	NA	NA
3cW_NFE2	0.03783421946355327	0.008549373399993438	0.004274686699996719	0.025014916329851714	0.0010757052879569135	5.378526439784567e-4	NA	NA	NA
4fV_NFE2	0.03891308528033402	0.004035346435041149	0.0020176732175205747	0.02295164772462081	0.007532718750087602	0.003766359375043801	NA	NA	NA
2bT_ATF2	0.0408811972785743	0.001290322761519068	6.45161380759534e-4	NA	NA	NA	NA	NA	NA
5aE_NFE2	0.036491419790024265	0.002994595159601321	0.0014972975798006605	0.018536450984539373	0.0063004416962715625	0.0031502208481357812	NA	NA	NA
1aF_ATF2	0.03822302924119357	0.001762057905746867	8.810289528734335e-4	NA	NA	NA	NA	NA	NA
1aL_ATF2	0.04100395977124095	0.005410179673156392	0.002705089836578196	NA	NA	NA	NA	NA	NA
2bW_NFE2	0.049430013907828266	0.014853768960519534	0.007426884480259767	0.010809367078155663	0.008618215726150189	0.004309107863075094	NA	NA	NA
3fC_ATF7	0.12888787360697462	0.0030506995591215507	0.0015253497795607754	0.09486663305217866	0.017028610860539882	0.008514305430269941	0.06574401319199014	0.004184357298333996	0.002092178649166998
1aV_ATF2	0.04863771379753133	0.00754279222125646	0.00377139611062823	NA	NA	NA	NA	NA	NA
1gH_ATF2	0.046755298243143825	0.004241058134238141	0.0021205290671190706	NA	NA	NA	NA	NA	NA
2aT_ATF2	0.03466925504746808	0.0010465406749880083	5.232703374940041e-4	NA	NA	NA	NA	NA	NA
3aI_ATF2	0.041125470542429224	0.0040388721264146285	0.0020194360632073143	NA	NA	NA	NA	NA	NA
1bE_ATF2	0.0412354363888826	0.004248765736981151	0.0021243828684905756	NA	NA	NA	NA	NA	NA
3cQ_NFE2	0.041690835306084	0.002950065870610205	0.0014750329353051025	0.02263302575532894	0.0019967848162846516	9.983924081423258e-4	NA	NA	NA
3gI_ATF2	0.03675646933912233	0.002272155108432158	0.001136077554216079	NA	NA	NA	NA	NA	NA
2dE_ATF7	0.04773624463913778	0.007920249494265933	0.003960124747132966	0.01692366814894205	0.02217883078317213	0.011089415391586066	0.0026979217894028806	0.02885358577100508	0.01442679288550254
4aH_NFE2	0.032807301141089984	0.001494577868906827	7.472889344534136e-4	0.007711653876642468	0.012785338419243538	0.006392669209621769	NA	NA	NA
5aE_ATF2	0.047476354265780896	0.017651092262573272	0.008825546131286636	NA	NA	NA	NA	NA	NA
1gV_ATF7	0.11597493456948293	0.014916418664779496	0.007458209332389748	0.06402831233429336	0.012301079959918368	0.006150539979959184	0.03845939072645515	0.013026385339406745	0.006513192669703373
3dN_ATF2	0.03730216871361439	0.0031313856438402302	0.0015656928219201151	NA	NA	NA	NA	NA	NA
1eD_ATF2	0.042458981271861845	0.0019945353578973107	9.972676789486554e-4	NA	NA	NA	NA	NA	NA
5aW_ATF7	0.053889206751055824	7.54985039501584e-4	3.77492519750792e-4	0.030417953895559284	0.003658024886405693	0.0018290124432028465	0.015994075200023414	0.009730654827007244	0.004865327413503622
4cK_ATF7	0.1674563794064212	0.0163099909575631	0.00815499547878155	0.11129647189517161	0.019382942658251707	0.009691471329125853	0.07085288278574091	0.0034531777961487016	0.0017265888980743508
3cN_ATF2	0.04072296771323797	0.0070937521249972175	0.0035468760624986087	NA	NA	NA	NA	NA	NA
4gL_NFE2	0.03360663774117928	0.0020249111031143173	0.0010124555515571587	0.0050166482943670675	0.013210604391069261	0.0066053021955346305	NA	NA	NA
1dC_NFE2	0.03625622369097799	1.7602282534612314e-4	8.801141267306157e-5	0.005611238872703478	0.006401118036370665	0.0032005590181853325	NA	NA	NA
2bH_ATF2	0.04060567753781483	0.0016054578713859194	8.027289356929597e-4	NA	NA	NA	NA	NA	NA
1gV_NFE2	0.0367155903418315	0.005008169764159799	0.0025040848820798993	0.03748604702635775	0.0013478751938534005	6.739375969267002e-4	NA	NA	NA
1gL_ATF2	0.05031447565357705	9.501818237161997e-4	4.7509091185809983e-4	NA	NA	NA	NA	NA	NA
3aD_NFE2	0.04000658766955845	0.008342586565862852	0.004171293282931426	0.009988134739746343	0.007895276074930457	0.003947638037465229	NA	NA	NA
2bE_ATF2	0.054736845093589635	3.0154733824843267e-4	1.5077366912421634e-4	NA	NA	NA	NA	NA	NA
4eV_NFE2	0.039449479592327266	0.00407083906929668	0.00203541953464834	0.01373134797345179	0.01476013951510218	0.00738006975755109	NA	NA	NA
1gT_NFE2	0.0378591433544357	0.005935852497897714	0.002967926248948857	0.022370308117552945	0.009013878044419967	0.004506939022209984	NA	NA	NA
4aW_ATF2	0.035362864858773935	0.0014997771187837212	7.498885593918606e-4	NA	NA	NA	NA	NA	NA
2gA_ATF7	0.13128349018767935	0.006847632576049063	0.0034238162880245314	0.09756707940001644	0.0012921183514144191	6.460591757072096e-4	0.07025073677841433	0.007049809937415048	0.003524904968707524
3eW_NFE2	0.033978401254582194	0.0015825266515752077	7.912633257876039e-4	0.030450761208623243	0.017194635011821047	0.008597317505910524	NA	NA	NA
1aC_ATF2	0.03946475016456875	8.317600991710769e-4	4.1588004958553846e-4	NA	NA	NA	NA	NA	NA
2fE_ATF2	0.05190399612832548	0.004197864467980255	0.0020989322339901276	NA	NA	NA	NA	NA	NA
4dT_ATF2	0.0354566018721609	0.00072784512360686505	3.639225618034325e-4	NA	NA	NA	NA	NA	NA
4fT_ATF2	0.04579180917477289	0.01413078460070991	0.007065392300354955	NA	NA	NA	NA	NA	NA
3dA_ATF7	0.05860894337820653	0.01581888699405535	0.007909443497027675	0.028847697821710552	0.006644950241363112	0.003322475120681556	-0.0034247045968311607	0.011074137829958364	0.005537068914979182
2fT_ATF7	0.144968064289675	0.004778591877611426	0.002389295938805713	0.10446781231221003	0.00735555018071662	0.00367777509035831	0.0793883910960467	0.00608712048955989	0.003043560244779945
3fH_ATF7	0.15277801463314028	0.0039618609849115674	0.0019809304924557837	0.1058574125798615	0.011386408191074626	0.005693204095537313	0.08428840548980138	5.117178408599945e-5	2.5585892042999726e-5
1aL_NFE2	0.04197946563580694	0.0013096207838552579	6.548103919276289e-4	0.037943046249992486	0.020003739357966878	0.010001869678983439	NA	NA	NA
3aY_NFE2	0.03872361481570591	0.001868527822463549	9.342639112317745e-4	0.017632824711754445	0.0013080097440969721	6.540048720484861e-4	NA	NA	NA
3gW_ATF7	0.06770501153015371	0.0038435501783565572	0.0019217750891782786	0.05018877429241354	0.012564230325233797	0.006282115162616899	0.029983386889387426	0.01052085227258167	0.005260426136290835
1eK_NFE2	0.03843946168857558	7.705172656371903e-4	3.8525863281859514e-4	0.02401270772998708	0.00699825468745365	0.003499127343726825	NA	NA	NA
3gK_NFE2	0.03820915726642946	0.004787959844148217	0.0023939799220741085	0.021855273986490238	0.007677499461546861	0.0038387497307734303	NA	NA	NA
3fY_ATF2	0.04843586633542064	0.004263807298975744	0.002131903649487872	NA	NA	NA	NA	NA	NA
2eQ_NFE2	0.03738603046705928	0.001217629940142753	6.088149700713765e-4	0.0330074162658229	0.009704877293244386	0.004852438646622193	NA	NA	NA
3fI_ATF2	0.045429989759936625	0.007053155567034169	0.0035265777835170845	NA	NA	NA	NA	NA	NA
2dC_ATF7	0.054561939885225674	0.02107438881943594	0.01053719440971797	0.011464774298230526	0.006856088402284878	0.003428044201142439	-7.435042060798987e-4	0.007856848859542288	0.003928424429771144
1gW_ATF2	0.05501263163151474	0.008403829420551978	0.004201914710275989	NA	NA	NA	NA	NA	NA
2fC_ATF2	0.03601159513796759	0.005289978413421849	0.0026449892067109244	NA	NA	NA	NA	NA	NA
4aE_NFE2	0.03951223946604561	0.005326441832222105	0.0026632209161110525	0.015549579499137767	0.0027388329751518435	0.0013694164875759217	NA	NA	NA
1aT_ATF7	0.11574476277957654	0.009512090668234708	0.004756045334117354	0.061087407318607255	0.002975755605399097	0.0014878778026995484	0.041467316102331155	0.026515970860859363	0.013257985430429681
3gC_ATF2	0.04556871250622146	0.006974341023812031	0.0034871705119060153	NA	NA	NA	NA	NA	NA
4fN_NFE2	0.02999324935728858	0.003100243703151582	0.001550121851575791	0.020743347067556282	0.012313405345002935	0.006156702672501468	NA	NA	NA
5bW_NFE2	0.03532975658948535	0.0017569021666965742	8.784510833482871e-4	0.025521743436239763	0.007438999756247183	0.0037194998781235914	NA	NA	NA
2dK_ATF7	0.07959622214887231	0.021895466320053406	0.010947733160026703	0.019200746523704536	0.009164420423310641	0.004582210211655321	0.021714832228902577	0.023054458188745013	0.011527229094372506
3dM_ATF7	0.06036038281805458	0.003052286846470572	0.001526143423235286	0.031336102740829465	0.002481505711624964	0.001240752855812482	0.02636659662597928	0.001488574205453538	7.44287102726769e-4
1fV_ATF7	0.07446029356702469	0.00862552509040511	0.004312762545202555	0.051973984660499434	2.3739690010595734e-4	1.1869845005297867e-4	0.042584493163870085	0.008142547888919386	0.004071273944459693
3aI_NFE2	0.041006865880404024	0.002613601864891549	0.0013068009324457746	0.024092150425232668	0.013814929112282277	0.006907464556141139	NA	NA	NA
2dF_ATF2	0.03802088998369124	0.00860236813324852	0.00430118406662426	NA	NA	NA	NA	NA	NA
3gM_ATF2	0.04299435355529203	0.0014220665079301253	7.110332539650627e-4	NA	NA	NA	NA	NA	NA
3bF_NFE2	0.037805256977605214	0.0029844821830569473	0.0014922410915284737	0.01408520008207781	0.008100133259580687	0.004050066629790344	NA	NA	NA
2cH_NFE2	0.05121356943539597	0.023369810769286573	0.011684905384643287	0.01514628935573593	0.013341663058772294	0.006670831529386147	NA	NA	NA
4aK_ATF2	0.03359527480233333	0.0015462204466757281	7.731102233378641e-4	NA	NA	NA	NA	NA	NA
1dE_ATF2	0.03499870172847072	0.0021621387619720086	0.0010810693809860043	NA	NA	NA	NA	NA	NA
4eW_NFE2	0.04304538561703036	0.0033414112861567327	0.0016707056430783664	0.02219736300557811	0.012131031002355607	0.006065515501177804	NA	NA	NA
1bC_ATF7	0.1076911059606997	0.009211251563967888	0.004605625781983944	0.06753468336355756	0.0011276144144331405	5.638072072165702e-4	0.05484950562064957	0.006374843443917653	0.0031874217219588267
3c*_ATF2	0.04106005398362836	0.013089156574737604	0.006544578287368802	NA	NA	NA	NA	NA	NA
4aY_NFE2	0.03679005524957106	0.002673820358875972	0.001336910179437986	0.027709312280520093	0.008622883563150186	0.004311441781575093	NA	NA	NA
4gL_ATF7	0.13512438374422187	0.003593382300307364	0.001796691150153682	0.09265987887750399	0.008929023425454504	0.004464511712727252	0.058435937360049955	0.027725982715907798	0.013862991357953899
4aV_ATF2	0.045899834395579917	0.0012541631105943978	6.270815552971989e-4	NA	NA	NA	NA	NA	NA
3aY_ATF7	0.05792596415177956	0.0016934793501553681	8.467396750776841e-4	0.02067152963392637	0.013168734503826851	0.006584367251913426	0.015525101857739249	5.279271990098917e-4	2.6396359950494583e-4
2eQ_ATF2	0.057626303040070576	0.0016407120281032401	8.203560140516201e-4	NA	NA	NA	NA	NA	NA
2dW_ATF7	0.044919355174310754	0.002264262775870125	0.0011321313879350625	0.01534701569408592	0.002216401305319261	0.0011082006526596305	0.01626894946428314	0.007153557163517061	0.0035767785817585303
3aK_ATF7	0.06559140811904976	0.003718455554986546	0.001859227777493273	0.04232392358660626	0.023180968775096004	0.011590484387548002	0.018667143778132077	0.017993276755248026	0.008996638377624013
3aM_NFE2	0.03667440998493656	0.010206315120818724	0.005103157560409362	0.03493299871839499	0.0018201836963904028	9.100918481952014e-4	NA	NA	NA
1eD_NFE2	0.039083544331485184	0.002435897070837276	0.001217948535418638	0.024583866968602066	0.002017128803827174	0.001008564401913587	NA	NA	NA
3bE_ATF7	0.17720455241202987	6.23285486547281e-4	3.116427432736405e-4	0.13824327144253667	0.011689624237780959	0.0058448121188904795	0.11171692472151049	0.004603330169005537	0.0023016650845027685
5aT_ATF7	0.044733456122570146	0.007235526989273283	0.0036177634946366415	0.03732391782458713	0.01216219374999173	0.006081096874995865	-0.002195442292091322	0.011265644084385013	0.0056328220421925064
3e*_ATF2	0.03535848433561606	0.002894608433580913	0.0014473042167904564	NA	NA	NA	NA	NA	NA
1cT_ATF7	0.1691087904360791	0.007167345012940547	0.0035836725064702737	0.12446562590370933	0.00791787621090119	0.003958938105450595	0.10569347366189966	0.008809406541140744	0.004404703270570372
3dN_NFE2	0.03813062393384652	0.007138010050441418	0.003569005025220709	0.04027887053340277	0.0054475529300682625	0.0027237764650341312	NA	NA	NA
2fC_NFE2	0.03783480566785156	0.004466758272754362	0.002233379136377181	0.01435130397505568	0.0062324214716888374	0.0031162107358444187	NA	NA	NA
3eH_NFE2	0.03173553759335262	0.001958560132405355	9.792800662026776e-4	0.01925761108979375	0.025703138998277645	0.012851569499138822	NA	NA	NA
3gQ_ATF2	0.04936930008507212	0.0014247680320393637	7.123840160196818e-4	NA	NA	NA	NA	NA	NA
5bL_ATF7	0.10482843698915209	0.00637370438667964	0.00318685219333982	0.05486884226455491	0.012574710817681039	0.006287355408840519	0.045090488812494584	0.002841117106459226	0.001420558553229613
5aA_ATF2	0.03608092233817341	0.004469042097606517	0.0022345210488032585	NA	NA	NA	NA	NA	NA
2gP_ATF2	0.037627112470276836	1.496956041525267e-4	7.484780207626335e-5	NA	NA	NA	NA	NA	NA
3fM_NFE2	0.03865906605185588	0.0020717685855277997	0.0010358842927638999	0.03202523743957446	0.022618713570605107	0.011309356785302553	NA	NA	NA
5aK_ATF2	0.03124899814115325	0.0027670539801454763	0.0013835269900727381	NA	NA	NA	NA	NA	NA
3f*_ATF2	0.03213258629536493	0.0022551391972437476	0.0011275695986218738	NA	NA	NA	NA	NA	NA
3d*_ATF2	0.033614988608853764	0.0036669642417065614	0.0018334821208532807	NA	NA	NA	NA	NA	NA
3dE_ATF2	0.034175165579686	0.002186905351762522	0.001093452675881261	NA	NA	NA	NA	NA	NA
1bM_ATF2	0.03496821349100049	4.183226887128658e-4	2.091613443564329e-4	NA	NA	NA	NA	NA	NA
2aH_ATF2	0.0354361926008008	0.0035137606051363016	0.0017568803025681508	NA	NA	NA	NA	NA	NA
3cW_ATF7	0.07789096935577783	0.008748658003643148	0.004374329001821574	0.03693850126413453	0.006649499037062261	0.0033247495185311305	0.033986904354737446	0.007342228778880752	0.003671114389440376
4eL_ATF2	0.03324471469044604	0.0016833002721397333	8.416501360698666e-4	NA	NA	NA	NA	NA	NA
3dY_ATF2	0.033994259353886974	0.004407823686934234	0.002203911843467117	NA	NA	NA	NA	NA	NA
4e*_ATF2	0.03786445286145641	0.0026028830682242768	0.0013014415341121384	NA	NA	NA	NA	NA	NA
4eT_NFE2	0.03540558746263331	0.0012652803922153317	6.326401961076659e-4	0.009032655174368498	0.013272580051124227	0.006636290025562114	NA	NA	NA
1bE_NFE2	0.04118726911413437	0.004114988903630399	0.0020574944518151994	0.01534481724628945	0.02407885097308215	0.012039425486541074	NA	NA	NA
2eC_NFE2	0.03457453341021165	0.002421190365589564	0.001210595182794782	0.01367370772541353	0.0025415444833902998	0.0012707722416951499	NA	NA	NA
2gM_NFE2	0.03962137568179973	0.001122843562784464	5.61421781392232e-4	-2.126469727432845e-4	0.003215245827286175	0.0016076229136430876	NA	NA	NA
5aA_NFE2	0.03412021251730436	0.00680016871129734	0.00340008435564867	0.016919333547807683	0.0016431593443864971	8.215796721932486e-4	NA	NA	NA
1fH_NFE2	0.039013496227140836	0.0014937591650375818	7.468795825187909e-4	-0.0031433881604136806	0.012681308626471138	0.006340654313235569	NA	NA	NA
2d*_ATF2	0.03361131755693458	0.003380137594482273	0.0016900687972411365	NA	NA	NA	NA	NA	NA
3bN_ATF2	0.04586493273487151	0.002862457190344407	0.0014312285951722035	NA	NA	NA	NA	NA	NA
2gS_ATF7	0.03832185770637342	0.0010111624386164213	5.055812193082107e-4	0.016982061730441925	0.00460873026309067	0.002304365131545335	0.002350111859232786	0.007436975820039314	0.003718487910019657
2bE_NFE2	0.03999820421729182	0.0025207285965191807	0.0012603642982595903	0.021129847825035214	0.012413939860884774	0.006206969930442387	NA	NA	NA
3fE_ATF7	0.1728671767691325	0.012574354931029066	0.006287177465514533	0.13016930545995822	0.01336876582262854	0.00668438291131427	0.11235533617797828	0.0013862867926394025	6.931433963197012e-4
2aK_NFE2	0.03133234624999959	0.002086806072766653	0.0010434030363833265	0.030522710650167498	0.0032986459176790298	0.0016493229588395149	NA	NA	NA
4eW_ATF2	0.03366009960945883	0.0015945473654222812	7.972736827111406e-4	NA	NA	NA	NA	NA	NA
3bI_ATF2	0.05316111054514121	0.005091891706987117	0.0025459458534935584	NA	NA	NA	NA	NA	NA
1e*_ATF2	0.03522938496093868	9.96447428045847e-4	4.982237140229235e-4	NA	NA	NA	NA	NA	NA
1fD_ATF2	0.043125648233731856	0.0013984932547271014	6.992466273635507e-4	NA	NA	NA	NA	NA	NA
1dC_ATF7	0.04958939259801612	0.009649896230697327	0.004824948115348664	0.023844104186079833	0.011208353625913466	0.005604176812956733	0.013825534070191261	0.005076275465468418	0.002538137732734209
2gH_ATF2	0.04797526832520607	0.011250797722443723	0.005625398861221861	NA	NA	NA	NA	NA	NA
4fA_ATF7	0.12417331798181927	0.0018386155750964924	9.193077875482462e-4	0.0941896475122739	3.312681729689091e-4	1.6563408648445456e-4	0.06336851490975709	0.0024723460901973425	0.0012361730450986712
4aH_ATF7	0.05112835646254163	0.0019424958454541854	9.712479227270927e-4	0.041385175761196755	0.009240435694191435	0.004620217847095718	0.013728363244118108	0.008283466299387013	0.004141733149693507
1b*_ATF2	0.028497397442414807	4.3744706329077436e-4	2.1872353164538718e-4	NA	NA	NA	NA	NA	NA
3aD_ATF7	0.03753651142207252	0.005843733079317521	0.0029218665396587603	0.011661086659396875	0.006427542709666631	0.0032137713548333153	0.002879441106655005	0.015260858608859494	0.007630429304429747
4aT_ATF7	0.05554186498703584	0.004914494855240103	0.0024572474276200514	0.03500940408458756	0.021873716943679792	0.010936858471839896	0.027725588755742367	0.006047793975254542	0.003023896987627271
2gP_NFE2	0.036739525804943066	7.0339324930726125e-6	3.5169662465363062e-6	0.020251823764755143	0.0029447975614445903	0.0014723987807222952	NA	NA	NA
2gT_NFE2	0.04026968986233883	0.007794783200482845	0.0038973916002414226	0.0017329846687109763	0.008668252713160447	0.0043341263565802235	NA	NA	NA
3gM_NFE2	0.03801704486151762	9.941464114105428e-4	4.970732057052714e-4	0.013667875524453223	0.00523316058537386	0.00261658029268693	NA	NA	NA
4aW_NFE2	0.036417542679070075	0.003039214699120531	0.0015196073495602656	0.013575544239793493	0.006593292491064058	0.003296646245532029	NA	NA	NA
1eQ_ATF7	0.11545479039986246	6.96922985733994e-4	3.48461492866997e-4	0.07948545757524736	0.004138250635551745	0.0020691253177758727	0.04411353596898458	0.015189393293591513	0.0075946966467957564
2dD_ATF2	0.03432666668577279	0.0032909812541964956	0.0016454906270982478	NA	NA	NA	NA	NA	NA
3bK_NFE2	0.04112677098881559	0.004261840274637381	0.0021309201373186904	0.03170288340788405	0.021401315149383666	0.010700657574691833	NA	NA	NA
1aH_ATF2	0.03591665698348517	0.009113366314493693	0.004556683157246846	NA	NA	NA	NA	NA	NA
3cF_ATF2	0.04389142541302989	1.4387344165642222e-4	7.193672082821111e-5	NA	NA	NA	NA	NA	NA
3cK_ATF2	0.04225508352622705	0.0034120446196854023	0.0017060223098427012	NA	NA	NA	NA	NA	NA
4aE_ATF7	0.050040986167278936	4.310619083807542e-4	2.155309541903771e-4	0.016491190742948015	0.008290880768629005	0.004145440384314502	0.01587266296287844	0.011026213536934386	0.005513106768467193
5aS_NFE2	0.040222808951361405	0.0011187964251422092	5.593982125711046e-4	0.013076991909147913	0.012825434283193377	0.0064127171415966884	NA	NA	NA
3d*_NFE2	0.0342247393985092	0.002641524157039264	0.001320762078519632	0.025000473525613756	0.01428674138621497	0.007143370693107485	NA	NA	NA
1dE_NFE2	0.034579588041117874	0.005845309519616055	0.0029226547598080275	0.019728036868212777	0.007941009667889042	0.003970504833944521	NA	NA	NA
3gD_ATF2	0.03307795824504776	9.617819549085645e-4	4.8089097745428227e-4	NA	NA	NA	NA	NA	NA
4dY_ATF2	0.042885924479076624	0.010918312922582734	0.005459156461291367	NA	NA	NA	NA	NA	NA
2eM_ATF2	0.045457463978989296	0.0011330703302904106	5.665351651452053e-4	NA	NA	NA	NA	NA	NA
3gI_NFE2	0.029930424043282788	0.0038457803971837365	0.0019228901985918682	0.01791468274515983	0.002730880454780809	0.0013654402273904046	NA	NA	NA
4cE_NFE2	0.0378965263297599	0.0034054824568129144	0.0017027412284064572	0.019175778579828724	0.035937151744881345	0.017968575872440672	NA	NA	NA
1c*_NFE2	0.03533360549777638	0.005253750459955819	0.0026268752299779094	0.019914512390591017	0.010625989993520369	0.0053129949967601845	NA	NA	NA
3bH_ATF2	0.049583400631483796	3.8522596915901617e-4	1.9261298457950808e-4	NA	NA	NA	NA	NA	NA
3eW_ATF7	0.10073363896361537	0.013203333083661723	0.006601666541830861	0.05322465332558571	0.011307003128751297	0.005653501564375649	0.03496521695696132	0.011954213524673235	0.005977106762336618
3eQ_ATF2	0.05995338229817516	0.00621880444409476	0.00310940222204738	NA	NA	NA	NA	NA	NA
4dM_ATF2	0.03021570790237013	0.002699438397120176	0.001349719198560088	NA	NA	NA	NA	NA	NA
3eF_ATF2	0.032743310410241866	0.003928341124046749	0.0019641705620233743	NA	NA	NA	NA	NA	NA
3bK_ATF2	0.06889622754855662	1.5790042993587527e-5	7.895021496793764e-6	NA	NA	NA	NA	NA	NA
2eE_ATF2	0.08073547361221323	0.010379742812152707	0.0051898714060763535	NA	NA	NA	NA	NA	NA
5cP_ATF2	0.03381284915343286	0.0029742646643878515	0.0014871323321939257	NA	NA	NA	NA	NA	NA
3dH_ATF7	0.040295999431111576	0.0020484455067406398	0.0010242227533703199	0.005919559127211001	0.002750083246764246	0.001375041623382123	0.014107018332069121	0.0031837370315640438	0.0015918685157820219
3gQ_ATF7	0.15774046030334687	0.005031126899445439	0.0025155634497227193	0.13058969799649522	0.004785399126100793	0.0023926995630503965	0.09766117090374471	0.019242388545079946	0.009621194272539973
2dD_NFE2	0.03487286905264321	0.0013461141728508092	6.730570864254046e-4	0.014316559881799524	0.004276416356153185	0.0021382081780765925	NA	NA	NA
3eY_ATF2	0.0425155571221916	0.004466513224338611	0.0022332566121693056	NA	NA	NA	NA	NA	NA
4gS_ATF2	0.03812662690444392	0.004056710433128258	0.002028355216564129	NA	NA	NA	NA	NA	NA
2gH_NFE2	0.030401898818239063	0.003985699354166924	0.001992849677083462	0.010257713404433154	0.013382228818808605	0.006691114409404303	NA	NA	NA
1cK_NFE2	0.04031352288458344	0.001392651578608613	6.963257893043065e-4	0.03292666410663665	0.009250368466637264	0.004625184233318632	NA	NA	NA
3cN_NFE2	0.037859840198449804	0.0058026066850902155	0.0029013033425451078	0.03901363457967032	0.010401930415200666	0.005200965207600333	NA	NA	NA
2gM_ATF7	0.13436155269220654	0.002080326162174952	0.001040163081087476	0.08512237320821174	0.014184561240956736	0.007092280620478368	0.06582527883032105	0.006305095018705309	0.0031525475093526546
1dI_ATF2	0.038733009655573046	4.643889152534437e-4	2.3219445762672186e-4	NA	NA	NA	NA	NA	NA
5bH_ATF2	0.06031845645531091	0.025158273796737032	0.012579136898368516	NA	NA	NA	NA	NA	NA
3fD_NFE2	0.03917800101041716	0.0013835859382650205	6.917929691325102e-4	0.01544024283190697	3.8315427983861015e-4	1.9157713991930508e-4	NA	NA	NA
1bK_ATF2	0.0385182752281901	0.0029604449663023424	0.0014802224831511712	NA	NA	NA	NA	NA	NA
4cE_ATF7	0.14797006599642198	0.007223883494658473	0.0036119417473292367	0.10648770549457387	0.009577155050589614	0.004788577525294807	0.09537409364419809	0.003848610922291675	0.0019243054611458375
4fT_NFE2	0.03437853867031582	0.006215456593046425	0.0031077282965232124	0.02215951950971958	0.007509832054192344	0.003754916027096172	NA	NA	NA
4gA_ATF2	0.0349240390952056	0.005786405194386932	0.002893202597193466	NA	NA	NA	NA	NA	NA
1fT_ATF7	0.09260481605435833	0.014147330207869764	0.007073665103934882	0.04929444868039064	0.007098917842221179	0.0035494589211105894	0.05680065530579616	0.0036251563781099314	0.0018125781890549657
2bH_NFE2	0.0382282217834504	0.0025127298543509034	0.0012563649271754517	0.034177075160249634	0.0020807538655269776	0.0010403769327634888	NA	NA	NA
3gQ_NFE2	0.039386693314940976	0.0034826917965360697	0.0017413458982680349	0.045394123335622996	0.041188366867674	0.020594183433837	NA	NA	NA
2bW_ATF7	0.08009728979058811	0.008214536238981244	0.004107268119490622	0.0551215135625832	0.023234451484836542	0.011617225742418271	0.033025799678399574	0.0216846782723568	0.0108423391361784
3dQ_NFE2	0.035540779259481334	0.003606774968051869	0.0018033874840259344	0.01264899917472766	0.011913786381043354	0.005956893190521677	NA	NA	NA
1bM_NFE2	0.03919384372648519	5.849487118097995e-4	2.9247435590489977e-4	0.03315637109785804	0.018055994852755615	0.009027997426377807	NA	NA	NA
3gI_ATF7	0.1275146890158238	6.58217901892232e-4	3.29108950946116e-4	0.07730622947755737	0.02546647076622984	0.01273323538311492	0.06674906106079506	0.012887707980857208	0.006443853990428604
1eH_NFE2	0.038641457780463906	7.994429182016878e-4	3.997214591008439e-4	0.02840500788281403	0.002544562468784538	0.001272281234392269	NA	NA	NA
5aQ_ATF2	0.034239430481715745	0.0020176813718482197	0.0010088406859241098	NA	NA	NA	NA	NA	NA
2aK_ATF2	0.04205263835626774	0.013441888476756324	0.006720944238378162	NA	NA	NA	NA	NA	NA
2fE_NFE2	0.03696081932853215	0.0016965488524364662	8.482744262182331e-4	0.04605783862082898	0.03866449922150317	0.019332249610751584	NA	NA	NA
3cN_ATF7	0.09188037890243621	0.004662088158364478	0.002331044079182239	0.04697837425594012	0.011733396524787804	0.005866698262393902	0.031280971453639075	2.1051394359039086e-5	1.0525697179519543e-5
2eQ_ATF7	0.14933821651277096	0.0016555735073576932	8.277867536788466e-4	0.11326965733922985	0.01081836845711781	0.005409184228558905	0.06601117587989211	0.009517914698725712	0.004758957349362856
3cS_ATF7	0.11349804106844005	0.0032668773927739107	0.0016334386963869553	0.06358592957267717	1.6052349786070924e-4	8.026174893035462e-5	0.043787539110630505	0.002450032292622458	0.001225016146311229
2gE_ATF2	0.042924055043699484	0.0055020823018667	0.00275104115093335	NA	NA	NA	NA	NA	NA
2fQ_ATF2	0.046708363521418605	1.6575953233327148e-4	8.287976616663574e-5	NA	NA	NA	NA	NA	NA
1gW_NFE2	0.04031153459767289	0.004164804591768025	0.0020824022958840123	0.009980050336604415	9.664737645786437e-4	4.8323688228932185e-4	NA	NA	NA
4fT_ATF7	0.11506570226704618	0.012682313608487707	0.0063411568042438535	0.07206394525140383	0.01292708506990222	0.00646354253495111	0.041633612294750655	0.0017739876592630839	8.869938296315419e-4
1aV_ATF7	0.1441495755316336	0.010046287669307269	0.005023143834653634	0.1070826942655555	0.030803166828953774	0.015401583414476887	0.08310527031144424	0.02065111234940083	0.010325556174700415
5bT_NFE2	0.03970248392440627	0.0022381728632660165	0.0011190864316330082	0.03604271689827837	0.018772430936723525	0.009386215468361762	NA	NA	NA
1dK_ATF2	0.03129574757220993	0.005148295606084941	0.0025741478030424703	NA	NA	NA	NA	NA	NA
2dQ_ATF2	0.034102403784810054	0.0015873476285881225	7.936738142940613e-4	NA	NA	NA	NA	NA	NA
4eL_NFE2	0.037399295638487096	0.00427924717102614	0.00213962358551307	0.024014686533438086	0.004327281648622488	0.002163640824311244	NA	NA	NA
1aF_NFE2	0.02997318894112074	0.00958324628349509	0.004791623141747545	0.020993018078642407	0.0060391892897614175	0.0030195946448807087	NA	NA	NA
1dK_NFE2	0.03088073985198425	0.00882820054741741	0.004414100273708705	0.025099377018465895	0.010509001312829341	0.0052545006564146705	NA	NA	NA
2cM_ATF2	0.12293245584370313	0.005787943000496754	0.002893971500248377	NA	NA	NA	NA	NA	NA
4gT_ATF7	0.11992637625363117	6.390023126053298e-4	3.195011563026649e-4	0.08997725573234641	0.029046481756824817	0.014523240878412409	0.060690433366365266	0.01574751332755488	0.00787375666377744
1aF_ATF7	0.09340112263880415	0.013805119483696478	0.006902559741848239	0.055185000123412695	0.0015825718942842832	7.912859471421416e-4	0.03867909017308864	0.004816518552487217	0.0024082592762436086
2aT_ATF7	0.04805396546961703	0.003770259012988432	0.001885129506494216	0.02341109943719395	0.0046322696358595365	0.0023161348179297683	0.011341635344966187	0.011310884716344428	0.005655442358172214
3gF_ATF2	0.03529367693539615	0.002864889141730941	0.0014324445708654705	NA	NA	NA	NA	NA	NA
1dD_NFE2	0.03440285691068249	0.002639644686804181	0.0013198223434020904	0.028063162334873444	0.004388467126137295	0.0021942335630686476	NA	NA	NA
4eA_ATF2	0.032773632636688116	0.00907255726085577	0.004536278630427885	NA	NA	NA	NA	NA	NA
1gL_NFE2	0.038996844392803445	0.00294457843818	0.00147228921909	0.020589844770918	0.0036458277827486328	0.0018229138913743164	NA	NA	NA
3fI_NFE2	0.03990140982814708	0.004637440223323051	0.0023187201116615253	0.03085381823216736	0.006548961143785852	0.003274480571892926	NA	NA	NA
4eM_ATF2	0.03573811015280987	0.006153655171952097	0.0030768275859760484	NA	NA	NA	NA	NA	NA
3cK_NFE2	0.03398757250699229	0.0017536736448098777	8.768368224049388e-4	0.016570371916746575	0.011720520320796407	0.005860260160398203	NA	NA	NA
3eF_NFE2	0.03797379840892577	2.9384708157740783e-4	1.4692354078870391e-4	0.02058253920427237	0.0022681737703206385	0.0011340868851603193	NA	NA	NA
2d*_NFE2	0.034210430281215495	0.0019170855149221243	9.585427574610621e-4	0.015291948498828051	0.0023908792715383737	0.0011954396357691868	NA	NA	NA
1eD_ATF7	0.06196391300407781	0.0036968481948291823	0.0018484240974145911	0.047840968867824955	0.01643444275164052	0.00821722137582026	0.01511433964131558	0.0033709538975524645	0.0016854769487762323
3cQ_ATF7	0.1322712951634759	0.002576944065347699	0.0012884720326738494	0.09257658056612167	0.01705993311314623	0.008529966556573116	0.046632141776818174	0.0416897995185009	0.02084489975925045
2cH_ATF7	0.15635444566941986	0.006777648820516686	0.003388824410258343	0.1208825725898188	0.0038549120337249996	0.0019274560168624998	0.08562691095458408	0.0038194906933155556	0.0019097453466577778
3dE_NFE2	0.03211695735965464	7.806262944045762e-4	3.903131472022881e-4	0.00843521803873781	0.017250361691235942	0.008625180845617971	NA	NA	NA
1fF_NFE2	0.032541656112023094	0.006480557278510813	0.0032402786392554065	0.032865795477663405	0.006286383165921213	0.0031431915829606065	NA	NA	NA
2eM_NFE2	0.03469970835254944	0.0022327483280995797	0.0011163741640497899	0.02367424716531436	0.007280292022825086	0.003640146011412543	NA	NA	NA
3fD_ATF7	0.15467705169182266	1.597966847319736e-5	7.98983423659868e-6	0.11092598516702254	0.019331815536504753	0.009665907768252376	0.0999858625041304	0.005942222128271951	0.0029711110641359754
1eF_ATF2	0.03534371669979637	0.0017880518342332657	8.940259171166329e-4	NA	NA	NA	NA	NA	NA
1aV_NFE2	0.0390764811687451	0.002160525146251351	0.0010802625731256754	0.008172512247262793	0.005607976120614305	0.0028039880603071524	NA	NA	NA
3gC_NFE2	0.039751563695107545	0.0019572159821294554	9.786079910647277e-4	0.01725669702415467	7.412891085447719e-4	3.7064455427238596e-4	NA	NA	NA
3dY_NFE2	0.02994383141859286	0.010370414604603102	0.005185207302301551	0.003327022118667696	0.016630689934658667	0.008315344967329334	NA	NA	NA
4fV_ATF7	0.0976028023266501	0.006220101262445491	0.0031100506312227456	0.050647630578376415	0.004304525834123321	0.0021522629170616604	0.05006402995671201	0.0339568158020059	0.01697840790100295
1aC_NFE2	0.035664264889224084	4.740787156391856e-5	2.370393578195928e-5	0.016183881842734584	0.002415326941878581	0.0012076634709392905	NA	NA	NA
1bY_ATF2	0.048010646507468835	0.002092571865118473	0.0010462859325592365	NA	NA	NA	NA	NA	NA
3cH_ATF7	0.12938222789038034	0.021434016225794234	0.010717008112897117	0.08350147609244446	0.018361233475451506	0.009180616737725753	0.0408006077795113	0.009116027480481279	0.004558013740240639
1c*_ATF2	0.03475058511470469	5.276983411682059e-4	2.6384917058410297e-4	NA	NA	NA	NA	NA	NA
2gP_ATF7	0.04174718660171144	0.0026579105086020458	0.0013289552543010229	0.016229865986665277	0.017602571744674007	0.008801285872337004	-0.005584599183172883	4.911549106729841e-4	2.4557745533649206e-4
3bF_ATF7	0.13881518075299643	0.004059364261630075	0.0020296821308150373	0.08020475165766168	0.0023321947066440437	0.0011660973533220219	0.06160480034626756	0.011211657567095207	0.005605828783547604
2eT_NFE2	0.0324687118503407	0.01053905305686819	0.005269526528434095	0.007366543162683324	3.2931205152857205e-4	1.6465602576428603e-4	NA	NA	NA
3bQ_NFE2	0.039856490687327044	6.352661502767667e-4	3.1763307513838336e-4	0.011580132865267908	0.007686615411825559	0.0038433077059127794	NA	NA	NA
2aT_NFE2	0.0373937975044106	0.0030178208156978674	0.0015089104078489337	0.023892681243846484	0.017290682418230688	0.008645341209115344	NA	NA	NA
1eI_NFE2	0.031831861059032115	0.0036095661589936063	0.0018047830794968031	0.019881755375481373	0.0015838157345035204	7.919078672517602e-4	NA	NA	NA
1gL_ATF7	0.16375351422131595	0.010213018982484187	0.005106509491242093	0.11548223803891486	0.012244336371641018	0.006122168185820509	0.08373658996534408	0.008947524866761251	0.004473762433380626
4e*_NFE2	0.03835652002155352	0.012815706552490803	0.006407853276245401	0.025814128971110604	0.0019701214710496906	9.850607355248453e-4	NA	NA	NA
3dQ_ATF2	0.03535822689862993	0.0030562389912159515	0.0015281194956079758	NA	NA	NA	NA	NA	NA
4gS_NFE2	0.039461019162481036	0.007050581435098223	0.0035252907175491116	0.01841442546231126	0.014855531708819257	0.007427765854409628	NA	NA	NA
2eT_ATF7	0.1548777199746961	0.002922810667008829	0.0014614053335044144	0.11442100024679779	0.017433351731581642	0.008716675865790821	0.09549374107281353	0.00538736414917412	0.00269368207458706
3gK_ATF7	0.12309265283574575	0.0070669535549960135	0.0035334767774980068	0.07210664080257471	0.008359284452962246	0.004179642226481123	0.050097857196695225	0.012114254294430415	0.006057127147215208
2eF_ATF2	0.0372608496212674	0.002082025566019018	0.001041012783009509	NA	NA	NA	NA	NA	NA
3aI_ATF7	0.04786865401059684	0.0014790192340519476	7.395096170259738e-4	0.023375500806569676	0.018693954581017552	0.009346977290508776	-0.002542842910097845	0.01598856464296023	0.007994282321480115
4aY_ATF7	0.05846793017132379	0.007561773350024076	0.003780886675012038	0.04187199896302311	0.008287346184055636	0.004143673092027818	0.009590228197179869	0.015358375638877254	0.007679187819438627
2dD_ATF7	0.04003226524719966	0.0029308930474658107	0.0014654465237329054	0.003705150742529413	0.022983311634818593	0.011491655817409296	-0.007545435838021117	0.034629796664066646	0.017314898332033323
1bK_NFE2	0.030207307721238637	0.005208954557932556	0.002604477278966278	0.03916026959003363	0.005475948013642435	0.0027379740068212174	NA	NA	NA
1gW_ATF7	0.14312155321603395	0.016348310064087476	0.008174155032043738	0.0875399445701773	0.022565158781594753	0.011282579390797376	0.07061174922088036	0.0193075858109342	0.0096537929054671
1aW_ATF2	0.03414497373663668	0.0012194957339985877	6.097478669992939e-4	NA	NA	NA	NA	NA	NA
1e*_NFE2	0.03756708739497106	1.5899972675282957e-6	7.949986337641478e-7	0.02039947827903023	0.010924440690854765	0.005462220345427382	NA	NA	NA
2eI_ATF2	0.04253393685533645	5.902411522665358e-4	2.951205761332679e-4	NA	NA	NA	NA	NA	NA
3gC_ATF7	0.1038817616815033	0.01088768553962323	0.005443842769811615	0.07918886468750014	0.005415997778432979	0.0027079988892164896	0.04963152206441584	0.00887976760933602	0.00443988380466801
2dF_NFE2	0.033006620783378765	0.004588628092795816	0.002294314046397908	0.024932302691545137	0.008083830739414408	0.004041915369707204	NA	NA	NA
2bH_ATF7	0.12870478496245955	0.007522767724291501	0.0037613838621457507	0.08537654048641007	0.00822582267916959	0.004112911339584795	0.058453820762039706	0.016126381231683112	0.008063190615841556
2bM_NFE2	0.035997989759557855	0.005188857228294166	0.002594428614147083	0.036311951942901564	0.018446009131286308	0.009223004565643154	NA	NA	NA
2gN_ATF2	0.03800020302182896	0.0019818144989578877	9.909072494789439e-4	NA	NA	NA	NA	NA	NA
2gT_ATF7	0.11465013921991908	0.0020794178644191093	0.0010397089322095546	0.06718367751658608	0.020104856396042464	0.010052428198021232	0.050794040484849354	0.01044672042326297	0.005223360211631485
1dE_ATF7	0.041319216841739496	0.005455498057218338	0.002727749028609169	0.009516381590293287	0.005518642435219368	0.002759321217609684	0.03290212659337061	0.01719673523164221	0.008598367615821105
4eT_ATF7	0.0578320675092259	0.004660598005772874	0.002330299002886437	0.016235553035447235	0.02319722078741575	0.011598610393707876	0.01597603635480986	0.017037687389557583	0.008518843694778792
1dD_ATF7	0.04263958353112504	0.00435897646354098	0.00217948823177049	0.020016557195177403	0.03286119653373062	0.01643059826686531	0.01081768975180386	0.004826082424582152	0.002413041212291076
2fF_ATF2	0.04010083058213885	0.008779441193740318	0.004389720596870159	NA	NA	NA	NA	NA	NA
5aQ_NFE2	0.036530007617401855	0.0011070598403558876	5.535299201779438e-4	0.021997817440334036	5.011217405280108e-4	2.505608702640054e-4	NA	NA	NA
5bW_ATF7	0.10544803144059606	0.0163074541069079	0.00815372705345395	0.06482842668455666	0.013146317313658083	0.006573158656829042	0.026129070759046517	0.009767956051073088	0.004883978025536544
1e*_ATF7	0.04197807399273397	0.0025763152489618846	0.0012881576244809423	0.014522580544064363	0.005804816689241386	0.002902408344620693	-0.002219852214402561	0.007452353859625876	0.003726176929812938
4fN_ATF7	0.10751204584536309	1.0232282010123311e-4	5.1161410050616556e-5	0.06602260763846371	0.012355543367850219	0.0061777716839251096	0.06233451579310478	0.013580294166617348	0.006790147083308674
5a*_NFE2	0.03949386319410198	0.002268397263088469	0.0011341986315442346	0.004649891427712714	0.003185554767246321	0.0015927773836231604	NA	NA	NA
1b*_NFE2	0.034666291553961594	0.002472662381688753	0.0012363311908443766	0.021594286156893443	0.011925295843009777	0.005962647921504889	NA	NA	NA
1fH_ATF7	0.1180158667000826	0.010386090816521488	0.005193045408260744	0.0654064393348856	0.0015408331525044987	7.704165762522494e-4	0.062368941661942116	0.011314346730474236	0.005657173365237118
2g*_NFE2	0.02853431819639645	0.005339089327615782	0.002669544663807891	0.016873608379181778	5.665215798411744e-4	2.832607899205872e-4	NA	NA	NA
5bQ_ATF2	0.04535660600915721	0.002862449622806043	0.0014312248114030214	NA	NA	NA	NA	NA	NA
5bT_ATF2	0.04723653475343217	0.005521070349254714	0.002760535174627357	NA	NA	NA	NA	NA	NA
1dH_ATF2	0.0358254865489817	0.003328552992493159	0.0016642764962465795	NA	NA	NA	NA	NA	NA
1eC_ATF7	0.13645457287545437	0.0173792678886864	0.0086896339443432	0.09967140648197235	0.020863746482338838	0.010431873241169419	0.06156543291097648	0.01980614241591177	0.009903071207955885
3eH_ATF7	0.12438645861366596	0.007022891727227986	0.003511445863613993	0.08141867805399364	0.008344609184134705	0.0041723045920673526	0.06104412120925315	8.960716626946798e-4	4.480358313473399e-4
3dN_ATF7	0.039143922434986	0.010893679754774928	0.005446839877387464	0.014797154214082502	0.0011620112868781173	5.810056434390587e-4	0.02093066054807806	0.009206951023762625	0.004603475511881313
3fM_ATF7	0.13383497975965578	8.662914934664746e-5	4.331457467332373e-5	0.10665421613006916	0.022280532159736282	0.011140266079868141	0.07103275488389037	0.005457388720665635	0.0027286943603328177
5bH_ATF7	0.1303190074698446	0.013652065987816202	0.006826032993908101	0.08331160500877885	0.010787747844192975	0.005393873922096487	0.05461162581711851	5.307046575049755e-4	2.6535232875248775e-4
5aA_ATF7	0.09024219039464265	0.003995027708228662	0.001997513854114331	0.04482659667768341	0.02075728881283587	0.010378644406417935	0.02909827693674128	0.008587319478976662	0.004293659739488331
1cM_ATF2	0.06020508962315744	0.006081585930442547	0.0030407929652212736	NA	NA	NA	NA	NA	NA
3eI_ATF2	0.05586831604078219	0.010332382249532302	0.005166191124766151	NA	NA	NA	NA	NA	NA
3eY_NFE2	0.029405033459752292	4.6415214371292357e-4	2.3207607185646179e-4	0.05278479246784104	0.02935740810633808	0.01467870405316904	NA	NA	NA
1eI_ATF2	0.047115380389324724	0.003006692424835752	0.001503346212417876	NA	NA	NA	NA	NA	NA
2gF_ATF2	0.030247747330830257	0.008770890547403709	0.0043854452737018546	NA	NA	NA	NA	NA	NA
4dY_NFE2	0.0360285711091763	0.0019218157591879609	9.609078795939804e-4	0.017718896415226757	0.004686657783339736	0.002343328891669868	NA	NA	NA
2g*_ATF2	0.03477345273194138	0.001589657043058384	7.94828521529192e-4	NA	NA	NA	NA	NA	NA
3bN_NFE2	0.03995385840539598	0.0034202529477294174	0.0017101264738647087	0.02163389383942939	0.004094559083713866	0.002047279541856933	NA	NA	NA
3eD_ATF2	0.03229414942508421	0.0022326583332660296	0.0011163291666330148	NA	NA	NA	NA	NA	NA
3f*_ATF7	0.05205130217519192	0.009455502281774695	0.0047277511408873475	0.01861383653395752	0.00850897565779898	0.00425448782889949	-0.01730944036592455	0.013801477795268188	0.006900738897634094
5a*_ATF7	0.0354218394130123	0.004011155272758544	0.002005577636379272	0.015190194450474996	0.008084650244572899	0.0040423251222864495	0.0012536245324138258	0.01734299669299057	0.008671498346495285
4c*_ATF7	0.041719081090697024	0.004903912487544827	0.0024519562437724136	0.013039914888946746	0.021408840049321743	0.010704420024660872	0.009692307425735635	0.00831490574637295	0.004157452873186475
2bM_ATF2	0.04542538558574105	1.252160804546847e-4	6.260804022734235e-5	NA	NA	NA	NA	NA	NA
1aW_NFE2	0.038992717699383256	0.0034794264345828097	0.0017397132172914049	0.030819388711724512	0.015566367464653355	0.0077831837323266775	NA	NA	NA
4dW_ATF2	0.02748667076310184	0.003877370048085803	0.0019386850240429015	NA	NA	NA	NA	NA	NA
4eL_ATF7	0.05046980541464603	0.004309223241288788	0.002154611620644394	0.030319083015544354	0.0056611093237172155	0.0028305546618586077	0.017425565520290294	0.010533908062097079	0.0052669540310485395
1eH_ATF2	0.03819561168790587	0.006432008885200873	0.0032160044426004365	NA	NA	NA	NA	NA	NA
4gA_NFE2	0.036877656617963786	0.0018472654369676568	9.236327184838284e-4	0.041661319221148956	0.007526290130202096	0.003763145065101048	NA	NA	NA
3gF_NFE2	0.030534459074705846	0.005940031108110858	0.002970015554055429	4.858967063095304e-4	0.012120741733147786	0.006060370866573893	NA	NA	NA
1bM_ATF7	0.1026796513868739	0.0025293628367257723	0.0012646814183628861	0.050763038037650636	5.556466750254243e-4	2.7782333751271213e-4	0.041775064723961364	0.011614261823948467	0.005807130911974234
2bE_ATF7	0.16675646823455517	0.007791251168660101	0.0038956255843300507	0.11707876796845663	0.015383891508641374	0.007691945754320687	0.08511609710448156	0.023203229963289572	0.011601614981644786
2eN_ATF2	0.03637785764238613	0.0032584140782587977	0.0016292070391293989	NA	NA	NA	NA	NA	NA
5cP_ATF7	0.06503320143194344	0.02931669219414869	0.014658346097074344	0.023823159314390843	0.002962558096422793	0.0014812790482113965	0.0010118410136017528	0.027862321307919193	0.013931160653959596
1dH_NFE2	0.033891718231118965	0.010578712874793061	0.005289356437396531	0.014160894528287293	0.005164268535361718	0.002582134267680859	NA	NA	NA
3dY_ATF7	0.0459819431853177	0.0025393486766965077	0.0012696743383482539	0.023604356554287075	0.01943023264537676	0.00971511632268838	0.0028527771429538405	0.03070875712340458	0.01535437856170229
4dM_NFE2	0.03398385572824131	9.864575337566446e-4	4.932287668783223e-4	0.03523476215805686	0.023695998516046816	0.011847999258023408	NA	NA	NA
1fC_ATF2	0.034516592987017994	0.004864068017364031	0.0024320340086820156	NA	NA	NA	NA	NA	NA
2fH_ATF2	0.045982054800856306	0.0028131846709944248	0.0014065923354972124	NA	NA	NA	NA	NA	NA
1gT_ATF7	0.13161594207921046	0.011384240463889549	0.005692120231944774	0.0768780930311091	0.027395772550034652	0.013697886275017326	0.0620569530246694	0.004976832744133053	0.0024884163720665267
3f*_NFE2	0.032901931487802	0.0016967547037048593	8.483773518524297e-4	0.04063492051235313	0.026159601406522338	0.013079800703261169	NA	NA	NA
1cC_ATF2	0.04675379177618307	0.0033430360678675026	0.0016715180339337513	NA	NA	NA	NA	NA	NA
2gW_ATF2	0.03746170740015836	0.0021929464536284368	0.0010964732268142184	NA	NA	NA	NA	NA	NA
3cK_ATF7	0.12202897303775774	0.005885037097090407	0.0029425185485452035	0.08195188064566311	5.045068627103072e-4	2.522534313551536e-4	0.051940598788734096	0.0177943122077047	0.00889715610385235
4gV_ATF2	0.03789004235492227	0.004645925029654902	0.002322962514827451	NA	NA	NA	NA	NA	NA
2gN_NFE2	0.03797361983230887	0.0027721606654438208	0.0013860803327219104	0.03729488726985786	0.023023796352413615	0.011511898176206807	NA	NA	NA
1cF_ATF2	0.05898877798252741	0.017532280116361595	0.008766140058180797	NA	NA	NA	NA	NA	NA
1dQ_ATF2	0.03166516564116477	3.716573144082959e-4	1.8582865720414795e-4	NA	NA	NA	NA	NA	NA
2aH_NFE2	0.03452377133918607	0.007029170645254532	0.003514585322627266	0.033779204160008056	0.0022327474686394903	0.0011163737343197451	NA	NA	NA
2bI_ATF2	0.04465972931405303	8.091940685989673e-4	4.0459703429948364e-4	NA	NA	NA	NA	NA	NA
5aQ_ATF7	0.04673261973948725	4.6834457958009755e-4	2.3417228979004878e-4	0.012459556553088263	0.0075703237740685665	0.0037851618870342833	0.022832140549242295	0.023748007512773693	0.011874003756386847
1dF_ATF2	0.0361288036660782	0.001199624305249899	5.998121526249495e-4	NA	NA	NA	NA	NA	NA
1f*_ATF2	0.03569207340626014	0.004111965102734701	0.0020559825513673507	NA	NA	NA	NA	NA	NA
2eI_NFE2	0.03429008697301272	0.008602798711370834	0.004301399355685417	5.108146511012429e-4	0.009500259090060506	0.004750129545030253	NA	NA	NA
2fC_ATF7	0.0971821796093986	0.0018743829945858895	9.371914972929448e-4	0.06604934449876809	0.003181884668176182	0.001590942334088091	0.0475680852352081	0.005240347106055446	0.002620173553027723
3dF_ATF2	0.03258176155518243	0.004062569599818799	0.0020312847999093995	NA	NA	NA	NA	NA	NA
4eV_ATF7	0.04689744343254819	4.783595372328784e-4	2.391797686164392e-4	0.025602603775729555	0.009933599909605727	0.0049667999548028635	0.015560403268370795	0.010396200704548206	0.005198100352274103
3bH_ATF7	0.1497471744551741	0.007782611602138175	0.0038913058010690877	0.08916113402000235	0.016645826927975928	0.008322913463987964	0.08212006745501385	0.010477933310375203	0.0052389666551876015
3bQ_ATF2	0.05231274499662138	0.007992163152174592	0.003996081576087296	NA	NA	NA	NA	NA	NA
3c*_NFE2	0.0347996419230155	0.0029138407366291904	0.0014569203683145952	0.01682498696203605	0.01716594326469885	0.008582971632349425	NA	NA	NA
3eQ_NFE2	0.051398824489717124	0.014570274498783557	0.007285137249391779	0.032617988028089316	0.009159282850960305	0.004579641425480153	NA	NA	NA
4aV_NFE2	0.1370163815694022	0.007147945624556876	0.003573972812278438	0.09193826024157782	0.013082452528653072	0.006541226264326536	NA	NA	NA
1fN_ATF2	0.04344822654065013	0.0013186233042436336	6.593116521218168e-4	NA	NA	NA	NA	NA	NA
2fH_NFE2	0.035638172698153184	0.004509573030395788	0.002254786515197894	0.021457198304173027	0.010084880570059207	0.005042440285029604	NA	NA	NA
4dQ_ATF2	0.03760015103615377	0.0011323867401471215	5.661933700735608e-4	NA	NA	NA	NA	NA	NA
4dT_ATF7	0.038152122835222305	0.007990314859001436	0.003995157429500718	0.014663336284160368	0.002600651979412827	0.0013003259897064136	-0.012696814557121783	0.005213980378783369	0.0026069901893916846
4dI_ATF2	0.0319509135963702	0.004338640082713496	0.002169320041356748	NA	NA	NA	NA	NA	NA
5aN_ATF2	0.03240868820428469	8.251391569989432e-4	4.125695784994716e-4	NA	NA	NA	NA	NA	NA
5bV_ATF2	0.04393833118405062	0.0013419226519933798	6.709613259966899e-4	NA	NA	NA	NA	NA	NA
4cQ_NFE2	0.038245201192106615	0.00782242809260092	0.00391121404630046	0.020355165097587655	0.01770660418504387	0.008853302092521935	NA	NA	NA
4eW_ATF7	0.04549133414180932	0.005733924169699472	0.002866962084849736	0.018372712637506124	0.011089337054143764	0.005544668527071882	0.014703078209602628	0.027706127162150766	0.013853063581075383
4gS_ATF7	0.06673475134256225	0.0012701589387462125	6.350794693731062e-4	0.05936192841158462	0.013988781074250419	0.006994390537125209	0.04397572789696781	0.023051262186037456	0.011525631093018728
2gW_NFE2	0.03955436417973693	0.0025291046308812113	0.0012645523154406057	0.02621091970576936	0.013192128249962534	0.006596064124981267	NA	NA	NA
2eD_NFE2	0.02993875005699952	0.006334149133708125	0.0031670745668540626	0.029159150946226967	0.03519208789555309	0.017596043947776543	NA	NA	NA
5aN_NFE2	0.03801207837492246	0.002400982144745382	0.001200491072372691	0.012929312713180277	0.0017568717715857282	8.784358857928641e-4	NA	NA	NA
3e*_NFE2	0.03375450072523632	0.001702884842921471	8.514424214607354e-4	0.015762338055407644	0.012489777655879249	0.0062448888279396245	NA	NA	NA
4gK_ATF2	0.04311619905673302	0.0024577092376184668	0.0012288546188092334	NA	NA	NA	NA	NA	NA
1fF_ATF2	0.03307427044976381	0.0015813498304219128	7.906749152109564e-4	NA	NA	NA	NA	NA	NA
5bQ_NFE2	0.0400513956705381	3.2554293876171404e-4	1.6277146938085702e-4	0.02419399334915591	0.011685142605047409	0.005842571302523704	NA	NA	NA
1bK_ATF7	0.13411692145517257	0.0036719561936740574	0.0018359780968370287	0.07835881541702755	0.002587798182153211	0.0012938990910766055	0.0689550602516923	0.0058986748514330105	0.0029493374257165052
2cM_NFE2	0.03935902797629458	0.003641340834692568	0.001820670417346284	0.05077411040463124	0.007473488086348661	0.0037367440431743306	NA	NA	NA
1aN_ATF2	0.03606731318153182	9.853864669073175e-5	4.9269323345365876e-5	NA	NA	NA	NA	NA	NA
2b*_NFE2	0.03275592354729549	0.0025386087550295904	0.0012693043775147952	-0.0031266576719913616	0.03012477834854662	0.01506238917427331	NA	NA	NA
3cY_ATF2	0.03900509681935181	0.0013731743696113149	6.865871848056574e-4	NA	NA	NA	NA	NA	NA
3fY_NFE2	0.03452413578933318	0.001570352084096634	7.85176042048317e-4	0.020357016384944873	0.011090731608159226	0.005545365804079613	NA	NA	NA
2gI_NFE2	0.027679481110029498	0.0017367633111136803	8.683816555568401e-4	0.02698711933694257	0.0222445997481091	0.01112229987405455	NA	NA	NA
1bY_NFE2	0.0360793687442986	0.002006929628467644	0.001003464814233822	0.0222739036254144	0.010726998820268289	0.005363499410134144	NA	NA	NA
1cK_ATF7	0.15249529481862045	2.3846874667281625e-4	1.1923437333640812e-4	0.0907998038622749	0.015231676198913663	0.0076158380994568314	0.07037750255452448	0.017756844391964247	0.008878422195982123
2fF_ATF7	0.10613750811005272	0.009359863639593595	0.004679931819796797	0.06708417685948653	0.026152903465879854	0.013076451732939927	0.0358626155087062	0.014806052510864786	0.007403026255432393
3gD_NFE2	0.04240636333428594	0.00684858310452544	0.00342429155226272	0.01780148206377089	0.013656328362853826	0.006828164181426913	NA	NA	NA
4dA_ATF7	0.0887008821586255	0.06387623324744413	0.03193811662372206	7.897493835753271e-4	0.02752521755036705	0.013762608775183526	0.01369083111565451	0.0022163537549629775	0.0011081768774814887
2cQ_ATF2	0.05139761040049614	0.0031414655860623887	0.0015707327930311943	NA	NA	NA	NA	NA	NA
4gA_ATF7	0.10811469292775366	0.006161791350397013	0.0030808956751985066	0.05332262769785001	8.837634956030915e-4	4.4188174780154576e-4	0.04707341789146503	0.012121939645110564	0.006060969822555282
3dC_ATF2	0.03480472837040968	0.0043396817621376765	0.0021698408810688383	NA	NA	NA	NA	NA	NA
5bS_ATF2	0.040203888045796235	0.003938317418614328	0.001969158709307164	NA	NA	NA	NA	NA	NA
2fE_ATF7	0.1599634512795236	0.00711425177054701	0.003557125885273505	0.10803052444823574	0.001433716549607162	7.16858274803581e-4	0.09399908952625026	0.0026891083742842637	0.0013445541871421318
1aH_NFE2	0.043732268081439984	0.0013923349471191805	6.961674735595902e-4	0.03413924544368696	0.015155454833676835	0.007577727416838417	NA	NA	NA
1aC_ATF7	0.08288163766664575	0.009195337531218371	0.0045976687656091855	0.055351058305377	0.001269530641687217	6.347653208436085e-4	0.0524620421722603	0.012765798915309592	0.006382899457654796
3cI_ATF2	0.040064828374607175	0.0010209181917802666	5.104590958901333e-4	NA	NA	NA	NA	NA	NA
4aC_ATF2	0.04441367001943548	0.0054043295548278645	0.0027021647774139322	NA	NA	NA	NA	NA	NA
1dN_ATF2	0.04092076775182691	0.0026068669759253026	0.0013034334879626513	NA	NA	NA	NA	NA	NA
4fD_ATF2	0.03537706674928361	0.004014546684328494	0.002007273342164247	NA	NA	NA	NA	NA	NA
1aW_ATF7	0.1213001075198574	0.0029776805546317293	0.0014888402773158647	0.07710377569198328	0.00905175592453895	0.004525877962269475	0.05220557093301458	0.01378550476038383	0.006892752380191915
1dM_ATF2	0.03710796204496976	0.0019391446125300873	9.695723062650436e-4	NA	NA	NA	NA	NA	NA
2gI_ATF2	0.041950375532230404	0.0030799031879873927	0.0015399515939936964	NA	NA	NA	NA	NA	NA
1dY_NFE2	0.040431992080521575	3.0083092376272196e-5	1.5041546188136098e-5	0.0500832041995588	0.027930140148226576	0.013965070074113288	NA	NA	NA
3cM_ATF2	0.0404596535010409	0.0033360345556731003	0.0016680172778365501	NA	NA	NA	NA	NA	NA
3dK_ATF2	0.041060939436305344	4.289933804072305e-4	2.1449669020361524e-4	NA	NA	NA	NA	NA	NA
3fK_ATF2	0.0603888889763665	6.623354997042869e-4	3.311677498521434e-4	NA	NA	NA	NA	NA	NA
4eM_NFE2	0.043607700786742365	0.001076476011710543	5.382380058552715e-4	0.03260398753022602	0.006855359936921889	0.0034276799684609446	NA	NA	NA
5bH_NFE2	0.04019868423081055	0.00450310571287814	0.00225155285643907	0.004942644211234567	0.02749476762470515	0.013747383812352574	NA	NA	NA
1aL_ATF7	0.12922127356817203	0.002946232145927639	0.0014731160729638195	0.09564607707473695	5.759664115817442e-4	2.879832057908721e-4	0.05929978867976843	0.00578187157733298	0.00289093578866649
2eF_NFE2	0.03309775083184188	0.003798722387539554	0.001899361193769777	0.018966054776934017	0.016537984495826847	0.008268992247913423	NA	NA	NA
2gD_ATF2	0.037350244440699606	0.00270165539002952	0.00135082769501476	NA	NA	NA	NA	NA	NA
1bE_ATF7	0.13398402377196572	0.002972368734634884	0.001486184367317442	0.09518127167934864	0.016450711210649168	0.008225355605324584	0.06594614877306142	0.021622824692510277	0.010811412346255139
1fM_ATF2	0.03677083246834782	0.009393479048657692	0.004696739524328846	NA	NA	NA	NA	NA	NA
1gH_ATF7	0.1488106417991908	0.015899120896359944	0.007949560448179972	0.11227750920748489	0.031169169033244112	0.015584584516622056	0.0724001557833282	0.0055160752329119055	0.0027580376164559528
4aN_ATF2	0.03371071623430469	0.005130298281893325	0.0025651491409466624	NA	NA	NA	NA	NA	NA
3eF_ATF7	0.09491754491556328	0.0013189780000993263	6.594890000496632e-4	0.056447710149738053	0.01399170842716862	0.00699585421358431	0.03454809818514286	0.0016782040653225234	8.391020326612617e-4
4dC_ATF2	0.03298987110320187	9.875206894760024e-5	4.937603447380012e-5	NA	NA	NA	NA	NA	NA
2cM_ATF7	0.20755095103329002	0.0030223130537456763	0.0015111565268728382	0.17622610106330588	0.0223589286619073	0.01117946433095365	0.14799032628232411	0.002077512858249241	0.0010387564291246204
1gH_NFE2	0.03923465351369601	0.0033683637344797054	0.0016841818672398527	0.026541201041460523	0.004783218427133552	0.002391609213566776	NA	NA	NA
3aF_ATF2	0.03715997856403948	0.0023695090598886996	0.0011847545299443498	NA	NA	NA	NA	NA	NA
4aK_NFE2	0.03476784284381346	0.004175876032747122	0.002087938016373561	0.023690290217721316	0.00575051169331087	0.002875255846655435	NA	NA	NA
4aW_ATF7	0.05515973298723628	0.003449098073440616	0.001724549036720308	0.011401534432619752	0.0047435229082689895	0.0023717614541344948	0.0366215893712871	0.047840811737924406	0.023920405868962203
4dE_ATF2	0.029621719580482923	0.002175740017053639	0.0010878700085268196	NA	NA	NA	NA	NA	NA
1fD_NFE2	0.036550757938344204	0.0017670386674082242	8.835193337041121e-4	0.02113543721752239	5.781618074561465e-4	2.8908090372807327e-4	NA	NA	NA
3dK_NFE2	0.035625334864128874	0.005490378083975553	0.0027451890419877764	0.0022314126690478595	7.8817123874019e-4	3.94085619370095e-4	NA	NA	NA
5aE_ATF7	0.039991814322780025	0.0030993499403514364	0.0015496749701757182	0.018604871991616173	0.0025046101200035756	0.0012523050600017878	-0.00210888632571918	0.00832405934409372	0.00416202967204686
3fI_ATF7	0.14884461641463906	0.007941957294357635	0.0039709786471788175	0.11683024272601558	0.011226294392187402	0.005613147196093701	0.06457655286991064	0.04644360624379634	0.02322180312189817
1gC_ATF2	0.04301516272513882	0.002966236384124533	0.0014831181920622665	NA	NA	NA	NA	NA	NA
3bH_NFE2	0.04118859086364793	5.00201952240022e-4	2.50100976120011e-4	0.024816858663279505	0.005592332188772561	0.0027961660943862806	NA	NA	NA
3eQ_ATF7	0.1641354610783203	0.0015492091148596853	7.746045574298427e-4	0.128814542237553	0.00466259032608629	0.002331295163043145	0.09886197302387853	0.0030775064941175215	0.0015387532470587607
3e*_ATF7	0.044801620041335796	0.009898193234605519	0.004949096617302759	0.020329495246776384	0.0028463729701272765	0.0014231864850636382	0.01024786144431423	0.001619880918709071	8.099404593545355e-4
4fC_NFE2	0.03387065161167895	0.0018829172339376004	9.414586169688002e-4	0.030831533293959774	0.006390795754366471	0.0031953978771832353	NA	NA	NA
1dI_NFE2	0.029008118388884972	0.009110492274905421	0.0045552461374527104	0.007551454961676693	0.005035687301276914	0.002517843650638457	NA	NA	NA
2gH_ATF7	0.10895854440934705	0.0025062815564240847	0.0012531407782120424	0.06824941654805017	0.023254333408959743	0.011627166704479872	0.03625368141858424	0.011831765746393238	0.005915882873196619
3d*_ATF7	0.04914716802584075	0.0030695155922071437	0.0015347577961035718	0.010991572819954174	0.028586875620938323	0.014293437810469161	-0.005473757726664984	0.012666657384819502	0.006333328692409751
4gH_ATF2	0.03900171509332677	0.008453855203010096	0.004226927601505048	NA	NA	NA	NA	NA	NA
2eC_ATF7	0.07957918640992706	0.00909049635066625	0.004545248175333125	0.05466087674394814	0.008045606226797753	0.004022803113398876	0.04349224831781249	0.026146820080728453	0.013073410040364226
3cF_NFE2	0.03735068631777066	0.004858079354525019	0.0024290396772625096	0.02525159064999307	0.014576211946453425	0.007288105973226712	NA	NA	NA
3aM_ATF7	0.0570369498623472	0.012696147327935049	0.006348073663967524	0.03853324605644978	0.010794430556728888	0.005397215278364444	0.002850799038611795	6.656409787472344e-4	3.328204893736172e-4
4gI_NFE2	0.03474725451418682	0.00489824415156721	0.002449122075783605	0.008748308919709265	0.0012751591540150803	6.375795770075402e-4	NA	NA	NA
3bI_NFE2	0.036869225995116564	0.00392451619590576	0.00196225809795288	0.04626335319726598	0.0214583298914051	0.01072916494570255	NA	NA	NA
4eH_ATF2	0.03074649720516886	0.004377275375105836	0.002188637687552918	NA	NA	NA	NA	NA	NA
4gH_NFE2	0.032826187955046715	0.014550793726975925	0.0072753968634879625	0.020032524917553068	0.05448277505582813	0.027241387527914065	NA	NA	NA
2eD_ATF2	0.0410424660275382	0.006947674640629084	0.003473837320314542	NA	NA	NA	NA	NA	NA
4dQ_ATF7	0.05035504497183123	0.010838902858540677	0.0054194514292703385	0.023535625120919966	0.0039271765337751145	0.0019635882668875572	0.018398307752337806	0.006592978229680456	0.003296489114840228
4e*_ATF7	0.04531472226173737	0.016627161070021303	0.008313580535010651	0.012581711505715406	0.010009103906694359	0.005004551953347179	0.003729396466142193	0.006946193097552853	0.0034730965487764264
1dM_NFE2	0.038115061017730434	0.002929274989717102	0.001464637494858551	0.03738401790319057	0.013855926009690992	0.006927963004845496	NA	NA	NA
2dF_ATF7	0.04476804362080315	0.003601382228320128	0.001800691114160064	0.01818054954436943	4.5709601638878995e-4	2.2854800819439497e-4	0.006292734473234109	0.01140631329698152	0.00570315664849076
4aC_NFE2	0.0484627343514125	0.003866386414598274	0.001933193207299137	0.02745354089725071	0.005077876734664622	0.002538938367332311	NA	NA	NA
4gM_ATF2	0.0472803392749068	0.005401196839899056	0.002700598419949528	NA	NA	NA	NA	NA	NA
3eD_ATF7	0.07975151025288707	0.018603128280433492	0.009301564140216746	0.04625201091915621	0.009275754554190236	0.004637877277095118	0.018175256627354395	0.02085177828630265	0.010425889143151325
5aF_ATF2	0.03608811203756521	0.0016555675518872283	8.277837759436142e-4	NA	NA	NA	NA	NA	NA
2bT_ATF7	0.12895468985671937	0.01791991438865829	0.008959957194329146	0.07237694676988932	0.015278722639384238	0.007639361319692119	0.06240062594286587	0.005711847319320571	0.0028559236596602854
4cQ_ATF2	0.05482397538889072	0.004097588507021272	0.002048794253510636	NA	NA	NA	NA	NA	NA
2eY_ATF2	0.04584984357173279	0.012495051895941774	0.006247525947970887	NA	NA	NA	NA	NA	NA
2aC_ATF2	0.07091225189627838	0.036504629810287084	0.018252314905143542	NA	NA	NA	NA	NA	NA
2gE_NFE2	0.0351472801461457	0.003824379047665386	0.001912189523832693	0.027793518757860423	0.013780557444572444	0.006890278722286222	NA	NA	NA
4dQ_NFE2	0.040460551803087885	0.0015845548548668678	7.922774274334339e-4	0.023257106402086926	7.333688166497241e-4	3.6668440832486203e-4	NA	NA	NA
5cP_NFE2	0.03458559283780514	0.002071191910340081	0.0010355959551700405	0.022511642705458357	0.01184041421117669	0.005920207105588345	NA	NA	NA
1cF_NFE2	0.04207645389337027	0.015128066521934273	0.007564033260967136	8.197825608390521e-4	0.029447820970128748	0.014723910485064374	NA	NA	NA
2aK_ATF7	0.06847512422301211	0.027552089432562907	0.013776044716281454	0.026359084451797986	0.0207669615282008	0.0103834807641004	-0.0019216443641294975	0.01014472926508596	0.00507236463254298
1bD_ATF2	0.04430178516774379	0.0063556974870962405	0.0031778487435481203	NA	NA	NA	NA	NA	NA
2eE_NFE2	0.04174461963559779	0.012645057918992827	0.006322528959496414	0.012271280284423182	0.002997366617370478	0.001498683308685239	NA	NA	NA
2eM_ATF7	0.1329989284739442	0.016681077633677245	0.008340538816838623	0.09015586169317982	0.0063946084653956	0.0031973042326978	0.05640437297232658	0.011044677904227827	0.005522338952113914
3c*_ATF7	0.03972665143035336	2.0097580441880657e-4	1.0048790220940328e-4	0.004143454644892148	0.01051325883932208	0.00525662941966104	0.0032850793956737414	0.013864184839383084	0.006932092419691542
3dQ_ATF7	0.04777942497273445	0.0056692236624482015	0.0028346118312241007	0.022558603810655848	0.0030782168439324243	0.0015391084219662122	0.008823067089565364	5.236361563693641e-4	2.6181807818468207e-4
2dQ_NFE2	0.03816908934754797	0.008428825570670302	0.004214412785335151	0.02892964849401717	0.016870741317802057	0.008435370658901029	NA	NA	NA
3dC_NFE2	0.032937457866485324	0.003885425185806003	0.0019427125929030015	0.013661270377257463	0.014758093349922011	0.007379046674961006	NA	NA	NA
3eY_ATF7	0.10780309703965373	0.010510621963193708	0.005255310981596854	0.052552639188243364	2.7071527570053216e-4	1.3535763785026608e-4	0.02495985525817959	9.549291411936671e-5	4.7746457059683354e-5
5aK_NFE2	0.034870070593753105	0.004590485825631058	0.002295242912815529	0.0051529759177130225	0.03748365527481185	0.018741827637405926	NA	NA	NA
1dF_NFE2	0.037341767392000576	8.916990330733113e-4	4.4584951653665563e-4	-0.0046968254628937485	0.00907373896715666	0.00453686948357833	NA	NA	NA
5aK_ATF7	0.06539852453786504	0.002967738391999806	0.001483869195999903	0.03694136450110344	0.012032578722707521	0.0060162893613537605	0.014172961050397224	0.015232933013335264	0.007616466506667632
2cN_NFE2	0.03733106683449172	6.140695664853342e-4	3.070347832426671e-4	0.005973874603250039	0.01729233137729072	0.00864616568864536	NA	NA	NA
1aK_NFE2	0.026392258828042782	0.004306875915068567	0.0021534379575342834	0.04284704449382888	0.030592958759275934	0.015296479379637967	NA	NA	NA
1dI_ATF7	0.09310917921934728	0.018085136965792593	0.009042568482896297	0.037126887059923966	0.0055636273773230225	0.0027818136886615112	0.022473568167452915	0.010424093756449248	0.005212046878224624
2fY_ATF2	0.04272059617038303	0.004995650436769203	0.0024978252183846016	NA	NA	NA	NA	NA	NA
2gW_ATF7	0.041147439047939945	0.012465531757213898	0.006232765878606949	0.012666254959285791	0.021361562011980716	0.010680781005990358	-0.0021389954102583966	0.004103543333157084	0.002051771666578542
3dI_ATF2	0.033954782640048586	3.9747395091577794e-4	1.9873697545788897e-4	NA	NA	NA	NA	NA	NA
5bE_NFE2	0.04287249101127512	0.002542184132979156	0.001271092066489578	0.02619838054909745	0.008864423699141588	0.004432211849570794	NA	NA	NA
1aQ_ATF2	0.040936265100551525	6.058527235390903e-5	3.0292636176954514e-5	NA	NA	NA	NA	NA	NA
1bY_ATF7	0.15862513877362977	0.013534686909096953	0.0067673434545484764	0.10077614073885952	0.014518656249535722	0.007259328124767861	0.09141341538402319	0.007062260216782295	0.0035311301083911476
3bN_ATF7	0.1634424253871481	0.0066632726413589785	0.0033316363206794893	0.12447450367226981	0.001944462787395736	9.72231393697868e-4	0.09987011809128041	0.010969617757186948	0.005484808878593474
1d*_ATF2	0.0300920524138253	0.008864710228163071	0.004432355114081536	NA	NA	NA	NA	NA	NA
1fD_ATF7	0.12467711058271073	0.013266373790569951	0.006633186895284976	0.07542296806067963	0.016693669972537552	0.008346834986268776	0.053183564451430375	1.333089081736645e-4	6.665445408683225e-5
1c*_ATF7	0.04383811609559591	0.006563091671451183	0.0032815458357255915	0.01341618394471245	0.017232274283861888	0.008616137141930944	0.02690427559017691	0.03296493947212371	0.016482469736061853
5bS_NFE2	0.03909663173209928	0.0026708322814468334	0.0013354161407234167	0.015103680381120747	0.015314650796844036	0.007657325398422018	NA	NA	NA
4dI_NFE2	0.031589953579218455	0.01218310535648245	0.006091552678241225	0.010096187721092227	0.024938499751423395	0.012469249875711698	NA	NA	NA
4dW_NFE2	0.039894238102517646	0.003166652393294537	0.0015833261966472685	0.022244082825600135	0.006668582100623083	0.0033342910503115415	NA	NA	NA
5aS_ATF7	0.04943695382884922	5.086151055430268e-4	2.543075527715134e-4	0.03099240057644867	0.0035469196179480226	0.0017734598089740113	-0.0010609451607454046	0.015304142028755128	0.007652071014377564
1fF_ATF7	0.07782750634364444	0.006127479344812845	0.0030637396724064224	0.049985672538719106	0.007772904556691568	0.003886452278345784	0.007154751170902204	0.01791078556481855	0.008955392782409276
1aK_ATF2	0.03978170187386583	4.7882944662907496e-5	2.3941472331453748e-5	NA	NA	NA	NA	NA	NA
4dW_ATF7	0.04743985757571767	2.3841401246156918e-4	1.1920700623078459e-4	0.004886786247187864	0.003575288655461989	0.0017876443277309946	-0.0032697587309110975	0.014225383970374863	0.007112691985187432
2gD_NFE2	0.03271302468344883	0.011613685913667297	0.005806842956833648	0.022789437751826985	0.038929268126310854	0.019464634063155427	NA	NA	NA
1aN_NFE2	0.0383384286565174	0.0019942706494681314	9.971353247340657e-4	0.018768646809574276	0.001209743163654819	6.048715818274095e-4	NA	NA	NA
2a*_ATF2	0.03139018659123713	0.0016940330074771224	8.470165037385612e-4	NA	NA	NA	NA	NA	NA
2b*_ATF2	0.03252947659134589	0.004031654557172911	0.0020158272785864555	NA	NA	NA	NA	NA	NA
1cC_NFE2	0.03656038410990024	0.003850950971882478	0.001925475485941239	0.04687992145299087	0.030035556222505297	0.015017778111252648	NA	NA	NA
1fI_ATF2	0.03617345097311453	0.003631379928979073	0.0018156899644895365	NA	NA	NA	NA	NA	NA
1aD_ATF2	0.03942121499231771	0.007411310814864407	0.0037056554074322034	NA	NA	NA	NA	NA	NA
4dY_ATF7	0.0527130033834641	0.0010408128742503424	5.204064371251712e-4	0.02684537567358707	0.024363366507866472	0.012181683253933236	0.05348748210223424	0.034558195619966786	0.017279097809983393
3fK_NFE2	0.03945928244640718	0.0010270272946326974	5.135136473163487e-4	0.028029641972574543	0.006575967114110428	0.003287983557055214	NA	NA	NA
3cY_ATF7	0.09061088169371635	0.01042178107742117	0.005210890538710585	0.06028768752221689	0.005515349841333454	0.002757674920666727	0.040633656895334394	0.013771795898248004	0.006885897949124002
5aH_ATF2	0.0356887844356711	0.005127173723808078	0.002563586861904039	NA	NA	NA	NA	NA	NA
5bT_ATF7	0.11163904734793426	0.006528151590352373	0.0032640757951761866	0.08077545510706241	0.007030330867541666	0.003515165433770833	0.07339279614010585	0.005825842446311595	0.0029129212231557974
1aQ_NFE2	0.035718295445559274	0.011664117682032819	0.0058320588410164095	0.014221226021629703	0.009666092128610365	0.004833046064305182	NA	NA	NA
1gC_NFE2	0.03237658431354324	0.006136908354318065	0.0030684541771590326	0.030164041092515227	0.017709595361954534	0.008854797680977267	NA	NA	NA
4aQ_ATF2	0.036239538030346935	0.003356103547170071	0.0016780517735850355	NA	NA	NA	NA	NA	NA
4gI_ATF7	0.11237947874667527	0.0041268751007415795	0.0020634375503707897	0.07724250412236433	0.007296787765059561	0.0036483938825297804	0.04540436753677425	0.0024552469912960486	0.0012276234956480243
1eF_NFE2	0.04364407240418659	0.004341144510444506	0.002170572255222253	0.0025313599977888606	0.01990075031778228	0.00995037515889114	NA	NA	NA
1fN_NFE2	0.032527595528096885	0.004519162669833582	0.002259581334916791	0.029348895958469047	0.013653294468489903	0.0068266472342449515	NA	NA	NA
2cQ_NFE2	0.046950127621306084	0.0036231593632116924	0.0018115796816058462	0.03685147925228499	0.018060729036505744	0.009030364518252872	NA	NA	NA
3dE_ATF7	0.044852894636789896	5.64362686339768e-4	2.82181343169884e-4	0.024352967657351975	0.015847056770106758	0.007923528385053379	0.02429051230358257	0.013302773946217691	0.006651386973108846
4eA_ATF7	0.054673489183293296	1.9607845821207248e-4	9.803922910603624e-5	0.02724028905564818	0.003203997214444882	0.001601998607222441	0.028794366885221738	0.01839721240294339	0.009198606201471695
1eM_ATF2	0.043986625529916605	0.003934089157679618	0.001967044578839809	NA	NA	NA	NA	NA	NA
3cI_NFE2	0.04099595585276429	7.904262777278879e-4	3.9521313886394394e-4	0.026817821454306508	0.01918413055714651	0.009592065278573255	NA	NA	NA
4fH_ATF2	0.04176631899864014	0.002839966277841258	0.001419983138920629	NA	NA	NA	NA	NA	NA
5bE_ATF2	0.04798964772166883	0.007007692665602195	0.0035038463328010976	NA	NA	NA	NA	NA	NA
2aY_NFE2	0.031824515579814576	0.007735838614749864	0.003867919307374932	0.02720735134653429	0.03433423616336135	0.017167118081680675	NA	NA	NA
1eK_ATF7	0.15009190670376393	0.011005685772537823	0.0055028428862689115	0.09697300325091004	0.0037476612341770256	0.0018738306170885128	0.0810799726603879	0.006048771236491838	0.003024385618245919
2fY_NFE2	0.033350218814059196	0.0032511435492414047	0.0016255717746207024	0.005098336733556062	9.87108588925311e-4	4.935542944626555e-4	NA	NA	NA
4aN_NFE2	0.04609620948551213	0.0024651158424553216	0.0012325579212276608	0.017740777843958912	0.02125875384567729	0.010629376922838645	NA	NA	NA
4aV_ATF7	0.09278224512188679	6.884945049202602e-4	3.442472524601301e-4	0.06565608244468107	0.004484372906147128	0.002242186453073564	0.047987186807796775	0.007702727920728828	0.003851363960364414
4fI_ATF2	0.036862227544692705	0.009712768039135261	0.0048563840195676306	NA	NA	NA	NA	NA	NA
4aF_ATF2	0.030894846070956918	0.00513717063219488	0.00256858531609744	NA	NA	NA	NA	NA	NA
4eA_NFE2	0.037804548045333675	0.003992254356871964	0.001996127178435982	0.025546840223321494	0.01277840296710961	0.006389201483554805	NA	NA	NA
2aC_NFE2	0.03949417191049774	0.0019694629606732267	9.847314803366133e-4	0.010087507206227454	0.0027738053319487244	0.0013869026659743622	NA	NA	NA
3eI_ATF7	0.16524728794353338	0.010359859549689106	0.005179929774844553	0.11845217570577868	0.007465483211156901	0.0037327416055784506	0.08420463597575961	0.007357788590549417	0.0036788942952747086
3eI_NFE2	0.038103262504004545	2.4200139782417316e-6	1.2100069891208658e-6	0.008464886398576767	0.01640442837548525	0.008202214187742625	NA	NA	NA
1dF_ATF7	0.053581936351142	0.0038182819985224416	0.0019091409992612208	0.03422538375748163	0.013712496728879702	0.006856248364439851	-0.006930556413597247	0.026967965735605517	0.013483982867802759
2fF_NFE2	0.04309460989721008	0.009837851598785273	0.0049189257993926365	0.026492306312186548	0.0129048648501645	0.00645243242508225	NA	NA	NA
2gF_ATF7	0.041409803156976024	0.008076987604064584	0.004038493802032292	0.021343006458696093	0.00777633114059996	0.00388816557029998	0.004893131212686331	0.016491850064864744	0.008245925032432372
2gI_ATF7	0.15255307262541215	0.004937015764049645	0.0024685078820248225	0.10554331783102239	0.01035930986667164	0.00517965493333582	0.07385935855025871	0.00470839869526531	0.002354199347632655
3gH_ATF2	0.03726313331297749	0.00250366998525292	0.00125183499262646	NA	NA	NA	NA	NA	NA
2bD_ATF7	0.14443674322951702	0.0039207591019714255	0.0019603795509857127	0.07934354896229201	0.03184079924124424	0.01592039962062212	0.06633422396750671	0.017272380713819077	0.008636190356909539
4aK_ATF7	0.09866633889596539	0.002669328190201491	0.0013346640951007456	0.05585316799862945	0.006653396402787603	0.0033266982013938017	0.05277894952186095	0.013866947852273836	0.006933473926136918
4dM_ATF7	0.059550092182828196	0.014509272201339518	0.007254636100669759	0.031948024040381495	0.0040346292313234835	0.0020173146156617417	0.010012259378488337	2.535127754211378e-4	1.267563877105689e-4
5bV_ATF7	0.11580381645303381	0.013946094551826204	0.006973047275913102	0.0710747268608343	0.014922125723399687	0.0074610628616998435	0.048312298402901466	0.014233469802124544	0.007116734901062272
5bV_NFE2	0.03882060911661231	0.01258268182570767	0.006291340912853835	0.04070174004109081	0.021772321413508256	0.010886160706754128	NA	NA	NA
2cN_ATF7	0.1520656377471588	0.005520507733830581	0.0027602538669152907	0.10461201945954443	0.020495534355046946	0.010247767177523473	0.076978549017931025	6.252650981707744e-4	3.126325490853872e-4
2dI_ATF2	0.03311478349029045	0.003942883226417156	0.001971441613208578	NA	NA	NA	NA	NA	NA
2eD_ATF7	0.07329518578749719	0.0012641894614880526	6.320947307440263e-4	0.03178300515837888	7.954554172977256e-4	3.977277086488628e-4	0.01704589222738519	0.02414917233847893	0.012074586169239464
2cN_ATF2	0.038688289219841465	0.0014127563862812158	7.063781931406079e-4	NA	NA	NA	NA	NA	NA
2eE_ATF7	0.16389079199756096	9.043793747008678e-4	4.521896873504339e-4	0.12254277573817376	0.010003057899267363	0.0050015289496336815	0.11511823985365008	0.014906461417815105	0.007453230708907552
4aM_ATF2	0.03733352829132188	0.0019265296739469633	9.632648369734816e-4	NA	NA	NA	NA	NA	NA
4eH_NFE2	0.03565723453268036	0.0028738022605965517	0.0014369011302982758	0.03635669721898001	0.0037588171798244615	0.0018794085899122308	NA	NA	NA
1eI_ATF7	0.11177866839667486	0.016760084750148715	0.008380042375074358	0.08218825150924014	0.02427460001308799	0.012137300006543995	0.039715570723825436	0.011542498796022739	0.0057712493980113695
2cK_ATF2	0.04823041335158658	0.017240017419165293	0.008620008709582646	NA	NA	NA	NA	NA	NA
2dI_NFE2	0.03099271898002964	0.0027111577322957367	0.0013555788661478683	0.013568267542052904	0.016424633108261505	0.008212316554130752	NA	NA	NA
4dK_ATF2	0.03712069731686932	0.001582874857535068	7.91437428767534e-4	NA	NA	NA	NA	NA	NA
3cM_NFE2	0.03858088652894253	0.0013176548227488557	6.588274113744279e-4	0.021921305557176578	0.004822254555658061	0.0024111272778290305	NA	NA	NA
1fM_NFE2	0.030781337164196586	0.02177812434326118	0.01088906217163059	0.006498958994324818	0.0023987702991048725	0.0011993851495524363	NA	NA	NA
3aF_NFE2	0.03318601561228193	0.002401081918771699	0.0012005409593858496	0.005220006273043369	0.021484286835710673	0.010742143417855336	NA	NA	NA
1cM_NFE2	0.03832342738183242	0.001002479656318412	5.01239828159206e-4	0.005828943394114493	0.01087210056505151	0.005436050282525755	NA	NA	NA
3dD_ATF2	0.026556346438692795	0.01440937151876884	0.00720468575938442	NA	NA	NA	NA	NA	NA
4a*_NFE2	0.04112196672149446	0.005562742698550088	0.002781371349275044	0.035412187573436366	0.010014268604225607	0.005007134302112803	NA	NA	NA
1gC_ATF7	0.0914551501572772	0.01397469313465885	0.006987346567329425	0.05875755022365829	0.022920795937058088	0.011460397968529044	0.041330656795708354	0.001373765234156947	6.868826170784735e-4
3bK_ATF7	0.1807536144452745	0.026613014025009662	0.013306507012504831	0.13672872673623454	0.01948586466063962	0.00974293233031981	0.09115310613336941	0.01271252851663101	0.006356264258315505
2d*_ATF7	0.036557502996744554	0.0045717046451872485	0.0022858523225936242	0.018524619700897315	0.002098874608644303	0.0010494373043221515	-0.003915810626470435	0.004572244984724871	0.0022861224923624354
4fK_ATF2	0.0399877634728171	0.00596831811443492	0.00298415905721746	NA	NA	NA	NA	NA	NA
5bN_ATF2	0.0597504317223951	0.02071445539715651	0.010357227698578254	NA	NA	NA	NA	NA	NA
2dQ_ATF7	0.04293343001183774	0.004247444076980652	0.002123722038490326	0.0230671734145005	0.006718034564335449	0.0033590172821677247	0.015070607701866278	0.028812865500572327	0.014406432750286163
2eN_NFE2	0.0301855589594722	0.0014742095800538467	7.371047900269234e-4	0.020507445579071873	0.007591673912874939	0.0037958369564374695	NA	NA	NA
3eE_ATF2	0.06441726725706601	8.053544373188816e-5	4.026772186594408e-5	NA	NA	NA	NA	NA	NA
1fC_NFE2	0.029360494278542322	0.0012696999226713755	6.348499613356878e-4	0.006951066117946449	0.011712759516211509	0.0058563797581057545	NA	NA	NA
4dD_ATF2	0.025829745680714968	0.003723532629705857	0.0018617663148529284	NA	NA	NA	NA	NA	NA
1eF_ATF7	0.08202303332903714	0.0058982351268601265	0.0029491175634300633	0.041697202298554	0.019124477522777853	0.009562238761388927	0.015289702848761924	0.005916037032538775	0.0029580185162693877
2bI_NFE2	0.03585111815473444	0.0024846942800789804	0.0012423471400394902	0.039243294986627694	0.016535435344399607	0.008267717672199804	NA	NA	NA
4gW_ATF2	0.032655034039496544	0.004175391843829306	0.002087695921914653	NA	NA	NA	NA	NA	NA
4cD_ATF2	0.04759293939560408	0.004389451479159062	0.002194725739579531	NA	NA	NA	NA	NA	NA
1aN_ATF7	0.0868009286921386	0.002713916783381811	0.0013569583916909055	0.04212359704653566	0.028882903149432367	0.014441451574716184	0.03596597887979149	0.009567172371159425	0.0047835861855797124
3gM_ATF7	0.13635727937014724	0.0012683542994310565	6.341771497155283e-4	0.09398115609241703	0.013028300196420595	0.006514150098210297	0.07304160508274793	0.012268645020885927	0.006134322510442963
4aM_ATF7	0.07060101223861569	0.0023728558192558135	0.0011864279096279067	0.0466627293789003	0.02241008342271878	0.01120504171135939	0.02781430446526178	0.015866751855408163	0.007933375927704081
4dF_ATF2	0.03411775164315826	0.006862366679400525	0.0034311833397002627	NA	NA	NA	NA	NA	NA
2bD_ATF2	0.043830907944077624	0.006144313351418614	0.003072156675709307	NA	NA	NA	NA	NA	NA
4dE_NFE2	0.03179347555424191	0.009742329795742233	0.004871164897871117	0.03419185630638645	0.011143010132494685	0.005571505066247343	NA	NA	NA
4fC_ATF2	0.0361643366740114	0.009656384724192462	0.004828192362096231	NA	NA	NA	NA	NA	NA
1f*_ATF7	0.03067640075990167	0.011983768254418424	0.005991884127209212	0.0037325795783906043	0.022508611244667156	0.011254305622333578	-0.029443833807410263	0.02170453377336853	0.010852266886684265
3bD_ATF2	0.07492915418513418	0.007238395442418945	0.0036191977212094726	NA	NA	NA	NA	NA	NA
4aD_ATF2	0.03517781310671307	0.001951251710871687	9.756258554358435e-4	NA	NA	NA	NA	NA	NA
1eM_NFE2	0.03444774318573666	0.0012462740370000613	6.231370185000307e-4	0.03805022585957284	0.02735395942498085	0.013676979712490425	NA	NA	NA
2aY_ATF2	0.03341569109559328	7.976768599620115e-4	3.9883842998100576e-4	NA	NA	NA	NA	NA	NA
3cM_ATF7	0.14670364048822368	0.006965571015542657	0.0034827855077713284	0.09897545402296211	0.023891304670595605	0.011945652335297803	0.09114626462293884	0.0018567817879708384	9.283908939854192e-4
3eD_NFE2	0.036713034030729536	0.0012562720961628664	6.281360480814332e-4	0.021996955137103084	0.010655553222939049	0.0053277766114695245	NA	NA	NA
5aN_ATF7	0.03616863242387799	5.230992138911349e-4	2.6154960694556745e-4	0.02777743206113562	0.01620400464010275	0.008102002320051375	0.018000682958504727	0.022536665672698235	0.011268332836349117
4a*_ATF2	0.03696524350974176	0.003576407589498205	0.0017882037947491024	NA	NA	NA	NA	NA	NA
4fD_NFE2	0.03758851841145125	0.009545607912325513	0.0047728039561627566	0.043638464822290106	0.027123999337566488	0.013561999668783244	NA	NA	NA
1aH_ATF7	0.11598891276473601	0.005497672990869338	0.002748836495434669	0.07467763155391785	1.401889993518418e-4	7.00944996759209e-5	0.04107366746099725	0.01463069075236147	0.007315345376180735
2gN_ATF7	0.08281717188329421	0.012084961297304644	0.006042480648652322	0.042589230868720046	0.014361102448631341	0.0071805512243156705	0.048186340506703826	0.005996457707719474	0.002998228853859737
4aQ_NFE2	0.026491524702991567	0.004732410656105497	0.0023662053280527483	0.01599323824417433	0.027752789304225665	0.013876394652112833	NA	NA	NA
1f*_NFE2	0.03743053462694845	0.001798353582301384	8.99176791150692e-4	0.008932354994231704	0.005110923018474167	0.0025554615092370837	NA	NA	NA
3cY_NFE2	0.03403770969773187	0.0010653241874486181	5.326620937243091e-4	0.01583633183949154	0.027712144908056256	0.013856072454028128	NA	NA	NA
4eQ_ATF2	0.03250501278550519	0.012863919404597189	0.006431959702298594	NA	NA	NA	NA	NA	NA
4aN_ATF7	0.04534396311391792	9.452935338563859e-4	4.7264676692819295e-4	0.028030700171353812	0.003418581882025274	0.001709290941012637	0.015205470923532556	0.022087650473860087	0.011043825236930043
5bE_ATF7	0.14741914781198612	0.014658232827289383	0.0073291164136446915	0.10147153651641892	0.00725985090386873	0.003629925451934365	0.08864453661838707	0.0088411224273111	0.00442056121365555
1eH_ATF7	0.07729263910703035	0.009971703806344915	0.004985851903172457	0.0548389861156758	0.006991578791337106	0.003495789395668553	0.03791662356254007	0.010590204209427636	0.005295102104713818
1cC_ATF7	0.12268960963662143	7.702520178027177e-4	3.8512600890135883e-4	0.09949766991540743	0.014016244327672858	0.007008122163836429	0.061674341878209374	0.01284967950682397	0.006424839753411985
1cF_ATF7	0.14827263491249848	0.008528246262763533	0.0042641231313817664	0.11627317184870274	0.007358958535889861	0.0036794792679449304	0.0891591686381409	0.019248085864345635	0.009624042932172817
3cC_ATF2	0.04726001477406523	0.00443771477699582	0.00221885738849791	NA	NA	NA	NA	NA	NA
4dF_NFE2	0.03220275855586493	0.0025657734190251908	0.0012828867095125954	0.018182009716577054	0.015213555851812544	0.007606777925906272	NA	NA	NA
3fY_ATF7	0.1315181395474787	0.0034199125382068387	0.0017099562691034193	0.07916017583528721	0.009709664750300079	0.004854832375150039	0.07669774931876674	0.013812526964022045	0.006906263482011022
4gE_ATF2	0.045769051954619326	0.009809347895391014	0.004904673947695507	NA	NA	NA	NA	NA	NA
4gM_NFE2	0.03974488275550013	0.006398107957488207	0.0031990539787441034	0.027706409196392404	0.01222193739660145	0.006110968698300725	NA	NA	NA
5bK_ATF2	0.056235643201905744	0.017265240391005392	0.008632620195502696	NA	NA	NA	NA	NA	NA
5bQ_ATF7	0.12086623273427463	0.009786444840627375	0.0048932224203136875	0.08808219706033515	0.006218477812138246	0.003109238906069123	0.0578379577290012	1.2230891447233608e-4	6.115445723616804e-5
5aH_NFE2	0.04442134636184042	9.774403116647077e-4	4.887201558323539e-4	0.01777415851629954	0.014800617106711258	0.007400308553355629	NA	NA	NA
1d*_NFE2	0.042785245842254294	0.002015933524852481	0.0010079667624262405	0.02336112106890814	0.018817891192886113	0.009408945596443057	NA	NA	NA
3dF_ATF7	0.04450292310011282	9.21242132076106e-4	4.60621066038053e-4	0.019315109333617936	0.0023727915606428563	0.0011863957803214282	0.015340558338706992	0.01471837580790072	0.00735918790395036
4fD_ATF7	0.10664986720497197	0.010880966858305507	0.0054404834291527536	0.06455734834722697	0.02105864077493194	0.01052932038746597	0.05354207246152014	0.004004649267133557	0.0020023246335667787
2fH_ATF7	0.13206848008061195	3.4263757712048055e-4	1.7131878856024027e-4	0.09847458046309507	0.005572252479537734	0.002786126239768867	0.07012424050848845	0.012700323848999391	0.0063501619244996955
2gF_NFE2	0.027079802133844894	8.82069079524968e-4	4.41034539762484e-4	0.007530886820437305	6.00132193695805e-4	3.000660968479025e-4	NA	NA	NA
3gD_ATF7	0.07012566090313077	0.010265173522000598	0.005132586761000299	0.05345100364078734	0.0038160277880875514	0.0019080138940437757	0.02844557836871002	0.015967299957262423	0.007983649978631211
2fQ_NFE2	0.03226620102884608	0.0011988095958074484	5.994047979037242e-4	0.028682805948189404	0.008209937347815732	0.004104968673907866	NA	NA	NA
1gD_ATF2	0.040861036848841695	0.0014567615822924421	7.283807911462211e-4	NA	NA	NA	NA	NA	NA
4cN_NFE2	0.03392509296412628	0.00338822886609872	0.00169411443304936	0.04468242672658076	0.02196234634445015	0.010981173172225075	NA	NA	NA
1dQ_NFE2	0.035991479285954725	7.812964180513154e-6	3.906482090256577e-6	0.005335424158736231	0.026372847625171853	0.013186423812585927	NA	NA	NA
1bD_NFE2	0.026147278117968777	0.0019049715978725953	9.524857989362976e-4	0.008059789965128286	0.01386487566112275	0.006932437830561375	NA	NA	NA
5aF_NFE2	0.034125987650311385	0.009123113964614337	0.004561556982307168	0.028082463706097183	0.01814350814742994	0.00907175407371497	NA	NA	NA
5aH_ATF7	0.04498687126847194	9.442701887838539e-4	4.7213509439192694e-4	0.029311587931672142	0.016509947169983493	0.008254973584991747	0.01503697958461337	0.019426000284759725	0.009713000142379863
5bM_ATF2	0.03686881030498396	0.004451389121616425	0.0022256945608082127	NA	NA	NA	NA	NA	NA
2cD_ATF2	0.05436542103714677	0.009694605282776728	0.004847302641388364	NA	NA	NA	NA	NA	NA
2g*_ATF7	0.04088894399182434	8.138279179634259e-6	4.069139589817129e-6	0.0114661119452958	0.01874102875638894	0.00937051437819447	-0.014141515270711206	0.019964577955032942	0.009982288977516471
4cD_NFE2	0.032121036886674004	9.259883218748544e-4	4.629941609374272e-4	0.02502988669780966	0.00394233882002979	0.001971169410014895	NA	NA	NA
1dK_ATF7	0.03969576412681103	0.0031238832721315482	0.0015619416360657741	0.02095380944861666	0.0017919344051532302	8.959672025766151e-4	-0.014319775507811746	0.012860728305067081	0.0064303641525335405
2c*_ATF2	0.05036652762111998	0.022416170821215088	0.011208085410607544	NA	NA	NA	NA	NA	NA
2gD_ATF7	0.06187929912950885	0.002170715127793922	0.001085357563896961	0.061308147830281885	0.0022170334017720355	0.0011085167008860178	0.04415275148320143	0.025924012557889873	0.012962006278944936
4aC_ATF7	0.0916380409892417	0.005223134695603836	0.002611567347801918	0.046334268024063395	0.018851042417115334	0.009425521208557667	0.040802290669797625	7.292791549772345e-4	3.6463957748861725e-4
4cN_ATF2	0.04450120199224828	0.0035373460299953936	0.0017686730149976968	NA	NA	NA	NA	NA	NA
1dY_ATF7	0.04428355150438639	0.00448088310846247	0.002240441554231235	-0.015932328837505096	0.0067634612223200314	0.0033817306111600157	-0.008354484873460105	0.032610758861107765	0.016305379430553883
2eY_ATF7	0.11056979539685942	0.011957122259457786	0.005978561129728893	0.07819591694294867	0.01739557262773742	0.00869778631386871	0.05126339674405943	0.025788636947463618	0.012894318473731809
1aK_ATF7	0.14264344621315506	0.009194257517022353	0.004597128758511176	0.07450588794716209	0.014513804422482363	0.007256902211241182	0.03441479404949606	0.005970784659273188	0.002985392329636594
3bQ_ATF7	0.18617838055047908	0.011544329283278176	0.005772164641639088	0.1365138985063019	0.02422993812184202	0.01211496906092101	0.08890070091067695	0.007419563121994099	0.0037097815609970497
3cF_ATF7	0.10738840608421062	0.013308674899575759	0.0066543374497878794	0.0630233831047966	0.01194010403406487	0.005970052017032435	0.047734404227149405	0.00495151898939866	0.00247575949469933
1eN_ATF2	0.03804224950372262	7.989020352942854e-4	3.994510176471427e-4	NA	NA	NA	NA	NA	NA
2cK_NFE2	0.03966871470231305	0.0054362357879602936	0.0027181178939801468	0.019855388925961864	0.01296817631534434	0.00648408815767217	NA	NA	NA
2cK_ATF7	0.15769760736059213	0.008692675583333257	0.0043463377916666285	0.09782716813278639	0.024401428127480092	0.012200714063740046	0.07779032534600652	5.792581240101716e-4	2.896290620050858e-4
2gC_NFE2	0.03640153895612282	0.003459153315114434	0.001729576657557217	0.032385998361750004	0.0014251231866299562	7.125615933149781e-4	NA	NA	NA
1aD_ATF7	0.09086718396225407	0.022792821397630017	0.011396410698815009	0.044548338185367256	0.016894402996619057	0.008447201498309529	0.04640339570534528	0.01216481823052781	0.006082409115263905
1dM_ATF7	0.09156644082250469	0.011040699366526564	0.005520349683263282	0.06146118217842496	9.627063641350478e-4	4.813531820675239e-4	0.0487807164119467	0.0032156210791503092	0.0016078105395751546
2aH_ATF7	0.04163925646857587	0.002394813643058216	0.001197406821529108	0.02544432709966689	0.03634658288965726	0.01817329144482863	-0.004814089351628925	0.005166494285264505	0.0025832471426322527
4gK_NFE2	0.030285362342296465	0.006287264833399552	0.003143632416699776	0.04009674275832935	0.018615914860116104	0.009307957430058052	NA	NA	NA
4gY_ATF2	0.048122791675650436	0.018499744759036308	0.009249872379518154	NA	NA	NA	NA	NA	NA
1bN_NFE2	0.044720675563807925	0.007081766968137563	0.0035408834840687815	0.009305411894882673	0.020104950047714912	0.010052475023857456	NA	NA	NA
2bI_ATF7	0.11521323581333065	0.02246377727456832	0.01123188863728416	0.06834610620052117	0.011125954640509117	0.005562977320254558	0.045123998996334395	0.03904892343997696	0.01952446171998848
3fQ_ATF2	0.046716393247532705	9.299617982930421e-4	4.6498089914652106e-4	NA	NA	NA	NA	NA	NA
4aM_NFE2	0.03806052774950288	0.005468844191857069	0.0027344220959285345	0.030260583694023582	1.1183737023427114e-4	5.591868511713557e-5	NA	NA	NA
4cN_ATF7	0.12964299621923447	0.007510979220492713	0.0037554896102463564	0.09293514742388548	0.010387793300965242	0.005193896650482621	0.059946629107854796	0.010482921267405939	0.005241460633702969
3eC_ATF2	0.03306909097994464	0.00469381675653038	0.00234690837826519	NA	NA	NA	NA	NA	NA
3gF_ATF7	0.06418632068361918	9.060262597914787e-4	4.5301312989573934e-4	0.042390429105375965	0.02068933478840353	0.010344667394201765	0.03552388736240503	0.004298275264125507	0.0021491376320627534
4gV_NFE2	0.03344607314044112	0.004873776050155048	0.002436888025077524	0.022231250450162332	0.008044480789494478	0.004022240394747239	NA	NA	NA
2cI_ATF2	0.041925674486889455	0.005616962019827556	0.002808481009913778	NA	NA	NA	NA	NA	NA
4gM_ATF7	0.1426453739092587	0.009731044714735721	0.004865522357367861	0.08604821344640012	0.00916240523317759	0.004581202616588795	0.07603537877219872	0.0065204341916258336	0.0032602170958129168
3dF_NFE2	0.036725425391350285	0.01289713050600626	0.00644856525300313	0.02206668156554046	0.004246158092960344	0.002123079046480172	NA	NA	NA
3gY_ATF2	0.0446779115264872	0.0025382154904886357	0.0012691077452443179	NA	NA	NA	NA	NA	NA
4cQ_ATF7	0.15739471030675262	0.004416332522624553	0.0022081662613122766	0.11210292383033757	0.005099016699311823	0.0025495083496559117	0.07118908886162126	3.1984980979483e-4	1.59924904897415e-4
2cC_ATF2	0.04322322796820752	0.0027232045530055523	0.0013616022765027761	NA	NA	NA	NA	NA	NA
1b*_ATF7	0.03473547544893855	0.002065307880529018	0.001032653940264509	0.011942789761790067	0.011780539069105991	0.005890269534552996	-0.01018225534854632	0.01633553614821285	0.008167768074106425
3bI_ATF7	0.14887572719747777	0.014851189155543234	0.007425594577771617	0.11106171465887082	0.021334077559971288	0.010667038779985644	0.0667655203791355	0.032555050428200824	0.016277525214100412
1bF_ATF2	0.04778315318317099	0.002549572407288062	0.001274786203644031	NA	NA	NA	NA	NA	NA
2fQ_ATF7	0.17035489992874608	4.924440489002499e-4	2.4622202445012496e-4	0.13812064428148468	4.7945031757836527e-4	2.3972515878918263e-4	0.09226288184564826	0.00915739536164633	0.004578697680823165
2gK_ATF2	0.04319890180159254	0.008337769015110755	0.004168884507555377	NA	NA	NA	NA	NA	NA
1bN_ATF2	0.042338150331090826	0.007500159789018562	0.003750079894509281	NA	NA	NA	NA	NA	NA
1fI_ATF7	0.08503507617751668	0.003530250033008714	0.001765125016504357	0.040763977265600077	0.02071637175187578	0.01035818587593789	0.01535200549175705	0.005699365550572835	0.0028496827752864176
3aF_ATF7	0.05234283460515222	0.0024134207323630095	0.0012067103661815048	0.018601663066868078	0.0034712186501127304	0.0017356093250563652	0.029538074501935806	0.03169492476442441	0.015847462382212206
3dK_ATF7	0.04648537408506678	0.012221334045173548	0.006110667022586774	0.012377511947270582	0.015514941695310456	0.007757470847655228	0.02161854876300018	0.003235336875024622	0.001617668437512311
4dE_ATF7	0.037194831031416326	0.005880100522133494	0.002940050261066747	0.010791612159066325	0.06222765421988025	0.031113827109940127	0.02124619313857231	0.0036341347296762203	0.0018170673648381101
4fH_NFE2	0.03508993069480089	1.2468975535729162e-4	6.234487767864581e-5	0.0325929665705606	0.0030642338691834812	0.0015321169345917406	NA	NA	NA
1dN_NFE2	0.033393029349604426	0.003915485164559036	0.001957742582279518	0.0139370950605899	0.008165312757731547	0.0040826563788657734	NA	NA	NA
1cM_ATF7	0.16467127375869503	0.0020216180060188774	0.0010108090030094387	0.1199402816292583	0.015536908347598787	0.0077684541737993934	0.0892534906909237	5.796591083559973e-4	2.8982955417799865e-4
1dQ_ATF7	0.06850300831534709	0.024185494749145185	0.012092747374572593	0.014953944888487069	0.007601427810783176	0.003800713905391588	-0.0012186273701203854	0.002801946368419215	0.0014009731842096074
1gD_NFE2	0.03485875143245877	0.009028825317182645	0.004514412658591323	0.022355815731868192	0.0019150339756283303	9.575169878141652e-4	NA	NA	NA
4cC_ATF2	0.03915869405819779	0.011833935277628512	0.005916967638814256	NA	NA	NA	NA	NA	NA
1dY_ATF2	0.037215697107691514	0.0029004220853146956	0.0014502110426573478	NA	NA	NA	NA	NA	NA
3eE_NFE2	0.03879985129667441	0.0014550030874001068	7.275015437000534e-4	0.005455641891771426	0.008703385690304054	0.004351692845152027	NA	NA	NA
4gE_NFE2	0.03769550784389847	0.0023408947554360692	0.0011704473777180346	0.009085876217044861	0.013702392891466006	0.006851196445733003	NA	NA	NA
2cQ_ATF7	0.1625106936072827	0.0035547243125850555	0.0017773621562925277	0.12559737882846914	0.005255566049630845	0.0026277830248154226	0.11304235869046361	0.008283710302882018	0.004141855151441009
2eY_NFE2	0.03833472226800516	0.003535777720948637	0.0017678888604743185	0.013250730838331205	0.009522484005969181	0.004761242002984591	NA	NA	NA
5dP_ATF2	0.040027580841423965	0.006139530193302242	0.003069765096651121	NA	NA	NA	NA	NA	NA
5dW_ATF2	0.03003630171526902	3.5218394721268865e-4	1.7609197360634433e-4	NA	NA	NA	NA	NA	NA
3gY_ATF7	0.07515412525587195	0.005714385200717147	0.0028571926003585733	0.05942734309797394	0.027908488010244953	0.013954244005122476	0.03373547981166569	0.018032145606869283	0.009016072803434642
2cY_ATF2	0.0437926420596301	0.0074923279744709805	0.0037461639872354902	NA	NA	NA	NA	NA	NA
4eF_ATF2	0.031529029114312296	0.0060750179640432	0.0030375089820216	NA	NA	NA	NA	NA	NA
4gW_NFE2	0.03735502349796888	7.7816496574897e-4	3.89082482874485e-4	0.008549192511525052	0.018366694572052675	0.009183347286026338	NA	NA	NA
3bD_NFE2	0.03944251634165176	0.0033495635268450436	0.0016747817634225218	0.04605978736032183	0.03924102257101841	0.019620511285509203	NA	NA	NA
3cC_NFE2	0.03193241280143765	0.007766834441222222	0.003883417220611111	0.0011532280298503506	0.017820802382998137	0.008910401191499068	NA	NA	NA
4gV_ATF7	0.12377669488119064	0.006866581621328351	0.0034332908106641754	0.0642517345456229	0.005634744468278236	0.002817372234139118	0.05931645278327725	0.00675942941112384	0.00337971470556192
3fK_ATF7	0.1895207434293837	0.006695479481173155	0.0033477397405865775	0.12840772784921972	0.03005872476076102	0.01502936238038051	0.07515158776487324	0.027285867128014445	0.013642933564007222
4dK_NFE2	0.03278523756563173	0.0016172385640548987	8.086192820274494e-4	0.003317824442423084	0.002702608755093059	0.0013513043775465294	NA	NA	NA
2gC_ATF2	0.03426554320503275	9.056535104002865e-4	4.5282675520014323e-4	NA	NA	NA	NA	NA	NA
5bK_NFE2	0.03541518407126418	0.0040537244199349435	0.0020268622099674717	0.0221745004852832	0.006170941387346482	0.003085470693673241	NA	NA	NA
5bN_NFE2	0.04609604631141141	0.006211933559945394	0.003105966779972697	0.019412591766576483	0.023707946404284284	0.011853973202142142	NA	NA	NA
1gE_ATF7	0.08482272013202768	0.002205298867882307	0.0011026494339411534	0.03855236474531867	0.018101476081224893	0.009050738040612447	0.047564481147178844	0.009096333902443578	0.004548166951221789
4cH_ATF2	0.04433246044837308	0.013084370810783978	0.006542185405391989	NA	NA	NA	NA	NA	NA
2cC_ATF7	0.14358747281350653	0.0024214687032534186	0.0012107343516267093	0.10689224140996713	0.021580737791516393	0.010790368895758197	0.06330339190277365	0.027141064465283252	0.013570532232641626
3eE_ATF7	0.17333467052478593	0.007862939290117228	0.003931469645058614	0.11970025187014452	0.012086303802952886	0.006043151901476443	0.09470152940671746	0.01915685933780156	0.00957842966890078
3gY_NFE2	0.03791307628303221	0.006250435287793988	0.003125217643896994	0.03672282729181667	0.05381333332334067	0.026906666661670336	NA	NA	NA
4eC_ATF2	0.029330973036104883	0.0030773745126357398	0.0015386872563178699	NA	NA	NA	NA	NA	NA
5bK_ATF7	0.1643024332978189	0.01783178578044384	0.00891589289022192	0.12278488049743205	0.019363467344134938	0.009681733672067469	0.08303755118732511	0.0032370192290533087	0.0016185096145266544
1fM_ATF7	0.11434185608185207	0.01593366191544143	0.007966830957720715	0.06517758067161333	0.0018434130120869247	9.217065060434623e-4	0.06384369010473775	0.01536263755904263	0.007681318779521315
1fN_ATF7	0.0820441715595741	0.007889205911884883	0.003944602955942442	0.05457711477957035	0.010357177391328878	0.005178588695664439	0.046310373974377574	0.021396218682427914	0.010698109341213957
2bD_NFE2	0.03577140989279817	6.041345725964107e-4	3.0206728629820535e-4	0.021709258405952992	0.015505897955934178	0.007752948977967089	NA	NA	NA
1gE_ATF2	0.033607156861449106	0.004326811096362567	0.0021634055481812835	NA	NA	NA	NA	NA	NA
4dC_NFE2	0.04006336119900644	0.0011995385447526015	5.997692723763008e-4	0.02298732610568781	0.012013253945585655	0.006006626972792827	NA	NA	NA
2e*_ATF2	0.030027660719977547	0.003650663702696653	0.0018253318513483266	NA	NA	NA	NA	NA	NA
4f*_ATF2	0.025647859061827837	0.0038539647334324073	0.0019269823667162037	NA	NA	NA	NA	NA	NA
4gH_ATF7	0.0997766073764017	0.005396313715414296	0.002698156857707148	0.04341963239790284	0.024188083934787063	0.012094041967393531	0.025480668965561806	0.034956560615320875	0.017478280307660438
2bM_ATF7	0.16356353056795053	0.006340569467639095	0.0031702847338195474	0.11084301358180662	0.019974443125295553	0.009987221562647777	0.09225495997597286	0.033495744427847536	0.016747872213923768
2fK_ATF2	0.04466091701800983	0.005094427321594077	0.0025472136607970386	NA	NA	NA	NA	NA	NA
4eK_ATF2	0.03456036445028399	0.0034420335245945776	0.0017210167622972888	NA	NA	NA	NA	NA	NA
5bS_ATF7	0.09988928900881396	0.01209583959615471	0.006047919798077355	0.049738059094577944	0.008866598954246328	0.004433299477123164	0.03987596810654105	0.0276933482831309	0.01384667414156545
2gE_ATF7	0.15001220440378327	0.002621477078601424	0.001310738539300712	0.10127966572876687	0.012673956709768265	0.0063369783548841326	0.08509602722349761	0.008932510522225715	0.004466255261112858
3dC_ATF7	0.03780486799207357	0.002800358492155134	0.001400179246077567	-0.00886357030854472	0.006348335784398148	0.003174167892199074	0.011605863138410171	0.0423216457455809	0.02116082287279045
4cI_ATF2	0.043758293220449024	0.006345478388453529	0.0031727391942267644	NA	NA	NA	NA	NA	NA
5b*_ATF2	0.03974632259558171	6.716951189237026e-4	3.358475594618513e-4	NA	NA	NA	NA	NA	NA
2a*_NFE2	0.041748783422331875	0.011641555305594213	0.005820777652797106	-0.015324805371595784	0.006115257117033149	0.0030576285585165743	NA	NA	NA
5aF_ATF7	0.051934311229704044	0.006417152094120564	0.003208576047060282	0.03261932524434794	0.0011741726859458312	5.870863429729156e-4	0.014796401510282615	0.027003040572988087	0.013501520286494043
1eY_ATF2	0.03628617010298603	0.004478218250837649	0.0022391091254188246	NA	NA	NA	NA	NA	NA
3eM_NFE2	0.03229177112690937	0.007991575780181642	0.003995787890090821	0.0220151510084921	0.012193225068468826	0.006096612534234413	NA	NA	NA
3dD_NFE2	0.038728134306361815	2.1191151314479322e-4	1.0595575657239661e-4	0.026290179780484264	0.005067298850736893	0.0025336494253684464	NA	NA	NA
4fK_NFE2	0.03470153236735929	0.01048095063104794	0.00524047531552397	0.027816769341346758	0.05092193740246227	0.025460968701231136	NA	NA	NA
4eM_ATF7	0.047636950232527064	1.766862971383618e-4	8.83431485691809e-5	0.029171152363847878	0.01401558405746888	0.00700779202873444	0.015913147738911712	0.011355980649395948	0.005677990324697974
5bM_NFE2	0.03796580677637367	0.0013600813245304728	6.800406622652364e-4	0.02935164934016913	0.02991728839082833	0.014958644195414166	NA	NA	NA
2gK_NFE2	0.03841711015026942	0.00437625345592446	0.00218812672796223	0.004698046086372986	0.01428101580287844	0.00714050790143922	NA	NA	NA
4dK_ATF7	0.037477347114419135	0.0013572896145640806	6.786448072820403e-4	5.481477628110571e-4	0.020671900742651336	0.010335950371325668	0.009071405471072339	0.018620003749981625	0.009310001874990812
1dH_ATF7	0.041695110405846225	0.004017268626340923	0.0020086343131704614	0.006637261702843978	5.145271883711061e-4	2.5726359418555306e-4	0.013140434563050639	0.0052841339273952586	0.0026420669636976293
2cI_NFE2	0.032081666687988834	0.01046389914962313	0.005231949574811565	0.05416236777279271	0.044405906570751434	0.022202953285375717	NA	NA	NA
5dS_ATF2	0.031531397187067475	0.0106189776068679	0.00530948880343395	NA	NA	NA	NA	NA	NA
4aF_NFE2	0.0375940664750814	0.011603570136301257	0.005801785068150629	0.008581040070510599	0.014602034629542824	0.007301017314771412	NA	NA	NA
4gY_NFE2	0.03515608457155827	0.001920522921765262	9.60261460882631e-4	0.03421311574572419	0.017695793208926024	0.008847896604463012	NA	NA	NA
2dI_ATF7	0.053816314483829564	0.01229579185465148	0.00614789592732574	0.017144699438402772	0.010131047990052024	0.005065523995026012	0.007859144075778753	0.0077472191018993705	0.0038736095509496853
4eN_NFE2	0.0325796467070938	0.005523770856548051	0.0027618854282740256	0.029412631738705064	0.0022360918732578314	0.0011180459366289157	NA	NA	NA
2c*_NFE2	0.043606935212998243	0.0017960972260277395	8.980486130138697e-4	0.00930848027755245	0.01956644609673624	0.00978322304836812	NA	NA	NA
2fY_ATF7	0.08171593810488381	0.003772567005702992	0.001886283502851496	0.0735907455997209	0.002687221954715572	0.001343610977357786	0.04108679758367838	0.014749421805340734	0.007374710902670367
2a*_ATF7	0.03771218716308811	0.008758276017391053	0.004379138008695526	0.01870685565649243	0.02796157066867793	0.013980785334338965	-0.008910472006374792	0.023709293408017782	0.011854646704008891
4a*_ATF7	0.04187077313564219	0.0011179648618244655	5.589824309122327e-4	-0.002345244066658961	0.003383460212675579	0.0016917301063377895	0.0011219425766770777	0.005596199604985837	0.0027980998024929185
2bQ_ATF2	0.047553008258539246	0.008884408721141232	0.004442204360570616	NA	NA	NA	NA	NA	NA
3bM_ATF2	0.04823460877164998	0.003432879174714726	0.001716439587357363	NA	NA	NA	NA	NA	NA
3fQ_NFE2	0.034495517756714646	7.29428649207874e-4	3.64714324603937e-4	0.035389532079556064	0.003969977495297957	0.0019849887476489783	NA	NA	NA
1gM_ATF2	0.046212502877902	0.0040764031583773045	0.0020382015791886522	NA	NA	NA	NA	NA	NA
2eI_ATF7	0.10971903757515475	0.005011103886455894	0.002505551943227947	0.07999447575565426	0.02310647723830692	0.01155323861915346	0.0536991266674382	0.00842760541945024	0.00421380270972512
3gH_NFE2	0.0432444675243516	0.00284846894507398	0.00142423447253699	0.025764587777096053	0.01093519108346787	0.005467595541733935	NA	NA	NA
4dI_ATF7	0.0483660174833764	0.00248146523578803	0.001240732617894015	0.031674830205060504	0.039023691238014725	0.019511845619007363	0.021584157194765394	0.026873007142651267	0.013436503571325633
2eF_ATF7	0.06701967865258283	0.00582284098398476	0.00291142049199238	0.04267213216107999	0.021309553246999693	0.010654776623499847	0.029704770771233166	0.005607761758510356	0.002803880879255178
4eI_ATF2	0.037498759372724406	0.0036566698216067713	0.0018283349108033857	NA	NA	NA	NA	NA	NA
1aD_NFE2	0.0345351555271888	0.0023029110938337107	0.0011514555469168554	0.017188289160139213	0.02095691831265191	0.010478459156325955	NA	NA	NA
2eN_ATF7	0.09354284168462956	0.013231785538210307	0.006615892769105154	0.06862032032165342	0.02120249725471008	0.01060124862735504	0.041351160047645164	0.012547603848512596	0.006273801924256298
5cR_ATF2	0.05294762453187754	0.012231734988619479	0.0061158674943097395	NA	NA	NA	NA	NA	NA
1aY_NFE2	0.039557258311436846	9.202162773360475e-4	4.6010813866802377e-4	0.03166150577915072	3.0547509301052597e-4	1.5273754650526298e-4	NA	NA	NA
4eQ_NFE2	0.03331224379381694	0.007911567950698892	0.003955783975349446	-0.008961786560192643	0.03870285551492878	0.01935142775746439	NA	NA	NA
1gF_ATF2	0.04255325817529027	0.0034312148091449747	0.0017156074045724873	NA	NA	NA	NA	NA	NA
3eC_NFE2	0.04258346120360379	0.0101534585901253	0.00507672929506265	0.023511517943456992	0.021535494381265497	0.010767747190632749	NA	NA	NA
3b*_NFE2	0.027524567561046487	0.0030662755569849307	0.0015331377784924653	-8.764763732504975e-4	0.02387556074983879	0.011937780374919394	NA	NA	NA
4eC_NFE2	0.04058016465979229	0.006725220679251811	0.0033626103396259053	0.010479833730777743	0.05210504519186006	0.02605252259593003	NA	NA	NA
4f*_ATF7	0.03603391441526862	0.004596163479397467	0.0022980817396987337	0.00969458247668934	4.4185131230702756e-4	2.2092565615351378e-4	-0.02763306997139166	0.007711699658062433	0.0038558498290312167
5dH_NFE2	0.0334730845859426	0.0010187801466656151	5.093900733328076e-4	0.013404262689632714	0.01720163985112696	0.00860081992556348	NA	NA	NA
3b*_ATF2	0.028864301776007455	0.004647868094875415	0.0023239340474377076	NA	NA	NA	NA	NA	NA
4eH_ATF7	0.056904648538358686	4.6265456074201777e-4	2.3132728037100888e-4	0.015786908069563538	0.012041992105489745	0.0060209960527448725	0.03441728613638036	0.03823763342234262	0.01911881671117131
2bQ_NFE2	0.042516888710835726	0.0060569608078388125	0.0030284804039194062	0.012587425327617027	0.0031682652078912337	0.0015841326039456169	NA	NA	NA
5b*_NFE2	0.03970668415671273	0.00692564840601338	0.00346282420300669	0.01621704969755867	0.02334397124684233	0.011671985623421165	NA	NA	NA
4gI_ATF2	0.044729304225550603	0.008207911669407045	0.004103955834703523	NA	NA	NA	NA	NA	NA
2aC_ATF7	0.13822764637852353	0.013547288479170225	0.006773644239585113	0.07745648452408202	0.0035494771768419357	0.0017747385884209679	0.08242027522664572	0.015615231472197705	0.007807615736098852
5aM_ATF2	0.029780458272984776	0.01469506698586027	0.007347533492930135	NA	NA	NA	NA	NA	NA
1dN_ATF7	0.036553984522380456	0.005657562086525356	0.002828781043262678	0.020575663180182568	0.019861153878759332	0.009930576939379666	0.008415964906269731	0.02381979125315807	0.011909895626579035
1eN_ATF7	0.09481567509690902	0.02223850423514654	0.01111925211757327	0.0588383104546001	0.03712921638363004	0.01856460819181502	0.040737312065228896	0.023328549590837147	0.011664274795418574
1gE_NFE2	0.03718197087247349	0.01099193603639909	0.005495968018199545	0.04560346038006807	0.04631311113646239	0.023156555568231194	NA	NA	NA
3b*_ATF7	0.041538393666613396	0.0026990896365482963	0.0013495448182741481	0.03448972820232901	0.002970727888420842	0.001485363944210421	-0.008995174702346412	0.019142466104735793	0.009571233052367897
4eI_NFE2	0.040543600872909334	0.009383520394107843	0.0046917601970539215	0.02114572900116108	0.0029437344861127446	0.0014718672430563723	NA	NA	NA
3bM_ATF7	0.15541279099018224	0.0025528885135613893	0.0012764442567806946	0.11614542396226062	0.0016684562731611083	8.342281365805542e-4	0.08256740323553655	0.012807021647663844	0.006403510823831922
4aD_NFE2	0.031885905390469815	0.006157852556503461	0.0030789262782517303	0.003423592404578871	0.007837286255592674	0.003918643127796337	NA	NA	NA
2aF_ATF2	0.040378987817871026	0.002591573378960051	0.0012957866894800255	NA	NA	NA	NA	NA	NA
3dI_NFE2	0.03828298043271998	0.0024451193161532853	0.0012225596580766427	0.039619745757115854	0.00829740755265215	0.004148703776326075	NA	NA	NA
4eF_ATF7	0.041078147262471484	0.0032147747873607774	0.0016073873936803887	0.01630379882703296	0.038341219837886895	0.019170609918943447	0.021379453941059674	0.013379599749683953	0.006689799874841976
1eN_NFE2	0.03393979523465335	0.006732578172376326	0.003366289086188163	0.014504951844564079	0.012949940962767623	0.006474970481383811	NA	NA	NA
4cH_ATF7	0.12324539908618723	0.020838005540345834	0.010419002770172917	0.07550183227789155	0.01796463360261682	0.00898231680130841	0.0616864913493865	0.012551933332393666	0.006275966666196833
4dD_NFE2	0.04399690084947535	0.010015726091836574	0.005007863045918287	0.01732363571630543	0.008949436360254099	0.0044747181801270495	NA	NA	NA
5dR_ATF2	0.034185847504998396	0.002503210694417918	0.001251605347208959	NA	NA	NA	NA	NA	NA
1aQ_ATF7	0.13902699391592407	0.030744676590863194	0.015372338295431597	0.06473024673153806	0.01339267305248772	0.00669633652624386	0.08196279778053576	0.01088014510129753	0.005440072550648765
1aY_ATF2	0.03941527512308406	0.0037611361089960214	0.0018805680544980107	NA	NA	NA	NA	NA	NA
3bM_NFE2	0.0458290560263923	0.005318068366613109	0.0026590341833065546	0.024951975962600063	0.0358874077431664	0.0179437038715832	NA	NA	NA
4gD_ATF2	0.036047459364296056	0.0017308573531976804	8.654286765988402e-4	NA	NA	NA	NA	NA	NA
4dC_ATF7	0.03730013487271437	0.002355503468756328	0.001177751734378164	0.01185180009232623	0.01010858434284586	0.00505429217142293	-0.003672139273914519	0.035472524160542585	0.017736262080271292
5dR_NFE2	0.030756432220618454	4.436854703850614e-4	2.218427351925307e-4	0.001280378705071711	0.012257630614759997	0.006128815307379998	NA	NA	NA
2b*_ATF7	0.04270475780677977	0.0026304779317284743	0.0013152389658642372	-0.004790588902007029	0.004503413549300198	0.002251706774650099	0.01237937736457756	0.017181222610224645	0.008590611305112322
3eM_ATF2	0.05638968778994602	8.28363986404474e-4	4.14181993202237e-4	NA	NA	NA	NA	NA	NA
4eN_ATF2	0.03283114602388458	7.921441418481673e-4	3.9607207092408363e-4	NA	NA	NA	NA	NA	NA
4gE_ATF7	0.1647613489861104	0.014169053465421085	0.007084526732710542	0.12013466429873756	0.026109997570179493	0.013054998785089747	0.07358637239955497	0.018993511722712166	0.009496755861356083
1bH_ATF2	0.038887402956816676	1.6237864759426868e-4	8.118932379713434e-5	NA	NA	NA	NA	NA	NA
4aF_ATF7	0.05647061307349245	0.004825156166169962	0.002412578083084981	0.026310595997095017	0.008808942878214788	0.004404471439107394	-0.024323949337406406	0.007110583937495895	0.0035552919687479477
3bY_ATF2	0.0455244338520366	0.014084946775623648	0.007042473387811824	NA	NA	NA	NA	NA	NA
5dG_ATF2	0.04950546026423217	0.03547233788181216	0.01773616894090608	NA	NA	NA	NA	NA	NA
1fI_NFE2	0.05375039490588559	0.009593369350957297	0.0047966846754786486	0.0021553736900904756	0.02170518754228721	0.010852593771143604	NA	NA	NA
4dF_ATF7	0.042778936873075595	0.0043361724685690725	0.0021680862342845363	0.023407714830117006	0.0034900738035132557	0.0017450369017566279	0.0023199715512148026	0.0028972412683179135	0.0014486206341589568
2aY_ATF7	0.0553245937890294	0.001865637771427763	9.328188857138815e-4	0.024947918875780815	0.002952611413169841	0.0014763057065849206	0.028236478360724057	0.013353967487547254	0.006676983743773627
2c*_ATF7	0.04490366716588079	0.001998957179870586	9.99478589935293e-4	0.013522270524170356	0.005521650512638539	0.0027608252563192694	-0.004167993457482329	0.011055158342800244	0.005527579171400122
2cI_ATF7	0.15705009839680914	0.019705071437437636	0.009852535718718818	0.08939839166937567	0.01783887498743978	0.00891943749371989	0.04024263762241512	0.04664245623937455	0.023321228119687273
1gQ_NFE2	0.04564021666011357	0.014594307422190778	0.007297153711095389	0.03946034439026566	0.026845580441473012	0.013422790220736506	NA	NA	NA
4gN_ATF2	0.045829736254758384	0.0107677602933176	0.0053838801466588	NA	NA	NA	NA	NA	NA
5bN_ATF7	0.1324328050363498	0.0020110956673417214	0.0010055478336708607	0.09930739879802011	0.005336266953983785	0.0026681334769918926	0.05436764342613866	0.008565944779911874	0.004282972389955937
2aQ_NFE2	0.03748103453005587	0.004743074497988143	0.0023715372489940714	0.011233379403436595	0.0038199399868216956	0.0019099699934108478	NA	NA	NA
2aF_NFE2	0.04805520947610843	0.008089636027246102	0.004044818013623051	0.028576610679218593	0.01799998456877282	0.00899999228438641	NA	NA	NA
1bQ_ATF2	0.03871218378644736	0.011315888281764837	0.005657944140882418	NA	NA	NA	NA	NA	NA
2fM_ATF2	0.045686871892616804	0.0034802562585895796	0.0017401281292947898	NA	NA	NA	NA	NA	NA
2fN_NFE2	0.034007569620248715	0.001863303344852025	9.316516724260125e-4	0.028015769226326058	0.0016065779429204072	8.032889714602036e-4	NA	NA	NA
1eM_ATF7	0.12922381863686913	0.01663477165594084	0.00831738582797042	0.09510387957681984	0.010795048543441118	0.005397524271720559	0.05748569635329388	0.014810160490569666	0.007405080245284833
5dP_NFE2	0.04285157926173826	0.0027408281878120166	0.0013704140939060083	0.01694885024451019	0.005281432407412481	0.0026407162037062407	NA	NA	NA
2gK_ATF7	0.12983243310740655	0.003495827197440539	0.0017479135987202696	0.08515341862017281	0.012063277822936428	0.006031638911468214	0.07768830642840678	0.013884768610605922	0.006942384305302961
4eI_ATF7	0.06869799538842407	0.013669564786365176	0.006834782393182588	0.037622170325301046	0.017588802466929045	0.008794401233464522	0.01829765499735176	0.016399259849950432	0.008199629924975216
1fC_ATF7	0.10070943435484528	0.01303648281578231	0.006518241407891155	0.03997035482582727	0.020374172435841772	0.010187086217920886	0.04526363282860231	0.009516982368885556	0.004758491184442778
3cD_ATF2	0.06165960549123041	0.02536244315878786	0.01268122157939393	NA	NA	NA	NA	NA	NA
1aM_ATF2	0.03977935994040538	0.007298547910921691	0.0036492739554608456	NA	NA	NA	NA	NA	NA
1d*_ATF7	0.053768913325154	0.018774234222106535	0.009387117111053268	0.014705658949268908	0.009779429521883445	0.004889714760941723	-0.002702461952177813	0.01878517167301769	0.009392585836508845
2cY_NFE2	0.044194052557034014	0.0019734958603670433	9.867479301835216e-4	0.050840284388979334	0.029083998966494218	0.014541999483247109	NA	NA	NA
2f*_ATF7	0.03676815794277949	0.002608522097667465	0.0013042610488337325	0.012352228371152296	0.04614349156401541	0.023071745782007706	1.6607855622020797e-4	0.006282045358037472	0.003141022679018736
4eF_NFE2	0.038876222939854745	0.0013566441877941482	6.783220938970741e-4	0.029922017094038633	0.00377775291916779	0.001888876459583895	NA	NA	NA
5dC_ATF2	0.03646807538660357	0.0032829816834374424	0.0016414908417187212	NA	NA	NA	NA	NA	NA
1gN_ATF2	0.03756859852938306	6.583409943882527e-4	3.2917049719412636e-4	NA	NA	NA	NA	NA	NA
2f*_ATF2	0.038698172243904996	0.008716700949533366	0.004358350474766683	NA	NA	NA	NA	NA	NA
4aQ_ATF7	0.05033974655584535	0.004769984197844973	0.0023849920989224864	0.023308287770908417	0.002282020253284745	0.0011410101266423724	0.01356962105660659	0.009249613589288757	0.0046248067946443785
1gD_ATF7	0.06367455092422762	0.014489187427018728	0.007244593713509364	0.03893028112540024	0.0163818907160545	0.00819094535802725	0.026086082381690794	0.006464793078606367	0.0032323965393031835
2e*_NFE2	0.038901557506547335	0.0019868554256669215	9.934277128334607e-4	0.003265657388173122	0.025669725325866186	0.012834862662933093	NA	NA	NA
4fI_NFE2	0.03716703191679476	0.006247727058233583	0.0031238635291167913	0.014852886280858221	0.011123459536487376	0.005561729768243688	NA	NA	NA
4fM_ATF2	0.03646042981625557	0.00895450340827226	0.00447725170413613	NA	NA	NA	NA	NA	NA
2bF_ATF2	0.03464259580501358	0.00235573652556024	0.00117786826278012	NA	NA	NA	NA	NA	NA
3gH_ATF7	0.091934075943274	0.005593077327499984	0.002796538663749992	0.04521030275269712	0.024662671751979785	0.012331335875989892	0.018377847406047552	0.013455442822618863	0.006727721411309432
1aM_NFE2	0.02927783990876683	0.0030265193409406517	0.0015132596704703258	0.01644120091240196	0.05270426489669675	0.026352132448348376	NA	NA	NA
1bF_ATF7	0.13379498977178164	0.0074742317807329536	0.0037371158903664768	0.09326189121689919	0.02434359418513663	0.012171797092568316	0.07447924747491277	0.04395941173521256	0.02197970586760628
4fK_ATF7	0.11881755096060954	0.017865611474721033	0.008932805737360517	0.05318767128166828	0.002952124458200126	0.001476062229100063	0.05535939118140289	0.01539050893382956	0.00769525446691478
4gK_ATF7	0.10345198710759701	0.013498292457868526	0.006749146228934263	0.04624160220734033	0.007782365965723745	0.0038911829828618726	0.04267160351924574	0.05267041736338272	0.02633520868169136
5dP_ATF7	0.043850417175519886	0.002357296943277066	0.001178648471638533	-0.024573845563864723	0.06689479275167472	0.03344739637583736	-0.004377080947369863	0.0018179551341898604	9.089775670949302e-4
1bN_ATF7	0.1001650783855276	0.001235911665559004	6.17955832779502e-4	0.06659986740870653	0.013790691371100538	0.006895345685550269	0.034033705864538015	0.012968792405463407	0.006484396202731704
4gY_ATF7	0.1056452399272903	0.026534346849802565	0.013267173424901283	0.043332065529192124	0.016296836437436648	0.008148418218718324	0.05695293175413848	0.012900204017143509	0.0064501020085717545
4eC_ATF7	0.05165376799224061	0.004377077478121523	0.0021885387390607617	0.001938379229589541	0.0011827281372657425	5.913640686328712e-4	0.012113563758086395	0.021919912691767563	0.010959956345883782
2bN_NFE2	0.03208197232930997	0.007004266239212516	0.003502133119606258	-0.008965111667451658	0.05274470984372749	0.026372354921863746	NA	NA	NA
2f*_NFE2	0.027438834626729185	0.023096715071547685	0.011548357535773842	-0.0023765025007613226	0.005127795481290482	0.002563897740645241	NA	NA	NA
3bD_ATF7	0.1875234098436841	0.005983972136738133	0.0029919860683690663	0.14383358548634548	0.013609795425355843	0.006804897712677922	0.10051108275723028	0.008251872951577963	0.004125936475788981
3fQ_ATF7	0.16506360825273708	0.009046048224290174	0.004523024112145087	0.1170868134733127	0.009510158682731197	0.004755079341365599	0.08587788335225635	0.034526695680431374	0.017263347840215687
4cH_NFE2	0.037520773236067104	0.0049161531673160685	0.0024580765836580342	0.028606786398544817	9.716104833325178e-4	4.858052416662589e-4	NA	NA	NA
4cD_ATF7	0.14255527501976162	0.009260733156561595	0.004630366578280798	0.11302785299495528	0.01125178238829193	0.005625891194145965	0.09701193733548415	0.029244835279890607	0.014622417639945304
4fH_ATF7	0.10213465770560262	0.026108230799412813	0.013054115399706407	0.05701861307330209	5.0068271366828765e-6	2.5034135683414383e-6	0.02921431837317854	0.011010924689129276	0.005505462344564638
3cC_ATF7	0.09107876750596228	0.020376738413811022	0.010188369206905511	0.04660471994202456	0.0047401438214437165	0.0023700719107218582	0.06251513719321772	0.01691106740695074	0.00845553370347537
4d*_NFE2	0.03263701442672313	0.002697134335355253	0.0013485671676776265	0.01977832077291123	0.005193509570661024	0.002596754785330512	NA	NA	NA
4f*_NFE2	0.0444803903469089	0.006363934445799805	0.0031819672228999025	-0.01158229752756204	0.019796428071382023	0.009898214035691012	NA	NA	NA
4gW_ATF7	0.0681990042913023	0.008817066293043067	0.004408533146521534	0.029141370341513602	0.013169032668596812	0.006584516334298406	0.020995797652005228	0.0182330544918763	0.00911652724593815
2aN_ATF2	0.045798029549680284	0.0030009395289500762	0.0015004697644750381	NA	NA	NA	NA	NA	NA
2bN_ATF2	0.05070594469123914	0.00461972767322789	0.002309863836613945	NA	NA	NA	NA	NA	NA
4gN_ATF7	0.0489583148148617	0.0025023391502728967	0.0012511695751364483	0.037969437534675236	0.03161967742145977	0.015809838710729884	8.439699883220578e-4	0.03757285574846835	0.018786427874234176
2cC_NFE2	0.039608196072576915	0.002229996614216318	0.001114998307108159	0.05301331094584352	0.018219681552922518	0.009109840776461259	NA	NA	NA
5cS_ATF2	0.04748194378828238	0.0020312148798362073	0.0010156074399181036	NA	NA	NA	NA	NA	NA
2dY_ATF2	0.036040737865254455	0.014048738698784834	0.007024369349392417	NA	NA	NA	NA	NA	NA
4cC_NFE2	0.041617953582385014	0.009102110075284957	0.004551055037642479	0.03954012833907073	0.037445367892104287	0.018722683946052143	NA	NA	NA
4fY_ATF2	0.030644255218122085	0.008144464377499643	0.004072232188749822	NA	NA	NA	NA	NA	NA
5bM_ATF7	0.10728124071064524	0.006088016553743558	0.003044008276871779	0.06866225458822767	0.015838229694763027	0.007919114847381514	0.023358728534931435	0.016178716723997896	0.008089358361998948
1g*_ATF2	0.036398336935282626	0.006543185519843024	0.003271592759921512	NA	NA	NA	NA	NA	NA
1gM_NFE2	0.034277133698374526	8.621187626932285e-4	4.3105938134661425e-4	0.025540795293135195	8.46463517678166e-4	4.23231758839083e-4	NA	NA	NA
4fQ_ATF2	0.037964486961240496	0.0012126767320165056	6.063383660082528e-4	NA	NA	NA	NA	NA	NA
4gC_ATF2	0.035619858342635716	0.016437662075823502	0.008218831037911751	NA	NA	NA	NA	NA	NA
2aF_ATF7	0.04864484221988327	5.651454797470573e-4	2.8257273987352863e-4	0.011106806763879413	0.010582818367774072	0.005291409183887036	0.03807838276522176	0.03263114804303065	0.016315574021515324
2bC_NFE2	0.03759772076527008	0.00650551414015119	0.003252757070075595	-0.03773585604524686	0.06612868967068894	0.03306434483534447	NA	NA	NA
5cS_NFE2	0.03347308458594261	0.014925878718002224	0.007462939359001112	0.027995086490684728	0.0045002617812957835	0.0022501308906478917	NA	NA	NA
2aI_ATF2	0.07490186106708108	0.012367461295054432	0.006183730647527216	NA	NA	NA	NA	NA	NA
2fN_ATF2	0.04236822445531188	0.015376553892256898	0.007688276946128449	NA	NA	NA	NA	NA	NA
3dD_ATF7	0.037183083583144295	0.007911696422898972	0.003955848211449486	0.022887947998065074	0.00792967584049283	0.003964837920246415	-0.013389602438274032	0.012920078231497193	0.006460039115748596
5dH_ATF2	0.031547373373573016	0.0010609146894479816	5.304573447239908e-4	NA	NA	NA	NA	NA	NA
2cF_ATF2	0.040184119065796095	0.0038557876184673033	0.0019278938092336516	NA	NA	NA	NA	NA	NA
5dW_ATF7	0.05021623529388684	0.008480824294853924	0.004240412147426962	0.017345326476044916	0.052602786227142886	0.026301393113571443	0.004503885649027396	2.1457230673408996e-4	1.0728615336704498e-4
2fK_NFE2	0.03499794398711824	0.00738986637458697	0.003694933187293485	0.0371039317324342	0.010023475171620107	0.005011737585810054	NA	NA	NA
4dD_ATF7	0.0558608260562309	0.018703919978552263	0.009351959989276131	-0.0011816283421446211	0.001953340172641048	9.76670086320524e-4	-0.045966073807999545	0.012226647198081968	0.006113323599040984
2bF_NFE2	0.03985436246761874	0.00686261378547759	0.003431306892738795	0.003814525590140719	4.142480631276846e-4	2.071240315638423e-4	NA	NA	NA
4cF_ATF7	0.14852169286529857	0.020801098955192908	0.010400549477596454	0.08901015732904799	0.0109701624338626	0.0054850812169313	0.03587928994913952	0.03811460419198897	0.019057302095994485
4eN_ATF7	0.047639278347287393	0.004602182105433022	0.002301091052716511	0.020794884840877825	0.02566280401713564	0.01283140200856782	7.724654496675289e-4	0.015548238759959193	0.007774119379979597
3eC_ATF7	0.12086137079421448	0.006663381700167411	0.0033316908500837057	0.06209912549115211	0.03168695890638713	0.015843479453193567	0.05701973056392569	0.004435257844212267	0.0022176289221061333
4cF_ATF2	0.04767119952604671	0.015020537598221487	0.007510268799110743	NA	NA	NA	NA	NA	NA
4cI_NFE2	0.03877480131386203	0.0036729629532802114	0.0018364814766401057	0.020469225921863177	0.0027089261738740865	0.0013544630869370433	NA	NA	NA
3eM_ATF7	0.16250930671397668	0.001265672953612684	6.32836476806342e-4	0.11904241825253709	0.02040160861318161	0.010200804306590806	0.10257413263997842	0.0015990647804964937	7.995323902482468e-4
5dT_NFE2	0.032864202287247415	0.005078439741229028	0.002539219870614514	0.029658563188677465	0.004731965523218051	0.0023659827616090254	NA	NA	NA
5dW_NFE2	0.031192976476831516	8.041405539456967e-4	4.0207027697284833e-4	0.01966693256516905	0.007553062481707926	0.003776531240853963	NA	NA	NA
1aY_ATF7	0.10885143254032142	0.008233381881835544	0.004116690940917772	0.07403834521616078	0.018728098127725443	0.009364049063862722	0.07239371886404833	0.0029446503860424086	0.0014723251930212043
4gN_NFE2	0.03502116699733558	0.004854284666528948	0.002427142333264474	0.026265676957519354	0.03421138464130596	0.01710569232065298	NA	NA	NA
5dG_ATF7	0.0707834635630776	0.03824519611621303	0.019122598058106514	0.015281200878763352	1.7959679318437164e-4	8.979839659218582e-5	0.005480287314658403	0.027632542184813695	0.013816271092406848
2aN_NFE2	0.03155293986288611	0.007606345656414003	0.0038031728282070013	-0.01124659723961839	0.018603986455105366	0.009301993227552683	NA	NA	NA
2aQ_ATF2	0.03664894036729141	0.002752072897547274	0.001376036448773637	NA	NA	NA	NA	NA	NA
3gN_ATF2	0.03523690019026551	0.005909158706771671	0.0029545793533858355	NA	NA	NA	NA	NA	NA
1eY_ATF7	0.07617031317566092	5.792501311613155e-5	2.8962506558065776e-5	0.047332069748217395	0.03534139640960054	0.01767069820480027	0.02870441739300113	0.03927544664336179	0.019637723321680896
2cD_NFE2	0.032514786978634774	2.638656613071278e-4	1.319328306535639e-4	0.016956199838203234	0.014894911415963694	0.007447455707981847	NA	NA	NA
4dN_ATF2	0.04051394789177546	2.446352558483965e-5	1.2231762792419825e-5	NA	NA	NA	NA	NA	NA
4fC_ATF7	0.0922547723947236	0.00849074979832692	0.00424537489916346	0.06900055735100796	0.004204040369456033	0.0021020201847280163	0.03530754128362902	0.01628521618207576	0.00814260809103788
1bF_NFE2	0.044030490827514354	0.003699879232943851	0.0018499396164719255	0.009294372061582951	0.008069591080890948	0.004034795540445474	NA	NA	NA
4fQ_NFE2	0.03224211834346537	3.2468358412953953e-4	1.6234179206476977e-4	-0.005450491476660058	0.006347194997783202	0.003173597498891601	NA	NA	NA
2gC_ATF7	0.03796528237458227	0.004685072009886105	0.0023425360049430526	0.015009313393098984	8.747969391454062e-4	4.373984695727031e-4	-0.0027393479822607142	0.01000415706827901	0.005002078534139505
4eK_NFE2	0.0322505439578931	0.005379037072628052	0.002689518536314026	0.019545629066645878	0.016850920124267012	0.008425460062133506	NA	NA	NA
1gY_ATF2	0.031407503372583884	0.007660217255163643	0.0038301086275818216	NA	NA	NA	NA	NA	NA
2fD_ATF2	0.04085257369654959	0.00657769177309052	0.00328884588654526	NA	NA	NA	NA	NA	NA
1cY_ATF2	0.04802439149790681	0.0012025845412519164	6.012922706259582e-4	NA	NA	NA	NA	NA	NA
3dI_ATF7	0.04625875341416907	0.0055693096351684965	0.0027846548175842483	0.02903817749256138	3.6153134748732944e-4	1.8076567374366472e-4	-0.029950925227222217	0.060853225473447604	0.030426612736723802
4gD_NFE2	0.0409644673654196	0.004987185275951231	0.0024935926379756157	0.041801092398457515	0.0022463249220586643	0.0011231624610293321	NA	NA	NA
2dY_ATF7	0.04096723117881463	0.008073931523278295	0.004036965761639148	0.040441307974913965	0.014132667991062848	0.007066333995531424	-0.07176802068008188	0.07464368330499817	0.037321841652499084
3cI_ATF7	0.12452186046526238	0.010267835922884522	0.005133917961442261	0.06183202918765738	0.029585585080791347	0.014792792540395673	0.053171672875977564	0.010709107756413608	0.005354553878206804
2cY_ATF7	0.1443886038552398	0.015364232726400332	0.007682116363200166	0.10362698463488629	6.773415673071469e-4	3.3867078365357346e-4	0.054334935865094705	0.008103086795224474	0.004051543397612237
1bD_ATF7	0.10479312823782819	0.001301128185684072	6.50564092842036e-4	0.051741579617234634	0.01741357714937343	0.008706788574686715	0.047894501945819234	0.02123511467049035	0.010617557335245175
1gF_NFE2	0.04425038738255567	0.01572345865211963	0.007861729326059814	-0.00410329739771511	0.010700824469277467	0.0053504122346387335	NA	NA	NA
2cD_ATF7	0.142626264317518	0.024730282634123094	0.012365141317061547	0.0987242798388614	0.019548879696082728	0.009774439848041364	0.08907476260134388	0.034804037778741956	0.017402018889370978
1cY_NFE2	0.03544798733865996	0.002119217022277906	0.001059608511138953	0.008713793805407523	0.009108119359580436	0.004554059679790218	NA	NA	NA
2bN_ATF7	0.15473782141333467	0.004660315071974381	0.0023301575359871906	0.09415001039893878	0.0034184452442584906	0.0017092226221292453	0.08514814873980991	0.0010945646972612218	5.472823486306109e-4
4eY_ATF2	0.04431371244938905	0.0020105322859682072	0.0010052661429841036	NA	NA	NA	NA	NA	NA
4gF_ATF2	0.03866546592734889	0.0024256662971829015	0.0012128331485914507	NA	NA	NA	NA	NA	NA
4eQ_ATF7	0.058587838204005704	0.0021584447818548446	0.0010792223909274223	0.03704242234380642	0.004391108019819245	0.0021955540099096223	0.019364877381196636	0.015162119395586008	0.007581059697793004
5cR_NFE2	0.034644170066723164	0.010784781263195523	0.0053923906315977614	-0.014259715495617187	0.014845121110204855	0.0074225605551024275	NA	NA	NA
5dS_NFE2	0.03301948731110242	0.011955902800306789	0.005977951400153394	0.008379803801025699	0.007090067879996306	0.003545033939998153	NA	NA	NA
1bH_ATF7	0.12264562027979047	0.011329708683120969	0.005664854341560484	0.09706396208893715	0.0068132965849155465	0.0034066482924577732	0.04923276094349613	0.027578481732331822	0.013789240866165911
1eY_NFE2	0.028368908316034135	0.016393297532353503	0.008196648766176751	-0.008576267037060294	0.015510463224242878	0.007755231612121439	NA	NA	NA
5b*_ATF7	0.056723955206509524	0.02765988265376149	0.013829941326880745	0.03635067948161104	0.02987723536113471	0.014938617680567355	0.010492720310450312	0.021607298669233756	0.010803649334616878
5aD_NFE2	0.04000771487271969	6.434470493825132e-4	3.217235246912566e-4	0.01610176001812972	0.013061275143452202	0.006530637571726101	NA	NA	NA
1gQ_ATF2	0.03970463533599417	0.008928437664163742	0.004464218832081871	NA	NA	NA	NA	NA	NA
2cF_NFE2	0.041189103749396896	0.0058196111267482835	0.0029098055633741417	0.020753852692358563	0.010797437890254554	0.005398718945127277	NA	NA	NA
2gY_NFE2	0.031152968670556856	0.009508703663287005	0.004754351831643503	0.008507848378650505	0.021834028131355928	0.010917014065677964	NA	NA	NA
4d*_ATF2	0.033468230978725616	0.011255913420750231	0.0056279567103751154	NA	NA	NA	NA	NA	NA
5cR_ATF7	0.12513898590286537	0.00412688398231725	0.002063441991158625	0.07885107479495407	0.018693455538481212	0.009346727769240606	0.04594816190325578	0.0069932845127706564	0.0034966422563853282
4cI_ATF7	0.16250359764672473	0.015527933051664873	0.007763966525832436	0.0780154442472425	0.012319575920270618	0.006159787960135309	0.08228170786128973	0.018692846019170522	0.009346423009585261
4eK_ATF7	0.12577663910339376	0.02787220126121526	0.01393610063060763	0.08483333421784964	0.039252229639692576	0.019626114819846288	0.01811461356789944	0.03293400929840785	0.016467004649203924
2bC_ATF2	0.0481146635658688	0.0018386114680242732	9.193057340121366e-4	NA	NA	NA	NA	NA	NA
4eD_ATF2	0.04927505921668268	0.007685104310329426	0.003842552155164713	NA	NA	NA	NA	NA	NA
2bQ_ATF7	0.14316430274840483	0.011803480548250693	0.0059017402741253465	0.0852344385377423	0.03574258014951189	0.017871290074755946	0.05431047327507241	0.0063010930686490055	0.0031505465343245028
5aC_ATF2	0.03742684389046898	0.003545418617973116	0.001772709308986558	NA	NA	NA	NA	NA	NA
2fM_ATF7	0.11465229413012426	0.013815037943098017	0.006907518971549008	0.035066141100119755	0.0032517342234107695	0.0016258671117053848	0.07524593098930879	0.0015116763716626492	7.558381858313246e-4
4fI_ATF7	0.11414539936026404	0.007674482056680112	0.003837241028340056	0.07526781216954911	0.006985779712080326	0.003492889856040163	0.019727236573038695	5.414302140714663e-4	2.707151070357331e-4
3gN_ATF7	0.06374796033666573	8.493175703720491e-4	4.2465878518602456e-4	0.05834102545016433	0.015184629202497423	0.007592314601248712	-0.020343946292620492	0.06225818581080489	0.031129092905402445
4fM_NFE2	0.03544573268748229	0.00412595084602611	0.002062975423013055	0.03204171955744216	0.0157406745740744	0.0078703372870372	NA	NA	NA
5dT_ATF2	0.026899783935877355	0.0031356102829598735	0.0015678051414799367	NA	NA	NA	NA	NA	NA
4cC_ATF7	0.11432019410134038	0.019402730682858277	0.009701365341429138	0.057345287140035575	0.0038762389352552597	0.0019381194676276298	0.04834181088229135	0.01511561699821115	0.007557808499105575
4gF_ATF7	0.0657103946160557	0.005854826906359191	0.0029274134531795956	0.024500881515609845	0.02068141105195647	0.010340705525978235	0.0031158555191728938	0.025182116459254625	0.012591058229627312
5dH_ATF7	0.04256792087306055	2.8592069881132386e-4	1.4296034940566193e-4	2.933412155758236e-5	0.044677020726173	0.0223385103630865	-0.010021197250437647	0.013974063283516403	0.006987031641758202
1bQ_NFE2	0.04106440356027308	0.00599131001834773	0.002995655009173865	0.03255995431913404	0.03494991102030051	0.017474955510150256	NA	NA	NA
2aQ_ATF7	0.04381032153413865	0.0027999270040854236	0.0013999635020427118	0.009177920230938899	0.06929551721788643	0.034647758608943216	0.006008710454401853	0.04622458644221701	0.023112293221108506
5dR_ATF7	0.038377064220683196	0.0036095661589936063	0.0018047830794968031	-9.802831915442685e-4	0.01898461829059395	0.009492309145296975	-0.008040784467824219	0.00466550216307682	0.00233275108153841
2aN_ATF7	0.05090954877488699	0.005978529569851281	0.0029892647849256407	0.029867491237100974	0.007024403840682175	0.0035122019203410876	0.013353248300657388	0.054246209334876797	0.027123104667438398
2e*_ATF7	0.038775614194423595	6.053341756745202e-4	3.026670878372601e-4	-0.007662823584627968	0.02569912960133041	0.012849564800665205	0.005485679713457776	0.016759453025995626	0.008379726512997813
4cF_NFE2	0.03426621215767392	0.004197439931924169	0.0020987199659620844	0.05546303655940425	0.040017845991986746	0.020008922995993373	NA	NA	NA
4cY_NFE2	0.05357830831472579	0.014153943974388756	0.007076971987194378	0.024509808339849226	0.002549473413329099	0.0012747367066645494	NA	NA	NA
4eD_NFE2	0.04119927449690225	0.01789175963610808	0.00894587981805404	0.0231374627759528	0.018501590601651453	0.009250795300825726	NA	NA	NA
2fD_NFE2	0.02883441994029802	0.0018303031850980794	9.151515925490397e-4	0.011677875490897572	0.011637360496632495	0.0058186802483162475	NA	NA	NA
5dG_NFE2	0.024311593751459658	0.01390169008732197	0.006950845043660985	-0.007950060863126999	0.030694796997647062	0.015347398498823531	NA	NA	NA
5aM_ATF7	0.06332524389715749	0.011559672945660727	0.005779836472830363	0.02658517081229416	0.015435318477806166	0.007717659238903083	-0.001486405616851841	0.01867353634310584	0.00933676817155292
2dY_NFE2	0.029012390068139833	0.0017803639588801516	8.901819794400758e-4	0.02178514224743683	0.009429406604167042	0.004714703302083521	NA	NA	NA
4gC_NFE2	0.04719702573155911	0.004742585947182305	0.0023712929735911527	-0.0015621440850642422	0.012708894232048878	0.006354447116024439	NA	NA	NA
5aM_NFE2	0.0449267864108473	0.0031489255128749312	0.0015744627564374656	0.025844492394218165	0.04370262429097564	0.02185131214548782	NA	NA	NA
1g*_NFE2	0.040630037501374644	2.897117879959539e-4	1.4485589399797696e-4	0.017721669368834382	0.013141746898476012	0.006570873449238006	NA	NA	NA
4eY_ATF7	0.054060861434851046	0.00324940509425254	0.00162470254712627	0.023393198494835343	0.008675994633188423	0.0043379973165942115	-0.012239782665569162	0.017434258097426224	0.008717129048713112
5aC_NFE2	0.03093328160500474	0.0161048042826363	0.00805240214131815	0.012296502480273315	0.006890191696786844	0.003445095848393422	NA	NA	NA
1aM_ATF7	0.13290172540004794	0.012609383953249677	0.006304691976624839	0.08338267407722735	0.003595228213792142	0.001797614106896071	0.06612764347222932	0.0028574461458670234	0.0014287230729335117
1fQ_NFE2	0.03609643627120329	0.013017076735976118	0.006508538367988059	0.02147047496235028	0.012591636768363904	0.006295818384181952	NA	NA	NA
5aD_ATF2	0.02115204917979126	0.008117478170052185	0.0040587390850260925	NA	NA	NA	NA	NA	NA
5bY_ATF2	0.022729620753264013	0.015906327241137042	0.007953163620568521	NA	NA	NA	NA	NA	NA
2gY_ATF2	0.03781664097239305	0.008409089097999055	0.004204544548999527	NA	NA	NA	NA	NA	NA
3gN_NFE2	0.041944991704056814	0.002570719503047266	0.001285359751523633	0.024326241861216902	0.0029932064972811546	0.0014966032486405773	NA	NA	NA
1g*_ATF7	0.04903120598194204	0.0024760967342482036	0.0012380483671241018	0.002795952751754578	0.041793710436451664	0.020896855218225832	-0.0316651309775142	0.03394936126939365	0.016974680634696825
2bF_ATF7	0.06915221423200152	0.015546022288734921	0.0077730111443674605	0.06293524644578627	6.660268590615958e-4	3.330134295307979e-4	0.051684396608717174	0.001435765403142352	7.17882701571176e-4
2fI_ATF2	0.04165393067710891	7.149601904814639e-4	3.5748009524073194e-4	NA	NA	NA	NA	NA	NA
3cD_ATF7	0.08464979585726429	0.009511569710571537	0.004755784855285768	0.03895824677792913	0.012653297930740156	0.006326648965370078	0.018509565556760216	0.01947859422590135	0.009739297112950676
2fM_NFE2	0.0486490423705504	0.004734989052847795	0.0023674945264238975	0.028849715170658586	0.00737676297421749	0.003688381487108745	NA	NA	NA
1fK_NFE2	0.03577803255499465	7.352964516242537e-4	3.6764822581212685e-4	0.017308705798801317	0.016569730132841517	0.008284865066420758	NA	NA	NA
2fK_ATF7	0.18329211416549984	0.012979381638704802	0.006489690819352401	0.13117465540770418	0.00879671578313112	0.00439835789156556	0.0827605639900016	0.026080886929878817	0.013040443464939409
3eK_ATF2	0.04630684524542375	0.00488103966937747	0.002440519834688735	NA	NA	NA	NA	NA	NA
5bY_NFE2	0.03155842414426695	0.018568168023043438	0.009284084011521719	0.00856904633818504	0.1028527606137979	0.05142638030689895	NA	NA	NA
2aI_NFE2	0.03481139265133559	6.317388100613851e-4	3.1586940503069256e-4	0.07085556125263155	0.01077581890595048	0.00538790945297524	NA	NA	NA
2gY_ATF7	0.03143893074051167	0.027185554835602373	0.013592777417801186	0.0024550085270299005	0.003555236770901323	0.0017776183854506615	-0.0012032113908436136	0.01806292016829087	0.009031460084145435
4d*_ATF7	0.04315557268971176	0.010615720885574057	0.005307860442787029	0.031226098070153967	0.027709065274236208	0.013854532637118104	-0.029015997975882495	0.0029147497302444564	0.0014573748651222282
2dM_ATF7	0.053212733630505146	0.0023609380171218395	0.0011804690085609197	0.03222791838711907	0.024892328357289207	0.012446164178644603	0.01653919220067043	0.01255932339807591	0.006279661699037955
1bQ_ATF7	0.11511593302519596	0.013526943262670496	0.006763471631335248	0.08362057166445246	0.01673559069184419	0.008367795345922096	0.05639887624190163	0.015707276661168175	0.007853638330584087
2dM_ATF2	0.042072730211305934	0.004893275947070838	0.002446637973535419	NA	NA	NA	NA	NA	NA
1gN_NFE2	0.034747282469073854	8.323012212212144e-4	4.161506106106072e-4	0.022802388431106938	0.07930866527146899	0.03965433263573449	NA	NA	NA
2aM_NFE2	0.04114510066048119	0.0043281864323603085	0.0021640932161801543	0.03927387858279395	7.861594036134331e-4	3.9307970180671654e-4	NA	NA	NA
1fQ_ATF2	0.040185149079066965	1.9839375465463172e-4	9.919687732731586e-5	NA	NA	NA	NA	NA	NA
3bY_NFE2	0.036342202264652304	0.019497409441798952	0.009748704720899476	0.05093881336226141	0.012396552619826917	0.006198276309913459	NA	NA	NA
4fQ_ATF7	0.11508366788584662	0.031585783460074	0.015792891730037	0.06991102108456389	0.02815069407355032	0.01407534703677516	0.032546607958601294	0.02682707379836274	0.01341353689918137
1gQ_ATF7	0.09927080182004971	0.0017643602465022086	8.821801232511043e-4	0.08119599797215543	0.001726959378590252	8.63479689295126e-4	0.05279358959131175	0.03303771475186775	0.016518857375933876
2aM_ATF2	0.024627997703369348	0.0020705639683660845	0.0010352819841830422	NA	NA	NA	NA	NA	NA
2fD_ATF7	0.14705054651282912	0.02848049328222319	0.014240246641111594	0.08179745655936427	0.011864750711237954	0.005932375355618977	0.06308592340545524	0.011608729910191332	0.005804364955095666
5dC_ATF7	0.05975079493979554	0.021684942409699	0.0108424712048495	-0.006973253334892723	0.05695626865489781	0.028478134327448903	-0.007939843286233955	0.00391255694497225	0.001956278472486125
1gF_ATF7	0.09164965080509073	0.001776979443577921	8.884897217889605e-4	0.009566865925165926	0.04322287023221676	0.02161143511610838	0.0466097919017014	0.03222196622226808	0.01611098311113404
3cD_NFE2	0.037552452872095854	9.767078041230924e-4	4.883539020615462e-4	0.019439592914194406	0.003917558718154261	0.0019587793590771303	NA	NA	NA
4cY_ATF2	0.03392437088448097	0.004299708537154217	0.0021498542685771086	NA	NA	NA	NA	NA	NA
4fY_ATF7	0.0784953746780298	0.005973945031061565	0.0029869725155307826	0.03526910073569819	0.019301668741554465	0.009650834370777232	0.04117878055697237	0.015928266301943484	0.007964133150971742
2bY_ATF2	0.03502697547460254	0.003338285889615862	0.001669142944807931	NA	NA	NA	NA	NA	NA
5aD_ATF7	0.020720851927725333	0.019680710919325634	0.009840355459662817	-0.011311855398906338	0.054823832751644375	0.027411916375822187	-0.041689783135997846	0.07231230666816704	0.03615615333408352
1fK_ATF2	0.03526538552172906	0.0026871176235832056	0.0013435588117916028	NA	NA	NA	NA	NA	NA
5cV_ATF2	0.04291374996153545	0.009408970034374166	0.004704485017187083	NA	NA	NA	NA	NA	NA
4fY_NFE2	0.03649905742690692	0.004126988031417671	0.0020634940157088356	-0.023315077477118903	0.05218373434915726	0.02609186717457863	NA	NA	NA
4aI_ATF2	0.04352673648384499	0.005959856488046316	0.002979928244023158	NA	NA	NA	NA	NA	NA
4fF_ATF2	0.022906663106692173	0.0030657242521856362	0.0015328621260928181	NA	NA	NA	NA	NA	NA
4aD_ATF7	0.05315899520808377	0.01691793276828612	0.00845896638414306	0.01437284455461218	0.03427292453577591	0.017136462267887956	-0.01383205045377849	0.01230209081754699	0.006151045408773495
5dS_ATF7	0.04802798264473815	0.002016940232988899	0.0010084701164944495	0.00482128190783666	0.021736421845614275	0.010868210922807138	-0.0026010660207141352	0.01750498219032211	0.008752491095161056
1gY_NFE2	0.03837441402243591	0.00907249599021877	0.004536247995109385	-0.013473488015576903	0.0034824930197077286	0.0017412465098538643	NA	NA	NA
4eD_ATF7	0.05290684206876094	0.007235708265241289	0.0036178541326206447	0.03920644150162818	0.0013737987858366682	6.868993929183341e-4	0.03509594012518676	0.031613150780053965	0.015806575390026983
4fF_NFE2	0.03789928004876121	0.01006429430294673	0.005032147151473365	0.008022822829708733	0.00807361007440375	0.004036805037201875	NA	NA	NA
5cT_ATF2	0.04738982400347397	0.0034781814573333096	0.0017390907286666548	NA	NA	NA	NA	NA	NA
1bH_NFE2	0.041193669276194306	1.1112975521761903e-4	5.5564877608809516e-5	0.039317144779461057	0.043064365911796416	0.021532182955898208	NA	NA	NA
4gD_ATF7	0.05673446315690049	0.004045075378761146	0.002022537689380573	0.001515052728998761	0.013845588093929585	0.006922794046964793	0.027987842461138793	0.023301548849176214	0.011650774424588107
4gF_NFE2	0.029277191789371174	0.010196086865697649	0.0050980434328488245	0.03977638659839913	0.008693879148770282	0.004346939574385141	NA	NA	NA
1cY_ATF7	0.12712559421996217	0.001979058067997288	9.89529033998644e-4	0.10185894039438013	0.0010708995333996915	5.354497666998458e-4	0.06608950652021044	0.0291543101379741	0.01457715506898705
3eN_ATF2	0.03303269968889752	2.8133806343015155e-4	1.4066903171507577e-4	NA	NA	NA	NA	NA	NA
4fM_ATF7	0.10209217337998248	0.011755324744515985	0.005877662372257992	0.05539990302956822	0.026786307720868187	0.013393153860434093	0.06811344281832162	0.02552981888932697	0.012764909444663484
5cH_ATF2	0.03764279484514834	0.0068009971572305684	0.0034004985786152842	NA	NA	NA	NA	NA	NA
5cS_ATF7	0.15218086578963969	0.029725012745152962	0.014862506372576481	0.08819975425464648	0.008413401857204243	0.004206700928602121	0.0925189292811068	0.034224195272695046	0.017112097636347523
2aI_ATF7	0.19339053065771455	0.03217284346259705	0.016086421731298525	0.13107194269479716	0.04109504700877491	0.020547523504387454	0.10716498828048966	0.009383817133028749	0.004691908566514374
2dM_NFE2	0.038583199235155206	4.341183836081033e-4	2.1705919180405164e-4	NA	NA	NA	NA	NA	NA
5cH_NFE2	0.04089682092601922	0.009950111045412761	0.004975055522706381	0.041762746416693475	0.0011983609021212014	5.991804510606007e-4	NA	NA	NA
1fQ_ATF7	0.12300374861590203	0.01825476534569824	0.00912738267284912	0.08138411586199473	0.001843361592197116	9.21680796098558e-4	0.02217528055790479	0.0024042694070039927	0.0012021347035019963
1gN_ATF7	0.07210076166357202	0.01581253014981572	0.00790626507490786	0.03859468953897517	0.05426144091007199	0.027130720455035996	0.05346875714229664	0.004446489054024137	0.0022232445270120686
5bI_ATF2	0.033330835737162064	0.009681219514819445	0.004840609757409723	NA	NA	NA	NA	NA	NA
1bI_ATF2	0.040394355002939544	0.006272291004175547	0.0031361455020877736	NA	NA	NA	NA	NA	NA
5cV_NFE2	0.03858081755310287	0.014132958882994335	0.0070664794414971675	0.005157366447031731	0.015342418400168137	0.007671209200084068	NA	NA	NA
1gM_ATF7	0.09210568615569589	0.009039457598097421	0.004519728799048711	0.09310092157272551	0.00698583764178286	0.00349291882089143	0.0659057771107857	0.009685285961559277	0.004842642980779638
2aD_ATF7	0.031147154048053502	0.009381453024645211	0.0046907265123226054	0.0025582499299802667	0.017595906357205027	0.008797953178602514	-0.07494563704713593	0.03145214860946763	0.015726074304733814
2aM_ATF7	0.052318610778523025	0.002025067877031534	0.001012533938515767	0.0391953327678653	0.0274938222726233	0.01374691113631165	0.003550604924320684	0.020709612793292576	0.010354806396646288
4eY_NFE2	0.042423009837620596	0.01328692271152759	0.006643461355763795	0.009961276332127471	0.04967494734632759	0.024837473673163794	NA	NA	NA
5aY_ATF2	0.029628634045660764	0.005528105315887335	0.0027640526579436673	NA	NA	NA	NA	NA	NA
5dC_NFE2	0.038546097721358336	0.014293058319838481	0.007146529159919241	0.010532436686605789	0.006792147730706175	0.0033960738653530877	NA	NA	NA
2fI_ATF7	0.12082759458219561	0.020149720025576422	0.010074860012788211	0.09982108523389092	0.01833089296676929	0.009165446483384646	0.06561152682074264	0.0021469303249244316	0.0010734651624622158
1fK_ATF7	0.08952574903558755	0.028283227782710526	0.014141613891355263	0.0624092648929969	0.01833583716980138	0.00916791858490069	-0.016517419366248818	0.029649229193457347	0.014824614596728673
3bY_ATF7	0.1109104348857218	0.004292756317675357	0.0021463781588376787	0.07774787713772874	0.014108650823623845	0.007054325411811922	0.07398838909573677	0.017672219236710793	0.008836109618355396
3eK_NFE2	0.030298162873817917	0.00301576139675789	0.001507880698378945	0.034106375922760584	0.021575366958135167	0.010787683479067584	NA	NA	NA
5bC_ATF2	0.025895644861093935	0.007549694511098279	0.0037748472555491396	NA	NA	NA	NA	NA	NA
2bY_ATF7	0.12174019170551412	0.004418736218332019	0.0022093681091660093	0.0674314810613306	0.010387793300965231	0.005193896650482616	0.003122922674403693	0.05485858552478681	0.027429292762393406
4dN_NFE2	0.038816285073313375	0.017255416044424432	0.008627708022212216	0.03814726090539086	0.021217748589455323	0.010608874294727661	NA	NA	NA
2bC_ATF7	0.1408833174614843	0.011672978226551282	0.005836489113275641	0.0729942467901239	0.0037040279127695717	0.0018520139563847858	0.07808082094368288	0.008102985465785906	0.004051492732892953
5cT_NFE2	0.04274806056172177	0.0027056251493659212	0.0013528125746829606	0.011236509720485401	0.00590462618170389	0.002952313090851945	NA	NA	NA
5dK_ATF2	0.04568255861279159	0.020081769096112676	0.010040884548056338	NA	NA	NA	NA	NA	NA
4aI_NFE2	0.07719902112432009	0.03175958043764897	0.015879790218824484	0.037937954266805185	0.0031000923201853414	0.0015500461600926707	NA	NA	NA
4gC_ATF7	0.10531103842760436	0.013000214574579942	0.006500107287289971	0.04461491536488783	0.02332135885475747	0.011660679427378735	0.02503598059806248	0.0547837349035805	0.02739186745179025
2cF_ATF7	0.13843338652090006	0.033296338367640926	0.016648169183820463	0.08810464461554132	0.004442536673746209	0.0022212683368731047	0.07036201822874003	1.0402072705876906e-4	5.201036352938453e-5
5aC_ATF7	0.06132064461154154	0.011586804618458596	0.005793402309229298	0.06044981161322996	0.021989979830081177	0.010994989915040589	-0.011277023246764255	0.03856340909759551	0.019281704548797754
3eN_NFE2	0.029092527099751037	0.004982881094395423	0.0024914405471977113	0.02742922546561067	0.024571059603852446	0.012285529801926223	NA	NA	NA
4aI_ATF7	0.09855259773734718	0.019078449843282653	0.009539224921641326	0.07128695613188371	0.01586480074372379	0.007932400371861895	0.03288507992920127	0.01854278739406253	0.009271393697031265
5aY_NFE2	0.02754948135349422	6.729454502085721e-4	3.3647272510428606e-4	0.02806339748314835	0.01861836998747787	0.009309184993738935	NA	NA	NA
5bF_ATF2	0.02736749256351608	0.012983698443067753	0.006491849221533876	NA	NA	NA	NA	NA	NA
1gI_ATF2	0.05181387980568785	0.00291197225465491	0.001455986127327455	NA	NA	NA	NA	NA	NA
5dQ_ATF2	0.03352277949611075	0.015161882940346157	0.007580941470173078	NA	NA	NA	NA	NA	NA
5bF_ATF7	0.08139215529043745	0.012811586279831913	0.006405793139915956	0.026741713934407354	0.03841847945599039	0.019209239727995195	0.03171327315314122	0.007402304258495999	0.0037011521292479995
1bI_NFE2	0.03649594276642206	0.004240099065532688	0.002120049532766344	0.0066135243792485926	0.0029785837034969104	0.0014892918517484552	NA	NA	NA
2aD_ATF2	0.040296856627467986	0.02848342869285326	0.01424171434642663	NA	NA	NA	NA	NA	NA
2fI_NFE2	0.034955267816956626	0.0016365251438558617	8.182625719279308e-4	-0.004380832245971638	0.04095718326201577	0.020478591631007886	NA	NA	NA
5dV_NFE2	0.03610267404893351	0.009387510829505485	0.0046937554147527425	-0.014861568133597878	0.04002101253959404	0.02001050626979702	NA	NA	NA
4dN_ATF7	0.03789271783984366	0.0027080924501824135	0.0013540462250912068	0.03033230806286467	0.00417889875098212	0.00208944937549106	-0.012537605831328597	0.027332099033785456	0.013666049516892728
4g*_ATF7	0.03271090622740911	1.737466140897481e-4	8.687330704487404e-5	NA	NA	NA	0.024914398143958332	0.043338514484938986	0.021669257242469493
5dN_ATF2	0.03142210287218607	0.00843634561458043	0.004218172807290215	NA	NA	NA	NA	NA	NA
1a*_NFE2	0.040550958418220276	0.011738100674573681	0.005869050337286841	0.005824540621442043	0.0384383634837088	0.0192191817418544	NA	NA	NA
1gY_ATF7	0.11940064358783083	0.010224421749154347	0.0051122108745771735	0.06625100025413183	0.008862613965196484	0.004431306982598242	0.05890003257595069	0.02117981743468326	0.01058990871734163
5cV_ATF7	0.12621370913425728	0.016387826721710304	0.008193913360855152	0.08555641158021476	0.013097261041272667	0.006548630520636333	0.06882180343990194	0.02079034934116131	0.010395174670580655
1a*_ATF2	0.03182937663034775	0.01678563002364298	0.00839281501182149	NA	NA	NA	NA	NA	NA
5bC_ATF7	0.09795507885411649	0.02312544593974569	0.011562722969872844	0.056777313692270265	0.0018249241314337373	9.124620657168686e-4	0.0588074534612042	0.04758765530917858	0.02379382765458929
5bC_NFE2	0.026489605632145106	0.007419677587112993	0.0037098387935564966	0.012906153515804857	0.0065372441737706335	0.0032686220868853168	NA	NA	NA
5bY_ATF7	0.10952735824650293	0.006275686469183967	0.0031378432345919834	0.06239039144914915	0.06384030828179998	0.03192015414089999	0.032216247580681576	0.017926055093310446	0.008963027546655223
5dV_ATF2	0.024102277901501865	0.010840532877578812	0.005420266438789406	NA	NA	NA	NA	NA	NA
4fF_ATF7	0.06920231293728438	0.01470439965750904	0.00735219982875452	0.023197145515846722	0.008525645522708892	0.004262822761354446	-0.019578407737035376	0.022754056173016887	0.011377028086508444
5cA_ATF2	0.04128070377379306	0.01888205634709713	0.009441028173548565	NA	NA	NA	NA	NA	NA
2bY_NFE2	0.032731168659587945	0.008000957914462838	0.004000478957231419	0.004557856926512895	0.03869445440439425	0.019347227202197125	NA	NA	NA
5cC_ATF2	0.022966602864841687	0.002942113596459889	0.0014710567982299445	NA	NA	NA	NA	NA	NA
2aD_NFE2	0.05719514701212658	0.005092834891709019	0.0025464174458545096	-0.03426818646878072	0.015533676034438261	0.0077668380172191305	NA	NA	NA
5cT_ATF7	0.14656644194536228	0.028109165095829725	0.014054582547914862	0.11422726148248469	0.002162403138953497	0.0010812015694767485	0.09901652389832244	0.007348280007143911	0.0036741400035719554
5cH_ATF7	0.13460940420809359	0.018328311995361612	0.009164155997680806	0.08602972938677525	0.025313018144965158	0.012656509072482579	0.06429374490479561	0.00590762652776251	0.002953813263881255
4g*_ATF2	0.041061019616494124	0.0011739432400374595	5.869716200187298e-4	NA	NA	NA	NA	NA	NA
1gI_NFE2	0.016336354484074358	0.0231895338932387	0.01159476694661935	0.005386249709268858	0.05608920324472525	0.028044601622362626	NA	NA	NA
2fN_ATF7	0.11264205105224567	0.0066350524081514465	0.0033175262040757232	0.04719865665732671	1.0497765884614915e-4	5.248882942307458e-5	0.06946133827102885	0.02027586117513082	0.01013793058756541
3eK_ATF7	0.15920021555098512	0.028425031628953868	0.014212515814476934	0.1094695184547263	0.01553104507910397	0.007765522539551985	0.08731532902058829	0.042250058376921897	0.021125029188460948
1gI_ATF7	0.11247862743112977	0.0057095809502774875	0.0028547904751387437	0.0598278713160712	9.833299220553527e-4	4.916649610276763e-4	0.04505993771789658	0.015592385551643436	0.007796192775821718
5dA_ATF7	0.03519108201433085	0.023533182720875158	0.011766591360437579	0.007746401344348429	0.010014506980803107	0.005007253490401553	-0.03981056302473107	0.015242591854357175	0.0076212959271785875
5aI_ATF2	0.03764279484514835	0.011822482271357295	0.005911241135678647	NA	NA	NA	NA	NA	NA
5bF_NFE2	0.03580807981712553	0.014417161147076895	0.007208580573538448	NA	NA	NA	NA	NA	NA
5cG_ATF2	0.048087353448964296	0.02478543668261905	0.012392718341309525	NA	NA	NA	NA	NA	NA
5cA_NFE2	0.04662264726828774	0.007201206042148219	0.0036006030210741094	0.04418567097930398	0.06780913710076572	0.03390456855038286	NA	NA	NA
5dK_NFE2	0.025280315233799144	0.012667736561857965	0.006333868280928983	0.01874963500415136	0.004720537490264716	0.002360268745132358	NA	NA	NA
5dT_ATF7	0.04589899636957706	0.014540487559408831	0.007270243779704416	0.028420813512215263	0.04472157950236172	0.02236078975118086	-0.022926319369688024	0.00387032374032863	0.001935161870164315
1bI_ATF7	0.12917596885790936	0.008193647082515155	0.004096823541257577	0.08486632833387073	0.0013834123392799979	6.917061696399989e-4	0.05469926772267205	0.002774992287220132	0.001387496143610066
1cI_NFE2	0.040865387534677056	0.006192096720748128	0.003096048360374064	0.03774817245141991	0.07494714333201846	0.03747357166600923	NA	NA	NA
3eN_ATF7	0.1269801511431547	0.003265627206945142	0.001632813603472571	0.08051453689418697	0.02889002829707515	0.014445014148537575	0.09008510327007858	0.06969990523817543	0.034849952619087715
5cC_NFE2	0.027636535199746303	0.015357565538581803	0.007678782769290901	0.009764298149974447	0.017217219022147904	0.008608609511073952	NA	NA	NA
4g*_NFE2	0.03577688808347922	0.02242770145112501	0.011213850725562505	0.02676164472337829	0.018287785655497008	0.009143892827748504	NA	NA	NA
5aI_NFE2	0.023209676746101936	0.00909704227473195	0.004548521137365975	0.007533665159721242	0.013120822825815203	0.006560411412907602	NA	NA	NA
4cY_ATF7	0.1292945194400247	0.016046908670170147	0.008023454335085074	0.11765478937538511	0.01023603855115519	0.005118019275577595	0.07036303168966679	0.002842322690332926	0.001421161345166463
5dV_ATF7	0.04985185788492381	0.002426034317716175	0.0012130171588580875	0.03087540522452059	0.010094194068969718	0.005047097034484859	NA	NA	NA
1cI_ATF2	0.05096685560056283	0.0015622820040159379	7.811410020079689e-4	NA	NA	NA	NA	NA	NA
5bD_ATF7	0.12538757216683155	0.050902986859490656	0.025451493429745328	0.09964066339625866	0.007514142159842778	0.003757071079921389	0.08965448097505213	0.013804166354545507	0.006902083177272754
5cF_NFE2	0.040357950337595865	0.01682245143298707	0.008411225716493534	0.02905653819916991	0.029995332428810716	0.014997666214405358	NA	NA	NA
5d*_ATF2	0.03852824592876322	0.012495275626631512	0.006247637813315756	NA	NA	NA	NA	NA	NA
5dN_NFE2	0.02441068849897773	0.01573104916521661	0.007865524582608306	0.03691093247838176	0.012715446493365293	0.0063577232466826466	NA	NA	NA
5dA_ATF2	0.013982835367514119	0.0015956602969243066	7.978301484621533e-4	NA	NA	NA	NA	NA	NA
5c*_ATF2	0.03198299514888672	0.005433013041091311	0.0027165065205456557	NA	NA	NA	NA	NA	NA
5dE_ATF2	0.007592526031072997	0.005634535356501199	0.0028172676782505994	NA	NA	NA	NA	NA	NA
5bI_NFE2	0.02451889932505693	0.020049892610500435	0.010024946305250217	0.04567589671537298	0.01903058449261164	0.00951529224630582	NA	NA	NA
5c*_NFE2	0.021582418453755598	0.0034142757960278296	0.0017071378980139148	NA	NA	NA	NA	NA	NA
1a*_ATF7	0.04914357541168239	0.01410627063234667	0.007053135316173335	0.005581722236831564	0.020018459312100736	0.010009229656050368	NA	NA	NA
5dI_ATF7	0.07171369514454967	0.021757507943664225	0.010878753971832113	NA	NA	NA	NA	NA	NA
5dK_ATF7	0.05104774274986098	0.013478165101073953	0.006739082550536977	0.02392335634612234	0.023333046121600545	0.011666523060800273	-0.05187664575855652	0.01309470285563542	0.00654735142781771
1cI_ATF7	0.08577973015877763	0.018837050588577327	0.009418525294288663	0.09405786930225969	0.029185317491030992	0.014592658745515496	0.07038746759050939	0.007612186886633524	0.003806093443316762
5cA_ATF7	0.14920573272185506	0.031104235788399097	0.015552117894199548	0.10479686961464976	0.01498550059511216	0.00749275029755608	0.0512519112986136	0.053675797556221844	0.026837898778110922
5cF_ATF2	0.03643995298270349	0.011281566436356362	0.005640783218178181	NA	NA	NA	NA	NA	NA
5cW_ATF2	0.04616190790374536	0.0021222840615951737	0.0010611420307975869	NA	NA	NA	NA	NA	NA
5dN_ATF7	0.03735428129930454	0.034390964381779854	0.017195482190889927	-0.007253534230501853	0.05962136081962806	0.02981068040981403	0.01706546644531569	0.0684242021864133	0.03421210109320665
5dD_NFE2	0.019500130011133304	0.011906418590013538	0.005953209295006769	NA	NA	NA	NA	NA	NA
5bI_ATF7	0.07894966241510121	0.0052628114195763815	0.0026314057097881908	NA	NA	NA	0.05168238734387359	0.01698524034729209	0.008492620173646045
5aI_ATF7	0.18639477211847988	0.002358055801488393	0.0011790279007441965	0.1393902953651951	0.014096627086357819	0.0070483135431789095	0.09724681825248317	0.02244399573666749	0.011221997868333744
5bD_NFE2	0.0410958432202408	0.004073024561079303	0.0020365122805396517	0.07401976846571984	0.01262193564495765	0.006310967822478825	NA	NA	NA
5bD_ATF2	0.00563987077013749	0.030055011258935657	0.015027505629467829	NA	NA	NA	NA	NA	NA
5dQ_ATF7	0.04706789430401329	0.008681123613131917	0.004340561806565959	NA	NA	NA	NA	NA	NA
5cG_NFE2	0.0367775914843587	0.01251369387449009	0.006256846937245045	-2.885802036225308e-4	0.010011994728141582	0.005005997364070791	NA	NA	NA
5cW_ATF7	0.0955502991189417	0.04900235109474951	0.024501175547374757	0.04992808654838134	0.015744718846355383	0.007872359423177691	0.05114432639032227	0.02352430442953429	0.011762152214767145
5cC_ATF7	0.1263937665618583	2.0541131931196951e-4	1.0270565965598476e-4	0.09382076680814967	0.05166807707462613	0.025834038537313066	0.08681898982248276	0.07398073090389957	0.03699036545194979
5c*_ATF7	0.040630037501374644	0.026647689400062995	0.013323844700031498	NA	NA	NA	0.002319566488671606	0.017117944221159684	0.008558972110579842
5cY_ATF2	0.04458277558974458	0.02105767358698153	0.010528836793490764	NA	NA	NA	NA	NA	NA
5dQ_NFE2	0.027084961304393237	0.03500888370296578	0.01750444185148289	NA	NA	NA	NA	NA	NA
4bP_ATF2	0.023839934618525592	2.2166581853361216e-4	1.1083290926680608e-4	NA	NA	NA	NA	NA	NA
5cW_NFE2	0.016305936156905454	0.014067669215703456	0.007033834607851728	NA	NA	NA	NA	NA	NA
5dE_ATF7	0.029872582142885545	0.006316402776932066	0.003158201388466033	NA	NA	NA	NA	NA	NA
4bD_ATF2	0.006739653793184496	0.001562282004015944	7.81141002007972e-4	NA	NA	NA	NA	NA	NA
5aY_ATF7	0.06811629552224467	0.02269068852032911	0.011345344260164555	NA	NA	NA	0.030370039173606575	4.0636328285873906e-4	2.0318164142936953e-4
5dE_NFE2	0.034568201297934274	0.016081575077772758	0.008040787538886379	0.012065706024131425	0.004731965523218042	0.002365982761609021	NA	NA	NA
5cG_ATF7	0.07643465858615461	0.021641488285989115	0.010820744142994557	0.031829840020785365	0.05961018125413001	0.029805090627065003	0.025917035810128018	0.02961184709340056	0.01480592354670028
5dD_ATF2	0.04723857914208245	0.02655313000594697	0.013276565002973485	NA	NA	NA	NA	NA	NA
5cF_ATF7	0.060987213918040684	0.01670321293835462	0.00835160646917731	0.04204718040440941	0.03920351250523276	0.01960175625261638	0.029798920263634277	0.04481629328420333	0.022408146642101664
4bD_ATF7	0.10549772375774333	0.046722504559020495	0.023361252279510247	0.0643180305800823	0.056197680266198556	0.028098840133099278	0.029999246191497447	1.1801718127275225e-4	5.9008590636376126e-5
5cY_ATF7	0.11394926268791755	0.04890808984982481	0.024454044924912405	NA	NA	NA	NA	NA	NA
4bP_ATF7	0.042887553666144634	0.015979035380429628	0.007989517690214814	0.035681689949335044	0.02804808403430743	0.014024042017153715	NA	NA	NA
5cY_NFE2	0.04390579370344475	0.028155744240026447	0.014077872120013223	NA	NA	NA	NA	NA	NA
3bP_FOS	NA	NA	NA	0.02511425942072388	0.010841857077400471	0.005420928538700236	0.01235824777330365	0.0019117179557727572	9.558589778863786e-4
1bR_FOS	NA	NA	NA	0.2114071011087194	0.0025290139802097156	0.0012645069901048578	0.1866390154902958	0.01183628998865556	0.00591814499432778
3aR_FOS	NA	NA	NA	0.1794891232132751	0.0016022758031083207	8.011379015541604e-4	0.1563836667032586	0.0051636121715534404	0.0025818060857767202
2dG_FOS	NA	NA	NA	0.053327810601409606	0.007274506644384332	0.003637253322192166	0.03638550763494988	0.0065708246468677714	0.0032854123234338857
4cL_FOS	NA	NA	NA	0.22110070479747862	0.002865675932443951	0.0014328379662219754	0.2056669809124603	0.011788094438701963	0.005894047219350981
2bG_FOS	NA	NA	NA	0.186367376319694	0.001718860684785479	8.594303423927395e-4	0.16107769232848312	0.010335256538613561	0.0051676282693067805
3dG_FOS	NA	NA	NA	0.0377519116400271	0.005151853555620481	0.0025759267778102403	0.01027895501427517	0.001580702589172154	7.90351294586077e-4
5cW_FOS	NA	NA	NA	0.1818640720266756	0.008455810946616708	0.004227905473308354	0.10367402357289571	0.023959541484046883	0.011979770742023442
wt_FOS	NA	NA	NA	0.22130129164721263	0.0018728560864612544	9.364280432306272e-4	0.20316516295271447	0.008524872794055047	0.004262436397027523
1cG_FOS	NA	NA	NA	0.22733680821546698	9.596478428239102e-4	4.798239214119551e-4	0.2097935228742209	0.011767523245856382	0.005883761622928191
2aG_FOS	NA	NA	NA	0.06051354086015685	0.008431067644959489	0.0042155338224797445	0.029979567121652458	0.011499349520075816	0.005749674760037908
3gV_FOS	NA	NA	NA	0.214566225885583	0.0029875419196700673	0.0014937709598350337	0.19829314768110212	0.005982771885625086	0.002991385942812543
4cV_FOS	NA	NA	NA	0.2110753852343596	8.945574716847997e-4	4.472787358423998e-4	0.19504620537857922	0.0209940270917829	0.01049701354589145
1aN_FOS	NA	NA	NA	0.18727897682153924	0.011314943875161642	0.005657471937580821	0.15594346455480002	0.0025312986728184706	0.0012656493364092353
1aS_FOS	NA	NA	NA	0.17050139888381238	0.006736493397174292	0.003368246698587146	0.1520958112302456	0.007606209696238176	0.003803104848119088
1eR_FOS	NA	NA	NA	0.2257193035656211	0.0033220489965219793	0.0016610244982609896	0.21284085309490247	0.004371637018397825	0.0021858185091989126
3dW_FOS	NA	NA	NA	0.037164920156380135	0.014988811971391895	0.007494405985695948	0.029992770237982882	0.0253290519525586	0.0126645259762793
2bR_FOS	NA	NA	NA	0.22911763488742243	0.006964396466699122	0.003482198233349561	0.21095580605322245	0.006645072763012073	0.0033225363815060365
2cR_FOS	NA	NA	NA	0.21546942531200725	1.0090062177390814e-4	5.045031088695407e-5	0.1932710320720593	0.004800096370298747	0.0024000481851493734
2gG_FOS	NA	NA	NA	0.19350713202248146	9.005141120073934e-4	4.502570560036967e-4	0.1728120805117055	0.008383145162200217	0.004191572581100108
3aG_FOS	NA	NA	NA	0.041634679436773375	0.0010800391050418546	5.400195525209273e-4	0.030239782731551604	0.0023986925088713786	0.0011993462544356893
1cK_FOS	NA	NA	NA	0.20246765670603872	0.005381967048613142	0.002690983524306571	0.18456769577039953	0.006689348496257172	0.003344674248128586
1fY_ATF7	NA	NA	NA	0.04526710228941463	0.03464985530567642	0.01732492765283821	0.003204758413544308	0.006730251833592774	0.003365125916796387
1gW_FOS	NA	NA	NA	0.20004540498239845	0.004469243004839519	0.0022346215024197594	0.16790554552998127	0.027344922223409725	0.013672461111704863
2eR_FOS	NA	NA	NA	0.23807822150579055	0.0013631340629407288	6.815670314703644e-4	0.21936948825359712	0.008579398984121625	0.004289699492060812
3aT_FOS	NA	NA	NA	0.20707606322720185	0.006832936504379416	0.003416468252189708	0.1841506584692346	0.01333105898911706	0.00666552949455853
3cA_FOS	NA	NA	NA	0.2149946719076493	0.0014418693870309998	7.209346935154999e-4	0.19939229297484884	0.010180127814513308	0.005090063907256654
3fA_FOS	NA	NA	NA	0.23916613959337407	0.004269005936437801	0.0021345029682189004	0.21903478733073478	0.015220603870667308	0.007610301935333654
1aR_FOS	NA	NA	NA	0.20595589040223722	0.001002527825574222	5.01263912787111e-4	0.1869015861197718	0.011483919049971274	0.005741959524985637
1dR_FOS	NA	NA	NA	0.1100253117805867	0.005732427061777728	0.002866213530888864	0.07804626034171816	0.014888128309066346	0.007444064154533173
3aY_FOS	NA	NA	NA	0.05359196538392942	0.005367575869926498	0.002683787934963249	0.04325322954652022	0.03060082275062064	0.01530041137531032
3fT_FOS	NA	NA	NA	0.21591551382313995	0.004327274904031559	0.0021636374520157793	0.19925769855768172	0.005317648708044526	0.002658824354022263
4gP_FOS	NA	NA	NA	0.031097727267177654	0.0038254147180080103	0.0019127073590040052	-4.8436439322888103e-4	0.02978883983404465	0.014894419917022325
1cS_FOS	NA	NA	NA	0.2389608796291453	0.0033555054276336645	0.0016777527138168323	0.22174595851093182	8.384353018815364e-4	4.192176509407682e-4
1gG_FOS	NA	NA	NA	0.21062426574570256	0.0020900593748665935	0.0010450296874332968	0.19264206434540046	0.01056580842538716	0.00528290421269358
3aP_FOS	NA	NA	NA	0.0313163470426239	0.012122436648873225	0.006061218324436612	0.008857964711219024	0.0018799876313637055	9.399938156818528e-4
3bG_FOS	NA	NA	NA	0.21389222756764242	0.001903233862065958	9.51616931032979e-4	0.19232989379275695	0.013800841942747551	0.006900420971373776
3eG_FOS	NA	NA	NA	0.1599093457579433	1.372539817580021e-4	6.862699087900105e-5	0.13421946421582562	0.010359253802178392	0.005179626901089196
4aW_FOS	NA	NA	NA	0.10923102433055104	0.0013191686233580623	6.595843116790312e-4	0.09795806327552314	2.1332565618514018e-4	1.0666282809257009e-4
4dM_FOS	NA	NA	NA	0.10574190937019573	0.0033695403417068675	0.0016847701708534338	0.08080269470919463	0.012573508148148733	0.006286754074074367
1aV_FOS	NA	NA	NA	0.2216681206126781	0.009575160857797013	0.004787580428898507	0.20533900882125478	0.0047908493939414305	0.0023954246969707152
1eG_FOS	NA	NA	NA	0.18599468528278001	2.2591540961050392e-4	1.1295770480525196e-4	0.15877312080960554	0.008205230333646353	0.004102615166823176
1fL_FOS	NA	NA	NA	0.20483530124751304	8.179706390104136e-5	4.089853195052068e-5	0.18363270472434495	0.01558434410055569	0.007792172050277845
2gW_FOS	NA	NA	NA	0.050673069213787836	0.024375246471110973	0.012187623235555486	-4.44984424978877e-4	0.006768481509119479	0.0033842407545597395
3aD_FOS	NA	NA	NA	0.04956887646616218	0.033096313074138704	0.016548156537069352	-0.004810586757407993	0.015561929753629173	0.007780964876814587
3aL_FOS	NA	NA	NA	0.20535841876353178	7.352646919433594e-4	3.676323459716797e-4	0.1873858698909231	0.00864845840749249	0.004324229203746245
3dN_FOS	NA	NA	NA	0.054524857781305794	0.02017109808887714	0.01008554904443857	0.03775722123271281	0.0071231856013533705	0.0035615928006766853
3dP_FOS	NA	NA	NA	0.029198608561418062	0.007556778345458416	0.003778389172729208	0.004962847279845923	0.02342258674793551	0.011711293373967755
3fF_FOS	NA	NA	NA	0.2166788557788586	0.002482339037696828	0.001241169518848414	0.19803198674307987	0.012313164056434421	0.0061565820282172105
5bY_FOS	NA	NA	NA	0.1985472145593331	0.008013991463298547	0.0040069957316492735	0.19418442912316033	0.010163798667753398	0.005081899333876699
5dS_FOS	NA	NA	NA	3.619263424225927e-4	0.004562794800307126	0.002281397400153563	0.02852858168904613	0.03619287133060555	0.018096435665302776
1aH_FOS	NA	NA	NA	0.19134698222897667	0.004426878290958673	0.0022134391454793367	0.17830061608393996	0.00363299000475869	0.001816495002379345
1dF_FOS	NA	NA	NA	0.17252702719042473	0.0035472192796600294	0.0017736096398300147	0.14287646328364728	0.01667119562580507	0.008335597812902535
2dR_FOS	NA	NA	NA	0.0421893443717901	0.01458603097257245	0.007293015486286225	0.014406967581066077	0.007835701006203843	0.003917850503101922
2dT_FOS	NA	NA	NA	0.0531501735922726	0.003646086575633108	0.001823043287816554	0.015390783860468712	0.007367915235135425	0.0036839576175677125
2eG_FOS	NA	NA	NA	0.09676371913912256	2.296530686409196e-4	1.148265343204598e-4	0.07095943600982532	0.012581153920402165	0.006290576960201083
2g*_FOS	NA	NA	NA	0.019770463609322372	0.011300127196526918	0.005650063598263459	0.01669330865612868	0.010442300441668991	0.005221150220834496
3aS_FOS	NA	NA	NA	0.07033671132050773	0.0018036668877236728	9.018334438618364e-4	0.05656848963315319	0.00432833230191402	0.00216416615095701
3cT_FOS	NA	NA	NA	0.1932756345056656	0.002408235932936499	0.0012041179664682496	0.167907260421988	0.01577864429531445	0.007889322147657226
3eL_FOS	NA	NA	NA	0.21608642645629553	3.7140304764491267e-4	1.8570152382245633e-4	0.18720726727010886	0.003485525842686146	0.001742762921343073
3gH_FOS	NA	NA	NA	0.21407236812363836	0.017213912624512367	0.008606956312256183	0.1951863516781592	5.180144768660847e-4	2.5900723843304236e-4
3gM_FOS	NA	NA	NA	0.21297927908220224	0.003872976732980091	0.0019364883664900454	0.19017656496307445	0.006279754460510821	0.0031398772302554103
3gW_FOS	NA	NA	NA	0.19811553003818866	0.002626726972937831	0.0013133634864689154	0.17386000006924548	0.008230716669684253	0.004115358334842127
4aH_FOS	NA	NA	NA	0.0839140361504378	0.010778992177779117	0.005389496088889559	0.05588854839326761	0.01680295134795867	0.008401475673979334
5aH_FOS	NA	NA	NA	0.0267172529005366	0.01057678975960696	0.00528839487980348	0.015238630378478082	0.014327733804847757	0.007163866902423878
5aP_FOS	NA	NA	NA	0.020115340259160182	0.002939941747344809	0.0014699708736724045	0.00759998037624026	0.007798047957322994	0.003899023978661497
2aP_FOS	NA	NA	NA	0.03233159290387546	6.253659746162953e-5	3.126829873081476e-5	0.012285502746638458	0.006966826410571084	0.003483413205285542
2cP_FOS	NA	NA	NA	0.03377207123002152	0.006957480700742082	0.003478740350371041	0.008859644593266259	0.006732039832105096	0.003366019916052548
2cW_FOS	NA	NA	NA	0.19303663360847179	9.070540042317027e-4	4.5352700211585134e-4	0.1777574203033822	0.006922177255298752	0.003461088627649376
2dD_FOS	NA	NA	NA	0.020946004509834797	0.009361943373105157	0.004680971686552579	-0.008231267944549824	0.010672111437055118	0.005336055718527559
2gM_FOS	NA	NA	NA	0.2007775236014891	0.0015324455236185917	7.662227618092959e-4	0.18004779777964738	0.009807303959052271	0.004903651979526136
3a*_FOS	NA	NA	NA	0.039613786953758064	0.004412918388162591	0.0022064591940812953	0.0069819197138599465	0.004998956627727293	0.0024994783138636463
3aW_FOS	NA	NA	NA	0.048446174175208544	0.013703609446671584	0.006851804723335792	0.03693714308757694	0.00214976348613852	0.00107488174306926
3cG_FOS	NA	NA	NA	0.1733427418589253	0.004105710953219788	0.002052855476609894	0.15010375794954506	0.010922227823647832	0.005461113911823916
3cI_FOS	NA	NA	NA	0.2009981120580011	0.002568641502056254	0.001284320751028127	0.18233581944630103	0.01039055278703263	0.005195276393516315
3cM_FOS	NA	NA	NA	0.20817436382318055	0.0058400684710027935	0.0029200342355013968	0.1883823404389488	0.0033350880103180966	0.0016675440051590483
3dT_FOS	NA	NA	NA	0.021401606118305296	0.024429008384233702	0.012214504192116851	-0.011870464110996765	0.005437865935672999	0.0027189329678364996
3fG_FOS	NA	NA	NA	0.21077470358882766	2.2430175594606452e-5	1.1215087797303226e-5	0.18885510863217664	0.011764301723694907	0.005882150861847454
3gP_FOS	NA	NA	NA	0.029567978062025036	0.001949858120584017	9.749290602920085e-4	0.007092992650576878	0.0013248168371023268	6.624084185511634e-4
4a*_FOS	NA	NA	NA	0.020870674131123645	0.008205215606352003	0.004102607803176002	0.026349329709898894	0.010810166402331305	0.0054050832011656525
4aL_FOS	NA	NA	NA	0.20475689910670486	0.005085641148763235	0.0025428205743816177	0.1892851349306281	0.005060433871545902	0.002530216935772951
4cG_FOS	NA	NA	NA	0.19618785186081938	0.0025224296019570784	0.0012612148009785392	0.17184660983172784	0.012900191055608802	0.006450095527804401
4dI_FOS	NA	NA	NA	0.17761213195034178	0.017070693513230765	0.008535346756615382	0.1425938392540077	0.003579323338058477	0.0017896616690292386
4fG_FOS	NA	NA	NA	0.20399120334358956	7.756883077769351e-4	3.8784415388846754e-4	0.17978486847728684	0.0062996793919737806	0.0031498396959868903
4fS_FOS	NA	NA	NA	0.19220993500145545	0.0022282789291733556	0.0011141394645866778	0.16798367403202108	0.0033549879041724845	0.0016774939520862423
4gG_FOS	NA	NA	NA	0.0822562858853882	0.0068266276881699586	0.0034133138440849793	0.05909393513174381	0.02212151736761897	0.011060758683809485
5bV_FOS	NA	NA	NA	0.20051363482187073	0.007262591922670172	0.003631295961335086	0.16734010826346274	0.012837753393486386	0.006418876696743193
1bS_FOS	NA	NA	NA	0.20455250606736886	0.004685858316429562	0.002342929158214781	0.18225158869976504	0.014460785332546057	0.0072303926662730285
1dS_FOS	NA	NA	NA	0.12441141277681306	0.005926451948236855	0.0029632259741184273	0.09486121848713008	0.015986498709681156	0.007993249354840578
1eA_FOS	NA	NA	NA	0.2663837548258521	0.0048209181198249264	0.0024104590599124632	0.25469827180188487	0.006614130195088127	0.0033070650975440636
1eK_FOS	NA	NA	NA	0.21723696035191992	0.007693716773909026	0.003846858386954513	0.20079669033879033	0.009900554580279936	0.004950277290139968
1eL_FOS	NA	NA	NA	0.21650757230885376	0.0037022831677467377	0.0018511415838733689	0.19937256703501993	0.011372940693047033	0.005686470346523516
2aL_FOS	NA	NA	NA	0.19807978121885159	0.004853781813754221	0.0024268909068771104	0.1783380197013198	0.014949297528923345	0.007474648764461672
2bW_FOS	NA	NA	NA	0.16316813333749422	0.005676058562876805	0.0028380292814384027	0.13307494519967136	0.016639852039343435	0.008319926019671717
2dP_FOS	NA	NA	NA	0.02568318774009961	0.0032772349565850373	0.0016386174782925186	-5.106432612684928e-4	0.004939049076165143	0.0024695245380825714
2dV_FOS	NA	NA	NA	0.05003069359297077	0.019429951925438987	0.009714975962719493	0.025394861511178986	0.017017318219534363	0.008508659109767181
2fN_FOS	NA	NA	NA	0.215361165647953	0.011448849267287259	0.005724424633643629	0.1764960920507159	0.010133756775170217	0.0050668783875851085
2fP_FOS	NA	NA	NA	0.0326804686611	0.006029726351109057	0.0030148631755545284	0.0061043970792171495	0.015697515222163387	0.007848757611081694
2gP_FOS	NA	NA	NA	0.022615182499568155	0.0032331983233705513	0.0016165991616852757	-0.01366548308457112	0.0071167550463073865	0.0035583775231536933
3bT_FOS	NA	NA	NA	0.2270927785622674	0.001989301042098643	9.946505210493214e-4	0.21158503518963245	0.016002247920290064	0.008001123960145032
3cL_FOS	NA	NA	NA	0.1945800366806636	0.0011135387136284145	5.567693568142072e-4	0.17092156368901706	0.012267854790980259	0.006133927395490129
3cP_FOS	NA	NA	NA	0.04163411787450817	0.013637405653127764	0.006818702826563882	0.018934878374287874	0.0016619939250023892	8.309969625011946e-4
3cS_FOS	NA	NA	NA	0.1929735523205312	0.008101857537152061	0.004050928768576031	0.1709146511799153	0.011990907689458648	0.005995453844729324
3dA_FOS	NA	NA	NA	0.06377932127068457	0.011663894725837972	0.005831947362918986	0.054944900169178634	0.00549334344705405	0.002746671723527025
3fL_FOS	NA	NA	NA	0.21183130747890871	0.0011108187227371323	5.554093613685661e-4	0.19614298451537304	0.007571466881218785	0.0037857334406093926
3gR_FOS	NA	NA	NA	0.2283037582459974	0.0035775352510073856	0.0017887676255036928	0.21387229674816086	0.01061666003556672	0.00530833001778336
3gS_FOS	NA	NA	NA	0.1689101993066568	0.004716064669772284	0.002358032334886142	0.1467369207238927	0.014541679509454942	0.007270839754727471
4cA_FOS	NA	NA	NA	0.23717836600171935	0.0033327417917066453	0.0016663708958533226	0.20893328488472582	0.013617332255452006	0.006808666127726003
4cR_FOS	NA	NA	NA	0.22142295981322135	0.0046949129390275995	0.0023474564695137997	0.20362671208138222	0.002221501601719714	0.001110750800859857
4dG_FOS	NA	NA	NA	0.02123167509122352	0.008812304761784179	0.0044061523808920896	0.0014285017745597015	0.014633715653430874	0.007316857826715437
4dK_FOS	NA	NA	NA	0.013162398206341505	0.027281238079693855	0.013640619039846928	-0.016939993304750472	0.0035080147886549376	0.0017540073943274688
4e*_FOS	NA	NA	NA	0.02323918318133209	0.008075866519621503	0.0040379332598107515	-0.006429619106915342	0.0364735219767332	0.0182367609883666
4fL_FOS	NA	NA	NA	0.18345377906247595	4.1782682855912354e-4	2.0891341427956177e-4	0.15408400908103131	0.010566941755113432	0.005283470877556716
4fP_FOS	NA	NA	NA	0.026583982142765944	0.00198562343084522	9.9281171542261e-4	0.001806792898252271	0.019931264783714524	0.009965632391857262
5dQ_FOS	NA	NA	NA	0.031726285350330626	0.020078441512265347	0.010039220756132674	-0.02245226214442038	0.03897523757898193	0.019487618789490964
1a*_FOS	NA	NA	NA	0.009132295267185016	0.03376049200269647	0.016880246001348236	-0.002633444779630981	0.015557105913551307	0.007778552956775654
1b*_FOS	NA	NA	NA	0.021852638059183957	0.03440570150841495	0.017202850754207476	0.02060937439564166	0.014967200300324094	0.007483600150162047
1bP_FOS	NA	NA	NA	0.14115746769040155	0.011433560964508618	0.005716780482254309	0.10379497020189953	0.0243401740814873	0.01217008704074365
1cA_FOS	NA	NA	NA	0.25699989347739577	0.004659077942421094	0.002329538971210547	0.24521632820312772	0.0024891081757129675	0.0012445540878564837
1cP_FOS	NA	NA	NA	0.178092167459167	0.0050497368780601974	0.0025248684390300987	0.1517349986581511	0.01246442701161607	0.006232213505808035
1dA_FOS	NA	NA	NA	0.19841791506252843	0.0013530929917165784	6.765464958582892e-4	0.17779068602675296	0.016149196121959874	0.008074598060979937
1dD_FOS	NA	NA	NA	0.1262972341691574	3.783128584531632e-4	1.891564292265816e-4	0.09421720235812295	0.027467305188073148	0.013733652594036574
1dG_FOS	NA	NA	NA	0.10272084933288983	0.0028568406922342224	0.0014284203461171112	0.07489784164045915	0.009168081070494187	0.004584040535247093
1dH_FOS	NA	NA	NA	0.1723986565773847	1.1439506396268788e-4	5.719753198134394e-5	0.1507698225850636	0.0036918551619158422	0.0018459275809579211
1eC_FOS	NA	NA	NA	0.2613115969354854	0.0016400682325893364	8.200341162946682e-4	0.2580277647199175	0.003348487254500517	0.0016742436272502584
1eI_FOS	NA	NA	NA	0.17837137286771765	0.005703050447173738	0.002851525223586869	0.15696303969321096	0.02188978823798728	0.01094489411899364
1eP_FOS	NA	NA	NA	0.04465733067436854	0.00698478666629284	0.00349239333314642	0.03147392434694118	0.017955891283277355	0.008977945641638677
1eQ_FOS	NA	NA	NA	0.21094080689758102	0.003621782559374762	0.001810891279687381	0.19241058684225001	0.016225048929037613	0.008112524464518807
1fR_FOS	NA	NA	NA	0.1838727628867345	0.003055021569046002	0.001527510784523001	0.16162231710492084	0.009416656443374194	0.004708328221687097
1gP_FOS	NA	NA	NA	0.04628156583570528	0.009477140089690885	0.004738570044845443	0.014768044296231332	0.0057767397916003785	0.0028883698958001892
1gR_FOS	NA	NA	NA	0.24373349604375014	0.0023021405908703854	0.0011510702954351927	0.2292301874628228	0.0076351727413457755	0.0038175863706728878
2aA_FOS	NA	NA	NA	0.19145678716937214	0.004466195686956294	0.002233097843478147	0.1684627853379274	0.012990805701052831	0.006495402850526416
2bE_FOS	NA	NA	NA	0.21079544420223606	0.0029091732090304606	0.0014545866045152303	0.18872084758886798	0.013655651087837842	0.006827825543918921
2bP_FOS	NA	NA	NA	0.028118685825533382	0.003134285620796847	0.0015671428103984236	0.017597161421112482	0.003306595484216144	0.001653297742108072
2bV_FOS	NA	NA	NA	0.21512148790565663	0.0036901855012756836	0.0018450927506378418	0.19788740676849031	0.002766382380575603	0.0013831911902878016
2cI_FOS	NA	NA	NA	0.21213947608599565	0.006640544630587601	0.0033202723152938006	0.20495458685969806	0.016486815416373722	0.008243407708186861
2cN_FOS	NA	NA	NA	0.22524826947626972	0.002663919580915693	0.0013319597904578465	0.19334733475227456	0.01336635154815711	0.006683175774078555
2dA_FOS	NA	NA	NA	0.08236265564575804	0.01481320496142627	0.007406602480713135	0.05644205626800566	0.012215397926848327	0.006107698963424163
2dE_FOS	NA	NA	NA	0.0205988148330516	0.018810345308205877	0.009405172654102938	0.018760444444900784	0.021635378517838914	0.010817689258919457
2dH_FOS	NA	NA	NA	0.034856972303366665	0.025228285135372955	0.012614142567686478	0.038614274348384825	0.018058538659468062	0.009029269329734031
2dK_FOS	NA	NA	NA	0.035487750189719384	0.002331679360321946	0.001165839680160973	0.019864693206694463	0.0059168384701520724	0.0029584192350760362
2eA_FOS	NA	NA	NA	0.1360832536413987	0.008520873064547452	0.004260436532273726	0.1030552026122103	0.011962305964239374	0.005981152982119687
2eP_FOS	NA	NA	NA	0.03423916341374248	0.002123785897776421	0.0010618929488882105	0.010676436650425211	0.0010218950425992068	5.109475212996034e-4
2eS_FOS	NA	NA	NA	0.15973340622208204	1.9206003432382267e-4	9.603001716191134e-5	0.1328905679685519	0.014008424797551607	0.007004212398775803
2eT_FOS	NA	NA	NA	0.17528995481410403	0.002184792816163805	0.0010923964080819025	0.15662444113996976	0.011381879706687806	0.005690939853343903
2eV_FOS	NA	NA	NA	0.14349154881970175	0.001644412674136515	8.222063370682576e-4	0.11182522900098499	0.013377419022783613	0.006688709511391807
2fL_FOS	NA	NA	NA	0.19698740645851404	0.007683831693970052	0.003841915846985026	0.18339341150694916	0.012544118799529033	0.006272059399764517
2fR_FOS	NA	NA	NA	0.2149701406082479	0.00341941789237829	0.001709708946189145	0.19569241169639556	0.008938781690491891	0.0044693908452459455
2fT_FOS	NA	NA	NA	0.22577735392484052	0.007045477628872529	0.0035227388144362646	0.2142166731413268	0.0033033938161798	0.0016516969080899
2gE_FOS	NA	NA	NA	0.2355951475893932	0.0020916995502194154	0.0010458497751097077	0.21947823125736388	0.009518249583696844	0.004759124791848422
2gR_FOS	NA	NA	NA	0.17910364739826845	5.656993861981492e-4	2.828496930990746e-4	0.1581525277730459	0.015990760658050777	0.007995380329025388
3aA_FOS	NA	NA	NA	0.13298611621126577	0.005020728542769171	0.0025103642713845855	0.10152682641640666	0.015311520720232704	0.007655760360116352
3aE_FOS	NA	NA	NA	0.0550958715560113	0.01956502816710367	0.009782514083551835	0.016405192316857897	0.004904093966372925	0.0024520469831864626
3aI_FOS	NA	NA	NA	0.230343574984099	2.198979923535206e-4	1.099489961767603e-4	0.20843166505564326	0.007477471880328454	0.003738735940164227
3bA_FOS	NA	NA	NA	0.24549121050900005	0.001032133615231342	5.16066807615671e-4	0.2273971565269224	0.009914902878765421	0.004957451439382711
3cK_FOS	NA	NA	NA	0.2173645098518221	0.0024609306223323706	0.0012304653111661853	0.19082906651520043	0.013785969129690665	0.006892984564845332
3cN_FOS	NA	NA	NA	0.18138046713590023	0.007554904342120945	0.0037774521710604724	0.14314383566934322	0.024607746690682785	0.012303873345341393
3dR_FOS	NA	NA	NA	0.03149670170675112	0.007941216375105484	0.003970608187552742	0.011954233694530107	0.005581292496269342	0.002790646248134671
3dS_FOS	NA	NA	NA	0.03770824019442815	0.009160401332058088	0.004580200666029044	0.007416151235114534	0.01184105879194076	0.00592052939597038
3eP_FOS	NA	NA	NA	0.046226777849854	0.010104712819597189	0.005052356409798594	0.008954724850655578	0.01169388393945832	0.00584694196972916
3eQ_FOS	NA	NA	NA	0.21887508422746899	0.0012066144841055852	6.033072420527926e-4	0.20055003833807306	0.006890301194146446	0.003445150597073223
3eW_FOS	NA	NA	NA	0.16956734870177637	3.505949652186763e-4	1.7529748260933814e-4	0.1524819457492243	0.0026852762737641566	0.0013426381368820783
3fM_FOS	NA	NA	NA	0.21522669190401972	0.0010642611919703846	5.321305959851923e-4	0.20412770919091838	0.00904153674493926	0.00452076837246963
3fP_FOS	NA	NA	NA	0.03615663705654401	0.008188173861193556	0.004094086930596778	0.015907732333034406	0.009041507310812562	0.004520753655406281
3fV_FOS	NA	NA	NA	0.23777165258465796	0.0012355560005925523	6.177780002962762e-4	0.2214798191269547	0.00535596466060377	0.002677982330301885
3gE_FOS	NA	NA	NA	0.1875018682896347	0.0038166024408322757	0.0019083012204161379	0.1675580752617409	0.008933079426677436	0.004466539713338718
3gF_FOS	NA	NA	NA	0.2073085280604245	0.004714258671722824	0.002357129335861412	0.18428471765406687	0.00916450934950796	0.00458225467475398
3gG_FOS	NA	NA	NA	0.0616570626902731	0.005180997442291197	0.0025904987211455986	0.037200227078689044	0.007551003857353879	0.0037755019286769393
4aE_FOS	NA	NA	NA	0.0745289529737041	0.009792196320929392	0.004896098160464696	0.05776763538799579	0.031239305847038518	0.015619652923519259
4aG_FOS	NA	NA	NA	0.06173790312286284	0.005195381015547179	0.0025976905077735894	0.0350874730019907	0.013453681026236338	0.006726840513118169
4aN_FOS	NA	NA	NA	0.023905495626994434	0.011757411984875267	0.0058787059924376335	0.013209770472966268	0.01986262701966023	0.009931313509830115
4aS_FOS	NA	NA	NA	0.10715765200804073	0.014041884360336189	0.0070209421801680945	0.084650179328801	0.01202292077747546	0.00601146038873773
4aV_FOS	NA	NA	NA	0.20625316617560802	0.008081161247531448	0.004040580623765724	0.18923912477053126	0.00859550788606708	0.00429775394303354
4cD_FOS	NA	NA	NA	0.22485986660392127	0.019690742204469397	0.009845371102234698	0.1961466060828444	0.01830632690375024	0.00915316345187512
4cE_FOS	NA	NA	NA	0.22131610899480386	0.0011037300890213188	5.518650445106594e-4	0.20653770940894756	0.0010351651575473532	5.175825787736766e-4
4cQ_FOS	NA	NA	NA	0.22942496346485314	0.004646981410438696	0.002323490705219348	0.20691706020098255	0.0025888051381154666	0.0012944025690577333
4dT_FOS	NA	NA	NA	0.05135185286471576	0.017650524247385356	0.008825262123692678	0.0342284111026253	0.040346812439638995	0.020173406219819497
4dW_FOS	NA	NA	NA	0.02049106758751798	0.006721635676767513	0.0033608178383837564	0.008480605703412445	0.011974128877753575	0.005987064438876788
4eG_FOS	NA	NA	NA	0.08621561590111945	0.0041162021829489505	0.0020581010914744752	0.058092081250026184	0.01661025623835058	0.00830512811917529
4eK_FOS	NA	NA	NA	0.21042786330678645	0.003772849528761735	0.0018864247643808675	0.1902747694908644	0.001407874906773017	7.039374533865085e-4
4eP_FOS	NA	NA	NA	0.035301074964204204	0.016234919220723246	0.008117459610361623	-0.008416066891819202	0.030414595619200253	0.015207297809600126
4eW_FOS	NA	NA	NA	0.05913964426257502	0.004036889213158973	0.0020184446065794866	0.05816509307942118	0.02260537409736247	0.011302687048681235
4fT_FOS	NA	NA	NA	0.19357532948192363	0.003369986001642699	0.0016849930008213496	0.17788388332705035	0.01712469892159466	0.00856234946079733
4fW_FOS	NA	NA	NA	0.16322789265777277	0.0014507350828658018	7.253675414329009e-4	0.1290782148112457	0.01843434894481917	0.009217174472409585
4gH_FOS	NA	NA	NA	0.21726294869993915	0.006071701922426155	0.0030358509612130775	0.1881689897787865	0.007727820710249774	0.003863910355124887
4gS_FOS	NA	NA	NA	0.1810222322908566	0.003947550445588493	0.0019737752227942467	0.15928358723216307	0.01349706526448805	0.006748532632244025
5aC_FOS	NA	NA	NA	0.1488686978425552	0.008109642210358906	0.004054821105179453	0.1137176860215233	0.016589268116859828	0.008294634058429914
5aG_FOS	NA	NA	NA	0.03372196624003013	0.0055288076414119714	0.0027644038207059857	0.01583230100028005	0.012848726087686235	0.006424363043843117
5aQ_FOS	NA	NA	NA	0.0486040047597357	0.035866263785151814	0.017933131892575907	-0.0010276448788468133	0.020998291064718823	0.010499145532359411
5aR_FOS	NA	NA	NA	0.03402412018910074	0.013992906772961571	0.0069964533864807854	0.009563423647145141	2.2313809770652354e-4	1.1156904885326177e-4
5aW_FOS	NA	NA	NA	0.020113603335181425	0.015490443553936136	0.007745221776968068	0.015605314653164875	9.982349179373392e-4	4.991174589686696e-4
5bE_FOS	NA	NA	NA	0.21944938868013714	0.004910635441412815	0.0024553177207064076	0.19847133696845343	0.022227145428983883	0.011113572714491942
[truncated: 1,017 more rows]
