# Supplementary material for: Optimization of a deep mutational scanning workflow to improve quantification of mutation effects on protein–protein interactions
Source: BMC Genomics. 2024 Jun 24;25:630. doi: 10.1186/s12864-024-10524-7 (PMC11194945; doi:10.1186/s12864-024-10524-7)
Supplement: Supplementary file 4 — Supplementary Material 4. [file 12864_2024_10524_MOESM4_ESM.csv]

JUN variant DNA sequence	Barcode	JUN variant amino acid sequence
CAGGAGCGGATCAAGGCGGAGAGGAAGCGCATGAGGAACCGCATCGCTGCATCCAAGTGCCGAAAAAGGAAGCTGGAGAGAATCGCCCGGCTGGAGGAAAAAGTGAAAACCTTGAAAGCTCAGAACTCGGAGCTGGCGTCCACGGCCAACATGCTCAGGGAACAGGTGGCCCAGCTTAAACAGAAAGTCATGAACTAA	TCTACCCGCCTTATTACGACCAAT	QERIKAERKRMRNRIAASKCRKRKLERIARLEEKVKTLKAQNSELASTANMLREQVAQLKQKVMN*
CAGGAGCGGATCAAGGCGGAGAGGAAGCGCATGAGGAACCGCATCGCTGCCTCAAAGTGCCGAAAAAGGAAGCTGGAGAGAATCGCCCGGCTGGAGGAAAAAGTGAAAACCTTGAAAGCGCAGAACTCGGAGCTGGCGTCCACGGCCAACATGCTCAGGGAACAGGTGGCACAGCTTAAACAGAAAGTCATGAACTAA	GTGTTATCTGTTGGGCCGAAACTC	QERIKAERKRMRNRIAASKCRKRKLERIARLEEKVKTLKAQNSELASTANMLREQVAQLKQKVMN*
CAGGAGCGGATCAAGGCGGAGAGGAAGCGCATGAGGAACCGCATCGCTGCCTCAAAGTGCCGAAAAAGGAAGCTGGAGAGAATCGCCCGGCTGGAGGAAAAAGTGAAAACCTTGAAAGCGCAGAACTCGGAGCTGGCGTCCACGGCCAACATGCTCAGGGAACAGGTGGCACAGCTTAAACAGAAAGTCATGAACTAA	GTGTTGGCAGTTGCTGGTGTTACT	QERIKAERKRMRNRIAASKCRKRKLERIARLEEKVKTLKAQNSELASTANMLREQVAQLKQKVMN*
CAGGAGCGGATCAAGGCGGAGAGGAAGCGCATGAGGAACCGCATCGCTGCCTCCAAGTGCAGAAAAAGGAAGCTGGAGAGAATCGCCCGGCTGGAGGAAAAAGTGAAAACCTTGAAAGCTCAGAACTCGGAGCTGGCGAGCACGGCCAACATGCTCAGGGAACAGGTGGCACAGCTTAAACAGAAAGTCATGAACTAA	TGGCCCAGTATCCGCGTGTTGGGC	QERIKAERKRMRNRIAASKCRKRKLERIARLEEKVKTLKAQNSELASTANMLREQVAQLKQKVMN*
CAGGAGCGGATCAAGGCGGAGAGGAAGCGCATGAGGAACCGCATCGCTGCCTCCAAGTGCAGAAAAAGGAAGCTGGAGAGAATCGCCCGGCTGGAGGAAAAAGTGAAAACCTTGAAAGCTCAGAACTCGGAGCTGGCGTCCACGGCCAACATGCTCAGGGAACAGGTGGCACAGCTTAAACAGAAAGTCATGAACTAA	GTAATTGCCTGACTAGCTTTCATG	QERIKAERKRMRNRIAASKCRKRKLERIARLEEKVKTLKAQNSELASTANMLREQVAQLKQKVMN*
CAGGAGCGGATCAAGGCGGAGAGGAAGCGCATGAGGAACCGCATCGCTGCCTCCAAGTGCCGAAAAAGGAAGCTGGAGAGAATCGCACGGCTGGAGGAAAAAGTGAAAACCTTGAAAGCTCAGAACTCGGAGCTGGCGTCCACGGCCAACATGCTCAGGGAACAGGTGGCACAGCTTAAACAGAAAGTCATGAACTAA	GTACAGCGTTTTTGTAGCAAGTAT	QERIKAERKRMRNRIAASKCRKRKLERIARLEEKVKTLKAQNSELASTANMLREQVAQLKQKVMN*
CAGGAGCGGATCAAGGCGGAGAGGAAGCGCATGAGGAACCGCATCGCTGCCTCCAAGTGCCGAAAAAGGAAGCTGGAGAGAATCGCCAGGCTGGAGGAAAAAGTGAAAACCTTGAAAGCTCAGAACTCGGAGCTGGCGTCCACGGCCAACATGCTCCGGGAACAGGTGGCACAGCTTAAACAGAAAGTCATGAACTAA	TGGTTTTGACGTCACCGTGGTTTC	QERIKAERKRMRNRIAASKCRKRKLERIARLEEKVKTLKAQNSELASTANMLREQVAQLKQKVMN*
CAGGAGCGGATCAAGGCGGAGAGGAAGCGCATGAGGAACCGCATCGCTGCCTCCAAGTGCCGAAAAAGGAAGCTGGAGAGAATCGCCCGGCTAGAGGAAAAAGTGAAAACCTTGAAAGCTCAGAACTCGGAGCTGGCGTCCACGGCCAACATGCTCAGGGAACAGGTGGCACAGCTTAAACAGAAAGTCATGAACTAA	TTCTCACGCGTCTCTTTGAGCTTG	QERIKAERKRMRNRIAASKCRKRKLERIARLEEKVKTLKAQNSELASTANMLREQVAQLKQKVMN*
CAGGAGCGGATCAAGGCGGAGAGGAAGCGCATGAGGAACCGCATCGCTGCCTCCAAGTGCCGAAAAAGGAAGCTGGAGAGAATCGCCCGGCTGGAGGAAAAAGTGAAAACATTGAAAGCTCAGAACTCGGAGCTGGCGTCCACGGCCAACATGCTCAGGGAACAGGTGGCACAGCTTAAACAGAAAGTCATGAACTAA	TTTTCGCGGCTCGTTAGGTCTTGA	QERIKAERKRMRNRIAASKCRKRKLERIARLEEKVKTLKAQNSELASTANMLREQVAQLKQKVMN*
CAGGAGCGGATCAAGGCGGAGAGGAAGCGCATGAGGAACCGCATCGCTGCCTCCAAGTGCCGAAAAAGGAAGCTGGAGAGAATCGCCCGGCTGGAGGAAAAAGTGAAAACATTGAAAGCTCAGAACTCGGAGCTGGCGTCCACGGCCAACATGCTCAGGGAACAGGTGGCACAGCTTAAACAGAAAGTCATGAACTAA	GTGTGGTGTCGTTACCGTGTGGGT	QERIKAERKRMRNRIAASKCRKRKLERIARLEEKVKTLKAQNSELASTANMLREQVAQLKQKVMN*
CAGGAGCGGATCAAGGCGGAGAGGAAGCGCATGAGGAACCGCATCGCTGCCTCCAAGTGCCGAAAAAGGAAGCTGGAGAGAATCGCCCGGCTGGAGGAAAAAGTGAAAACCTTGAAAGCTCAGAACTCGGAGCTGGCGTCAACGGCCAACATGCTCAGGGAACAGGTGGCACAGCTTAAACAGAAAGTCATGAACTAA	TGCTTTATGTGTTCGAGGGCATGG	QERIKAERKRMRNRIAASKCRKRKLERIARLEEKVKTLKAQNSELASTANMLREQVAQLKQKVMN*
CAGGAGCGGATCAAGGCGGAGAGGAAGCGCATGAGGAACCGCATCGCTGCCTCCAAGTGCCGAAAAAGGAAGCTGGAGAGAATCGCCCGGCTGGAGGAAAAAGTGAAAACCTTGAAAGCTCAGAACTCGGAGCTGGCGTCCACAGCCAACATGCTCAGGGAACAGGTGGCACAGCTTAAACAGAAAGTCATGAACTAA	TTCTGGGGCGTTCTCTCGGGTCTT	QERIKAERKRMRNRIAASKCRKRKLERIARLEEKVKTLKAQNSELASTANMLREQVAQLKQKVMN*
CAGGAGCGGATCAAGGCGGAGAGGAAGCGCATGAGGAACCGCATCGCTGCCTCCAAGTGCCGAAAAAGGAAGCTGGAGAGAATCGCCCGGCTGGAGGAAAAAGTGAAAACCTTGAAAGCTCAGAACTCGGAGCTGGCGTCCACGGCCAACATGCTCAGGGAACAGGTGGCACAGCTTAAACAGAAAGTAATGAACTAA	GTTATATTTGGCTGCGGTACGTTT	QERIKAERKRMRNRIAASKCRKRKLERIARLEEKVKTLKAQNSELASTANMLREQVAQLKQKVMN*
CAGGAGCGGATCAAGGCGGAGAGGAAGCGCATGAGGAACCGCATCGCTGCCTCCAAGTGCCGAAAAAGGAAGCTGGAGAGAATCGCCCGGCTGGAGGAAAAAGTGAAAACCTTGAAAGCTCAGAACTCGGAGCTGGCGTCCACGGCCAACATGCTCAGGGAACAGGTGGCACAGCTTAAACAGAAAGTAATGAACTAA	TTAGGGCATATTAAAGTTGTTGGG	QERIKAERKRMRNRIAASKCRKRKLERIARLEEKVKTLKAQNSELASTANMLREQVAQLKQKVMN*
CAGGAGCGGATCAAGGCGGAGAGGAAGCGCATGAGGAACCGCATCGCTGCCTCCAAGTGCCGAAAAAGGAAGCTGGAGAGAATCGCCCGGCTGGAGGAAAAAGTGAAAACCTTGAAAGCTCAGAACTCGGAGCTGGCGTCCACGGCCAACATGCTCAGGGAACAGGTGGCACAGCTTAAACAGAAAGTAATGAACTAA	GATAGAATTTGGTTTCTGTAGCGC	QERIKAERKRMRNRIAASKCRKRKLERIARLEEKVKTLKAQNSELASTANMLREQVAQLKQKVMN*
CAGGAGCGGATCAAGGCGGAGAGGAAGCGCATGAGGAACCGCATCGCTGCCTCCAAGTGCCGAAAAAGGAAGCTGGAGAGAATCGCCCGGCTGGAGGAAAAAGTGAAAACCTTGAAAGCTCAGAACTCGGAGCTGGCGTCCACGGCCAACATGCTCAGGGAACAGGTGGCACAGCTTAAACAGAAAGTAATGAACTAA	AGGGGTTTTCATTTTTGTGCTCTC	QERIKAERKRMRNRIAASKCRKRKLERIARLEEKVKTLKAQNSELASTANMLREQVAQLKQKVMN*
CAGGAGCGGATCAAGGCGGAGAGGAAGCGCATGAGGAACCGCATCGCTGCCTCCAAGTGCCGAAAAAGGAAGCTGGAGAGAATCGCCCGGCTGGAGGAAAAAGTGAAAACCTTGAAAGCTCAGAACTCGGAGCTGGCGTCCACGGCCAACATGCTCAGGGAACAGGTGGCACAGCTTAAACAGAAAGTAATGAACTAA	GCCCCCGGCGTGCTTGTACCACAT	QERIKAERKRMRNRIAASKCRKRKLERIARLEEKVKTLKAQNSELASTANMLREQVAQLKQKVMN*
CAGGAGCGGATCAAGGCGGAGAGGAAGCGCATGAGGAACCGCATCGCTGCCTCCAAGTGCCGAAAAAGGAAGCTGGAGAGAATCGCCCGGCTGGAGGAAAAAGTGAAAACCTTGAAAGCTCAGAACTCGGAGCTGGCGTCCACGGCCAACATGCTCAGGGAACAGGTGGCACAGCTTAAACAGAAAGTAATGAACTAA	CTTGTGGATGGGGGGTCGGGGCGA	QERIKAERKRMRNRIAASKCRKRKLERIARLEEKVKTLKAQNSELASTANMLREQVAQLKQKVMN*
CAGGAGCGGATCAAGGCGGAGAGGAAGCGCATGAGGAACCGCATCGCTGCCTCCAAGTGCCGAAAAAGGAAGCTGGAGAGAATCGCCCGGCTGGAGGAAAAAGTGAAAACCTTGAAAGCTCAGAACTCGGAGCTGGCGTCCACGGCCAACATGCTCAGGGAACAGGTTGCACAGCTTAAACAGAAAGTCATGAACTAA	TTTAATTAGGTCTCTCTCCGTGCG	QERIKAERKRMRNRIAASKCRKRKLERIARLEEKVKTLKAQNSELASTANMLREQVAQLKQKVMN*
CAGGAGCGGATCAAGGCGGAGAGGAAGCGCATGAGGAACCGCATCGCTGCCTCCAAGTGCCGAAAAAGGAAGCTGGAGAGAATCGCCCGGCTGGAGGAAAAAGTGAAAACCTTGAAAGCTCAGAACTCGGAGCTGGCGTCCACGGCCAACATGCTCAGGGAACAGGTTGCACAGCTTAAACAGAAAGTCATGAACTAA	GACTCACCTTCGTTTTGTATGTTG	QERIKAERKRMRNRIAASKCRKRKLERIARLEEKVKTLKAQNSELASTANMLREQVAQLKQKVMN*
CAGGAGCGGATCAAGGCGGAGAGGAAGCGCATGAGGAACCGCATCGCTGCCTCCAAGTGCCGAAAAAGGAAGCTGGAGAGAATCGCCCGGCTGGAGGAAAAAGTGAAAACCTTGAAAGCTCAGAACTCGGAGCTGGCTTCGACGGCCAACATGCTCAGGGAACAGGTGGCACAGCTTAAACAGAAAGTCATGAACTAA	GTCTGTTTTACAGGTTGTGTGGAT	QERIKAERKRMRNRIAASKCRKRKLERIARLEEKVKTLKAQNSELASTANMLREQVAQLKQKVMN*
CAGGAGCGGATCAAGGCGGAGAGGAAGCGCATGAGGAACCGCATCGCTGCCTCCAAGTGCCGAAAAAGGAAGCTGGAGAGAATCGCCCGGCTGGAGGAAAAAGTGAAAACCTTGAAAGCTCAGAATTCCGAGCTGGCGTCCACGGCCAACATGCTCAGGGAACAGGTGGCACAGCTTAAACAGAAAGTCATGAACTAA	CTTTGCGGGTTTGTCAGTTTGAAG	QERIKAERKRMRNRIAASKCRKRKLERIARLEEKVKTLKAQNSELASTANMLREQVAQLKQKVMN*
CAGGAGCGGATCAAGGCGGAGAGGAAGCGCATGAGGAACCGCATCGCTGCCTCCAAGTGCCGAAAAAGGAAGCTGGAGAGAATCGCCCGGCTGGAGGAAAAAGTGAAAACCTTGAAAGCTCAGAATTCGGAGCTGGCGTCCACGGCCAACATGCTCAGGGAACAGGTGGCACAGCTTAAACAGAAAGTCATGAACTAA	GGTTCAACATTAGGCGTTTTAGTG	QERIKAERKRMRNRIAASKCRKRKLERIARLEEKVKTLKAQNSELASTANMLREQVAQLKQKVMN*
CAGGAGCGGATCAAGGCGGAGAGGAAGCGCATGAGGAACCGCATCGCTGCCTCCAAGTGCCGAAAAAGGAAGCTGGAGAGAATCGCCCGGCTGGAGGAAAAAGTGAAAACCTTGAAGGCCCAGAACTCGGAGCTGGCGTCCACGGCCAACATGCTCAGGGAACAGGTGGCACAGCTTAAACAGAAAGTCATGAACTAA	GGCCTACCCTTGTTTTCTGAATGG	QERIKAERKRMRNRIAASKCRKRKLERIARLEEKVKTLKAQNSELASTANMLREQVAQLKQKVMN*
CAGGAGCGGATCAAGGCGGAGAGGAAGCGCATGAGGAACCGCATCGCTGCCTCCAAGTGCCGAAAAAGGAAGCTGGAGAGAATCGCCCGGCTGGAGGAAAAAGTGAAGACCTTGAAAGCTCAGAACTCGGAGCTGGCGTCCACGGCCAACATGCTCAGGGAACAGGTTGCACAGCTTAAACAGAAAGTCATGAACTAA	CAGGTTCCGTCTGCTTAGTAATGT	QERIKAERKRMRNRIAASKCRKRKLERIARLEEKVKTLKAQNSELASTANMLREQVAQLKQKVMN*
CAGGAGCGGATCAAGGCGGAGAGGAAGCGCATGAGGAACCGCATCGCTGCCTCCAAGTGCCGAAAAAGGAAGCTGGAGAGAATCGCCCGGCTTGAGGAAAAAGTGAAAACCTTGAAAGCTCAGAACTCGGAGCTGGCGAGCACGGCCAACATGCTCAGGGAACAGGTGGCACAGCTTAAACAGAAAGTCATGAACTAA	CGGTGGTTTCAGTGGTGTGTGTGA	QERIKAERKRMRNRIAASKCRKRKLERIARLEEKVKTLKAQNSELASTANMLREQVAQLKQKVMN*
CAGGAGCGGATCAAGGCGGAGAGGAAGCGCATGAGGAACCGCATCGCTGCCTCCAAGTGCCGAAAAAGGAAGCTGGAGAGAATCGCCCGGCTTGAGGAAAAAGTGAAAACCTTGAAAGCTCAGAACTCGGAGCTGGCGTCCACGGCCAACATGCTCAGGGAACAGGTGGCACAGCTTAAACAGAAAGTCATGAACTAA	TCCTTGCTGTTTGGGTCGCGTGCG	QERIKAERKRMRNRIAASKCRKRKLERIARLEEKVKTLKAQNSELASTANMLREQVAQLKQKVMN*
CAGGAGCGGATCAAGGCGGAGAGGAAGCGCATGAGGAACCGCATCGCTGCCTCCAAGTGCCGAAAAAGGAAGCTGGAGAGAATCGCCCGGCTTGAGGAAAAAGTGAAAACCTTGAAAGCTCAGAACTCGGAGCTGGCGTCCACGGCCAACATGCTCAGGGAACAGGTGGCACAGCTTAAACAGAAAGTCATGAACTAA	GCAGTGATCACTGTTGCGCTTAGC	QERIKAERKRMRNRIAASKCRKRKLERIARLEEKVKTLKAQNSELASTANMLREQVAQLKQKVMN*
CAGGAGCGGATCAAGGCGGAGAGGAAGCGCATGAGGAACCGCATCGCTGCCTCCAAGTGCCGAAAAAGGAAGCTGGAGAGAATCGCGCGGCTGGAGGAAAAAGTGAAAACCTTGAAAGCTCAGAACTCGGAGCTGGCGTCCACGGCCAACATGCTAAGGGAACAGGTGGCACAGCTTAAACAGAAAGTCATGAACTAA	TCTATCATGATGATCTGTAAGGGT	QERIKAERKRMRNRIAASKCRKRKLERIARLEEKVKTLKAQNSELASTANMLREQVAQLKQKVMN*
CAGGAGCGGATCAAGGCGGAGAGGAAGCGCATGAGGAACCGCATCGCTGCCTCCAAGTGCCGAAAAAGGAAGCTGGAGAGAATCGCTAGGCTGGAGGAAAAAGTGAAAACCTTGAAAGCTCAGAACTCGGAGCTGGCGTCCACGGCCAACATGCTCAGGGAACAGGTGGCACAGCTTAAACAGAAAGTCATGAACTAA	GTTTAGCGTCTGCGCCGGGTTAGG	QERIKAERKRMRNRIAASKCRKRKLERIARLEEKVKTLKAQNSELASTANMLREQVAQLKQKVMN*
CAGGAGCGGATCAAGGCGGAGAGGAAGCGCATGAGGAACCGCATCGCTGCCTCCAAGTGCCGAAAAAGGAAGCTGGAGAGAATCGCTCGGCTGGAGGAAAAAGTGAAAACCTTGAAAGCTCAGAACTCGGAGCTGGCGTCCACGGCCAACATGCTCAGGGAACAGGTGGCACAGCTTAAACAGAAAGTCATGAACTAA	CTATATTTTTAATTTCATGTCGAT	QERIKAERKRMRNRIAASKCRKRKLERIARLEEKVKTLKAQNSELASTANMLREQVAQLKQKVMN*
CAGGAGCGGATCAAGGCGGAGAGGAAGCGCATGAGGAACCGCATCGCTGCCTCCAAGTGCCGAAAAAGGAAGCTGGAGAGAATCGCTCGGCTGGAGGAAAAAGTGAAAACCTTGAAAGCTCAGAACTCGGAGCTGGCGTCCACGGCCAACATGCTCAGGGAACAGGTGGCACAGCTTAAACAGAAAGTCATGAACTAA	GTTAGGCTGACTGGGTTTGGTCTC	QERIKAERKRMRNRIAASKCRKRKLERIARLEEKVKTLKAQNSELASTANMLREQVAQLKQKVMN*
CAGGAGCGGATCAAGGCGGAGAGGAAGCGCATGAGGAACCGCATCGCTGCCTCCAAGTGCCGAAAAAGGAAGCTGGAGAGAATCGCTCGGCTGGAGGAAAAAGTGAAAACCTTGAAAGCTCAGAACTCGGAGCTGGCGTCCACGGCCAACATGCTCAGGGAACAGGTGGCACAGCTTAAACAGAAAGTCATGAACTAA	TTGCCTCGTTAGCCTTATATGGTG	QERIKAERKRMRNRIAASKCRKRKLERIARLEEKVKTLKAQNSELASTANMLREQVAQLKQKVMN*
CAGGAGCGGATCAAGGCGGAGAGGAAGCGCATGAGGAACCGCATCGCTGCCTCCAAGTGCCGAAAAAGGAAGCTGGAGAGAATTGCGCGGCTGGAGGAAAAAGTGAAAACCTTGAAAGCTCAGAACTCGGAGCTGGCGTCCACGGCCAACATGCTCAGGGAACAGGTGGCACAGCTTAAACAGAAAGTCATGAACTAA	CGTTTCGTAGTTTGCGCAGGCTGG	QERIKAERKRMRNRIAASKCRKRKLERIARLEEKVKTLKAQNSELASTANMLREQVAQLKQKVMN*
CAGGAGCGGATCAAGGCGGAGAGGAAGCGCATGAGGAACCGCATCGCTGCCTCCAAGTGCCGGAAAAGGAAGCTGGAGAGAATCGCCCGGCTGGAGGAAAAAGTGAAAACCTTGAAAGCTCAGAACTCGGAGCTGGCGTCCACGGCCAACATGCTCAGGGAACAGGTGGCACAGCTTAAACAGAAAGTCATGAACTAA	CGCCAAGTTCTGTTATGTTGCTAT	QERIKAERKRMRNRIAASKCRKRKLERIARLEEKVKTLKAQNSELASTANMLREQVAQLKQKVMN*
CAGGAGCGGATCAAGGCTGAGAGGAAGCGCATGAGGAACCGCATCGCTGCCTCCAAGTGCCGAAAAAGGAAGCTGGAGAGAATCGCCCGGCTGGAGGAAAAAGTGAAAACCTTGAAAGCTCAGAACTCGGAGCTGGCGTCCACGGCCAACATGCTCAGGGAACAGGTGGCACAGCTTAAACAGAAAGTCATGAACTAA	CATACGTTTAGCTTGTCTGCAGGG	QERIKAERKRMRNRIAASKCRKRKLERIARLEEKVKTLKAQNSELASTANMLREQVAQLKQKVMN*
CAGGAGCGGATCAAGGCTGAGAGGAAGCGCATGAGGAACCGCATCGCTGCCTCCAAGTGCCGAAAAAGGAAGCTGGAGAGAATCGCCCGGCTGGAGGAAAAAGTGAAAACCTTGAAAGCTCAGAACTCGGAGCTGGCGTCCACGGCCAACATGCTCAGGGAACAGGTGGCACAGCTTAAACAGAAAGTCATGAACTAA	GATGCTCAGGGGAGGGATGGGAAA	QERIKAERKRMRNRIAASKCRKRKLERIARLEEKVKTLKAQNSELASTANMLREQVAQLKQKVMN*
CAGGAGCGGATCAAGGCGGAGAGGAAACGCATGAGGAACCGCATCGCTGCCTCCAAGTGCCGAAAAAGGAAGCTGGAGAGAGCCGCCCGGCTGGAGGAAAAAGTGAAAACCTTGAAAGCTCAGAACTCGGAGCTGGCGTCCACGGCCAACATGCTCAGGGAACAGGTGGCACAGCTTAAACAGAAAGTCATGAACTAA	ATGGGGTGGTGTGTGTTGTTTTTT	QERIKAERKRMRNRIAASKCRKRKLERAARLEEKVKTLKAQNSELASTANMLREQVAQLKQKVMN*
CAGGAGCGGATCAAGGCGGAGAGGAAGCGCATGAGGAACCGCATCGCTGCATCCAAGTGCCGAAAAAGGAAGCTGGAGAGAGGGGCCCGGCTGGAGGAAAAAGTGAAAACCTTGAAAGCTCAGAACTCGGAGCTGGCGTCCACGGCCAACATGCTCAGGGAACAGGTGGCACAGCTTAAACAGAAAGTCATGAACTAA	GGGGATTCATGTGCGTCTAACGCG	QERIKAERKRMRNRIAASKCRKRKLERGARLEEKVKTLKAQNSELASTANMLREQVAQLKQKVMN*
CAGGAGCGGATCAAGGCGGAGAGGAAGCGCATGAGGAACCGCATCGCTGCCTCCAAGTGCAGAAAAAGGAAGCTGGAGAGATTGGCCCGGCTGGAGGAAAAAGTGAAAACCTTGAAAGCTCAGAACTCGGAGCTGGCGTCCACGGCCAACATGCTCAGGGAACAGGTGGCACAGCTTAAACAGAAAGTCATGAACTAA	CGGTTGTGGTGCGCTTGTTTTATG	QERIKAERKRMRNRIAASKCRKRKLERLARLEEKVKTLKAQNSELASTANMLREQVAQLKQKVMN*
CAGGAGCGGATCAAGGCGGAGAGGAAGCGCATGAGGAACCGCATAGCTGCCTCCAAGTGCCGAAAAAGGAAGCTGGAGAGAAACGCCCGGCTGGAGGAAAAAGTGAAAACCTTGAAAGCTCAGAACTCGGAGCTGGCGTCCACGGCCAACATGCTCAGGGAACAGGTGGCACAGCTTAAACAGAAAGTCATGAACTAA	GCTTCTAGAAGTGGTGATGTGCGG	QERIKAERKRMRNRIAASKCRKRKLERNARLEEKVKTLKAQNSELASTANMLREQVAQLKQKVMN*
CAGGAGCGGATCAAGGCGGAGAGGAAGCGCATGAGGAACCGCATCGCTGCCTCCAAGTGCCGAAAAAGGAAGCTGGAGAGACCCGCCCGGCTGGAGGAAAAAGTGAAAACATTGAAAGCTCAGAACTCGGAGCTGGCGTCCACGGCCAACATGCTCAGGGAACAGGTGGCACAGCTTAAACAGAAAGTCATGAACTAA	TGTCGCATAATTCTATTCTGTTGG	QERIKAERKRMRNRIAASKCRKRKLERPARLEEKVKTLKAQNSELASTANMLREQVAQLKQKVMN*
CAGGAGCGGATCAAGGCGGAGAGGAAGCGCATGAGGAACCGCATCGCTGCCTCCAAGTGCCGAAAAAGGAAGCTGGAGAGACCCGCCCGGCTGGAGGAAAAAGTGAAAACCTTGAAAGCTCAGAACTCTGAGCTGGCGTCCACGGCCAACATGCTCAGGGAACAGGTGGCACAGCTTAAACAGAAAGTCATGAACTAA	GAGTGGTTTAGCATGAGTTACTGG	QERIKAERKRMRNRIAASKCRKRKLERPARLEEKVKTLKAQNSELASTANMLREQVAQLKQKVMN*
CAGGAGCGGATCAAGGCGGAGAGGAAGCGCATGAGGAACCGCATCGCTGCCTCCAAGTGCCGAAAAAGGAAGCTGGAGAGACCGGCCCGGCTGGAGGAAAAAGTGAAAACCTTGAAAGCTCAGAACTCGGAGCTGGCGTCCACTGCCAACATGCTCAGGGAACAGGTGGCACAGCTTAAACAGAAAGTCATGAACTAA	GTTTCGATCTAGTTCTGTGGTATC	QERIKAERKRMRNRIAASKCRKRKLERPARLEEKVKTLKAQNSELASTANMLREQVAQLKQKVMN*
CAGGAGCGGATCAAGGCGGAGAGGAAGCGCATGAGGAACCGCATCGCTGCCTCCAAGTGCCGAAAAAGGAAGCTGGAGAGACAGGCCCGGCTGGAGGAAAAAGTGAAAACCTTGAAAGCTCAGAACTCGGAGCTGGCGTCCACGGCAAACATGCTCAGGGAACAGGTGGCACAGCTTAAACAGAAAGTCATGAACTAA	TTTTTGCTCTTGGGTTACGCGTGG	QERIKAERKRMRNRIAASKCRKRKLERQARLEEKVKTLKAQNSELASTANMLREQVAQLKQKVMN*
CAGGAGCGGATCAAGGCGGAGAGGAAGCGCATGAGGAACCGCATCGCTGCCTCCAAGTGCCGAAAAAGGAAGCTGGAGAGACGCGCCCGGCTGGAGGAAAAAGTTAAAACCTTGAAAGCTCAGAACTCGGAGCTGGCGTCCACGGCCAACATGCTCAGGGAACAGGTGGCACAGCTTAAACAGAAAGTCATGAACTAA	GATTGTACCTTGCAGAGCGCGGTC	QERIKAERKRMRNRIAASKCRKRKLERRARLEEKVKTLKAQNSELASTANMLREQVAQLKQKVMN*
CAGGAGCGGATCAAGGCGGAGAGGAAGCGCATGAGGAACCGCATCGCTGCCTCCAAGTGCCGAAAAAGGAAGCTGGAGAGACGTGCCCGGCTGGAGGAAAAAGTGAAAACCTTGAAAGCTCAGAACTCGGAGCTGGCGTCCACGGCCAACATGCTCAGGGAACAGGTGGCACAGCTTAAACAGAAAGTCATGAACTAA	TCTTATTATATCGTTCGCGCTTTG	QERIKAERKRMRNRIAASKCRKRKLERRARLEEKVKTLKAQNSELASTANMLREQVAQLKQKVMN*
CAGGAGCGGATCAAGGCGGAGAGGAAGCGTATGAGGAACCGCATCGCTGCCTCCAAGTGCCGAAAAAGGAAGCTGGAGAGACGGGCCCGGCTGGAGGAAAAAGTGAAAACCTTGAAAGCTCAGAACTCGGAGCTGGCGTCCACGGCCAACATGCTCAGGGAACAGGTGGCACAGCTTAAACAGAAAGTCATGAACTAA	GATATTTTAGATTGTTCGATTATT	QERIKAERKRMRNRIAASKCRKRKLERRARLEEKVKTLKAQNSELASTANMLREQVAQLKQKVMN*
CAGGAGCGGATCAAGGCTGAGAGGAAGCGCATGAGGAACCGCATCGCTGCCTCCAAGTGCCGAAAAAGGAAGCTGGAGAGACGGGCCCGGCTGGAGGAAAAAGTGAAAACCTTGAAAGCTCAGAACTCGGAGCTGGCGTCCACGGCCAACATGCTCAGGGAACAGGTGGCACAGCTTAAACAGAAAGTCATGAACTAA	CGGGATAATGCGGGTTGCAGTGCG	QERIKAERKRMRNRIAASKCRKRKLERRARLEEKVKTLKAQNSELASTANMLREQVAQLKQKVMN*
CAGGAGCGGATCAAGGCGGAGAGGAAGCGCATGAGGAACCGCATCGCTGCCTCCAAGTGCCGAAAAAGGAAGCTGGAGAGATCGGCCCGGCTGGAGGAAAAAGTGAAAACCTTGAAAGCTCAGAACTCGGAGCTGGCGTCAACGGCCAACATGCTCAGGGAACAGGTGGCACAGCTTAAACAGAAAGTCATGAACTAA	GTGAGTGTGTGCGTTGTGGCCGCT	QERIKAERKRMRNRIAASKCRKRKLERSARLEEKVKTLKAQNSELASTANMLREQVAQLKQKVMN*
CAGGAGCGGATCAAGGCGGAGAGGAAGCGCATGAGGAACCGCATCGCTGCCTCCAAGTGCCGAAAAAGGAAGCTGGAGAGAACCGCCCGGCTGGAGGAAAAAGTGAAAACCTTGAAAGCTCAGAACTCGGAGCTGGCGTCCACGGCCAACATGCTCAGGGAACAGGTCGCACAGCTTAAACAGAAAGTCATGAACTAA	GTTCGCGTTTATATTTGTTTCTGG	QERIKAERKRMRNRIAASKCRKRKLERTARLEEKVKTLKAQNSELASTANMLREQVAQLKQKVMN*
CAGGAGCGGATCAAGGCGGAGAGGAAGCGCATGAGGAACCGCATCGCTGCCTCCAAGTGCCGAAAAAGGAAGCTGGAGAGAACCGCCCGGCTGGAGGAAAAAGTGAAAACCTTGAAAGCTCAGAACTCGGAGCTGGCGTCCACGGCCAACATGCTCAGGGAACAGGTGGCACAGCTTAAACAGAAAGTAATGAACTAA	CGCCTGGAAGTATCGTCCTTTTAT	QERIKAERKRMRNRIAASKCRKRKLERTARLEEKVKTLKAQNSELASTANMLREQVAQLKQKVMN*
CAGGAGCGGATCAAGGCGGAGAGGAAGCGCATGAGGAACCGCATCGCTGCCTCCAAGTGCCGAAAAAGGAAGCTGGAGAGAACTGCCCGGCTGGAGGAAAAAGTGAAAACCTTGAAAGCTCAGAACTCGGAGCTGGCGTCCACGGCCAACATGCTCAGGGAACAGGTGGCACAGCTTAAACAGAAAGTCATGAACTAA	TTGGTGATTTACTGTTGTTTCGCT	QERIKAERKRMRNRIAASKCRKRKLERTARLEEKVKTLKAQNSELASTANMLREQVAQLKQKVMN*
CAGGAGCGGATCAAGGCGGAGAGGAAGCGCATGAGGAACCGCATCGCTGCCTCCAAGTGCCGAAAAAGGAAGCTGGAGAGAGTTGCCCGGCTGGAGGAAAAAGTGAAAACCTTGAAAGCTCAGAACTCGGAGCTGGCGTCCACGGCCAACATGCTCAGGGAACAGGTGGCACAGCTTAAACAGAAAGTCATGAACTAA	CTATTTTCGGCAGTCGGTCGTCTT	QERIKAERKRMRNRIAASKCRKRKLERVARLEEKVKTLKAQNSELASTANMLREQVAQLKQKVMN*
CAGGAGCGGATCAAGGCGGAGAGGAAGCGCATGAGGAACCGCATCGCTGCCTCCAAGTGCCGAAAAAGGAAGCTGGAGAGATGGGCCCGGCTGGAGGAAAAAGTGAAAACCTTGAAAGCTCAGAACTCGGAGCTGGCGTCCACGGCAAACATGCTCAGGGAACAGGTGGCACAGCTTAAACAGAAAGTCATGAACTAA	TTACATGGGTGTGGATTAATTGTC	QERIKAERKRMRNRIAASKCRKRKLERWARLEEKVKTLKAQNSELASTANMLREQVAQLKQKVMN*
CAGGAGCGGATCAAGGCGGAGAGGAAGCGCATGAGGAACCGCATCGCTGCATCCAAGTGCCGAAAAAGGAAGCTGGAGAGAATCTGCCGGCTGGAGGAAAAAGTGAAAACCTTGAAAGCTCAGAACTCGGAGCTGGCGTCCACGGCCAACATGCTCAGGGAACAGGTGGCACAGCTTAAACAGAAAGTCATGAACTAA	TATTTATTTTGATTAAGCTTTACT	QERIKAERKRMRNRIAASKCRKRKLERICRLEEKVKTLKAQNSELASTANMLREQVAQLKQKVMN*
CAGGAGCGGATCAAGGCGGAGAGGAAGCGCATGAGGAACCGCATCGCTGCCTCCAAGTGCCGAAAAAGGAAGCTGGAGAGAATCGATCGGCTGGAGGAAAAAGTGAAAACCTTGAAAGCTCAGAACTCGGAGCTGGCGTCCACGGCCAACATGCTCAGGGAACAGGTGGCACAGCTTAAACAGAAAGTCATGAACTAA	CTAGTTCTATATCTGCGGCCGCTG	QERIKAERKRMRNRIAASKCRKRKLERIDRLEEKVKTLKAQNSELASTANMLREQVAQLKQKVMN*
CAGGAGCGGATCAAGGCGGAGAGGAAGCGAATGAGGAACCGCATCGCTGCCTCCAAGTGCCGAAAAAGGAAGCTGGAGAGAATCGGGCGGCTGGAGGAAAAAGTGAAAACCTTGAAAGCTCAGAACTCGGAGCTGGCGTCCACGGCCAACATGCTCAGGGAACAGGTGGCACAGCTTAAACAGAAAGTCATGAACTAA	ACGATATGTCTACTTGTTTGCGCT	QERIKAERKRMRNRIAASKCRKRKLERIGRLEEKVKTLKAQNSELASTANMLREQVAQLKQKVMN*
CAGGAGCGGATCAAGGCGGAGAGGAAGCGCATGAGGAACCGCATCGCTGCCTCCAAGTGCCGAAAAAGGAAGCTGGAGAGAATCGGGCGGCTGGAGGAAAAAGTGAAAACCTTGAAAGCTCAGAACTCCGAGCTGGCGTCCACGGCCAACATGCTCAGGGAACAGGTGGCACAGCTTAAACAGAAAGTCATGAACTAA	GCTTATGTTTGAAACAGTCGGTGT	QERIKAERKRMRNRIAASKCRKRKLERIGRLEEKVKTLKAQNSELASTANMLREQVAQLKQKVMN*
CAGGAGCGGATCAAGGCGGAGAGGAAGCGCATGAGGAACCGCATCGCTGCCTCCAAGTGCCGAAAAAGGAAGCTGGAGAGAATCGGGCGGCTGGAGGAAAAAGTGAAAACCTTGAAAGCTCAGAACTCGGAGCTGGCTTCCACGGCCAACATGCTCAGGGAACAGGTGGCACAGCTTAAACAGAAAGTCATGAACTAA	ATATGTTGCTGCCTAATGTAGGGC	QERIKAERKRMRNRIAASKCRKRKLERIGRLEEKVKTLKAQNSELASTANMLREQVAQLKQKVMN*
CAGGAGCGGATCAAGGCGGAGAGGAAGCGCATGAGGAACCGCATCGCTGCCTCCAAGTGCCGAAAAAGGAAGCTGGAGAGAATCGGTCGGCTGGAGGAAAAAGTGAAAACCTTGAAAGCTCAGAACTCGGAGCTGGCGTCCACGGCCAACATGCTCAGGGAACAGGTGGCACAGCTTAAACAGAAAGTCATGAACTAA	TGACTCTTTTTGGTTTGTGTATGT	QERIKAERKRMRNRIAASKCRKRKLERIGRLEEKVKTLKAQNSELASTANMLREQVAQLKQKVMN*
CAGGAGCGGATCAAGGCGGAGAGGAAGCGCATGAGGAACCGCATCGCTGCCTCCAAGTGCCGAAAAAGGAAGCTGGAGAGAATTGGGCGGCTGGAGGAAAAAGTGAAAACCTTGAAAGCTCAGAACTCGGAGCTGGCGTCCACGGCCAACATGCTCAGGGAACAGGTGGCACAGCTTAAACAGAAAGTCATGAACTAA	TTTTGGCAATCGAGCTTATTGTAG	QERIKAERKRMRNRIAASKCRKRKLERIGRLEEKVKTLKAQNSELASTANMLREQVAQLKQKVMN*
CAGGAGCGGATCAAGGCGGAGAGGAAGCGCATGAGGAACCGCATCGCTGCCTCCAAGTGCCGAAAAAGGAAGCTGGAGAGAATTGGGCGGCTGGAGGAAAAAGTGAAAACCTTGAAAGCTCAGAACTCGGAGCTGGCGTCCACGGCCAACATGCTCAGGGAACAGGTGGCACAGCTTAAACAGAAAGTCATGAACTAA	TGCTCTGTGGTAGTGGAACGGTTG	QERIKAERKRMRNRIAASKCRKRKLERIGRLEEKVKTLKAQNSELASTANMLREQVAQLKQKVMN*
CAGGAGCGGATCAAGGCGGAGAGGAAGCGCATGAGGAACCGCATCGCTGCCTCCAAGTGCCGAAAAAGGAAGCTGGAGAGAATCCATCGGCTGGAGGAAAAAGTGAAAACCTTGAAAGCTCAGAACTCGGAGCTGGCGTCCACGGCCAACATGCTCAGGGAACAGGTGGCACAGCTTAAACAGAAAGTCATGAACTAA	TGTCAATTGTTGGATCTATTTTGT	QERIKAERKRMRNRIAASKCRKRKLERIHRLEEKVKTLKAQNSELASTANMLREQVAQLKQKVMN*
CAGGAGCGGATCAAGGCGGAGAGGAAGCGCATGAGGAACCGCATCGCTGCCTCCAAGTGCCGAAAAAGGAAGCTGGAGAGAATCATCCGGCTGGAGGAAAAAGTGAAAACCTTGAAAGCTCAGAACTCTGAGCTGGCGTCCACGGCCAACATGCTCAGGGAACAGGTGGCACAGCTTAAACAGAAAGTCATGAACTAA	GGTGCTTAATCGATATTAACGGGG	QERIKAERKRMRNRIAASKCRKRKLERIIRLEEKVKTLKAQNSELASTANMLREQVAQLKQKVMN*
CAGGAGCGGATCAAGGCGGAGAGGAAGCGCATGAGGAACCGCATCGCTGCCTCCAAGTGCCGAAAAAGGAAGCTGGAGAGAATCATTCGGCTGGAGGAAAAAGTGAAAACCTTGAAAGCTCAGAACTCGGAGCTGGCGTCCACGGCCAACATGCTCAGGGAACAGGTGGCACAGCTTAAACAGAAAGTCATGAACTAA	GGGATTGCGTACCGAGGGTTCCTT	QERIKAERKRMRNRIAASKCRKRKLERIIRLEEKVKTLKAQNSELASTANMLREQVAQLKQKVMN*
CAGGAGCGGATCAAGGCGGAGAGGAAGCGCATGAGGAACCGCATCGCTGCCTCCAAGTGCCGAAAAAGGAAGCTGGAGAGAATCATTCGGCTGGAGGAAAAAGTGAAAACCTTGAAAGCTCAGAACTCGGAGCTGGCGTCCACGGCCAACATGCTCAGGGAACAGGTGGCACAGCTTAAACAGAAAGTCATGAACTAA	TGCCAGGGTGCGGTGTTTTCTGAG	QERIKAERKRMRNRIAASKCRKRKLERIIRLEEKVKTLKAQNSELASTANMLREQVAQLKQKVMN*
CAGGAGCGGATCAAGGCGGAGAGGAAGCGCATGAGGAACCGCATCGCTGCCTCCAAGTGCCGAAAAAGGAAGCTGGAGAGAATCCTGCGGCTGGAGGAAAAAGTGAAAACCTTGAAAGCTCAGAACTCGGAGCTGGCGTCCACGGCCAACATGCTCAGGGAACAGGTTGCACAGCTTAAACAGAAAGTCATGAACTAA	TTTTTTTGAAACGTTGTTTGATGC	QERIKAERKRMRNRIAASKCRKRKLERILRLEEKVKTLKAQNSELASTANMLREQVAQLKQKVMN*
CAGGAGCGGATCAAGGCGGAGAGGAAGCGCATGAGGAACCGCATCGCTGCCTCCAAGTGCCGAAAAAGGAAGCTGGAGAGAATTTTGCGGCTGGAGGAAAAAGTGAAAACCTTGAAAGCTCAGAACTCGGAGCTGGCGTCCACGGCCAACATGCTCAGGGAACAGGTGGCACAGCTTAAACAGAAAGTCATGAACTAA	TCCGAACGAAGTGCGTTTAGCTGC	QERIKAERKRMRNRIAASKCRKRKLERILRLEEKVKTLKAQNSELASTANMLREQVAQLKQKVMN*
CAGGAGCGGATCAAGGCGGAGAGGAAGCGCATGAGGAACCGCATCGCTGCCTCCAAGTGCCGAAAAAGGAAGCTGGAGAGAATTAACCGGCTGGAGGAAAAAGTGAAAACCTTGAAAGCTCAGAACTCGGAGCTGGCGTCCACGGCCAACATGCTCAGGGAACAGGTGGCACAGCTTAAACAGAAAGTCATGAACTAA	CGTGTTTCTATATTCTCATGCACC	QERIKAERKRMRNRIAASKCRKRKLERINRLEEKVKTLKAQNSELASTANMLREQVAQLKQKVMN*
CAGGAGCGGATCAAGGCGGAGAGGAAGCGCATGAGGAACCGCATCGCTGCCTCCAAGTGCCGAAAAAGGAAGCTGGAGAGAATTCAGCGGCTGGAGGAAAAAGTGAAAACCTTGAAAGCTCAGAACTCGGAGCTGGCGTCCACGGCCAACATGCTCAGGGAACAGGTGGCACAGCTTAAACAGAAAGTCATGAACTAA	TGATTTATATTTTCGTTTTGTGTC	QERIKAERKRMRNRIAASKCRKRKLERIQRLEEKVKTLKAQNSELASTANMLREQVAQLKQKVMN*
CAGGAGCGGATCAAGGCGGAGAGGAAGCGCATGAGGAACCGCATCGCTGCCTCCAAGTGCAGAAAAAGGAAGCTGGAGAGAATCAGGCGGCTGGAGGAAAAAGTGAAAACCTTGAAAGCTCAGAACTCGGAGCTGGCGTCCACGGCCAACATGCTCAGGGAACAGGTGGCACAGCTTAAACAGAAAGTCATGAACTAA	ATTTTTTGGATGTTCTCGCGTTTC	QERIKAERKRMRNRIAASKCRKRKLERIRRLEEKVKTLKAQNSELASTANMLREQVAQLKQKVMN*
CAGGAGCGGATCAAGGCGGAGAGGAAGCGCATGAGGAACCGCATCGCTGCCTCCAAGTGCCGAAAAAGGAAGCTGGAGAGAATCAGCCGGCTGGAGGAAAAAGTTAAAACCTTGAAAGCTCAGAACTCGGAGCTGGCGTCCACGGCCAACATGCTCAGGGAACAGGTGGCACAGCTTAAACAGAAAGTCATGAACTAA	ATATTTCGAAGTTGTGTGTCGGTG	QERIKAERKRMRNRIAASKCRKRKLERISRLEEKVKTLKAQNSELASTANMLREQVAQLKQKVMN*
CAGGAGCGGATCAAGGCGGAGAGGAAGCGCATGAGGAACCGCATCGCTGCCTCCAAGTGCCGAAAAAGGAAGCTGGAGAGAATCTCCCGGCTGGAGGAAAAAGTGAAAACCTTGAAAGCGCAGAACTCGGAGCTGGCGTCCACGGCCAACATGCTCAGGGAACAGGTGGCACAGCTTAAACAGAAAGTCATGAACTAA	GTCTGTGTGCAACTGTTTTCATCC	QERIKAERKRMRNRIAASKCRKRKLERISRLEEKVKTLKAQNSELASTANMLREQVAQLKQKVMN*
CAGGAGCGGATCAAGGCGGAGAGGAAGCGCATGAGGAACCGCATCGCTGCCTCCAAGTGCCGAAAAAGGAAGCTGGAGAGAATTAGCCGGCTGGAGGAAAAAGTGAAAACCTTGAAAGCTCAGAACTCGGAGCTGGCGTCCACGGCCAACATGCTCAGGGAACAGGTGGCACAGCTTAAACAGAAAGTCATGAACTAA	TTATCTAGGTCTCAGTCTGGTTAG	QERIKAERKRMRNRIAASKCRKRKLERISRLEEKVKTLKAQNSELASTANMLREQVAQLKQKVMN*
CAGGAGCGGATCAAGGCGGAGAGGAAGCGCATGAGGAACCGCATCGCTGCCTCCAAGTGCCGAAAAAGGAAGCTGGAGAGAATTAGCCGGCTGGAGGAAAAAGTGAAAACCTTGAAAGCTCAGAACTCGGAGCTGGCGTCCACGGCCAACATGCTCAGGGAACAGGTGGCACAGCTTAAACAGAAAGTCATGAACTAA	TTGCGGGGGTTTCGGTTTTTTCAG	QERIKAERKRMRNRIAASKCRKRKLERISRLEEKVKTLKAQNSELASTANMLREQVAQLKQKVMN*
CAGGAGCGGATCAAGGCGGAGAGGAAGCGCATGAGGAACCGCATCGCTGCCTCCAAGTGCCGAAAAAGGAAGCTGGAGAGAATCACCCGGCTGGAGGAAAAAGTGAAAACATTGAAAGCTCAGAACTCGGAGCTGGCGTCCACGGCCAACATGCTCAGGGAACAGGTGGCACAGCTTAAACAGAAAGTCATGAACTAA	ATTCGTTTGCTTGTCCTTTATAGC	QERIKAERKRMRNRIAASKCRKRKLERITRLEEKVKTLKAQNSELASTANMLREQVAQLKQKVMN*
CAGGAGCGGATCAAGGCGGAGAGGAAGCGCATGAGGAACCGCATCGCTGCCTCCAAGTGCCGAAAAAGGAAGCTGGAGAGAATTACGCGGCTGGAGGAAAAAGTGAAAACCTTGAAAGCTCAGAACTCGGAGCTGGCGTCCACGGCCAACATGCTCAGGGAACAGGTGGCACAGCTTAAACAGAAAGTCATGAACTAA	CGGTGCCGTTATATTTTTTTCATT	QERIKAERKRMRNRIAASKCRKRKLERITRLEEKVKTLKAQNSELASTANMLREQVAQLKQKVMN*
CAGGAGCGGATCAAGGCGGAGAGGAAGCGCATGAGGAACCGCATCGCTGCCTCCAAGTGCCGAAAAAGGAAGCTGGAGAGAATCGTTCGGCTGGAGGAAAAAGTGAAAACCTTGAAAGCTCAGAACTCGGAGCTGGCGTCCACGGCCAACATGCTCAGGGAACAGGTGGCACAGCTTAAACAGAAAGTCATGAACTAA	TGTCATCTCTCAATACGCATGTCG	QERIKAERKRMRNRIAASKCRKRKLERIVRLEEKVKTLKAQNSELASTANMLREQVAQLKQKVMN*
CAGGAGCGGATCAAGGCGGAGAGGAAGCGCATGAGGAACCGCATCGCTGCCTCCAAGTGCCGAAAAAGGAAGCTGGAGAGAATTGTGCGGCTGGAGGAAAAAGTGAAAACCTTGAAAGCTCAGAACTCGGAGCTGGCGTCCACGGCCAACATGCTCAGGGAACAGGTGGCACAGCTTAAACAGAAAGTCATGAACTAA	CCCCGGTGGCTCTTCGTGCGTGTG	QERIKAERKRMRNRIAASKCRKRKLERIVRLEEKVKTLKAQNSELASTANMLREQVAQLKQKVMN*
CAGGAGCGGATCAAGGCGGAGAGGAAGCGCATGAGGAACCGCATCGCTGCCTCCAAGTGCCGAAAAAGGAAGCTGGAGAGAATTGTGCGGCTGGAGGAAAAAGTGAAAACCTTGAAAGCTCAGAACTCGGAGCTGGCGTCCACGGCCAACATGCTCAGGGAACAGGTGGCACAGCTTAAACAGAAAGTCATGAACTAA	GAGCCTGCTTAGTTACCTTGCTTT	QERIKAERKRMRNRIAASKCRKRKLERIVRLEEKVKTLKAQNSELASTANMLREQVAQLKQKVMN*
CAGGAGCGGATCAAGGCGGAGAGGAAGCGCATGAGGAACCGCATCGCTGCCTCCAAGTGCCGAAAAAGGAAGCTGGAGAGAATTGTGCGGCTGGAGGAAAAAGTGAAAACCTTGAAAGCTCAGAACTCGGAGCTGGCGTCCACGGCCAACATGCTCAGGGAACAGGTGGCACAGCTTAAACAGAAAGTCATGAACTAA	TTAGCCTTTTGTGGGGTCGCTGAA	QERIKAERKRMRNRIAASKCRKRKLERIVRLEEKVKTLKAQNSELASTANMLREQVAQLKQKVMN*
CAGGAGCGGATCAAGGCGGAGAGGAAGCGCATGAGGAACCGCATCGCTGCCTCCAAGTGCCGAAAAAGGAAGCTGGAGAGAATCTGGCGGCTGGAGGAAAAAGTGAAAACCTTGAAAGCTCAGAACTCTGAGCTGGCGTCCACGGCCAACATGCTCAGGGAACAGGTGGCACAGCTTAAACAGAAAGTCATGAACTAA	TCACGACAGGTTAGTATCCTGCGC	QERIKAERKRMRNRIAASKCRKRKLERIWRLEEKVKTLKAQNSELASTANMLREQVAQLKQKVMN*
CAGGAGCGGATCAAGGCGGAGAGGAAGCGCATGAGGAACCGCATCGCTGCCTCCAAGTGCCGAAAAAGGAAGCTGGAGAGAATTTGGCGGCTGGAGGAAAAAGTGAAAACCTTGAAAGCTCAGAACTCGGAGCTGGCGTCCACGGCCAACATGCTCAGGGAACAGGTGGCACAGCTTAAACAGAAAGTCATGAACTAA	CGTGCAGCTCCGTTGGTTTTTCGT	QERIKAERKRMRNRIAASKCRKRKLERIWRLEEKVKTLKAQNSELASTANMLREQVAQLKQKVMN*
CAGGAGCGGATCAAGGCGGAGAGGAAGCGCATGAGGAACCGCATCGCTGCCTCCAAGTGCCGAAAAAGGAAGCTGGAGAGAATTTGGCGGCTGGAGGAAAAAGTGAAAACCTTGAAAGCTCAGAACTCGGAGCTGGCGTCCACGGCCAACATGCTCAGGGAACAGGTGGCACAGCTTAAACAGAAAGTCATGAACTAA	CGTTTGGGGTTTGTTTGGGGCGCT	QERIKAERKRMRNRIAASKCRKRKLERIWRLEEKVKTLKAQNSELASTANMLREQVAQLKQKVMN*
CAGGAGCGGATCAAGGCGGAGAGGAAGCGCATGAGGAACCGCATCGCTGCCTCCAAGTGCCGAAAAAGGAAGCTGGAGAGAATCGCCTGACTGGAGGAAAAAGTGAAAACCTTGAAAGCTCAGAACTCGGAGCTGGCGTCCACGGCCAACATGCTCAGGGAACAGGTGGCACAGCTTAAACAGAAAGTCATGAACTAA	GTTATCAGTTCGCTGTTTCGTTGG	QERIKAERKRMRNRIAASKCRKRKLERIA*LEEKVKTLKAQNSELASTANMLREQVAQLKQKVMN*
CAGGAGCGGATCAAGGCGGAGAGGAAGCGCATGAGGAACCGCATCGCTGCCTCCAAGTGCCGAAAAAGGAAGCTGGAGAGAATCGCTGCGCTGGAGGAAAAAGTGAAAACCTTGAAAGCTCAGAACTCGGAGCTGGCGTCCACGGCCAACATGCTCAGGGAACAGGTGGCACAGCTTAAACAGAAAGTCATGAACTAA	GGCAAGGCGTTGTATGTGCGGGTG	QERIKAERKRMRNRIAASKCRKRKLERIAALEEKVKTLKAQNSELASTANMLREQVAQLKQKVMN*
CAGGAGCGGATCAAGGCGGAGAGGAAGCGCATGAGGAACCGCATCGCTGCCTCCAAGTGCCGAAAAAGGAAGCTGGAGAGAATCGCCTGTCTGGAGGAAAAAGTGAAAACCTTGAAAGCTCAGAACTCGGAGCTGGCGTCCACGGCCAACATGCTCAGGGAACAGGTGGCACAGCTTAAACAGAAAGTCATGAACTAA	GTGGTTAGGTTTGGATAGTGGTTA	QERIKAERKRMRNRIAASKCRKRKLERIACLEEKVKTLKAQNSELASTANMLREQVAQLKQKVMN*
CAGGAGCGGATCAAGGCGGAGAGGAAGCGCATGAGGAACCGCATCGCTGCCTCCAAGTGCCGAAAAAGGAAGCTGGAGAGAATCGCCTTTCTGGAGGAAAAAGTGAAAACCTTGAAAGCTCAGAACTCGGAGCTGGCGTCCACGGCCAACATGCTCAGGGAACAGGTGGCACAGCTTAAACAGAAAGTCATGAACTAA	TCTGAGAATTTATTCAGGCAGCGG	QERIKAERKRMRNRIAASKCRKRKLERIAFLEEKVKTLKAQNSELASTANMLREQVAQLKQKVMN*
CAGGAGCGGATCAAGGCGGAGAGGAAGCGCATGAGGAACCGCATCGCTGCATCCAAGTGCCGAAAAAGGAAGCTGGAGAGAATCGCCGGGCTGGAGGAAAAAGTGAAAACCTTGAAAGCTCAGAACTCGGAGCTGGCGTCCACGGCCAACATGCTCAGGGAACAGGTGGCACAGCTTAAACAGAAAGTCATGAACTAA	GGTCGGAGCCTGTTTTTAGGCTGC	QERIKAERKRMRNRIAASKCRKRKLERIAGLEEKVKTLKAQNSELASTANMLREQVAQLKQKVMN*
CAGGAGCGGATCAAGGCGGAGAGGAAGCGCATGAGGAACCGCATCGCTGCCTCCAAGTGCCGAAAAAGGAAGCTGGAGAGAATCGCCGGGCTGGAGGAAAAAGTGAAAACCTTGAAAGCTCAGAACTCGGAGCTGGCGTCCACGGCCAACATGCTAAGGGAACAGGTGGCACAGCTTAAACAGAAAGTCATGAACTAA	GTTTCTATGGCCTACCGGTTGACC	QERIKAERKRMRNRIAASKCRKRKLERIAGLEEKVKTLKAQNSELASTANMLREQVAQLKQKVMN*
CAGGAGCGGATCAAGGCGGAGAGGAAGCGCATGAGGAACCGCATCGCTGCCTCCAAGTGCCGAAAAAGGAAGCTGGAGAGAATCGCCGGGCTGGAGGAAAAAGTGAAAACCTTGAAAGCTCAGAACTCGGAGCTGGCGTCCACGGCCAACATGCTCAGGGAACAGGTGGCACAGCTTAAACAGAAAGTAATGAACTAA	TATTTCACAGACCTGCGCGTGCGT	QERIKAERKRMRNRIAASKCRKRKLERIAGLEEKVKTLKAQNSELASTANMLREQVAQLKQKVMN*
CAGGAGCGGATCAAGGCGGAGAGGAAGCGCATGAGGAACCGCATCGCTGCCTCCAAGTGCCGAAAAAGGAAGCTGGAGAGAATCGCCGGGCTGGAGGAGAAAGTGAAAACCTTGAAAGCTCAGAACTCGGAGCTGGCGTCCACGGCCAACATGCTCAGGGAACAGGTGGCACAGCTTAAACAGAAAGTCATGAACTAA	TGTTTTTCATTCTGTCACGTGCTC	QERIKAERKRMRNRIAASKCRKRKLERIAGLEEKVKTLKAQNSELASTANMLREQVAQLKQKVMN*
CAGGAGCGGATCAAGGCGGAGAGGAAGCGCATGAGGAACCGCATCGCTGCCTCCAAGTGCCGAAAAAGGAAGCTGGAGAGAATCGCCGGTCTGGAGGAAAAAGTGAAAACCTTGAAAGCTCAGAACTCGGAGCTGGCGTCCACGGCCAACATGCTCAGGGAACAGGTGGCACAGCTTAAACAGAAAGTCATGAACTAA	TGTTTGGCTGGTAGGTATCTTCTT	QERIKAERKRMRNRIAASKCRKRKLERIAGLEEKVKTLKAQNSELASTANMLREQVAQLKQKVMN*
CAGGAGCGGATCAAGGCGGAGAGGAAGCGCATGAGGAACCGCATCGCTGCCTCCAAGTGCCGAAAAAGGAAGCTGGAGAGAATCGCCGGTCTGGAGGAAAAAGTGAAAACCTTGAAAGCTCAGAACTCGGAGCTGGCGTCCACGGCCAACATGCTCAGGGAACAGGTGGCACAGCTTAAACAGAAAGTCATGAACTAA	TAGCTCTTATTTTCGATAGTGGTG	QERIKAERKRMRNRIAASKCRKRKLERIAGLEEKVKTLKAQNSELASTANMLREQVAQLKQKVMN*
CAGGAGCGGATCAAGGCGGAGAGGAAGCGCATGAGGAACCGCATCGCTGCCTCCAAGTGCCGAAAAAGGAAGCTGGAGAGAATCGCTGGGCTGGAGGAAAAAGTGAAAACCTTGAAAGCTCAGAACTCGGAGCTGGCGTCCACGGCCAACATGCTCAGGGAACAGGTGGCACAGCTTAAACAGAAAGTCATGAACTAA	ATTATATTCGTGCTTTACGGGGCC	QERIKAERKRMRNRIAASKCRKRKLERIAGLEEKVKTLKAQNSELASTANMLREQVAQLKQKVMN*
CAGGAGCGGATCAAGGCGGAGAGGAAGCGAATGAGGAACCGCATCGCTGCCTCCAAGTGCCGAAAAAGGAAGCTGGAGAGAATCGCCAAGCTGGAGGAAAAAGTGAAAACCTTGAAAGCTCAGAACTCGGAGCTGGCGTCCACGGCCAACATGCTCAGGGAACAGGTGGCACAGCTTAAACAGAAAGTCATGAACTAA	CACGCAGTGGGATGCTATCAAGCA	QERIKAERKRMRNRIAASKCRKRKLERIAKLEEKVKTLKAQNSELASTANMLREQVAQLKQKVMN*
CAGGAGCGGATCAAGGCGGAGAGGAAGCGCATGAGGAACCGCATCGCTGCCTCAAAGTGCCGAAAAAGGAAGCTGGAGAGAATCGCCAAGCTGGAGGAAAAAGTGAAAACCTTGAAAGCTCAGAACTCGGAGCTGGCGTCCACGGCCAACATGCTCAGGGAACAGGTGGCACAGCTTAAACAGAAAGTCATGAACTAA	GCAGATCTGATTTTTTGTCTTCCA	QERIKAERKRMRNRIAASKCRKRKLERIAKLEEKVKTLKAQNSELASTANMLREQVAQLKQKVMN*
CAGGAGCGGATCAAGGCGGAGAGGAAGCGCATGAGGAACCGCATCGCTGCCTCCAAGTGCCGAAAAAGGAAGCTGGAGAGAATCGCCAAGCTGGAGGAAAAAGTGAAAACCTTGAAAGCTCAGAACTCGGAGCTGGCGTCCACGGCCAACATGCTCAGGGAACAGGTTGCACAGCTTAAACAGAAAGTCATGAACTAA	CTGGGGAGTTCGTGTGGTTTGTGA	QERIKAERKRMRNRIAASKCRKRKLERIAKLEEKVKTLKAQNSELASTANMLREQVAQLKQKVMN*
CAGGAGCGGATCAAGGCGGAGAGGAAGCGCATGAGGAACCGCATCGCTGCCTCCAAGTGCCGAAAAAGGAAGCTGGAGAGAATCGCTAAGCTGGAGGAAAAAGTGAAAACCTTGAAAGCTCAGAACTCGGAGCTGGCGTCCACGGCCAACATGCTCAGGGAACAGGTGGCACAGCTTAAACAGAAAGTCATGAACTAA	GTTGCGTGTTATTCACGGGCCTGC	QERIKAERKRMRNRIAASKCRKRKLERIAKLEEKVKTLKAQNSELASTANMLREQVAQLKQKVMN*
CAGGAGCGGATCAAGGCGGAGAGGAAGCGCATGAGGAACCGCATCGCTGCCTCCAAGTGCCGAAAAAGGAAGCTGGAGAGAATCGCTATGCTGGAGGAAAAAGTGAAAACCTTGAAAGCTCAGAACTCGGAGCTGGCGTCCACGGCCAACATGCTCAGGGAACAGGTGGCACAGCTTAAACAGAAAGTCATGAACTAA	TTCCTACTGTGTGCAGTACCGTAC	QERIKAERKRMRNRIAASKCRKRKLERIAMLEEKVKTLKAQNSELASTANMLREQVAQLKQKVMN*
CAGGAGCGGATCAAGGCGGAGAGGAAGCGCATGAGGAACCGCATCGCTGCATCCAAGTGCCGAAAAAGGAAGCTGGAGAGAATCGCCCCCCTGGAGGAAAAAGTGAAAACCTTGAAAGCTCAGAACTCGGAGCTGGCGTCCACGGCCAACATGCTCAGGGAACAGGTGGCACAGCTTAAACAGAAAGTCATGAACTAA	TTGTGTGGTCTGGTCCTGTGTTCT	QERIKAERKRMRNRIAASKCRKRKLERIAPLEEKVKTLKAQNSELASTANMLREQVAQLKQKVMN*
CAGGAGCGGATCAAGGCGGAGAGGAAGCGCATGAGGAACCGCATCGCTGCCTCAAAGTGCCGAAAAAGGAAGCTGGAGAGAATCGCCAGCCTGGAGGAAAAAGTGAAAACCTTGAAAGCTCAGAACTCGGAGCTGGCGTCCACGGCCAACATGCTCAGGGAACAGGTGGCACAGCTTAAACAGAAAGTCATGAACTAA	GATGGTTACTCACCGGTGTGGTTG	QERIKAERKRMRNRIAASKCRKRKLERIASLEEKVKTLKAQNSELASTANMLREQVAQLKQKVMN*
CAGGAGCGGATCAAGGCGGAGAGGAAGCGCATGAGGAACCGCATCGCTGCCTCCAAGTGCCGAAAAAGGAAGCTGGAGAGAATCGCCTCGCTGGAGGAAAAAGTGAAAACCTTGAAAGCTCAGAACTCGGAGCTGGCGTCCACGGCCAACATGCTAAGGGAACAGGTGGCACAGCTTAAACAGAAAGTCATGAACTAA	CCATGTTCTACGTTCACTCTGTGG	QERIKAERKRMRNRIAASKCRKRKLERIASLEEKVKTLKAQNSELASTANMLREQVAQLKQKVMN*
CAGGAGCGGATCAAGGCGGAGAGGAAGCGCATGAGGAACCGCATCGCTGCCTCAAAGTGCCGAAAAAGGAAGCTGGAGAGAATCGCCACGCTGGAGGAAAAAGTGAAAACCTTGAAAGCTCAGAACTCGGAGCTGGCGTCCACGGCCAACATGCTCAGGGAACAGGTGGCACAGCTTAAACAGAAAGTCATGAACTAA	TTACCTGTATGTGTTTTGTTGTCT	QERIKAERKRMRNRIAASKCRKRKLERIATLEEKVKTLKAQNSELASTANMLREQVAQLKQKVMN*
CAGGAGCGGATCAAGGCGGAGAGGAAGCGCATGAGGAACCGCATCGCTGCCTCCAAGTGCCGAAAAAGGAAGCTGGAGAGAATCGCCACCCTGGAGGAAAAAGTGAAAACCTTGAAAGCTCAGAACTCGGAGCTGGCGTCAACGGCCAACATGCTCAGGGAACAGGTGGCACAGCTTAAACAGAAAGTCATGAACTAA	TATTGCTTTGCGGTTTTCTTTCTG	QERIKAERKRMRNRIAASKCRKRKLERIATLEEKVKTLKAQNSELASTANMLREQVAQLKQKVMN*
CAGGAGCGGATCAAGGCGGAGAGGAAGCGCATGAGGAACCGCATCGCTGCCTCCAAGTGCCGAAAAAGGAAGCTGGAGAGAATCGCTGTGCTGGAGGAAAAAGTGAAAACCTTGAAAGCTCAGAACTCGGAGCTGGCGTCCACGGCCAACATGCTCAGGGAACAGGTGGCACAGCTTAAACAGAAAGTCATGAACTAA	GCTTGTTGCAATGTGAGACGATCG	QERIKAERKRMRNRIAASKCRKRKLERIAVLEEKVKTLKAQNSELASTANMLREQVAQLKQKVMN*
CAGGAGCGGATCAAGGCGGAGAGGAAGCGCATGAGGAACCGCATCGCTGCCTCCAAGTGCCGAAAAAGGAAGCTGGAGAGAATCGCCCGGTGCGAGGAAAAAGTGAAAACCTTGAAAGCTCAGAACTCGGAGCTGGCGTCCACGGCCAACATGCTCAGGGAACAGGTTGCACAGCTTAAACAGAAAGTCATGAACTAA	CTTTTTAACTTCTGAAGCAGTGGC	QERIKAERKRMRNRIAASKCRKRKLERIARCEEKVKTLKAQNSELASTANMLREQVAQLKQKVMN*
CAGGAGCGGATCAAGGCGGAGAGGAAGCGCATGAGGAACCGCATCGCTGCCTCTAAGTGCCGAAAAAGGAAGCTGGAGAGAATCGCCCGGTGCGAGGAAAAAGTGAAAACCTTGAAAGCTCAGAACTCGGAGCTGGCGTCCACGGCCAACATGCTCAGGGAACAGGTGGCACAGCTTAAACAGAAAGTCATGAACTAA	GTTGAAGGCAAATCGGTTGAGGGG	QERIKAERKRMRNRIAASKCRKRKLERIARCEEKVKTLKAQNSELASTANMLREQVAQLKQKVMN*
CAGGAGCGGATCAAGGCGGAGAGGAAGCGCATGAGGAACCGCATCGCTGCCTCCAAGTGCCGAAAAAGGAAGCTGGAGAGAATCGCCCGGGATGAGGAAAAAGTGAAAACCTTGAAAGCTCAGAACTCGGAGCTGGCGTCCACGGCCAACATGCTCAGGGAACAGGTGGCACAGCTTAAACAGAAAGTCATGAACTAA	AGGTGTCTTCGGTGTGTCCCTTTG	QERIKAERKRMRNRIAASKCRKRKLERIARDEEKVKTLKAQNSELASTANMLREQVAQLKQKVMN*
CAGGAGCGGATCAAGGCGGAGAGGAAGCGCATGAGGAACCGCATCGCTGCCTCCAAGTGCCGAAAAAGGAAGCTGGAGAGAATCGCCAGGGGGGAGGAAAAAGTGAAAACCTTGAAAGCTCAGAACTCGGAGCTGGCGTCCACGGCCAACATGCTCAGGGAACAGGTGGCACAGCTTAAACAGAAAGTCATGAACTAA	TTAGTAGTTTCCCTCGTCGGCGCG	QERIKAERKRMRNRIAASKCRKRKLERIARGEEKVKTLKAQNSELASTANMLREQVAQLKQKVMN*
CAGGAGCGGATCAAGGCGGAGAGGAAGCGCATGAGGAACCGCATCGCTGCCTCCAAGTGCCGAAAAAGGAAGCTGGAGAGAATCGCCCGGGGCGAGGAAAAAGTGAAAACCTTGAAAGCTCAGAACAGCGAGCTGGCGTCCACGGCCAACATGCTCAGGGAACAGGTGGCACAGCTTAAACAGAAAGTCATGAACTAA	GTTGCTCGGCTTTTTACATTTGGG	QERIKAERKRMRNRIAASKCRKRKLERIARGEEKVKTLKAQNSELASTANMLREQVAQLKQKVMN*
CAGGAGCGGATCAAGGCGGAGAGGAAGCGCATGAGGAACCGCATCGCTGCCTCCAAGTGCCGAAAAAGGAAGCTGGAGAGAATCGCCCGGGGCGAGGAAAAAGTGAAAACCTTGAAAGCTCAGAACTCTGAGCTGGCGTCCACGGCCAACATGCTCAGGGAACAGGTGGCACAGCTTAAACAGAAAGTCATGAACTAA	TGTTTCGTTTTAGAAGCGACATAA	QERIKAERKRMRNRIAASKCRKRKLERIARGEEKVKTLKAQNSELASTANMLREQVAQLKQKVMN*
CAGGAGCGGATCAAGGCGGAGAGGAAGCGCATGAGGAACCGCATCGCTGCCTCCAAGTGCCGAAAAAGGAAGCTGGAGAGAATCGCCCGGGGTGAGGAAAAAGTGAAAACCTTGAAAGCTCAGAACTCGGAGCTGGCGTCCACGGCCAACATGCTCAGGGAACAGGTGGCACAGCTTAAACAGAAAGTCATGAACTAA	CGTATTGTTCTTGTTTTACGGATG	QERIKAERKRMRNRIAASKCRKRKLERIARGEEKVKTLKAQNSELASTANMLREQVAQLKQKVMN*
CAGGAGCGGATCAAGGCGGAGAGGAAGCGCATGAGGAACCGCATCGCTGCCTCCAAGTGCCGAAAAAGGAAGCTGGAGAGAATCGCCCGGGGTGAGGAAAAAGTGAAAACCTTGAAAGCTCAGAACTCGGAGCTGGCGTCCACGGCCAACATGCTCAGGGAACAGGTGGCACAGCTTAAACAGAAAGTCATGAACTAA	GTTGCGGTTTACCTATTTCAATTT	QERIKAERKRMRNRIAASKCRKRKLERIARGEEKVKTLKAQNSELASTANMLREQVAQLKQKVMN*
CAGGAGCGGATCAAGGCGGAGAGGAAGCGCATGAGGAACCGCATCGCTGCATCCAAGTGCCGAAAAAGGAAGCTGGAGAGAATCGCCCGGCCCGAGGAAAAAGTGAAAACCTTGAAAGCTCAGAACTCGGAGCTGGCGTCCACGGCCAACATGCTCAGGGAACAGGTGGCACAGCTTAAACAGAAAGTCATGAACTAA	AGTCAGCGGGCGTATTGAGATTAT	QERIKAERKRMRNRIAASKCRKRKLERIARPEEKVKTLKAQNSELASTANMLREQVAQLKQKVMN*
CAGGAGCGGATCAAGGCGGAGAGGAAGCGCATGAGGAACCGCATCGCTGCCTCCAAGTGCCGAAAAAGGAAGCTGGAGAGAATCGCCCGGCCCGAGGAAAAAGTGAAAACCTTGAAAGCTCAGAACTCGGAGCTGGCGTCCACGGCCAACATGCTCAGGGAACAGGTGGCACAGCTTAAACAGAAAGTAATGAACTAA	TGATTTTGTTGGTTTTTAACATAG	QERIKAERKRMRNRIAASKCRKRKLERIARPEEKVKTLKAQNSELASTANMLREQVAQLKQKVMN*
CAGGAGCGGATCAAGGCGGAGAGGAAGCGCATGAGGAACCGCATCGCTGCCTCCAAGTGCCGAAAAAGGAAGCTGGAGAGAATCGCCCGGCCGGAGGAAAAAGTGAAAACCTTGAAAGCTCAGAACTCGGAGCTGGCGAGCACGGCCAACATGCTCAGGGAACAGGTGGCACAGCTTAAACAGAAAGTCATGAACTAA	TCTTTGGGATGCTTAGGTTCTGCG	QERIKAERKRMRNRIAASKCRKRKLERIARPEEKVKTLKAQNSELASTANMLREQVAQLKQKVMN*
CAGGAGCGGATCAAGGCGGAGAGGAAGCGCATGAGGAACCGCATCGCTGCATCCAAGTGCCGAAAAAGGAAGCTGGAGAGAATCGCCCGGCGCGAGGAAAAAGTGAAAACCTTGAAAGCTCAGAACTCGGAGCTGGCGTCCACGGCCAACATGCTCAGGGAACAGGTGGCACAGCTTAAACAGAAAGTCATGAACTAA	TTCCAGCGCCAAAAGTTGACAGTT	QERIKAERKRMRNRIAASKCRKRKLERIARREEKVKTLKAQNSELASTANMLREQVAQLKQKVMN*
CAGGAGCGGATCAAGGCGGAGAGGAAGCGCATGAGGAACCGCATCGCTGCCTCCAAGTGCCGAAAAAGGAAGCTGGAGAGAATCGCCCGGAGTGAGGAAAAAGTGAAAACCTTGAAAGCTCAGAACTCGGAGCTGGCGTCCACGGCCAACATGCTCAGGGAACAGGTGGCACAGCTTAAACAGAAAGTCATGAACTAA	TCCGAGTAAACTGTTTTATATTTG	QERIKAERKRMRNRIAASKCRKRKLERIARSEEKVKTLKAQNSELASTANMLREQVAQLKQKVMN*
CAGGAGCGGATCAAGGCGGAGAGGAAGCGCATGAGGAACCGCATCGCTGCCTCCAAGTGCCGAAAAAGGAAGCTGGAGAGAATCGCCCGGAGTGAGGAAAAAGTGAAAACCTTGAAAGCTCAGAACTCGGAGCTGGCGTCCACGGCCAACATGCTCAGGGAACAGGTGGCACAGCTTAAACAGAAAGTCATGAACTAA	AGATCTGGCCGCCTGGAGGACGCC	QERIKAERKRMRNRIAASKCRKRKLERIARSEEKVKTLKAQNSELASTANMLREQVAQLKQKVMN*
CAGGAGCGGATCAAGGCGGAGAGGAAGCGCATGAGGAACCGCATCGCTGCCTCAAAGTGCCGAAAAAGGAAGCTGGAGAGAATCGCCCGGACCGAGGAAAAAGTGAAAACCTTGAAAGCTCAGAACTCGGAGCTGGCGTCCACGGCCAACATGCTCAGGGAACAGGTGGCACAGCTTAAACAGAAAGTCATGAACTAA	GCATGTTGTGTTTTGTCGCCGTCT	QERIKAERKRMRNRIAASKCRKRKLERIARTEEKVKTLKAQNSELASTANMLREQVAQLKQKVMN*
CAGGAGCGGATCAAGGCGGAGAGGAAGCGCATGAGGAACCGCATCGCTGCCTCCAAGTGCCGAAAAAGGAAGCTGGAGAGAATCGCCCGGACCGAGGAAAAAGTGAAAACCTTGAAAGCTCAGAACTCGGAGCTGGCGTCCACGGCCAACATGCTCAGGGAACAGGTGGCACAGCTTAAACAGAAAGTCATGAACTGA	ATATGTGTTTTTGTATGTTTGCTG	QERIKAERKRMRNRIAASKCRKRKLERIARTEEKVKTLKAQNSELASTANMLREQVAQLKQKVMN*
CAGGAGCGGATCAAGGCGGAGAGGAAGCGCATGAGGAACCGCATCGCTGCCTCCAAGTGCCGAAAAAGGAAGCTGGAGAGAATCGCCCGTACCGAGGAAAAAGTGAAAACCTTGAAAGCTCAGAACTCGGAGCTGGCGTCCACGGCCAACATGCTCAGGGAACAGGTGGCACAGCTTAAACAGAAAGTCATGAACTAA	GATAGCCCTTGGCTCTTCCGCGCG	QERIKAERKRMRNRIAASKCRKRKLERIARTEEKVKTLKAQNSELASTANMLREQVAQLKQKVMN*
CAGGAGCGGATCAAGGCTGAGAGGAAGCGCATGAGGAACCGCATCGCTGCCTCCAAGTGCCGAAAAAGGAAGCTGGAGAGAATCGCCCGGACGGAGGAAAAAGTGAAAACCTTGAAAGCTCAGAACTCGGAGCTGGCGTCCACGGCCAACATGCTCAGGGAACAGGTGGCACAGCTTAAACAGAAAGTCATGAACTAA	CAATACGCCAGTTGGGAGTAGTTA	QERIKAERKRMRNRIAASKCRKRKLERIARTEEKVKTLKAQNSELASTANMLREQVAQLKQKVMN*
CAGGAGCGGATCAAGGCGGAGAGGAAGCGCATGAGGAACCGCATCGCTGCCTCAAAGTGCCGAAAAAGGAAGCTGGAGAGAATCGCCCGGGTGGAGGAAAAAGTGAAAACCTTGAAAGCTCAGAACTCGGAGCTGGCGTCCACGGCCAACATGCTCAGGGAACAGGTGGCACAGCTTAAACAGAAAGTCATGAACTAA	CTTTCTTCGAGGCGTTGGGTTCTC	QERIKAERKRMRNRIAASKCRKRKLERIARVEEKVKTLKAQNSELASTANMLREQVAQLKQKVMN*
CAGGAGCGGATCAAGGCGGAGAGGAAGCGCATGAGGAACCGCATCGCTGCCTCCAAGTGCCGAAAAAGGAAGCTGGAGAGAATCGCCCGGGTCGAGGAAAAAGTGAAAACATTGAAAGCTCAGAACTCGGAGCTGGCGTCCACGGCCAACATGCTCAGGGAACAGGTGGCACAGCTTAAACAGAAAGTCATGAACTAA	TGGTTTGCGTGGGGCGCTGTGTTT	QERIKAERKRMRNRIAASKCRKRKLERIARVEEKVKTLKAQNSELASTANMLREQVAQLKQKVMN*
CAGGAGCGGATCAAGGCGGAGAGGAAGCGCATGAGGAACCGCATCGCTGCCTCCAAGTGCCGAAAAAGGAAGCTGGAGAGAATCGCCCGGGTCGAGGAAAAAGTGAAAACCTTGAAAGCTCAGAACTCGGAGCTGGCGTCCACGGCAAACATGCTCAGGGAACAGGTGGCACAGCTTAAACAGAAAGTCATGAACTAA	TTGTGCTTGGTCCATTTGCTGGCT	QERIKAERKRMRNRIAASKCRKRKLERIARVEEKVKTLKAQNSELASTANMLREQVAQLKQKVMN*
CAGGAGCGGATCAAGGCGGAGAGGAAGCGCATGAGGAACCGCATCGCTGCCTCCAAGTGCCGAAAAAGGAAGCTGGAGAGAATCGCCCGGGTTGAGGAAAAAGTGAAAACCTTGAAAGCTCAGAACTCGGAGCTGGCGTCCACGGCCAACATGCTCAGGGAACAGGTGGCACAGCTTAAACAGAAAGTCATGAACTAA	TGGTCATCAGTGCATGCGGGCGCG	QERIKAERKRMRNRIAASKCRKRKLERIARVEEKVKTLKAQNSELASTANMLREQVAQLKQKVMN*
CAGGAGCGGATCAAGGCGGAGAGGAAGCGCATGAGGAACCGCATCGCTGCCTCAAAGTGCCGAAAAAGGAAGCTGGAGAGAATCGCCCGGTGGGAGGAAAAAGTGAAAACCTTGAAAGCTCAGAACTCGGAGCTGGCGTCCACGGCCAACATGCTCAGGGAACAGGTGGCACAGCTTAAACAGAAAGTCATGAACTAA	TTTAGTGTGCTGCTTGGACACAGT	QERIKAERKRMRNRIAASKCRKRKLERIARWEEKVKTLKAQNSELASTANMLREQVAQLKQKVMN*
CAGGAGCGGATCAAGGCGGAGAGGAAGCGCATGAGGAACCGCATCGCTGCCTCCAAGTGCCGAAAAAGGAAGCTGGAGAGAATCGCCCGGTGGGAGGAAAAAGTGAAAACCTTGAAAGCTCAGAACTCGGAGCTGGCGTCCACGGCCAACATGCTAAGGGAACAGGTGGCACAGCTTAAACAGAAAGTCATGAACTAA	TTATTCGTCCGAGATGTTTGAATT	QERIKAERKRMRNRIAASKCRKRKLERIARWEEKVKTLKAQNSELASTANMLREQVAQLKQKVMN*
CAGGAGCGGATCAAGGCGGAGAGGAAGCGCATGAGGAACCGCATCGCTGCCTCCAAGTGCCGAAAAAGGAAGCTGGAGAGAATCGCCCGGTGGGAGGAAAAAGTGAAAACCTTGAAAGCTCAGAACTCGGAGCTGGCGTCCACGGCCAACATGCTCAGGGAACAGGTTGCACAGCTTAAACAGAAAGTCATGAACTAA	GGCAGGTCTTATACCGTTATCTGT	QERIKAERKRMRNRIAASKCRKRKLERIARWEEKVKTLKAQNSELASTANMLREQVAQLKQKVMN*
CAGGAGCGGATCAAGGCGGAGAGGAAGCGAATGAGGAACCGCATCGCTGCCTCCAAGTGCCGAAAAAGGAAGCTGGAGAGAATCGCCCGGCTGTAGGAAAAAGTGAAAACCCTCAAAGCTCAGAACTCGGAGCTGGCGTCCACGGCCAACATGCTCAGGGAACAGGTGGCACAGCTTAAACAGAAAGTCATGAACTAA	CACTTGTTCTTTAACGGAGTGCGG	QERIKAERKRMRNRIAASKCRKRKLERIARL*EKVKTLKAQNSELASTANMLREQVAQLKQKVMN*
CAGGAGCGGATCAAGGCGGAGAGGAAGCGCATGAGGAACCGCATCGCTGCCTCCAAGTGCCGAAAAAGGAAGCTGGAGAGAATCGCCCGGCTGTGTGAAAAAGTGAAAACCTTGAAAGCTCAGAACTCGGAGCTGGCGTCCACGGCCAACATGCTCAGGGAACAGGTGGCACAGCTTAAACAGAAAGTCATGAACTAA	GCTTTGAGCGTGGGGCGTGTGTGT	QERIKAERKRMRNRIAASKCRKRKLERIARLCEKVKTLKAQNSELASTANMLREQVAQLKQKVMN*
CAGGAGCGGATCAAGGCGGAGAGGAAGCGCATGAGGAACCGCATCGCTGCCTCCAAGTGCCGAAAAAGGAAGCTGGAGAGAATCGCCCGGTTGTGCGAAAAAGTGAAAACCTTGAAAGCTCAGAACTCGGAGCTGGCGTCCACGGCCAACATGCTCAGGGAACAGGTGGCACAGCTTAAACAGAAAGTCATGAACTAA	GCCTTTGCATTGTGGATATACGGG	QERIKAERKRMRNRIAASKCRKRKLERIARLCEKVKTLKAQNSELASTANMLREQVAQLKQKVMN*
CAGGAGCGGATCAAGGCGGAGAGGAAGCGCATGAGGAACCGCATCGCTGCCTCCAAGTGCCGAAAAAGGAAGCTGGAGAGAATCGCCCGGCTGGATGAAAAAGTGAAAACCTTGAAAGCTCAGAACTCGGAGTTGGCGTCCACGGCCAACATGCTCAGGGAACAGGTGGCACAGCTTAAACAGAAAGTCATGAACTAA	GAATTGCTTTGCTTGCTCGTATCG	QERIKAERKRMRNRIAASKCRKRKLERIARLDEKVKTLKAQNSELASTANMLREQVAQLKQKVMN*
CAGGAGCGGATCAAGGCGGAGAGGAAGCGCATGAGGAACCGCATCGCTGCCTCCAAGTGCCGAAAAAGGAAGCTGGAGAGAATCGCCCGGCTGTTCGAAAAAGTGAAAACCTTGAAAGCTCAGAACTCGGAGCTGGCGTCCACGGCCAACATGCTCAGGGAACAGGTGGCACAGCTTAAACAGAAAGTAATGAACTAA	CTGGCATGTTGGGCCGTGTTGTCC	QERIKAERKRMRNRIAASKCRKRKLERIARLFEKVKTLKAQNSELASTANMLREQVAQLKQKVMN*
CAGGAGCGGATCAAGGCGGAGAGGAAGCGCATGAGGAACCGCATCGCTGCCTCCAAGTGCCGAAAAAGGAAGCTGGAGAGAATCGCCCGGCTGGGTGAAAAAGTGAAAACCTTGAAAGCTCAGAACTCGGAGCTGGCGTCCACGGCCAACATGCTCAGGGAACAGGTGGCACAGCTTAAACAGAAAGTCATGAACTAA	CTGATATGAGCTGCTCGGTGACCG	QERIKAERKRMRNRIAASKCRKRKLERIARLGEKVKTLKAQNSELASTANMLREQVAQLKQKVMN*
CAGGAGCGGATCAAGGCGGAGAGGAAGCGCATGAGGAACCGCATCGCTGCCTCCAAGTGCCGAAAAAGGAAGCTGGAGAGAATCGCCCGGTTGGGGGAAAAAGTGAAAACCTTGAAAGCTCAGAACTCGGAGCTGGCGTCCACGGCCAACATGCTCAGGGAACAGGTGGCACAGCTTAAACAGAAAGTCATGAACTAA	TACTCATCGCAAGGACATGCTTTA	QERIKAERKRMRNRIAASKCRKRKLERIARLGEKVKTLKAQNSELASTANMLREQVAQLKQKVMN*
CAGGAGCGGATCAAGGCGGAGAGGAAGCGCATGAGGAACCGCATCGCTGCCTCCAAGTGCCGAAAAAGGAAGCTGGAGAGAATCGCCCGGCTGATTGAAAAAGTGAAAACCTTGAAAGCTCAGAACTCGGAGCTGGCGTCCACGGCCAACATGCTCAGGGAACAGGTGGCACAGCTTAAACAGAAAGTCATGAACTAA	TTTGGGGTGTTGCGGGGCAGAGCG	QERIKAERKRMRNRIAASKCRKRKLERIARLIEKVKTLKAQNSELASTANMLREQVAQLKQKVMN*
CAGGAGCGGATCAAGGCGGAGAGGAAGCGCATGAGGAACCGCATCGCTGCCTCCAAGTGCCGAAAAAGGAAGCTGGAGAGAATCGCCCGGCTGCTCGAAAAAGTGAAAACCTTGAAAGCTCAGAACTCGGAGCTGGCGTCCACGGCCAACATGCTCAGGGAACAGGTTGCACAGCTTAAACAGAAAGTCATGAACTAA	GCTGTTTAACTTTTGGTAGTGGAC	QERIKAERKRMRNRIAASKCRKRKLERIARLLEKVKTLKAQNSELASTANMLREQVAQLKQKVMN*
CAGGAGCGGATCAAGGCGGAGAGGAAGCGCATGAGGAACCGCATCGCTGCCTCCAAGTGCCGAAAAAGGAAGCTGGAGAGAATCGCCCGGTTGATGGAAAAAGTGAAAACCTTGAAAGCTCAGAACTCGGAGCTGGCGTCCACGGCCAACATGCTCAGGGAACAGGTGGCACAGCTTAAACAGAAAGTCATGAACTAA	GCGGTGCACTTGCTACCTTCTTTG	QERIKAERKRMRNRIAASKCRKRKLERIARLMEKVKTLKAQNSELASTANMLREQVAQLKQKVMN*
CAGGAGCGGATCAAGGCGGAGAGGAAGCGCATGAGGAACCGCATCGCTGCCTCCAAGTGCCGAAAAAGGAAGCTGGAGAGAATCGCCCGGCTGAATGAAAAAGTGAAAACCTTGAAAGCTCAGAACTCGGAGCTGGCGTCCACGGCCAACATGCTCAGGGAACAGGTGGCACAGCTTAAACAGAAAGTCATGAACTAA	GATTCTGAGTTTTAGATGGCGGGG	QERIKAERKRMRNRIAASKCRKRKLERIARLNEKVKTLKAQNSELASTANMLREQVAQLKQKVMN*
CAGGAGCGGATCAAGGCGGAGAGGAAGCGCATGAGGAACCGCATCGCTGCCTCCAAGTGCAGAAAAAGGAAGCTGGAGAGAATCGCCCGGCTGCCCGAAAAAGTGAAAACCTTGAAAGCTCAGAACTCGGAGCTGGCGTCCACGGCCAACATGCTCAGGGAACAGGTGGCACAGCTTAAACAGAAAGTCATGAACTAA	GGAGGTTTTTTATCAGCTTAGGCG	QERIKAERKRMRNRIAASKCRKRKLERIARLPEKVKTLKAQNSELASTANMLREQVAQLKQKVMN*
CAGGAGCGGATCAAGGCGGAGAGGAAGCGCATGAGGAACCGCATCGCTGCCTCCAAGTGCCGAAAAAGGAAGCTGGAGAGAATTGCCCGGCTGCAGGAAAAAGTGAAAACCTTGAAAGCTCAGAACTCGGAGCTGGCGTCCACGGCCAACATGCTCAGGGAACAGGTGGCACAGCTTAAACAGAAAGTCATGAACTAA	GGTCTGTGGTTCTCCTCATGTGGT	QERIKAERKRMRNRIAASKCRKRKLERIARLQEKVKTLKAQNSELASTANMLREQVAQLKQKVMN*
CAGGAGCGGATCAAGGCGGAGAGGAAGCGCATGAGGAACCGCATCGCTGCCTCCAAGTGCCGAAAAAGGAAGCTGGAGAGAATCGCCCGGCTGCGGGAAAAAGTGAAAACCTTGAAAGCTCAGAACTCGGAGCTGGCGTCAACGGCCAACATGCTCAGGGAACAGGTGGCACAGCTTAAACAGAAAGTCATGAACTAA	GCTGGAGTGCTTTTTGCTACCGGG	QERIKAERKRMRNRIAASKCRKRKLERIARLREKVKTLKAQNSELASTANMLREQVAQLKQKVMN*
CAGGAGCGGATCAAGGCGGAGAGGAAGCGCATGAGGAACCGCATCGCTGCCTCCAAGTGCCGAAAAAGGAAGCTGGAGAGAATCGCCCGGCTGAGTGAAAAAGTGAAAACCTTGAAAGCTCAGAACTCGGAGCTGGCGTCCACGGCCAACATGCTCAGGGAACAGGTGGCACAGCTTAAACAGAAAGTCATGAACTAA	TGTAATTGTGCTAATGTCACTTCG	QERIKAERKRMRNRIAASKCRKRKLERIARLSEKVKTLKAQNSELASTANMLREQVAQLKQKVMN*
CAGGAGCGGATCAAGGCGGAGAGGAAGCGCATGAGGAACCGCATTGCTGCCTCCAAGTGCCGAAAAAGGAAGCTGGAGAGAATCGCCCGGCTGGTCGAAAAAGTGAAAACCTTGAAAGCTCAGAACTCGGAGCTGGCGTCCACGGCCAACATGCTCAGGGAACAGGTGGCACAGCTTAAACAGAAAGTCATGAACTAA	GACTACACCTGTAATATGATCAAG	QERIKAERKRMRNRIAASKCRKRKLERIARLVEKVKTLKAQNSELASTANMLREQVAQLKQKVMN*
CAGGAGCGGATCAAGGCGGAGAGGAAGCGCATGAGGAACCGCATCGCTGCCTCCAAGTGCCGAAAAAGGAAGCTGGAGAGAATCGCCCGGCTGTGGGAAAAAGTGAAAACCTTGAAAGCTCAGAACTCGGAGCTGGCGTCCACTGCCAACATGCTCAGGGAACAGGTGGCACAGCTTAAACAGAAAGTCATGAACTAA	CGGGTTGTCGGACCATCGGCGGTG	QERIKAERKRMRNRIAASKCRKRKLERIARLWEKVKTLKAQNSELASTANMLREQVAQLKQKVMN*
CAGGAGCGGATCAAGGCGGAGAGGAAGCGCATGAGGAACCGCATCGCTGCCTCCAAGTGCCGAAAAAGGAAGCTGGAGAGAATCGCCCGGCTGGAGTAAAAAGTGAAAACCTTGAAAGCTCAGAACTCGGAGTTGGCGTCCACGGCCAACATGCTCAGGGAACAGGTGGCACAGCTTAAACAGAAAGTCATGAACTAA	GCCTGACTGCTCTTATTTGGTTCT	QERIKAERKRMRNRIAASKCRKRKLERIARLE*KVKTLKAQNSELASTANMLREQVAQLKQKVMN*
CAGGAGCGGATCAAGGCGGAGAGGAAGCGCATGAGGAACCGCATCGCTGCATCCAAGTGCCGAAAAAGGAAGCTGGAGAGAATCGCCCGGCTGGAGGCGAAAGTGAAAACCTTGAAAGCTCAGAACTCGGAGCTGGCGTCCACGGCCAACATGCTCAGGGAACAGGTGGCACAGCTTAAACAGAAAGTCATGAACTAA	GGGGTTTTTGTCTCTCCTCTTTGT	QERIKAERKRMRNRIAASKCRKRKLERIARLEAKVKTLKAQNSELASTANMLREQVAQLKQKVMN*
CAGGAGCGGATCAAGGCGGAGAGGAAGCGCATGAGGAACCGCATCGCTGCCTCCAAGTGCCGAAAAAGGAAGCTGGAGAGAATCGCCCGGCTGGAGGCTAAAGTGAAAACCTTGAAAGCTCAGAACTCGGAGCTGGCGTCCACGGCCAACATGCTCAGGGAACAGGTGGCACAGCTTAAACAGAAAGTCATGAACTAA	TGTTCTAGAGTTCGGTCTATCGCA	QERIKAERKRMRNRIAASKCRKRKLERIARLEAKVKTLKAQNSELASTANMLREQVAQLKQKVMN*
CAGGAGCGGATCAAGGCGGAGAGGAAGCGCATGAGGAACCGCATCGCTGCCTCCAAGTGCCGAAAAAGGAAGCTGGAGAGAATCGCCCGGCTGGAGGCTAAAGTGAAAACCTTGAAAGCTCAGAACTCGGAGCTGGCGTCCACGGCCAACATGCTCAGGGAACAGGTGGCACAGCTTAAACAGAAAGTCATGAACTAA	TTACATCTGCTGAGTGTTGCCCAG	QERIKAERKRMRNRIAASKCRKRKLERIARLEAKVKTLKAQNSELASTANMLREQVAQLKQKVMN*
CAGGAGCGGATCAAGGCGGAGAGGAAGCGCATGAGGAACCGCATCGCTGCCTCCAAGTGCCGAAAAAGGAAGCTGGAGAGAATCGCCCGGCTGGAGTGCAAAGTGAAAACCTTGAAAGCTCAGAACTCGGAGCTGGCGTCCACGGCCAACATGCTCAGGGAACAGGTGGCACAGCTTAAACAGAAAGTAATGAACTAA	CTTTCTTAGTCTTATTCGGGCGAT	QERIKAERKRMRNRIAASKCRKRKLERIARLECKVKTLKAQNSELASTANMLREQVAQLKQKVMN*
CAGGAGCGGATCAAGGCGGAGAGGAAGCGCATGAGGAACCGCATCGCTGCCTCCAAGTGCCGAAAAAGGAAGCTGGAGAGAATCGCCCGGCTGGAGTGTAAAGTGAAAACCTTGAAAGCTCAGAACTCGGAGCTGGCGTCCACGGCCAACATGCTCAGGGAACAGGTGGCACAGCTTAAACAGAAAGTCATGAACTAA	TTTTCTCCTTTTCTATTGGTTGTG	QERIKAERKRMRNRIAASKCRKRKLERIARLECKVKTLKAQNSELASTANMLREQVAQLKQKVMN*
CAGGAGCGGATCAAGGCGGAGAGGAAGCGCATGAGGAACCGCATCGCTGCCTCCAAGTGCCGAAAAAGGAAGCTGGAGAGAATCGCCAGGCTGGAGGATAAAGTGAAAACCTTGAAAGCTCAGAACTCGGAGCTGGCGTCCACGGCCAACATGCTCAGGGAACAGGTGGCACAGCTTAAACAGAAAGTCATGAACTAA	TTGGATTGGACATGTCTTCTCTGG	QERIKAERKRMRNRIAASKCRKRKLERIARLEDKVKTLKAQNSELASTANMLREQVAQLKQKVMN*
CAGGAGCGGATCAAGGCGGAGAGGAAGCGCATGAGGAACCGCATCGCTGCCTCCAAGTGCCGAAAAAGGAAGCTGGAGAGAATCGCCCGGCTGGAGGATAAAGTGAAAACCTTGAAAGCTCAGAACTCGGAGCTGGCGTCCACGGCCAACATGCTCAGGGAACAGGTGGCACAGCTTAAACAGAAAGTCATGAACTAA	GTGCTAAATCGTGCTCGTGTGGCG	QERIKAERKRMRNRIAASKCRKRKLERIARLEDKVKTLKAQNSELASTANMLREQVAQLKQKVMN*
CAGGAGCGGATCAAGGCGGAGAGGAAGCGCATGAGGAACCGCATTGCTGCCTCCAAGTGCCGAAAAAGGAAGCTGGAGAGAATCGCCCGGCTGGAGGACAAAGTGAAAACCTTGAAAGCTCAGAACTCGGAGCTGGCGTCCACGGCCAACATGCTCAGGGAACAGGTGGCACAGCTTAAACAGAAAGTCATGAACTAA	TGTTTCGATTTCGCTACCCTAGCG	QERIKAERKRMRNRIAASKCRKRKLERIARLEDKVKTLKAQNSELASTANMLREQVAQLKQKVMN*
CAGGAGCGGATCAAGGCGGAGAGGAAGCGCATGAGGAACCGCATCGCTGCCTCCAAGTGCCGAAAAAGGAAGCTGGAGAGAATCGCCCGGCTGGAGTTTAAAGTGAAAACCTTGAAAGCTCAGAACTCGGAGCTGGCGTCCACGGCCAACATGCTCAGGGAACAGGTGGCACAGCTTAAACAGAAAGTCATGAACTAA	TTTGCTATGCCTATTGTTGTCGAT	QERIKAERKRMRNRIAASKCRKRKLERIARLEFKVKTLKAQNSELASTANMLREQVAQLKQKVMN*
CAGGAGCGGATCAAGGCGGAGAGGAAGCGCATGAGGAACCGCATCGCTGCCTCCAAGTGCCGAAAAAGGAAGCTGGAGAGAATCGCCCGGCTGGAGTTTAAAGTGAAAACCTTGAAAGCTCAGAACTCGGAGCTGGCGTCCACGGCCAACATGCTCAGGGAACAGGTGGCACAGCTTAAACAGAAAGTCATGAACTAA	TGGCTTGCAATTTTTTTATAGTCC	QERIKAERKRMRNRIAASKCRKRKLERIARLEFKVKTLKAQNSELASTANMLREQVAQLKQKVMN*
CAGGAGCGGATCAAGGCGGAGAGGAAGCGCATGAGGAACCGCATCGCTGCCTCCAAGTGCCGAAAAAGGAAGCTGGAGAGAATCGCCCGGCTGGAGTTTAAAGTGAAAACCTTGAAAGCTCAGAACTCGGAGCTGGCGTCCACGGCCAACATGCTCAGGGAACAGGTGGCACAGCTTAAACAGAAAGTCATGAACTAA	GCCGGATCATTTGTTGCCAGCTAT	QERIKAERKRMRNRIAASKCRKRKLERIARLEFKVKTLKAQNSELASTANMLREQVAQLKQKVMN*
CAGGAGCGGATCAAGGCGGAGAGGAAGCGCATGAGGAACCGCATCGCTGCCTCCAAGTGCCGAAAAAGGAAGCTGGAGAGAATCGCCCGGCTGGAGTTTAAAGTGAAAACCTTGAAAGCTCAGAACTCGGAGCTGGCGTCCACGGCCAACATGCTCAGGGAACAGGTGGCACAGCTTAAACAGAAAGTCATGAACTAA	TTTTATTTATTTGAGTCTATGCGG	QERIKAERKRMRNRIAASKCRKRKLERIARLEFKVKTLKAQNSELASTANMLREQVAQLKQKVMN*
CAGGAGCGGATCAAGGCGGAGAGGAAGCGCATGAGGAACCGCATCGCTGCCTCCAAGTGCCGAAAAAGGAAGCTGGAGAGAATCGCCCGGCTGGAGGGTAAAGTGAAAACCTTGAAAGCTCAGAACTCGGAGCTGGCGTCCACGGCCAACATGCTCAGGGAACAGGTGGCACAGCTTAAACAGAAAGTCATGAACTAA	TATCAGGCGTTCCGAGATTACGTG	QERIKAERKRMRNRIAASKCRKRKLERIARLEGKVKTLKAQNSELASTANMLREQVAQLKQKVMN*
CAGGAGCGGATCAAGGCGGAGAGGAAGCGCATGAGGAACCGCATCGCTGCCTCCAAGTGCCGAAAAAGGAAGCTGGAGAGAATCGCCCGGCTGGAGGGTAAAGTGAAAACCTTGAAAGCTCAGAACTCGGAGCTGGCGTCCACGGCCAACATGCTCAGGGAACAGGTGGCACAGCTTAAACAGAAAGTCATGAACTAA	CTGCTGCGGTTTTAATTGGGTGAA	QERIKAERKRMRNRIAASKCRKRKLERIARLEGKVKTLKAQNSELASTANMLREQVAQLKQKVMN*
CAGGAGCGGATCAAGGCGGAGAGGAAGCGCATGAGGAACCGCATCGCTGCCTCCAAGTGCCGAAAAAGGAAGCTGGAGAGAATCGCCCGGCTGGAGGGTAAAGTGAAAACCTTGAAAGCTCAGAACTCGGAGCTGGCGTCCACGGCCAACATGCTCAGGGAACAGGTGGCACAGCTTAAACAGAAAGTCATGAACTAA	CGGTGTTGCGTGTAGTGCGTGGTG	QERIKAERKRMRNRIAASKCRKRKLERIARLEGKVKTLKAQNSELASTANMLREQVAQLKQKVMN*
CAGGAGCGGATCAAGGCGGAGAGGAAGCGCATGAGGAACCGCATCGCTGCCTCCAAGTGCCGAAAAAGGAAGCTGGAGAGAATCGCCCGGCTGGAGGGTAAAGTGAAAACCTTGAAAGCTCAGAACTCGGAGCTGGCGTCCACGGCCAACATGCTCAGGGAACAGGTGGCACAGCTTAAACAGAAAGTCATGAACTAA	CTTTGAAGGGTTTGTCCATGCGGC	QERIKAERKRMRNRIAASKCRKRKLERIARLEGKVKTLKAQNSELASTANMLREQVAQLKQKVMN*
CAGGAGCGGATCAAGGCTGAGAGGAAGCGCATGAGGAACCGCATCGCTGCCTCCAAGTGCCGAAAAAGGAAGCTGGAGAGAATCGCCCGGCTGGAGGGGAAAGTGAAAACCTTGAAAGCTCAGAACTCGGAGCTGGCGTCCACGGCCAACATGCTCAGGGAACAGGTGGCACAGCTTAAACAGAAAGTCATGAACTAA	CGACGTCAGAGGTCTTCGCGATGC	QERIKAERKRMRNRIAASKCRKRKLERIARLEGKVKTLKAQNSELASTANMLREQVAQLKQKVMN*
CAGGAGCGGATCAAGGCGGAGAGGAAGCGCATGAGGAACCGCATCGCTGCCTCCAAGTGCCGAAAAAGGAAGCTGGAGAGAATCGCCCGGCTGGAGCACAAAGTGAAAACCTTGAAAGCTCAGAACTCGGAGCTGGCGTCAACGGCCAACATGCTCAGGGAACAGGTGGCACAGCTTAAACAGAAAGTCATGAACTAA	GGTTATTCGTGGTTGTGTTTAATT	QERIKAERKRMRNRIAASKCRKRKLERIARLEHKVKTLKAQNSELASTANMLREQVAQLKQKVMN*
CAGGAGCGGATCAAGGCGGAGAGGAAGCGCATGAGGAACCGCATCGCTGCCTCCAAGTGCAGAAAAAGGAAGCTGGAGAGAATCGCCCGGCTGGAGCTCAAAGTGAAAACCTTGAAAGCTCAGAACTCGGAGCTGGCGTCCACGGCCAACATGCTCAGGGAACAGGTGGCACAGCTTAAACAGAAAGTCATGAACTAA	GCTGTGTAGTAGTTGGCTTCGGGT	QERIKAERKRMRNRIAASKCRKRKLERIARLELKVKTLKAQNSELASTANMLREQVAQLKQKVMN*
CAGGAGCGGATCAAGGCGGAGAGGAAGCGCATGAGGAACCGCATCGCTGCCTCCAAGTGCCGAAAAAGGAAGCTGGAGAGAATAGCCCGGCTGGAGCTGAAAGTGAAAACCTTGAAAGCTCAGAACTCGGAGCTGGCGTCCACGGCCAACATGCTCAGGGAACAGGTGGCACAGCTTAAACAGAAAGTCATGAACTAA	ATTGCAATGCTGATGAGTGTGTGT	QERIKAERKRMRNRIAASKCRKRKLERIARLELKVKTLKAQNSELASTANMLREQVAQLKQKVMN*
CAGGAGCGGATCAAGGCGGAGAGGAAGCGCATGAGGAACCGCATCGCTGCCTCCAAGTGCCGAAAAAGGAAGCTGGAGAGAATAGCCCGGCTGGAGTTGAAAGTGAAAACCTTGAAAGCTCAGAACTCGGAGCTGGCGTCCACGGCCAACATGCTCAGGGAACAGGTGGCACAGCTTAAACAGAAAGTCATGAACTAA	TTGTGGTTTGCGAGGGGGGTGTGG	QERIKAERKRMRNRIAASKCRKRKLERIARLELKVKTLKAQNSELASTANMLREQVAQLKQKVMN*
CAGGAGCGGATCAAGGCGGAGAGGAAGCGCATGAGGAACCGCATCGCTGCCTCCAAGTGCCGAAAAAGGAAGCTGGAGAGAATCGCCCGGCTGGAGCTGAAAGTGAAAACCTTGAAAGCTCAGAACTCGGAGCTGGCGTCCACGGCCAACATGCTCAGGGAACAGGTGGCACAGCTTAAACAGAAAGTGATGAACTAA	TGCGCTGGGTTCTTTTTTGTCTGG	QERIKAERKRMRNRIAASKCRKRKLERIARLELKVKTLKAQNSELASTANMLREQVAQLKQKVMN*
CAGGAGCGGATCAAGGCGGAGAGGAAGCGCATGAGGAACCGCATCGCTGCCTCCAAGTGCCGAAAAAGGAAGCTGGAGAGAATCGCCCGGCTGGAGCTTAAAGTGAAAACCTTGAAAGCTCAGAACTCGGAGCTGGCGTCCACGGCCAACATGCTCAGGGAACAGGTGGCACAGCTTAAACAGAAAGTCATGAACTAA	GTCCGGCGGTGTTCCTTGAAAGGC	QERIKAERKRMRNRIAASKCRKRKLERIARLELKVKTLKAQNSELASTANMLREQVAQLKQKVMN*
CAGGAGCGGATCAAGGCGGAGAGGAAGCGCATGAGGAACCGCATCGCTGCCTCCAAGTGCAGAAAAAGGAAGCTGGAGAGAATCGCCCGGCTGGAGATGAAAGTGAAAACCTTGAAAGCTCAGAACTCGGAGCTGGCGTCCACGGCCAACATGCTCAGGGAACAGGTGGCACAGCTTAAACAGAAAGTCATGAACTAA	TGCTTTTGTGTGTGGTCTTTGTCG	QERIKAERKRMRNRIAASKCRKRKLERIARLEMKVKTLKAQNSELASTANMLREQVAQLKQKVMN*
CAGGAGCGGATCAAGGCGGAGAGGAAGCGCATGAGGAACCGCATCGCTGCCTCCAAGTGCAGAAAAAGGAAGCTGGAGAGAATCGCCCGGCTGGAGAACAAAGTGAAAACCTTGAAAGCTCAGAACTCGGAGCTGGCGTCCACGGCCAACATGCTCAGGGAACAGGTGGCACAGCTTAAACAGAAAGTCATGAACTAA	GTTCGTCTCGTTTACGGGTTGGAA	QERIKAERKRMRNRIAASKCRKRKLERIARLENKVKTLKAQNSELASTANMLREQVAQLKQKVMN*
CAGGAGCGGATCAAGGCGGAGAGGAAGCGCATGAGGAACCGCATCGCTGCCTCCAAGTGCCGAAAAAGGAAGCTGGAGAGAATCGCCCGGCTGGAGAATAAAGTGAAAACCTTGAAAGCTCAGAACTCGGAGCTGGCGTCCACGGCCAACATGCTCAGGGAACAGGTGGCACAGCTTAAACAGAAAGTCATGAACTAA	GGTGTTGGGGAAGCGCTCTCTCTA	QERIKAERKRMRNRIAASKCRKRKLERIARLENKVKTLKAQNSELASTANMLREQVAQLKQKVMN*
CAGGAGCGGATCAAGGCGGAGAGGAAGCGCATGAGGAACCGCATCGCTGCCTCAAAGTGCCGAAAAAGGAAGCTGGAGAGAATCGCCCGGCTGGAGCCGAAAGTGAAAACCTTGAAAGCTCAGAACTCGGAGCTGGCGTCCACGGCCAACATGCTCAGGGAACAGGTGGCACAGCTTAAACAGAAAGTCATGAACTAA	TTTTTTTCTTTGTAGGCTGGTACA	QERIKAERKRMRNRIAASKCRKRKLERIARLEPKVKTLKAQNSELASTANMLREQVAQLKQKVMN*
CAGGAGCGGATCAAGGCGGAGAGGAAGCGCATGAGGAACCGCATCGCTGCCTCCAAGTGCCGAAAAAGGAAGCTTGAGAGAATCGCCCGGCTGGAGCCGAAAGTGAAAACCTTGAAAGCTCAGAACTCGGAGCTGGCGTCCACGGCCAACATGCTCAGGGAACAGGTGGCACAGCTTAAACAGAAAGTCATGAACTAA	TATTGTTTGGGTGTTATGGGTTTG	QERIKAERKRMRNRIAASKCRKRKLERIARLEPKVKTLKAQNSELASTANMLREQVAQLKQKVMN*
CAGGAGAGGATCAAGGCGGAGAGGAAGCGCATGAGGAACCGCATCGCTGCCTCCAAGTGCCGAAAAAGGAAGCTGGAGAGAATCGCCCGGCTGGAGCAGAAAGTGAAAACCTTGAAAGCTCAGAACTCGGAGCTGGCGTCCACGGCCAACATGCTCAGGGAACAGGTGGCACAGCTTAAACAGAAAGTCATGAACTAA	TGTTTTTTTGCCATTTTGCTAATG	QERIKAERKRMRNRIAASKCRKRKLERIARLEQKVKTLKAQNSELASTANMLREQVAQLKQKVMN*
CAGGAGCGGATCAAGGCGGAGAGGAAGCGCATGAGGAACCGCATCGCTGCCTCCAAGTGCCGAAAAAGGAAGCTGGAGAGAATCGCCCGGCTGGAGCGTAAAGTGAAAACCTTGAAAGCTCAGAACTCGGAGCTGGCGTCCACGGCCAACATGCTCAGGGAACAGGTGGCACAGCTTAAACAGAAAGTCATGAACTAA	GTTCCGTGATGTTCAGTGTACGCT	QERIKAERKRMRNRIAASKCRKRKLERIARLERKVKTLKAQNSELASTANMLREQVAQLKQKVMN*
CAGGAGCGGATCAAGGCGGAGAGGAAGCGCATGAGGAACCGCATCGCTGCCTCCAAGTGCAGAAAAAGGAAGCTGGAGAGAATCGCCCGGCTGGAGTCGAAAGTGAAAACCTTGAAAGCTCAGAACTCGGAGCTGGCGTCCACGGCCAACATGCTCAGGGAACAGGTGGCACAGCTTAAACAGAAAGTCATGAACTAA	GTTTTCGGCAGTGAGCTTAAGTAG	QERIKAERKRMRNRIAASKCRKRKLERIARLESKVKTLKAQNSELASTANMLREQVAQLKQKVMN*
CAGGAGCGGATCAAGGCGGAGAGGAAGCGCATGAGGAACCGCATCGCTGCCTCCAAGTGCCGAAAAAGGAAGCTGGAGAGAATCGCCCGGCTGGAGAGTAAAGTGAAAACCTTGAAAGCTCAGAACTCGGAGCTGGCGTCCACGGCCAACATGCTCAGGGAACAGGTGGCACAGCTTAAACAGAAAGTCATGAACTAA	ATGGTACATGGGGTCTGTCTTTCT	QERIKAERKRMRNRIAASKCRKRKLERIARLESKVKTLKAQNSELASTANMLREQVAQLKQKVMN*
CAGGAGCGGATCAAGGCGGAGAGGAAGCGCATGAGGAACCGCATCGCTGCCTCCAAGTGCCGAAAAAGGAAGCTGGAGAGAATCGCCCGGCTGGAGAGTAAAGTGAAAACCTTGAAAGCTCAGAACTCGGAGCTGGCGTCCACGGCCAACATGCTCAGGGAACAGGTGGCACAGCTTAAACAGAAAGTCATGAACTAA	AGTGTGTGCCTGAGTTGTGTCTGT	QERIKAERKRMRNRIAASKCRKRKLERIARLESKVKTLKAQNSELASTANMLREQVAQLKQKVMN*
CAGGAGCGGATCAAGGCGGAGAGGAAGCGCATGAGGAACCGCATCGCTGCCTCCAAGTGCCGAAAAAGGAAGCTGGAGAGAATCGCCCGGCTGGAGGTTAAAGTGAAAACCTTGAAAGCTCAGAACTCGGAGCTGGCGTCCACGGCCAACATGCTCAGGGAACAGGTGGCACAGCTTAAACAGAAAGTCATGAACTAA	CTTGGAATCCTGTTTATTGCCGTG	QERIKAERKRMRNRIAASKCRKRKLERIARLEVKVKTLKAQNSELASTANMLREQVAQLKQKVMN*
CAGGAGCGGATCAAGGCGGAGAGGAAGCGCATGAGGAACCGCATCGCTGCCTCCAAGTGCCGAAAAAGGAAGCTGGAGAGAATCGCCCGGCTGGAGGAAGCGGTGAAAACCTTGAAAGCTCAGAACTCGGAGCTGGCGTCCACGGCCAACATGCTCAGGGAACAGGTGGCACAGCTTAAACAGAAAGTAATGAACTAA	TTGATGGAATAGACTGTTTCAGTC	QERIKAERKRMRNRIAASKCRKRKLERIARLEEAVKTLKAQNSELASTANMLREQVAQLKQKVMN*
CAGGAGCGGATCAAGGCGGAGAGGAAGCGCATGAGGAACCGCATCGCTGCCTCCAAGTGCCGAAAAAGGAAGCTGGAGAGAATCGCCCGGCTGGAGGAAGACGTGAAAACCTTGAAAGCTCAGAACTCGGAGCTGGCGTCCACGGCCAACATGCTCAGGGAACAGGTGGCACAGCTTAAACAGAAAGTAATGAACTAA	GGGTCTGTTTTACTCTTGACGTTC	QERIKAERKRMRNRIAASKCRKRKLERIARLEEDVKTLKAQNSELASTANMLREQVAQLKQKVMN*
CAGGAGCGGATCAAGGCGGAGAGGAAGCGCATGAGGAACCGCATCGCTGCCTCCAAGTGCCGAAAAAGGAAGCTGGAGAGAATCGCCCGGCTGGAGGAAGAAGTGAAAACCTTGAAAGCTCAGAACTCGGAGCTGGCGTCCACCGCCAACATGCTCAGGGAACAGGTGGCACAGCTTAAACAGAAAGTCATGAACTAA	ACATCCGAGTTTCGGTATCCTATT	QERIKAERKRMRNRIAASKCRKRKLERIARLEEEVKTLKAQNSELASTANMLREQVAQLKQKVMN*
CAGGAGCGGATCAAGGCGGAAAGGAAGCGCATGAGGAACCGCATCGCTGCCTCCAAGTGCCGAAAAAGGAAGCTGGAGAGAATCGCCCGGCTGGAGGAACACGTGAAAACCTTGAAAGCTCAGAACTCGGAGCTGGCGTCCACGGCCAACATGCTCAGGGAACAGGTGGCACAGCTTAAACAGAAAGTCATGAACTAA	GGCAGGACTTATTCAGAGTGGTGG	QERIKAERKRMRNRIAASKCRKRKLERIARLEEHVKTLKAQNSELASTANMLREQVAQLKQKVMN*
CAGGAGCGGATCAAGGCGGAGAGGAAGCGCATGAGGAACCGCATCGCTGCCTCCAAGTGCCGAAAAAGGAAGCTGGAGAGAATCGCCCGGCTGGAGGAACTCGTGAAAACCTTGAAAGCTCAGAACTCGGAGCTGGCGTCCACAGCCAACATGCTCAGGGAACAGGTGGCACAGCTTAAACAGAAAGTCATGAACTAA	TGGGGCTGTGACAGAGTTGCACTA	QERIKAERKRMRNRIAASKCRKRKLERIARLEELVKTLKAQNSELASTANMLREQVAQLKQKVMN*
CAGGAGCGGATCAAGGCGGAGAGGAAGCGCATGAGGAACCGCATCGCTGCCTCCAAGTGCCGAAAAAGGAAGCTGGAGAGAATCGCCCGGCTGGAGGAACCCGTGAAAACCTTGAAAGCTCAGAACTCGGAGCTGGCGTCCACGGCCAACATGCTCAGGGAACAGGTGGCACAGCTTAAACAGAAAGTAATGAACTAA	CGTGTCTTCATTTGAAAATCGCGA	QERIKAERKRMRNRIAASKCRKRKLERIARLEEPVKTLKAQNSELASTANMLREQVAQLKQKVMN*
CAGGAGCGGATCAAGGCGGAGAGGAAGCGCATGAGGAACCGCATCGCTGCCTCCAAGTGCCGGAAAAGGAAGCTGGAGAGAATCGCCCGGCTGGAGGAACCCGTGAAAACCTTGAAAGCTCAGAACTCGGAGCTGGCGTCCACGGCCAACATGCTCAGGGAACAGGTGGCACAGCTTAAACAGAAAGTCATGAACTAA	GTCTCTTTTGCATGGGTTCCAGTC	QERIKAERKRMRNRIAASKCRKRKLERIARLEEPVKTLKAQNSELASTANMLREQVAQLKQKVMN*
CAGGAGCGGATCAAGGCGGAGAGGAAGCGCATGAGGAACCGCATCGCTGCCTCCAAGTGCCGAAAAAGGAAGCTGGAGAGAATCGCCCGGCTGGAGGAACAGGTGAAAACCTTGAAAGCTCAGAACTCGGAGCTGGCGTCCACGGCCAACATGCTAAGGGAACAGGTGGCACAGCTTAAACAGAAAGTCATGAACTAA	GTTTTGCTGATGTTTTGGCACATT	QERIKAERKRMRNRIAASKCRKRKLERIARLEEQVKTLKAQNSELASTANMLREQVAQLKQKVMN*
CAGGAGCGGATCAAGGCGGAGAGGAAGCGCATGAGGAACCGCATCGCTGCCTCCAAGTGCAGAAAAAGGAAGCTGGAGAGAATCGCCCGGCTGGAGGAAACCGTGAAAACCTTGAAAGCTCAGAACTCGGAGCTGGCGTCCACGGCCAACATGCTCAGGGAACAGGTGGCACAGCTTAAACAGAAAGTCATGAACTAA	TGGGACTGTATTTTTAGAGCGCGC	QERIKAERKRMRNRIAASKCRKRKLERIARLEETVKTLKAQNSELASTANMLREQVAQLKQKVMN*
CAGGAGCGGATCAAGGCGGAGAGGAAGCGCATGAGGAACCGCATCGCTGCCTCCAAGTGCCGAAAAAGGAAGCTGGAGAGAATCGCCCGGCTGGAGGAAACCGTGAAAACCTTGAAAGCTCAGAACTCGGAGCTGGCGTCCACTGCCAACATGCTCAGGGAACAGGTGGCACAGCTTAAACAGAAAGTCATGAACTAA	GTTCATAGACTTCTCTCCTCTTTC	QERIKAERKRMRNRIAASKCRKRKLERIARLEETVKTLKAQNSELASTANMLREQVAQLKQKVMN*
CAGGAGCGGATCAAGGCGGAGAGGAAGCGCATGAGGAACCGCATAGCTGCCTCCAAGTGCCGAAAAAGGAAGCTGGAGAGAATCGCCCGGCTGGAGGAATGGGTGAAAACCTTGAAAGCTCAGAACTCGGAGCTGGCGTCCACGGCCAACATGCTCAGGGAACAGGTGGCACAGCTTAAACAGAAAGTCATGAACTAA	GTGGGGCTTACTTACCGGAAACTT	QERIKAERKRMRNRIAASKCRKRKLERIARLEEWVKTLKAQNSELASTANMLREQVAQLKQKVMN*
CAGGAGCGGATCAAGGCGGAGAGGAAGCGCATGAGGAACCGCATCGCTGCCTCCAAGTGCCGAAAAAGGAAGCTGGAGAGAATCGCCCGGCTGGAGGAATGGGTGAAAACCTTGAAAGCTCAGAACTCGGAGCTGGCGTCCACGGCCAACATGCTAAGGGAACAGGTGGCACAGCTTAAACAGAAAGTCATGAACTAA	GTGTATTAAGGGCTGTTGTTGTAT	QERIKAERKRMRNRIAASKCRKRKLERIARLEEWVKTLKAQNSELASTANMLREQVAQLKQKVMN*
CAGGAGCGGATCAAGGCGGAGAGGAAGCGCATGAGGAACCGCATCGCTGCCTCCAAGTGCCGAAAAAGGAAGCTGGAGAGAATCGCCCGGCTGGAGGAATGGGTGAAAACCTTGAAAGCTCAGAACTCGGAGCTTGCGTCCACGGCCAACATGCTCAGGGAACAGGTGGCACAGCTTAAACAGAAAGTCATGAACTAA	TTATGCTTTTGCGAACGTGAAGGT	QERIKAERKRMRNRIAASKCRKRKLERIARLEEWVKTLKAQNSELASTANMLREQVAQLKQKVMN*
CAGGAGCGGATCAAGGCGGAGAGGAAGCGCATGAGGAACCGCATAGCTGCCTCCAAGTGCCGAAAAAGGAAGCTGGAGAGAATCGCCCGGCTGGAGGAAAAAGCCAAAACCTTGAAAGCTCAGAACTCGGAGCTGGCGTCCACGGCCAACATGCTCAGGGAACAGGTGGCACAGCTTAAACAGAAAGTCATGAACTAA	ATATGGTTATGTGTTGTCCTCGTT	QERIKAERKRMRNRIAASKCRKRKLERIARLEEKAKTLKAQNSELASTANMLREQVAQLKQKVMN*
CAGGAGCGGATCAAGGCGGAGAGGAAGCGCATGAGGAACCGCATAGCTGCCTCCAAGTGCCGAAAAAGGAAGCTGGAGAGAATCGCCCGGCTGGAGGAAAAAGCGAAAACCTTGAAAGCTCAGAACTCGGAGCTGGCGTCCACGGCCAACATGCTCAGGGAACAGGTGGCACAGCTTAAACAGAAAGTCATGAACTAA	GTTGTGGTTTTCTGAGTGAAGTTA	QERIKAERKRMRNRIAASKCRKRKLERIARLEEKAKTLKAQNSELASTANMLREQVAQLKQKVMN*
CAGGAGCGGATCAAGGCGGAGAGGAAGCGCATGAGGAACCGCATCGCTGCCTCCAAGTGCAGAAAAAGGAAGCTGGAGAGAATCGCCCGGCTGGAGGAAAAAGCGAAAACCTTGAAAGCTCAGAACTCGGAGCTGGCGTCCACGGCCAACATGCTCAGGGAACAGGTGGCACAGCTTAAACAGAAAGTCATGAACTAA	GGTCCTTCATGCATTCAGGGCCTG	QERIKAERKRMRNRIAASKCRKRKLERIARLEEKAKTLKAQNSELASTANMLREQVAQLKQKVMN*
CAGGAGCGGATCAAGGCGGAGAGGAAGCGCATGAGGAACCGCATCGCTGCCTCCAAGTGCCGAAAAAGGAAGCTGGAGAGAATCGCCAGGCTGGAGGAAAAAGAGAAAACCTTGAAAGCTCAGAACTCGGAGCTGGCGTCCACGGCCAACATGCTCAGGGAACAGGTGGCACAGCTTAAACAGAAAGTCATGAACTAA	TTCGCCGCTATGCGTGGTTGAATG	QERIKAERKRMRNRIAASKCRKRKLERIARLEEKEKTLKAQNSELASTANMLREQVAQLKQKVMN*
CAGGAGCGGATCAAGGCGGAGAGGAAGCGCATGAGGAACCGCATCGCTGCCTCCAAGTGCCGAAAAAGGAAGCTGGAGAGAATCGCCCGGCTGGAGGAAAAAGGGAAAACCTTGAAAGCTCAGAACTCGGAGCTGGCGTCCACGGCCAACATGCTAAGGGAACAGGTGGCACAGCTTAAACAGAAAGTCATGAACTAA	GTTGTATCGTGTAATTAGTAGTTC	QERIKAERKRMRNRIAASKCRKRKLERIARLEEKGKTLKAQNSELASTANMLREQVAQLKQKVMN*
CAGGAGCGGATCAAGGCGGAGAGGAAGCGCATGAGGAACCGCATCGCTGCCTCCAAGTGCCGAAAAAGGAAGCTGGAGAGAATCGCCCGGCTGGAGGAAAAAGGGAAAACCTTGAAAGCTCAGAACTCGGAGCTGGCGTCCACGGCCAACATGCTCAGGGAACAGGTGGCACAGCTTAAACAGAAAGTAATGAACTAA	TCTCTTCGTTAGCTTCAGATTTTG	QERIKAERKRMRNRIAASKCRKRKLERIARLEEKGKTLKAQNSELASTANMLREQVAQLKQKVMN*
CAGGAGCGGATCAAGGCGGAGAGGAAGCGCATGAGGAACCGCATCGCTGCCTCCAAGTGCCGAAAAAGGAAGCTGGAGAGAATCGCCCGGCTGGAGGAAAAAGGGAAAACCTTGAAAGCTCAGAACTCGGAGCTGGCGTCCACGGCCAACATGCTCAGGGAACAGGTGGCACAGCTTAAACAGAAAGTAATGAACTAA	TGCCGAGGGCGTTGGAAGAAGGTC	QERIKAERKRMRNRIAASKCRKRKLERIARLEEKGKTLKAQNSELASTANMLREQVAQLKQKVMN*
CAGGAGCGGATCAAGGCTGAGAGGAAGCGCATGAGGAACCGCATCGCTGCCTCCAAGTGCCGAAAAAGGAAGCTGGAGAGAATCGCCCGGCTGGAGGAAAAAGGGAAAACCTTGAAAGCTCAGAACTCGGAGCTGGCGTCCACGGCCAACATGCTCAGGGAACAGGTGGCACAGCTTAAACAGAAAGTCATGAACTAA	TGTTAGGTTGTGTGGTAGCTGTCG	QERIKAERKRMRNRIAASKCRKRKLERIARLEEKGKTLKAQNSELASTANMLREQVAQLKQKVMN*
CAGGAGCGGATCAAGGCGGAGAGGAAGCGCATGAGGAACCGCATCGCTGCCTCCAAGTGCCGAAAAAGGAAGCTGGAGAGAATCGCCCGGCTGGAGGAAAAACTCAAAACCTTGAAAGCTCAGAACTCGGAGCTGGCGTCCACTGCCAACATGCTCAGGGAACAGGTGGCACAGCTTAAACAGAAAGTCATGAACTAA	TTGTTAGCATGCTCGATGGTCGGC	QERIKAERKRMRNRIAASKCRKRKLERIARLEEKLKTLKAQNSELASTANMLREQVAQLKQKVMN*
CAGGAGCGGATCAAGGCGGAGAGGAAGCGCATGAGGAACCGCATCGCTGCCTCCAAGTGCCGAAAAAGGAAGCTGGAGAGAATCGCCCGGCTGGAGGAAAAACTCAAAACCTTGAAAGCTCAGAACTCGGAGCTGGCGTCCACTGCCAACATGCTCAGGGAACAGGTGGCACAGCTTAAACAGAAAGTCATGAACTAA	TTGTTGCGAGCCTTAGGCCCGGTC	QERIKAERKRMRNRIAASKCRKRKLERIARLEEKLKTLKAQNSELASTANMLREQVAQLKQKVMN*
CAGGAGCGGATCAAGGCGGAGAGGAAGCGCATGAGGAACCGCATCGCTGCATCCAAGTGCCGAAAAAGGAAGCTGGAGAGAATCGCCCGGCTGGAGGAAAAAATGAAAACCTTGAAAGCTCAGAACTCGGAGCTGGCGTCCACGGCCAACATGCTCAGGGAACAGGTGGCACAGCTTAAACAGAAAGTCATGAACTAA	AGTTTGGGGTGCTGAGCAGTGAGG	QERIKAERKRMRNRIAASKCRKRKLERIARLEEKMKTLKAQNSELASTANMLREQVAQLKQKVMN*
CAGGAGCGGATCAAGGCGGAGAGGAAGCGCATGAGGAACCGCATCGCTGCCTCCAAGTGCCGAAAAAGGAAGCTGGAGAGAATAGCCCGGCTGGAGGAAAAACCGAAAACCTTGAAAGCTCAGAACTCGGAGCTGGCGTCCACGGCCAACATGCTCAGGGAACAGGTGGCACAGCTTAAACAGAAAGTCATGAACTAA	CCTGTATTTGCATAGGTCATGTAT	QERIKAERKRMRNRIAASKCRKRKLERIARLEEKPKTLKAQNSELASTANMLREQVAQLKQKVMN*
CAGGAGCGGATCAAGGCGGAGAGGAAGCGCATGAGGAACCGCATAGCTGCCTCCAAGTGCCGAAAAAGGAAGCTGGAGAGAATCGCCCGGCTGGAGGAAAAAAGCAAAACCTTGAAAGCTCAGAACTCGGAGCTGGCGTCCACGGCCAACATGCTCAGGGAACAGGTGGCACAGCTTAAACAGAAAGTCATGAACTAA	ACTTGAGATGCGGGGGTTATGCAA	QERIKAERKRMRNRIAASKCRKRKLERIARLEEKSKTLKAQNSELASTANMLREQVAQLKQKVMN*
CAGGAGCGGATCAAGGCGGAGAGGAAGCGCATGAGGAACCGCATCGCTGCCTCCAAGTGCCGAAAAAGGAAGCTGGAGAGAATCGCCAGGCTGGAGGAAAAATCCAAAACCTTGAAAGCTCAGAACTCGGAGCTGGCGTCCACGGCCAACATGCTCAGGGAACAGGTGGCACAGCTTAAACAGAAAGTCATGAACTAA	AGTTCTGCGGATGCGGTCGTTGGT	QERIKAERKRMRNRIAASKCRKRKLERIARLEEKSKTLKAQNSELASTANMLREQVAQLKQKVMN*
CAGGAGCGGATCAAGGCGGAGAGGAAGCGCATGAGGAACCGCATCGCTGCCTCCAAGTGCCGAAAAAGGAAGCTGGAGAGAATCGCCCGGCTGGAGGAAAAAAGCAAAACCTTGAAAGCTCAGAACTCGGAGCTGGCGTCCACGGCCAACATGCTAAGGGAACAGGTGGCACAGCTTAAACAGAAAGTCATGAACTAA	TTAGTAGCGTCGTTCATTGGCCAG	QERIKAERKRMRNRIAASKCRKRKLERIARLEEKSKTLKAQNSELASTANMLREQVAQLKQKVMN*
CAGGAGCGGATCAAGGCGGAGAGGAAGCGCATGAGGAACCGCATCGCTGCCTCCAAGTGCCGAAAAAGGAAGCTGGAGAGAATCGCCCGGCTGGAGGAAAAAAGCAAAACCTTGAAAGCTCAGAACTCGGAGCTGGCGTCCACGGCCAACATGCTCAGGGAACAGGTGGCACAGCTTAAACAGAAAGTAATGAACTAA	CGGTTGGTTTAAAGGGTTCAGTTC	QERIKAERKRMRNRIAASKCRKRKLERIARLEEKSKTLKAQNSELASTANMLREQVAQLKQKVMN*
CAGGAGCGGATCAAGGCGGAGAGGAAGCGAATGAGGAACCGCATCGCTGCCTCCAAGTGCCGAAAAAGGAAGCTGGAGAGAATCGCCCGGCTGGAGGAAAAAACCAAAACCTTGAAAGCTCAGAACTCGGAGCTGGCGTCCACGGCCAACATGCTCAGGGAACAGGTGGCACAGCTTAAACAGAAAGTCATGAACTAA	CGGTCATATTATTTGAGAGCTTTG	QERIKAERKRMRNRIAASKCRKRKLERIARLEEKTKTLKAQNSELASTANMLREQVAQLKQKVMN*
CAGGAGCGGATCAAGGCAGAGAGGAAGCGCATGAGGAACCGCATCGCTGCCTCCAAGTGCCGAAAAAGGAAGCTGGAGAGAATCGCCCGGCTGGAGGAAAAATGGAAAACCTTGAAAGCTCAGAACTCGGAGCTGGCGTCCACGGCCAACATGCTCAGGGAACAGGTGGCACAGCTTAAACAGAAAGTCATGAACTAA	CGGTTTGTGGTCGTAGGGCTGGAG	QERIKAERKRMRNRIAASKCRKRKLERIARLEEKWKTLKAQNSELASTANMLREQVAQLKQKVMN*
CAGGAGCGGATCAAGGCGGAGAGGAAGCGCATGAGGAACCGCATCGCTGCCTCCAAGTGCCGAAAAAGGAAGCTGGAGAGAATCGCCAGGCTGGAGGAAAAATGGAAAACCTTGAAAGCTCAGAACTCGGAGCTGGCGTCCACGGCCAACATGCTCAGGGAACAGGTGGCACAGCTTAAACAGAAAGTCATGAACTAA	TTTTTTGTTTTACGTGGGTCGGAG	QERIKAERKRMRNRIAASKCRKRKLERIARLEEKWKTLKAQNSELASTANMLREQVAQLKQKVMN*
CAGGAGCGGATCAAGGCGGAGAGGAAGCGCATGAGGAACCGCATCGCTGCCTCCAAGTGCCGAAAAAGGAAGCTGGAGAGAATCGCCCGGCTGGAGGAAAAATGGAAAACCTTGAAAGCTCAGAACTCGGAGCTGGCGTCCACAGCCAACATGCTCAGGGAACAGGTGGCACAGCTTAAACAGAAAGTCATGAACTAA	ATCTCTGTTCGTGTAAGACTATTC	QERIKAERKRMRNRIAASKCRKRKLERIARLEEKWKTLKAQNSELASTANMLREQVAQLKQKVMN*
CAGGAGCGGATCAAGGCGGAGAGGAAGCGCATGAGGAACCGCATCGCTGCCTCCAAGTGCCGAAAAAGGAAGCTGGAGAGAATCGCCCGGCTGGAGGAAAAATGGAAAACCTTGAAAGCTCAGAACTCGGAGCTGGCGTCCACGGCCAACATGCTCAGGGAACAGGTGGCACAGCTTAAACAGAAAGTAATGAACTAA	CGGGAGTTAGTCCGGTTTTCTCCG	QERIKAERKRMRNRIAASKCRKRKLERIARLEEKWKTLKAQNSELASTANMLREQVAQLKQKVMN*
CAGGAGCGGATCAAGGCGGAGAGGAAGCGAATGAGGAACCGCATCGCTGCCTCCAAGTGCCGAAAAAGGAAGCTGGAGAGAATCGCCCGGCTGGAGGAAAAAGTGTAGACCTTGAAAGCTCAGAACTCGGAGCTGGCGTCCACGGCCAACATGCTCAGGGAACAGGTGGCACAGCTTAAACAGAAAGTCATGAACTAA	GGTCAGAGTCATAGTGCTTTCAGA	QERIKAERKRMRNRIAASKCRKRKLERIARLEEKV*TLKAQNSELASTANMLREQVAQLKQKVMN*
CAGGAGCGGATCAAGGCGGAGAGGAAGCGCATGAGGAACCGCATCGCTGCCTCCAAGTGCCGAAAAAGGAAGCTGGAGAGAATCGCACGGCTGGAGGAAAAAGTGGCGACCTTGAAAGCTCAGAACTCGGAGCTGGCGTCCACGGCCAACATGCTCAGGGAACAGGTGGCACAGCTTAAACAGAAAGTCATGAACTAA	TTTGTGTTGGCATGCTAGTTTCCA	QERIKAERKRMRNRIAASKCRKRKLERIARLEEKVATLKAQNSELASTANMLREQVAQLKQKVMN*
CAGGAGCGGATCAAGGCTGAGAGGAAGCGCATGAGGAACCGCATCGCTGCCTCCAAGTGCCGAAAAAGGAAGCTGGAGAGAATCGCCCGGCTGGAGGAAAAAGTGGCGACCTTGAAAGCTCAGAACTCGGAGCTGGCGTCCACGGCCAACATGCTCAGGGAACAGGTGGCACAGCTTAAACAGAAAGTCATGAACTAA	GTCGCATGTTAGCTTTATTTGTTT	QERIKAERKRMRNRIAASKCRKRKLERIARLEEKVATLKAQNSELASTANMLREQVAQLKQKVMN*
CAGGAGCGGATCAAGGCTGAGAGGAAGCGCATGAGGAACCGCATCGCTGCCTCCAAGTGCCGAAAAAGGAAGCTGGAGAGAATCGCCCGGCTGGAGGAAAAAGTGTGCACCTTGAAAGCTCAGAACTCGGAGCTGGCGTCCACGGCCAACATGCTCAGGGAACAGGTGGCACAGCTTAAACAGAAAGTCATGAACTAA	TTGCATCCTCTATCTGGGCGCTAT	QERIKAERKRMRNRIAASKCRKRKLERIARLEEKVCTLKAQNSELASTANMLREQVAQLKQKVMN*
CAGGAGCGGATCAAGGCTGAGAGGAAGCGCATGAGGAACCGCATCGCTGCCTCCAAGTGCCGAAAAAGGAAGCTGGAGAGAATCGCCCGGCTGGAGGAAAAAGTGGAGACCTTGAAAGCTCAGAACTCGGAGCTGGCGTCCACGGCCAACATGCTCAGGGAACAGGTGGCACAGCTTAAACAGAAAGTCATGAACTAA	TAAGCATCAAAGTTGTCCCATATC	QERIKAERKRMRNRIAASKCRKRKLERIARLEEKVETLKAQNSELASTANMLREQVAQLKQKVMN*
CAGGAGCGGATCAAGGCGGAGAGGAAGCGAATGAGGAACCGCATCGCTGCCTCCAAGTGCCGAAAAAGGAAGCTGGAGAGAATCGCCCGGCTGGAGGAAAAAGTGGGGACCTTGAAAGCTCAGAACTCGGAGCTGGCGTCCACGGCCAACATGCTCAGGGAACAGGTGGCACAGCTTAAACAGAAAGTCATGAACTAA	ATTTGCGGTCTACTTCGGTCGTCT	QERIKAERKRMRNRIAASKCRKRKLERIARLEEKVGTLKAQNSELASTANMLREQVAQLKQKVMN*
CAGGAGCGGATCAAGGCGGAGAGGAAGCGCATGAGGAACCGCATCGCTGCCTCCAAGTGCCGAAAAAGGAAGCTGGAGAGAATCGCCCGGCTGGAGGAAAAAGTGGGGACCTTGAAAGCTCAGAACTCGGAGCTGGCGTCAACGGCCAACATGCTCAGGGAACAGGTGGCACAGCTTAAACAGAAAGTCATGAACTAA	TGTTTCTGTGGTGGTTTATATTAC	QERIKAERKRMRNRIAASKCRKRKLERIARLEEKVGTLKAQNSELASTANMLREQVAQLKQKVMN*
CAGGAGCGGATCAAGGCGGAGAGGAAGCGCATGAGGAATCGCATCGCTGCCTCCAAGTGCCGAAAAAGGAAGCTGGAGAGAATCGCCCGGCTGGAGGAAAAAGTGCTCACCTTGAAAGCTCAGAACTCGGAGCTGGCGTCCACGGCCAACATGCTCAGGGAACAGGTGGCACAGCTTAAACAGAAAGTCATGAACTAA	GATTTGATAATTTCTCCTCTGGTG	QERIKAERKRMRNRIAASKCRKRKLERIARLEEKVLTLKAQNSELASTANMLREQVAQLKQKVMN*
CAGGAGCGGATCAAGGCGGAGAGGAAGCGCATGAGGAACCGCATCGCTGCCTCCAAGTGCCGAAAAAGGAAGCTGGAGAGAATCGCCAGGCTGGAGGAAAAAGTGCCCACCTTGAAAGCTCAGAACTCGGAGCTGGCGTCCACGGCCAACATGCTCAGGGAACAGGTGGCACAGCTTAAACAGAAAGTCATGAACTAA	TCGTGGTGTATCGGTGGTCTACAG	QERIKAERKRMRNRIAASKCRKRKLERIARLEEKVPTLKAQNSELASTANMLREQVAQLKQKVMN*
CAGGAGCGGATCAAGGCGGAGAGGAAGCGCATGAGGAACCGCATCGCTGCCTCCAAGTGCCGAAAAAGGAAGCTGGAGAGAATCGCCCGGCTGGAGGAAAAAGTGCCCACCTTGAAAGCTCAGAACTCGGAGCTGGCGTCCACGGCCAACATGCTCAGGGAACAGGTAGCACAGCTTAAACAGAAAGTCATGAACTAA	CGTGGCCTTTCGGGTGCGATTCCT	QERIKAERKRMRNRIAASKCRKRKLERIARLEEKVPTLKAQNSELASTANMLREQVAQLKQKVMN*
CAGGAGCGGATCAAGGCGGAGAGGAAGCGCATGAGGAACCGCATCGCTGCCTCCAAGTGCCGAAAAAGGAAGCTGGAGAGAATCGCCCGGCTGGAGGAAAAAGTGCCCACCTTGAAAGCTCAGAACTCTGAGCTGGCGTCCACGGCCAACATGCTCAGGGAACAGGTGGCACAGCTTAAACAGAAAGTCATGAACTAA	ATATTTCGGTGCGGAAGTGTGCGT	QERIKAERKRMRNRIAASKCRKRKLERIARLEEKVPTLKAQNSELASTANMLREQVAQLKQKVMN*
CAGGAGCGGATCAAGGCGGAGAGGAAGCGCATGAGGAACCGCATCGCTGCCTCCAAGTGCCGAAAAAGGAAGCTGGAGAGAATCGCCCGGCTGGAGGAAAAAGTGCGCACCTTGAAAGCTCAGAACTCGGAGCTTGCGTCCACGGCCAACATGCTCAGGGAACAGGTGGCACAGCTTAAACAGAAAGTCATGAACTAA	TTCTCTATATCGTGCAGTTTCGCC	QERIKAERKRMRNRIAASKCRKRKLERIARLEEKVRTLKAQNSELASTANMLREQVAQLKQKVMN*
CAGGAGCGGATCAAGGCTGAGAGGAAGCGCATGAGGAACCGCATCGCTGCCTCCAAGTGCCGAAAAAGGAAGCTGGAGAGAATCGCCCGGCTGGAGGAAAAAGTGCGCACCTTGAAAGCTCAGAACTCGGAGCTGGCGTCCACGGCCAACATGCTCAGGGAACAGGTGGCACAGCTTAAACAGAAAGTCATGAACTAA	CCTATTTTTGGGTAGGATAGTTGT	QERIKAERKRMRNRIAASKCRKRKLERIARLEEKVRTLKAQNSELASTANMLREQVAQLKQKVMN*
CAGGAGCGGATCAAGGCGGAGAGGAAGCGCATGAGGAACCGCATCGCTGCCTCCAAGTGCCGAAAAAGGAAGCTGGAGAGAATCGCCCGGCTGGAGGAAAAAGTGTCCACCTTGAAAGCTCAGAACTCGGAGCTGGCGTCCACGGCCAACATGCTCAGGGAACAGGTGGCACAGCTTAAACAGAAAGTAATGAACTAA	CCTGCTTGCGTGACTTTGGTGGGG	QERIKAERKRMRNRIAASKCRKRKLERIARLEEKVSTLKAQNSELASTANMLREQVAQLKQKVMN*
CAGGAGCGGATCAAGGCGGAGAGGAAGCGCATGAGGAACCGCATCGCTGCCTCCAAGTGCCGAAAAAGGAAGCTGGAGAGAATCGCCCGGCTGGAGGAAAAAGTGACCACCTTGAAAGCTCAGAACTCGGAGCTGGCGTCCACGGCCAACATGCTCAGGGAACAGGTGGCACAGCTTAAACAGAAAGTAATGAACTAA	GTCCTGGGATGTGTTTGCGTCTTT	QERIKAERKRMRNRIAASKCRKRKLERIARLEEKVTTLKAQNSELASTANMLREQVAQLKQKVMN*
CAGGAGCGGATCAAGGCGGAGAGGAAGCGCATGAGGAACCGCATCGCTGCCTCCAAGTGCCGAAAAAGGAAGCTGGAGAGAATCGCCCGGCTGGAGGAAAAAGTGGTCACCTTGAAAGCTCAGAACTCGGAGCTTGCGTCCACGGCCAACATGCTCAGGGAACAGGTGGCACAGCTTAAACAGAAAGTCATGAACTAA	GGTTCTAGATCAAAAGTTGGTGCG	QERIKAERKRMRNRIAASKCRKRKLERIARLEEKVVTLKAQNSELASTANMLREQVAQLKQKVMN*
CAGGAGCGGATCAAGGCGGAGAGGAAGCGCATGAGGAACCGCATCGCTGCTTCCAAGTGCCGAAAAAGGAAGCTGGAGAGAATCGCCCGGCTGGAGGAAAAAGTGGTCACCTTGAAAGCTCAGAACTCGGAGCTGGCGTCCACGGCCAACATGCTCAGGGAACAGGTGGCACAGCTTAAACAGAAAGTCATGAACTAA	GGGGGTGCGTTTTGTCGTATACTG	QERIKAERKRMRNRIAASKCRKRKLERIARLEEKVVTLKAQNSELASTANMLREQVAQLKQKVMN*
CAGGAGCGGATCAAGGCGGAGAGGAAGCGCATGAGGAACCGCATCGCTGCCTCCAAGTGCCGAAAAAGGAAGCTGGAGAGAATCGCCAGGCTGGAGGAAAAAGTGTGGACCTTGAAAGCTCAGAACTCGGAGCTGGCGTCCACGGCCAACATGCTCAGGGAACAGGTGGCACAGCTTAAACAGAAAGTCATGAACTAA	TGCTCGGTTCCTTGGGTGTAATTG	QERIKAERKRMRNRIAASKCRKRKLERIARLEEKVWTLKAQNSELASTANMLREQVAQLKQKVMN*
CAGGAGCGGATCAAGGCGGAGAGGAAGCGCATGAGGAACCGCATCGCTGCCTCCAAGTGCCGAAAAAGGAAGCTGGAGAGAATCGCCCGGCTGGAGGAAAAAGTGAAAGCCTTAAAAGCTCAGAACTCGGAGCTGGCGTCCACGGCCAACATGCTCAGGGAACAGGTGGCACAGCTTAAACAGAAAGTCATGAACTAA	TTTCTGTTTTGTGGGTGGATACTC	QERIKAERKRMRNRIAASKCRKRKLERIARLEEKVKALKAQNSELASTANMLREQVAQLKQKVMN*
CAGGAGCGGATCAAGGCGGAGAGGAAGCGCATGAGGAACCGCATCGCTGCCTCCAAGTGCCGAAAAAGGAAGCTGGAGAGAATCGCCCGGCTGGAGGAAAAAGTGAAAGAGTTGAAAGCTCAGAACTCGGAGCTGGCGTCCACGGCCAACATGCTAAGGGAACAGGTGGCACAGCTTAAACAGAAAGTCATGAACTAA	ATAGTGAGATTGCGCTATTGTGTT	QERIKAERKRMRNRIAASKCRKRKLERIARLEEKVKELKAQNSELASTANMLREQVAQLKQKVMN*
CAGGAGCGGATCAAGGCGGAGAGGAAGCGCATGAGGAACCGCATCGCTGCCTCCAAGTGCAGAAAAAGGAAGCTGGAGAGAATCGCCCGGCTGGAGGAAAAAGTGAAAGGGTTGAAAGCTCAGAACTCGGAGCTGGCGTCCACGGCCAACATGCTCAGGGAACAGGTGGCACAGCTTAAACAGAAAGTCATGAACTAA	CTTTGCAGCGTATTTATTTTTGGC	QERIKAERKRMRNRIAASKCRKRKLERIARLEEKVKGLKAQNSELASTANMLREQVAQLKQKVMN*
CAGGAGCGGATCAAGGCGGAGAGGAAGCGCATGAGGAACCGCATCGCTGCCTCCAAGTGCCGAAAAAGGAAGCTGGAGAGAATAGCCCGGCTGGAGGAAAAAGTGAAAGGGTTGAAAGCTCAGAACTCGGAGCTGGCGTCCACGGCCAACATGCTCAGGGAACAGGTGGCACAGCTTAAACAGAAAGTCATGAACTAA	GGTTTATTTGTTGCCCCTTACGAT	QERIKAERKRMRNRIAASKCRKRKLERIARLEEKVKGLKAQNSELASTANMLREQVAQLKQKVMN*
CAGGAGCGGATCAAGGCGGAGAGGAAGCGCATGAGGAACCGCATCGCTGCCTCCAAGTGCCGAAAAAGGAAGCTGGAGAGAATCGCCCGGCTGGAGGAAAAAGTGAAACCATTGAAAGCTCAGAACTCGGAGCTGGCGTCCACGGCCAACATGCTCAGGGAACAGGTGGCACAGCTTAAACAGAAAGTCATGAACTAA	TTTTTATATTCTTGGGAGGTGCGG	QERIKAERKRMRNRIAASKCRKRKLERIARLEEKVKPLKAQNSELASTANMLREQVAQLKQKVMN*
CAGGAGCGGATCAAGGCGGAGAGGAAGCGCATGAGGAACCGCATCGCTGCCTCCAAGTGCCGAAAAAGGAAGCTGGAGAGAATCGCCAGGCTGGAGGAAAAAGTGAAACAGTTGAAAGCTCAGAACTCGGAGCTGGCGTCCACGGCCAACATGCTCAGGGAACAGGTGGCACAGCTTAAACAGAAAGTCATGAACTAA	TGCGTTGAGTACGTCCATCGATTC	QERIKAERKRMRNRIAASKCRKRKLERIARLEEKVKQLKAQNSELASTANMLREQVAQLKQKVMN*
CAGGAGCGGATCAAGGCGGAGAGGAAGCGCATGAGGAACCGCATCGCTGCCTCCAAGTGCCGAAAAAGGAAGCTGGAGAGAATCGCCCGGCTGGAGGAAAAAGTGAAAAGGTTGAAAGCTCAGAACTCGGAGCTTGCGTCCACGGCCAACATGCTCAGGGAACAGGTGGCACAGCTTAAACAGAAAGTCATGAACTAA	GGCTTTTAAGAAGTAGTTGTTCAG	QERIKAERKRMRNRIAASKCRKRKLERIARLEEKVKRLKAQNSELASTANMLREQVAQLKQKVMN*
CAGGAGCGGATCAAGGCTGAGAGGAAGCGCATGAGGAACCGCATCGCTGCCTCCAAGTGCCGAAAAAGGAAGCTGGAGAGAATCGCCCGGCTGGAGGAAAAAGTGAAAAGCTTGAAAGCTCAGAACTCGGAGCTGGCGTCCACGGCCAACATGCTCAGGGAACAGGTGGCACAGCTTAAACAGAAAGTCATGAACTAA	TTTGTGGGTTGGGTTGGGTCGCCT	QERIKAERKRMRNRIAASKCRKRKLERIARLEEKVKSLKAQNSELASTANMLREQVAQLKQKVMN*
CAGGAGCGGATCAAGGCGGAGAGGAAGCGCATGAGGAACCGCATCGCTGCCTCCAAGTGCAGAAAAAGGAAGCTGGAGAGAATCGCCCGGCTGGAGGAAAAAGTGAAAGTCTTGAAAGCTCAGAACTCGGAGCTGGCGTCCACGGCCAACATGCTCAGGGAACAGGTGGCACAGCTTAAACAGAAAGTCATGAACTAA	GCATTCTTCATAAGCCGCTGTGTA	QERIKAERKRMRNRIAASKCRKRKLERIARLEEKVKVLKAQNSELASTANMLREQVAQLKQKVMN*
CAGGAGCGGATCAAGGCGGAGAGGAAGCGCATGAGGAACCGCATCGCTGCCTCCAAGTGCCGAAAAAGGAAGCTGGAGAGAATCGCCCGGCTTGAGGAAAAAGTGAAAACCTAGAAAGCTCAGAACTCGGAGCTGGCGTCCACGGCCAACATGCTCAGGGAACAGGTGGCACAGCTTAAACAGAAAGTCATGAACTAA	TTTAGGGGTTATTCGTCAGTCTAT	QERIKAERKRMRNRIAASKCRKRKLERIARLEEKVKT*KAQNSELASTANMLREQVAQLKQKVMN*
CAGGAGCGGATAAAGGCGGAGAGGAAGCGCATGAGGAACCGCATCGCTGCCTCCAAGTGCCGAAAAAGGAAGCTGGAGAGAATCGCCCGGCTGGAGGAAAAAGTGAAAACCGCCAAAGCTCAGAACTCGGAGCTGGCGTCCACGGCCAACATGCTCAGGGAACAGGTGGCACAGCTTAAACAGAAAGTCATGAACTAA	ACAGTTTTCGTTTGGTATCTGTTA	QERIKAERKRMRNRIAASKCRKRKLERIARLEEKVKTAKAQNSELASTANMLREQVAQLKQKVMN*
CAGGAGCGGATAAAGGCGGAGAGGAAGCGCATGAGGAACCGCATCGCTGCCTCCAAGTGCCGAAAAAGGAAGCTGGAGAGAATCGCCCGGCTGGAGGAAAAAGTGAAAACCGCCAAAGCTCAGAACTCGGAGCTGGCGTCCACGGCCAACATGCTCAGGGAACAGGTGGCACAGCTTAAACAGAAAGTCATGAACTAA	ACAGTGTTCATTCGTTTGGTTTAC	QERIKAERKRMRNRIAASKCRKRKLERIARLEEKVKTAKAQNSELASTANMLREQVAQLKQKVMN*
CAGGAGCGGATCAAGGCGGAGAGGAAGCGCATGAGGAACCGCATCGCTGCCTCCAAGTGCCGAAAAAGGAAGCTGGAGAGAATCGCACGGCTGGAGGAAAAAGTGAAAACCGCGAAAGCTCAGAACTCGGAGCTGGCGTCCACGGCCAACATGCTCAGGGAACAGGTGGCACAGCTTAAACAGAAAGTCATGAACTAA	GGTGGCGTATTAGCTTTTGTGATC	QERIKAERKRMRNRIAASKCRKRKLERIARLEEKVKTAKAQNSELASTANMLREQVAQLKQKVMN*
CAGGAGCGGATCAAGGCGGAGAGGAAGCGCATGAGGAACCGCATCGCTGCCTCCAAGTGCCGAAAAAGGAAGCTGGAGAGAATCGCACGGCTGGAGGAAAAAGTGAAAACCGCGAAAGCTCAGAACTCGGAGCTGGCGTCCACGGCCAACATGCTCAGGGAACAGGTGGCACAGCTTAAACAGAAAGTCATGAACTAA	GGCTGCGGTTCTTTGTTTTGGGAC	QERIKAERKRMRNRIAASKCRKRKLERIARLEEKVKTAKAQNSELASTANMLREQVAQLKQKVMN*
CAGGAGCGGATCAAGGCGGAGAGGAAGCGCATGAGGAACCGCATCGCTGCCTCCAAGTGCCGAAAAAGGAAGCTGGAGAGAATCGCCCGGCTGGAGGAAAAAGTGAAAACCGACAAAGCTCAGAACTCGGAGCTGGCGTCCACGGCCAACATGCTCAGGGAACAGGTGGCACAGCTTAAACAGAAAGTAATGAACTAA	TTTTTTTCTAGGGGGTTGATTGGG	QERIKAERKRMRNRIAASKCRKRKLERIARLEEKVKTDKAQNSELASTANMLREQVAQLKQKVMN*
CAGGAGCGGATCAAGGCGGAGAGGAAGCGCATGAGGAACCGCATCGCTGCATCCAAGTGCCGAAAAAGGAAGCTGGAGAGAATCGCCCGGCTGGAGGAAAAAGTGAAAACCGAGAAAGCTCAGAACTCGGAGCTGGCGTCCACGGCCAACATGCTCAGGGAACAGGTGGCACAGCTTAAACAGAAAGTCATGAACTAA	TTAATTTACTTGTCATTTTTTTGC	QERIKAERKRMRNRIAASKCRKRKLERIARLEEKVKTEKAQNSELASTANMLREQVAQLKQKVMN*
CAGGAGCGGATCAAGGCGGAGAGGAAGCGCATGAGGAACCGCATCGCTGCCTCCAAGTGCCGAAAAAGGAAGCTGGAGAGAATCGCCCGGCTGGAGGAAAAAGTGAAAACCTTTAAAGCTCAGAACTCGGAGCTGGCGTCCACGGCCAACATGCTCAGGGAACAGGTGGCACAGCTTAAACAGAAAGTCATGAACTAA	ATATCTCTGCGATGTTTTGATAGG	QERIKAERKRMRNRIAASKCRKRKLERIARLEEKVKTFKAQNSELASTANMLREQVAQLKQKVMN*
CAGGAGCGGATCAAGGCGGAGAGGAAGCGCATGAGGAACCGCATCGCTGCCTCCAAGTGCCGAAAAAGGAAGCTGGAGAGAATCGCCCGGCTGGAGGAAAAAGTGAAAACCTTTAAAGCTCAGAACTCGGAGCTGGCGTCCACGGCCAACATGCTCAGGGAACAGGTGGCACAGCTTAAACAGAAAGTCATGAACTAA	TTTGTTATCTAGGTTCTGGTATAC	QERIKAERKRMRNRIAASKCRKRKLERIARLEEKVKTFKAQNSELASTANMLREQVAQLKQKVMN*
CAGGAGCGGATCAAGGCGGAGAGGAAGCGCATGAGGAACCGCATCGCTGCATCCAAGTGCCGAAAAAGGAAGCTGGAGAGAATCGCCCGGCTGGAGGAAAAAGTGAAAACCGGGAAAGCTCAGAACTCGGAGCTGGCGTCCACGGCCAACATGCTCAGGGAACAGGTGGCACAGCTTAAACAGAAAGTCATGAACTAA	GTCGTGCTACACAGCGTTTTTAGA	QERIKAERKRMRNRIAASKCRKRKLERIARLEEKVKTGKAQNSELASTANMLREQVAQLKQKVMN*
CAGGAGCGGATCAAGGCGGAGAGGAAGCGCATGAGGAACCGCATCGCTGCCTCCAAGTGCCGAAAAAGGAAGCTGGAGAGAATCGCCAGGCTGGAGGAAAAAGTGAAAACCGGGAAAGCTCAGAACTCGGAGCTGGCGTCCACGGCCAACATGCTCAGGGAACAGGTGGCACAGCTTAAACAGAAAGTCATGAACTAA	TTTGGTTATGGAAATTTGAGGCGG	QERIKAERKRMRNRIAASKCRKRKLERIARLEEKVKTGKAQNSELASTANMLREQVAQLKQKVMN*
CAGGAGCGGATCAAGGCGGAGAGGAAGCGCATGAGGAACCGCATCGCTGCCTCCAAGTGCCGAAAAAGGAAGCTGGAGAGAATCGCCCGGCTAGAGGAAAAAGTGAAAACCGGGAAAGCTCAGAACTCGGAGCTGGCGTCCACGGCCAACATGCTCAGGGAACAGGTGGCACAGCTTAAACAGAAAGTCATGAACTAA	TTGCTGTTAACCTGGCGGGTTGCG	QERIKAERKRMRNRIAASKCRKRKLERIARLEEKVKTGKAQNSELASTANMLREQVAQLKQKVMN*
CAGGAGCGGATCAAGGCGGAGAGGAAGCGCATGAGGAACCGCATCGCTGCCTCCAAGTGCCGAAAAAGGAAGCTGGAGAGAATCGCCCGGCTGGAGGAAAAAGTGAAAACCGGAAAAGCTCAGAACTCGGAGCTGGCGTCCACGGCCAACATGCTCAGGGAACAGGTGGCACAGCTTAAACAGAAAGTCATGAACTAA	CTCTTTTATGTTATGACCTGTATT	QERIKAERKRMRNRIAASKCRKRKLERIARLEEKVKTGKAQNSELASTANMLREQVAQLKQKVMN*
CAGGAGCGGATCAAGGCGGAGAGGAAGCGCATGAGGAACCGCATCGCTGCCTCCAAGTGCCGAAAAAGGAAGCTGGAGAGAATCGCCCGGCTGGAGGAAAAAGTGAAAACCGGGAAAGCTCAGAACTCGGAGCTGGCGTCCACGGCCAACATGCTCAGGGAACAGGTTGCACAGCTTAAACAGAAAGTCATGAACTAA	CTGAGTTGTGTAGTGACGGTGATG	QERIKAERKRMRNRIAASKCRKRKLERIARLEEKVKTGKAQNSELASTANMLREQVAQLKQKVMN*
CAGGAGCGGATCAAGGCGGAGAGGAAGCGCATGAGGAACCGCATCGCTGCCTCCAAGTGCCGAAAAAGGAAGCTGGAGAGAATCGCCCGGCTGGAGGAAAAAGTGAAAACCAAGAAAGCTCAGAACTCGGAGCTGGCGTCCACGGCCAACATGCTCAGGGAACAGGTTGCACAGCTTAAACAGAAAGTCATGAACTAA	GTTTGGTATCATTTCACGAATCGG	QERIKAERKRMRNRIAASKCRKRKLERIARLEEKVKTKKAQNSELASTANMLREQVAQLKQKVMN*
CAGGAGCGGATCAAGGCTGAGAGGAAGCGCATGAGGAACCGCATCGCTGCCTCCAAGTGCCGAAAAAGGAAGCTGGAGAGAATCGCCCGGCTGGAGGAAAAAGTGAAAACCAACAAAGCTCAGAACTCGGAGCTGGCGTCCACGGCCAACATGCTCAGGGAACAGGTGGCACAGCTTAAACAGAAAGTCATGAACTAA	GACATATTTTTCAGGCGGGTTGGT	QERIKAERKRMRNRIAASKCRKRKLERIARLEEKVKTNKAQNSELASTANMLREQVAQLKQKVMN*
CAGGAGCGGATCAAGGCGGAGAGGAAGCGCATGAGGAACCGCATCGCTGCCTCCAAGTGCCGAAAAAGGAAGCTGGAGAGAATCGCACGGCTGGAGGAAAAAGTGAAAACCCCCAAAGCTCAGAACTCGGAGCTGGCGTCCACGGCCAACATGCTCAGGGAACAGGTGGCACAGCTTAAACAGAAAGTCATGAACTAA	GTTTTGCTCTTTGTCTTTGCGTGG	QERIKAERKRMRNRIAASKCRKRKLERIARLEEKVKTPKAQNSELASTANMLREQVAQLKQKVMN*
CAGGAGCGGATCAAGGCGGAGAGGAAGCGCATGAGGAACCGCATCGCTGCCTCCAAGTGCCGAAAAAGGAAGCTGGAGAGAATCGCCCGGCTGGAGGAAAAAGTGAAAACCCCCAAAGCTCAGAACTCGGAGCTGGCGTCCACGGCCAACATGCTCAGGGAACAAGTGGCACAGCTTAAACAGAAAGTCATGAACTAA	GTCATCGCGTCCTATATGCGTGTT	QERIKAERKRMRNRIAASKCRKRKLERIARLEEKVKTPKAQNSELASTANMLREQVAQLKQKVMN*
CAGGAGCGGATCAAGGCGGAGAGGAAGCGCATGAGGAACCGCATCGCTGCCTCCAAGTGCCGAAAAAGGAAGCTGGAGAGAATCGCCCGGCTGGAGGAAAAAGTGAAAACCCCCAAAGCTCAGAACTCGGAGCTGGCGTCCACTGCCAACATGCTCAGGGAACAGGTGGCACAGCTTAAACAGAAAGTCATGAACTAA	GTCCGTTGGTGTCGCTTGTTCGCG	QERIKAERKRMRNRIAASKCRKRKLERIARLEEKVKTPKAQNSELASTANMLREQVAQLKQKVMN*
CAGGAGCGGATCAAGGCGGAGAGGAAGCGCATGAGGAACCGCATCGCTGCCTCCAAGTGCCGAAAAAGGAAGCTGGAGAGAATCGCCCGGCTGGAGGAAAAAGTGAAAACCCGCAAAGCTCAGAACTCGGAGCTGGCGTCCACGGCCAACATGCTCAGGGAACAGGTTGCACAGCTTAAACAGAAAGTCATGAACTAA	GTTCGTGTGTACGATTAATTCATA	QERIKAERKRMRNRIAASKCRKRKLERIARLEEKVKTRKAQNSELASTANMLREQVAQLKQKVMN*
CAGGAGCGGATCAAGGCGGAGAGGAAGCGCATGAGGAACCGCATCGCTGCCTCCAAGTGCCGAAAAAGGAAGCTGGAGAGAATCGCCCGGCTGGAGGAAAAAGTGAAAACCTCCAAAGCTCAGAACTCGGAGCTTGCGTCCACGGCCAACATGCTCAGGGAACAGGTGGCACAGCTTAAACAGAAAGTCATGAACTAA	TGTTGTTAAATATTAACGAATAAT	QERIKAERKRMRNRIAASKCRKRKLERIARLEEKVKTSKAQNSELASTANMLREQVAQLKQKVMN*
CAGGAGCGGATCAAGGCGGAGAGGAAGCGCATGAGGAACCGCATCGCTGCCTCCAAGTGCCGAAAAAGGAAGCTGGAGAGAATCGCCCGGCTGGAGGAAAAAGTGAAAACCTCGAAAGCTCAGAACTCGGAGCTGGCGTCCACGGCGAACATGCTCAGGGAACAGGTGGCACAGCTTAAACAGAAAGTCATGAACTAA	TGATGATTCTGACTGACTTTGGCA	QERIKAERKRMRNRIAASKCRKRKLERIARLEEKVKTSKAQNSELASTANMLREQVAQLKQKVMN*
CAGGAGCGGATCAAGGCGGAGAGGAAGCGCATGAGGAACCGCATCGCTGCCTCAAAGTGCCGAAAAAGGAAGCTGGAGAGAATCGCCCGGCTGGAGGAAAAAGTGAAAACCACGAAAGCTCAGAACTCGGAGCTGGCGTCCACGGCCAACATGCTCAGGGAACAGGTGGCACAGCTTAAACAGAAAGTCATGAACTAA	TTTTAGTTATGGGGGATGTACCGC	QERIKAERKRMRNRIAASKCRKRKLERIARLEEKVKTTKAQNSELASTANMLREQVAQLKQKVMN*
CAGGAGCGGATCAAGGCGGAGAGGAAGCGCATGAGGAACCGCATCGCTGCCTCCAAGTGCCGAAAAAGGAAGCTGGAGAGAATCGCCAGGCTGGAGGAAAAAGTGAAAACCGTGAAAGCTCAGAACTCGGAGCTGGCGTCCACGGCCAACATGCTCAGGGAACAGGTGGCACAGCTTAAACAGAAAGTCATGAACTAA	GTGCGGTTGGGGGTGACTTGGAGG	QERIKAERKRMRNRIAASKCRKRKLERIARLEEKVKTVKAQNSELASTANMLREQVAQLKQKVMN*
CAGGAGCGGATCAAGGCGGAGAGGAAGCGCATGAGGAACCGCATCGCTGCCTCCAAGTGCCGAAAAAGGAAGCTGGAGAGAATCGCCCGGCTGGAGGAAAAAGTGAAAACCTTGTAGGCTCAGAACTCGGAGCTGGCGTCCACGGCCAACATGCTCAGGGAACAGGTTGCACAGCTTAAACAGAAAGTCATGAACTAA	TCGTGCTTTCGTTACTGTCCGCTT	QERIKAERKRMRNRIAASKCRKRKLERIARLEEKVKTL*AQNSELASTANMLREQVAQLKQKVMN*
CAGGAGCGGATCAAGGCGGAGAGGAAGCGCATGAGGAACCGCATCGCTGCCTCCAAGTGCCGAAAAAGGAAGCTGGAGAGAATCGCCAGGCTGGAGGAAAAAGTGAAAACCTTGTGCGCTCAGAACTCGGAGCTGGCGTCCACGGCCAACATGCTCAGGGAACAGGTGGCACAGCTTAAACAGAAAGTCATGAACTAA	TTTCGAGTCTTGCGGTTTAATAAC	QERIKAERKRMRNRIAASKCRKRKLERIARLEEKVKTLCAQNSELASTANMLREQVAQLKQKVMN*
CAGGAGCGGATCAAGGCGGAGAGGAAGCGCATGAGGAACCGCATCGCTGCCTCCAAGTGCCGAAAAAGGAAGCTGGAGAGAATCGCCAGGCTGGAGGAAAAAGTGAAAACCTTGGACGCTCAGAACTCGGAGCTGGCGTCCACGGCCAACATGCTCAGGGAACAGGTGGCACAGCTTAAACAGAAAGTCATGAACTAA	TAGGCAAAGGTCAAGGTTTCTGGG	QERIKAERKRMRNRIAASKCRKRKLERIARLEEKVKTLDAQNSELASTANMLREQVAQLKQKVMN*
CAGGAGCGGATCAAGGCGGAGAGGAAGCGCATGAGGAACCGCATCGCTGCCTCCAAGTGCCGAAAAAGGAAGCTGGAGAGAATCGCCCGGCTGGAGGAAAAAGTGAAAACCTTGGACGCTCAGAACTCGGAGCTGGCGTCCACGGCAAACATGCTCAGGGAACAGGTGGCACAGCTTAAACAGAAAGTCATGAACTAA	GTTTCGCTTCGGTGGAGGGTCGAA	QERIKAERKRMRNRIAASKCRKRKLERIARLEEKVKTLDAQNSELASTANMLREQVAQLKQKVMN*
CAGGAGCGGATCAAGGCGGAGAGAAAGCGCATGAGGAACCGCATCGCTGCCTCCAAGTGCCGAAAAAGGAAGCTGGAGAGAATCGCCCGGCTGGAGGAAAAAGTGAAAACCTTGGGGGCTCAGAACTCGGAGCTGGCGTCCACGGCCAACATGCTCAGGGAACAGGTGGCACAGCTTAAACAGAAAGTCATGAACTAA	ATTTCTGTTTTGTTACTTTATAGT	QERIKAERKRMRNRIAASKCRKRKLERIARLEEKVKTLGAQNSELASTANMLREQVAQLKQKVMN*
CAGGAGCGGATCAAGGCGGAGAGGAAGCGCATGAGGAACCGCATAGCTGCCTCCAAGTGCCGAAAAAGGAAGCTGGAGAGAATCGCCCGGCTGGAGGAAAAAGTGAAAACCTTGGGGGCTCAGAACTCGGAGCTGGCGTCCACGGCCAACATGCTCAGGGAACAGGTGGCACAGCTTAAACAGAAAGTCATGAACTAA	TCTCTTCGGTCCGTGCTCAGGGAT	QERIKAERKRMRNRIAASKCRKRKLERIARLEEKVKTLGAQNSELASTANMLREQVAQLKQKVMN*
CAGGAGCGGATCAAGGCGGAGAGGAAGCGCATGAGGAACCGCATCGCTGCATCCAAGTGCCGAAAAAGGAAGCTGGAGAGAATCGCCCGGCTGGAGGAAAAAGTGAAAACCTTGGGGGCTCAGAACTCGGAGCTGGCGTCCACGGCCAACATGCTCAGGGAACAGGTGGCACAGCTTAAACAGAAAGTCATGAACTAA	CAATTTATTTTGGTCGTGGCCTCG	QERIKAERKRMRNRIAASKCRKRKLERIARLEEKVKTLGAQNSELASTANMLREQVAQLKQKVMN*
CAGGAGCGGATCAAGGCGGAGAGGAAGCGCATGAGGAACCGCATCGCTGCCTCCAAGTGCCGAAAAAGGAAGCTGGAGAGAATCGCACGGCTGGAGGAAAAAGTGAAAACCTTGGGGGCTCAGAACTCGGAGCTGGCGTCCACGGCCAACATGCTCAGGGAACAGGTGGCACAGCTTAAACAGAAAGTCATGAACTAA	TGTGCGGAATGTGCGGTTTCAGGT	QERIKAERKRMRNRIAASKCRKRKLERIARLEEKVKTLGAQNSELASTANMLREQVAQLKQKVMN*
CAGGAGCGGATCAAGGCGGAGAGGAAGCGCATGAGGAACCGCATCGCTGCCTCCAAGTGCCGAAAAAGGAAGCTGGAGAGAATCGCACGGCTGGAGGAAAAAGTGAAAACCTTGGGGGCTCAGAACTCGGAGCTGGCGTCCACGGCCAACATGCTCAGGGAACAGGTGGCACAGCTTAAACAGAAAGTCATGAACTAA	TGGTTGTCAGGTCCGTTCTTCGTT	QERIKAERKRMRNRIAASKCRKRKLERIARLEEKVKTLGAQNSELASTANMLREQVAQLKQKVMN*
CAGGAGCGGATCAAGGCGGAGAGGAAGCGCATGAGGAACCGCATCGCTGCCTCCAAGTGCCGAAAAAGGAAGCTGGAGAGAATCGCCCGGCTGGAGGAAAAAGTGAAAACCTTGGGGGCTCAGAACTCGGAGCTGGCGTCCACGGCAAACATGCTCAGGGAACAGGTGGCACAGCTTAAACAGAAAGTCATGAACTAA	ATAGATTCATTTGTTGCTTATTAG	QERIKAERKRMRNRIAASKCRKRKLERIARLEEKVKTLGAQNSELASTANMLREQVAQLKQKVMN*
CAGGAGCGGATCAAGGCGGAGAGGAAGCGCATGAGGAACCGCATCGCTGCCTCCAAGTGCCGAAAAAGGAAGCTGGAGAGAATCGCCCGGCTGGAGGAAAAAGTGAAAACCTTGGGGGCTCAGAACTCGGAGCTGGCGTCCACGGCCAACATGCTCAGGGAACAGGTGGCACAGCTTAAACAGAAAGTAATGAACTAA	TTTTTGTATTGTATGTGTCTGTGG	QERIKAERKRMRNRIAASKCRKRKLERIARLEEKVKTLGAQNSELASTANMLREQVAQLKQKVMN*
CAGGAGCGGATCAAGGCGGAGAGGAAGCGCATGAGGAACCGCATCGCTGCCTCCAAGTGCCGAAAAAGGAAGCTGGAGAGAATCGCCCGGCTGGAGGAAAAAGTGAAAACCTTGGGGGCTCAGAACTCTGAGCTGGCGTCCACGGCCAACATGCTCAGGGAACAGGTGGCACAGCTTAAACAGAAAGTCATGAACTAA	GTCATTTTCTTACTGCAACGTGCA	QERIKAERKRMRNRIAASKCRKRKLERIARLEEKVKTLGAQNSELASTANMLREQVAQLKQKVMN*
CAGGAGCGGATCAAGGCGGAGAGGAAGCGCATGAGGAACCGCATCGCTGCCTCCAAGTGTCGAAAAAGGAAGCTGGAGAGAATCGCCCGGCTGGAGGAAAAAGTGAAAACCTTGGGGGCTCAGAACTCGGAGCTGGCGTCCACGGCCAACATGCTCAGGGAACAGGTGGCACAGCTTAAACAGAAAGTCATGAACTAA	TGTTTTGTCTAAAGTGACGCTCTT	QERIKAERKRMRNRIAASKCRKRKLERIARLEEKVKTLGAQNSELASTANMLREQVAQLKQKVMN*
CAGGAGCGGATCAAGGCGGAGAGGAAGCGTATGAGGAACCGCATCGCTGCCTCCAAGTGCCGAAAAAGGAAGCTGGAGAGAATCGCCCGGCTGGAGGAAAAAGTGAAAACCTTGGGGGCTCAGAACTCGGAGCTGGCGTCCACGGCCAACATGCTCAGGGAACAGGTGGCACAGCTTAAACAGAAAGTCATGAACTAA	TCTCGTTTTGTTTTTGGTTTAGTT	QERIKAERKRMRNRIAASKCRKRKLERIARLEEKVKTLGAQNSELASTANMLREQVAQLKQKVMN*
CAAGAGCGGATCAAGGCGGAGAGGAAGCGCATGAGGAACCGCATCGCTGCCTCCAAGTGCCGAAAAAGGAAGCTGGAGAGAATCGCCCGGCTGGAGGAAAAAGTGAAAACCTTGCTGGCTCAGAACTCGGAGCTGGCGTCCACGGCCAACATGCTCAGGGAACAGGTGGCACAGCTTAAACAGAAAGTCATGAACTAA	ACTTTTTTCCGTTGCTGTTGTTGT	QERIKAERKRMRNRIAASKCRKRKLERIARLEEKVKTLLAQNSELASTANMLREQVAQLKQKVMN*
CAGGAGCGGATCAAGGCGGAGAGGAAGCGCATGAGGAACCGCATAGCTGCCTCCAAGTGCCGAAAAAGGAAGCTGGAGAGAATCGCCCGGCTGGAGGAAAAAGTGAAAACCTTGTTGGCTCAGAACTCGGAGCTGGCGTCCACGGCCAACATGCTCAGGGAACAGGTGGCACAGCTTAAACAGAAAGTCATGAACTAA	TAGGTCATTAGTTGTGGTGCTTTC	QERIKAERKRMRNRIAASKCRKRKLERIARLEEKVKTLLAQNSELASTANMLREQVAQLKQKVMN*
CAGGAGCGGATCAAGGCGGAGAGGAAGCGCATGAGGAACCGCATCGCTGCCTCCAAGTGCAGAAAAAGGAAGCTGGAGAGAATCGCCCGGCTGGAGGAAAAAGTGAAAACCTTGCTGGCTCAGAACTCGGAGCTGGCGTCCACGGCCAACATGCTCAGGGAACAGGTGGCACAGCTTAAACAGAAAGTCATGAACTAA	GTGGTCGTGGGATAAACGGGGGTG	QERIKAERKRMRNRIAASKCRKRKLERIARLEEKVKTLLAQNSELASTANMLREQVAQLKQKVMN*
CAGGAGCGGATCAAGGCGGAGAGGAAGCGCATGAGGAACCGCATCGCTGCCTCCAAGTGCCGAAAAAGGAAGCTGGAGAGAATCGCCCGGCTGGAGGAAAAAGTGAAAACCTTGATGGCTCAGAACTCGGAGCTGGCGTCCACGGCCAACATGCTCAGGGAACAGGTGGCACAGCTTAAACAGAAAGTCATGAACTGA	GATAATTGGGTTCGTGTGTACCCC	QERIKAERKRMRNRIAASKCRKRKLERIARLEEKVKTLMAQNSELASTANMLREQVAQLKQKVMN*
CAGGAGCGGATCAAGGCGGAGAGGAAGCGCATGAGGAACCGCATCGCTGCCTCCAAGTGCCGAAAAAGGAAGCTGGAGAGAATAGCCCGGCTGGAGGAAAAAGTGAAAACCTTGCCCGCTCAGAACTCGGAGCTGGCGTCCACGGCCAACATGCTCAGGGAACAGGTGGCACAGCTTAAACAGAAAGTCATGAACTAA	TGGTCAATTTTGCTGGGCTGTGGG	QERIKAERKRMRNRIAASKCRKRKLERIARLEEKVKTLPAQNSELASTANMLREQVAQLKQKVMN*
CAGGAGCGGATCAAGGCGGAGAGGAAGCGCATGAGGAACCGCATCGCTGCCTCCAAGTGCCGAAAAAGGAAGCTGGAGAGAATCGCCAGGCTGGAGGAAAAAGTGAAAACCTTGCCGGCTCAGAACTCGGAGCTGGCGTCCACGGCCAACATGCTCAGGGAACAGGTGGCACAGCTTAAACAGAAAGTCATGAACTAA	CTCGTTGTATCCTGGTTTTCGTCT	QERIKAERKRMRNRIAASKCRKRKLERIARLEEKVKTLPAQNSELASTANMLREQVAQLKQKVMN*
CAGGAGCGGATCAAGGCGGAGAGGAAGCGCATGAGGAACCGCATCGCTGCCTCCAAGTGCCGAAAAAGGAAGCTAGAGAGAATCGCCCGGCTGGAGGAAAAAGTGAAAACCTTGCGGGCTCAGAACTCGGAGCTGGCGTCCACGGCCAACATGCTCAGGGAACAGGTGGCACAGCTTAAACAGAAAGTCATGAACTAA	TTCTATGGAGTCTATCGTTGTTCG	QERIKAERKRMRNRIAASKCRKRKLERIARLEEKVKTLRAQNSELASTANMLREQVAQLKQKVMN*
CAGGAGCGGATCAAGGCGGAGAGGAAGCGCATGAGGAACCGCATCGCTGCCTCCAAGTGCCGAAAAAGGAAGCTGGAGAGAATCGCCAGGCTGGAGGAAAAAGTGAAAACCTTGAGGGCTCAGAACTCGGAGCTGGCGTCCACGGCCAACATGCTCAGGGAACAGGTGGCACAGCTTAAACAGAAAGTCATGAACTAA	TCTCCGTTCTGTACGGGTTGGGTG	QERIKAERKRMRNRIAASKCRKRKLERIARLEEKVKTLRAQNSELASTANMLREQVAQLKQKVMN*
CAGGAGCGGATCAAGGCGGAGAGGAAGCGCATGAGGAACCGCATCGCTGCCTCCAAGTGCCGAAAAAGGAAGCTGGAGAGAATCGCCCGGCTGGAGGAAAAAGTGAAAACCTTGAGCGCTCAGAACTCGGAGCTGGCGTCCACGGCCAACATGCTCAGGGAACAGGTGGCACAGCTTAAACAGAAAGTAATGAACTAA	TTTCTGTAAGTATCTTTGAGTGTC	QERIKAERKRMRNRIAASKCRKRKLERIARLEEKVKTLSAQNSELASTANMLREQVAQLKQKVMN*
CAGGAGCGGATCAAGGCGGAGAGGAAGCGCATGAGGAACCGCATCGCTGCCTCCAAGTGCCGAAAAAGGAAGCTTGAGAGAATCGCCCGGCTGGAGGAAAAAGTGAAAACCTTGAGCGCTCAGAACTCGGAGCTGGCGTCCACGGCCAACATGCTCAGGGAACAGGTGGCACAGCTTAAACAGAAAGTCATGAACTAA	ATACCTGTTTTTTGTCGGCACATT	QERIKAERKRMRNRIAASKCRKRKLERIARLEEKVKTLSAQNSELASTANMLREQVAQLKQKVMN*
CAGGAGCGGATCAAGGCGGAGAGGAAGCGCATGAGGAACCGCATCGCTGCCTCCAAGTGCCGAAAAAGGAAGCTGGAGAGAATCGCCCGGCTGGAGGAAAAAGTGAAAACCTTGACGGCTCAGAACTCGGAGCTGGCGTCCACTGCCAACATGCTCAGGGAACAGGTGGCACAGCTTAAACAGAAAGTCATGAACTAA	CGTTGATCGTATATTGTTGTCAAG	QERIKAERKRMRNRIAASKCRKRKLERIARLEEKVKTLTAQNSELASTANMLREQVAQLKQKVMN*
CAGGAGCGGATCAAGGCGGAGAGGAAGCGAATGAGGAACCGCATCGCTGCCTCCAAGTGCCGAAAAAGGAAGCTGGAGAGAATCGCCCGGCTGGAGGAAAAAGTGAAAACCTTGGTGGCTCAGAACTCGGAGCTGGCGTCCACGGCCAACATGCTCAGGGAACAGGTGGCACAGCTTAAACAGAAAGTCATGAACTAA	AAAACGAGAGGAGTTTTTGTTTGA	QERIKAERKRMRNRIAASKCRKRKLERIARLEEKVKTLVAQNSELASTANMLREQVAQLKQKVMN*
CAGGAGCGGATCAAGGCGGAGAGGAAGCGCATGAGGAACCGCATCGCTGCCTCCAAGTGCCGAAAAAGGAAGCTGGAGAGAATCGCCCGGCTGGAGGAAAAAGTGAAAACCTTGAAAGACCAGAACTCGGAGCTGGCGTCCACGGCCAACATGCTAAGGGAACAGGTGGCACAGCTTAAACAGAAAGTCATGAACTAA	TGCGATGTATCGTGTTTTTTTCGT	QERIKAERKRMRNRIAASKCRKRKLERIARLEEKVKTLKDQNSELASTANMLREQVAQLKQKVMN*
CAGGAGAGGATCAAGGCGGAGAGGAAGCGCATGAGGAACCGCATCGCTGCCTCCAAGTGCCGAAAAAGGAAGCTGGAGAGAATCGCCCGGCTGGAGGAAAAAGTGAAAACCTTGAAAGGGCAGAACTCGGAGCTGGCGTCCACGGCCAACATGCTCAGGGAACAGGTGGCACAGCTTAAACAGAAAGTCATGAACTAA	AGGCCCCCCATTCGTTTTTTGACG	QERIKAERKRMRNRIAASKCRKRKLERIARLEEKVKTLKGQNSELASTANMLREQVAQLKQKVMN*
CAGGAGCGGATCAAGGCGGAGAGGAAGCGCATGAGGAACCGCATAGCTGCCTCCAAGTGCCGAAAAAGGAAGCTGGAGAGAATCGCCCGGCTGGAGGAAAAAGTGAAAACCTTGAAAGGGCAGAACTCGGAGCTGGCGTCCACGGCCAACATGCTCAGGGAACAGGTGGCACAGCTTAAACAGAAAGTCATGAACTAA	TAGGATGTTAGATTCTGGGTTCAG	QERIKAERKRMRNRIAASKCRKRKLERIARLEEKVKTLKGQNSELASTANMLREQVAQLKQKVMN*
CAGGAGCGGATCAAGGCGGAGAGGAAGCGCATGAGGAACCGCATCGCTGCCTCAAAGTGCCGAAAAAGGAAGCTGGAGAGAATCGCCCGGCTGGAGGAAAAAGTGAAAACCTTGAAAGGCCAGAACTCGGAGCTGGCGTCCACGGCCAACATGCTCAGGGAACAGGTGGCACAGCTTAAACAGAAAGTCATGAACTAA	TGTGTCGACGCCTTGCTAACGTTT	QERIKAERKRMRNRIAASKCRKRKLERIARLEEKVKTLKGQNSELASTANMLREQVAQLKQKVMN*
CAGGAGCGGATCAAGGCGGAGAGGAAGCGCATGAGGAACCGCATCGCTGCCTCCAAGTGCCGAAAAAGGAAGCTGGAGAGAATCGCACGGCTGGAGGAAAAAGTGAAAACCTTGAAAGGGCAGAACTCGGAGCTGGCGTCCACGGCCAACATGCTCAGGGAACAGGTGGCACAGCTTAAACAGAAAGTCATGAACTAA	GCTGCGTACGAGGTGAGTGTCTAT	QERIKAERKRMRNRIAASKCRKRKLERIARLEEKVKTLKGQNSELASTANMLREQVAQLKQKVMN*
CAGGAGCGGATCAAGGCTGAGAGGAAGCGCATGAGGAACCGCATCGCTGCCTCCAAGTGCCGAAAAAGGAAGCTGGAGAGAATCGCCCGGCTGGAGGAAAAAGTGAAAACCTTGAAAGGGCAGAACTCGGAGCTGGCGTCCACGGCCAACATGCTCAGGGAACAGGTGGCACAGCTTAAACAGAAAGTCATGAACTAA	GCGGTTTGCGCCTGTTTCGTGAAG	QERIKAERKRMRNRIAASKCRKRKLERIARLEEKVKTLKGQNSELASTANMLREQVAQLKQKVMN*
CAGGAGCGGATCAAGGCGGAGAGGAAGCGCATGAGGAACCGCATCGCTGCCTCCAAGTGCCGAAAAAGGAAGCTGGAGAGAATCGCCCGGCTGGAGGAAAAAGTGAAAACCTTGAAACTGCAGAACTCGGAGCTGGCGTCCACGGCCAACATGCTCAGGGAACAGGTGGCACAGCTTAAACAGAAAGTAATGAACTAA	TCGTCGTGCGCATTTAAGGACTTG	QERIKAERKRMRNRIAASKCRKRKLERIARLEEKVKTLKLQNSELASTANMLREQVAQLKQKVMN*
CAGGAGCGGATCAAGGCGGAGAGGAAGCGCATGAGGAACCGCATCGCTGCCTCCAAGTGCCGAAAGAGGAAGCTGGAGAGAATCGCCCGGCTGGAGGAAAAAGTGAAAACCTTGAAATTGCAGAACTCGGAGCTGGCGTCCACGGCCAACATGCTCAGGGAACAGGTGGCACAGCTTAAACAGAAAGTCATGAACTAA	CGCGTGTTTGACGCGAGATGGCTG	QERIKAERKRMRNRIAASKCRKRKLERIARLEEKVKTLKLQNSELASTANMLREQVAQLKQKVMN*
CAGGAGCGGATCAAGGCGGAGAGGAAGCGCATGAGGAACCGCATCGCTGCCTCCAAGTGCCGAAAGAGGAAGCTGGAGAGAATCGCCCGGCTGGAGGAAAAAGTGAAAACCTTGAAATTGCAGAACTCGGAGCTGGCGTCCACGGCCAACATGCTCAGGGAACAGGTGGCACAGCTTAAACAGAAAGTCATGAACTAA	CCGTTCTGCGGTCTTTTTCCTTAT	QERIKAERKRMRNRIAASKCRKRKLERIARLEEKVKTLKLQNSELASTANMLREQVAQLKQKVMN*
CAGGAGCGGATCAAGGCTGAGAGGAAGCGCATGAGGAACCGCATCGCTGCCTCCAAGTGCCGAAAAAGGAAGCTGGAGAGAATCGCCCGGCTGGAGGAAAAAGTGAAAACCTTGAAACCGCAGAACTCGGAGCTGGCGTCCACGGCCAACATGCTCAGGGAACAGGTGGCACAGCTTAAACAGAAAGTCATGAACTAA	AGACGAGACGCAATTTTCGTGGCA	QERIKAERKRMRNRIAASKCRKRKLERIARLEEKVKTLKPQNSELASTANMLREQVAQLKQKVMN*
CAGGAGCGGATCAAGGCGGAGAGGAAGCGCATGAGGAACCGCATCGCTGCCTCCAAGTGCCGAAAAAGGAAGCTGGAGAGAATCGCCCGGCTGGAGGAAAAAGTGAAAACCTTGAAAAGGCAGAACTCGGAGCTGGCGTCCACGGCCAACATGCTAAGGGAACAGGTGGCACAGCTTAAACAGAAAGTCATGAACTAA	TCCTAAGGTCATGTGGAATAGACT	QERIKAERKRMRNRIAASKCRKRKLERIARLEEKVKTLKRQNSELASTANMLREQVAQLKQKVMN*
CAGGAGCGGATCAAGGCGGAGAGGAAGCGCATGAGGAACCGCATCGCTGCCTCCAAGTGCCGAAAAAGGAAGCTGGAGAGAATCGCCCGGCTGGAGGAAAAAGTGAAAACCTTGAAAAGGCAGAACTCGGAGCTGGCGTCCACGGCCAACATGCTCAGGGAACAGGTTGCACAGCTTAAACAGAAAGTCATGAACTAA	TTTGCTTTGTGACTTAACCTCCTT	QERIKAERKRMRNRIAASKCRKRKLERIARLEEKVKTLKRQNSELASTANMLREQVAQLKQKVMN*
CAGGAGCGGATCAAGGCGGAGAGGAAGCGCATGAGGAACCGCATCGCTGCCTCCAAGTGCCGAAAAAGGAAGCTGGAGAGAATCGCCCGGCTGGAGGAAAAAGTGAAAACCTTGAAAACCCAGAACTCGGAGCTGGCGTCCACGGCCAACATGCTCAGGGAACAGGTAGCACAGCTTAAACAGAAAGTCATGAACTAA	TCGATTTTCGATTTTGTGGGGTTG	QERIKAERKRMRNRIAASKCRKRKLERIARLEEKVKTLKTQNSELASTANMLREQVAQLKQKVMN*
CAGGAGCGGATCAAGGCGGAGAGGAAGCGCATGAGGAACCGCATCGCTGCCTCCAAGTGCCGAAAAAGGAAGCTGGAGAGAATCGCCCGGCTGGAGGAAAAAGTGAAAACCTTGAAAACGCAGAACTCGGAGCTGGCGTCCACGGCCAACATGCTAAGGGAACAGGTGGCACAGCTTAAACAGAAAGTCATGAACTAA	TTGTTTCCGTGTACGTATTTTCCG	QERIKAERKRMRNRIAASKCRKRKLERIARLEEKVKTLKTQNSELASTANMLREQVAQLKQKVMN*
CAGGAGCGGATCAAGGCGGAGAGGAAGCGCATGAGGAACCGCATCGCTGCCTCCAAGTGCCGAAAAAGGAAGCTGGAGAGAATCGCCCGGCTGGAGGAAAAAGTGAAAACCTTGAAAGCTTAAAACTCGGAGCTGGCGTCCACGGCCAACATGCTCAGGGAACAGGTGGCACAGCTTAAACAGAAAGTCATGAACTAA	CCCTCTGAACCTGTACCTTGGCGT	QERIKAERKRMRNRIAASKCRKRKLERIARLEEKVKTLKA*NSELASTANMLREQVAQLKQKVMN*
CAGGAGCGGATCAAGGCGGAGAGGAAGCGCATGAGGAACCGCATCGCTGCCTCCAAGTGCCGAAAAAGGAAGCTGGAGAGAATTGCCCGGCTGGAGGAAAAAGTGAAAACCTTGAAAGCTTAGAACTCGGAGCTGGCGTCCACGGCCAACATGCTCAGGGAACAGGTGGCACAGCTTAAACAGAAAGTCATGAACTAA	TTTACGCCAGTGAGTTTTTTCTTT	QERIKAERKRMRNRIAASKCRKRKLERIARLEEKVKTLKA*NSELASTANMLREQVAQLKQKVMN*
CAGGAGCGGATCAAGGCGGAGAGGAAGCGCATGAGGAACCGCATCGCTGCCTCCAAGTGCCGAAAAAGGAAGCTAGAGAGAATCGCCCGGCTGGAGGAAAAAGTGAAAACCTTGAAAGCTGCGAACTCGGAGCTGGCGTCCACGGCCAACATGCTCAGGGAACAGGTGGCACAGCTTAAACAGAAAGTCATGAACTAA	AGTTCTCTGATTTTGGTGGTTTGA	QERIKAERKRMRNRIAASKCRKRKLERIARLEEKVKTLKAANSELASTANMLREQVAQLKQKVMN*
CAGGAGCGGATCAAGGCGGAGAGGAAGCGCATGAGGAACCGCATCGCTGCCTCCAAGTGCCGAAAAAGGAAGCTTGAGAGAATCGCCCGGCTGGAGGAAAAAGTGAAAACCTTGAAAGCTTGCAACTCGGAGCTGGCGTCCACGGCCAACATGCTCAGGGAACAGGTGGCACAGCTTAAACAGAAAGTCATGAACTAA	GACAAGCTGTATTGGCTCTGACTT	QERIKAERKRMRNRIAASKCRKRKLERIARLEEKVKTLKACNSELASTANMLREQVAQLKQKVMN*
CAGGAGCGGATCAAGGCGGAGAGGAAGCGCATGAGGAACCGCATCGCTGCCTCCAAGTGCCGAAAAAGGAAGCTGGAGAGAATCGCCCGGCTGGAGGAAAAAGTGAAAACCTTGAAAGCTCATAACTCGGAGCTGGCGTCCACGGCCAACATGCTCAGGGAACAGGTGGCACAGCTTAAACAGAAAGTCATGAACTAA	ATGGTGTTGCGTACTGCGGTTTTG	QERIKAERKRMRNRIAASKCRKRKLERIARLEEKVKTLKAHNSELASTANMLREQVAQLKQKVMN*
CAGGAGCGGATCAAGGCGGAGAGGAAGCGCATGAGGAACCGCATCGCTGCCTCCAAGTGCCGAAAAAGGAAGCTGGAGAGAATCGCCCGGCTGGAGGAAAAAGTGAAAACCTTGAAAGCTAAGAACTCGGAGCTGGCGTCCACTGCCAACATGCTCAGGGAACAGGTGGCACAGCTTAAACAGAAAGTCATGAACTAA	CGCGTCATGTGTGATCTAATATAT	QERIKAERKRMRNRIAASKCRKRKLERIARLEEKVKTLKAKNSELASTANMLREQVAQLKQKVMN*
CAGGAGCGGATCAAGGCGGAGAGGAAGCGCATGAGGAACCGCATCGCCGCCTCCAAGTGCCGAAAAAGGAAGCTGGAGAGAATCGCCCGGCTGGAGGAAAAAGTGAAAACCTTGAAAGCTCCCAACTCGGAGCTGGCGTCCACGGCCAACATGCTCAGGGAACAGGTGGCACAGCTTAAACAGAAAGTCATGAACTAA	ACTGTGTCTGTGGCGTTTGCCGTG	QERIKAERKRMRNRIAASKCRKRKLERIARLEEKVKTLKAPNSELASTANMLREQVAQLKQKVMN*
CAGGAGCGGATCAAGGCGGAGAGGAAGCGCATGAGGAACCGCATCGCTGCCTCCAAGTGCCGAAAAAGGAAGCTGGAGAGAATCGCCCGGCTGGAGGAAAAAGTGAAAACCCTGAAAGCTCCGAACTCGGAGCTGGCGTCCACGGCCAACATGCTCAGGGAACAGGTGGCACAGCTTAAACAGAAAGTCATGAACTAA	TCCATCTATGACTGGTGATTGGCT	QERIKAERKRMRNRIAASKCRKRKLERIARLEEKVKTLKAPNSELASTANMLREQVAQLKQKVMN*
CAGGAGCGGATCAAGGCGGAGAGGAAGCGCATGAGGAACCGCATCGCTGCATCCAAGTGCCGAAAAAGGAAGCTGGAGAGAATCGCCCGGCTGGAGGAAAAAGTGAAAACCTTGAAAGCTCAGTAGTCGGAGCTGGCGTCCACGGCCAACATGCTCAGGGAACAGGTGGCACAGCTTAAACAGAAAGTCATGAACTAA	AGGTTCGTCGTTGGTTTGTTTTTT	QERIKAERKRMRNRIAASKCRKRKLERIARLEEKVKTLKAQ*SELASTANMLREQVAQLKQKVMN*
CAGGAGCGGATCAAGGCGGAGAGGAAGCGCATGAGGAACCGCATCGCTGCCTCAAAGTGCCGAAAAAGGAAGCTGGAGAGAATCGCCCGGCTGGAGGAAAAAGTGAAAACCTTGAAAGCTCAGTAGTCGGAGCTGGCGTCCACGGCCAACATGCTCAGGGAACAGGTGGCACAGCTTAAACAGAAAGTCATGAACTAA	TTGTTTGAGCGTTCGGTACCATAT	QERIKAERKRMRNRIAASKCRKRKLERIARLEEKVKTLKAQ*SELASTANMLREQVAQLKQKVMN*
CAGGAGCGGATCAAGGCGGAGAGGAAGCGCATGAGGAACCGCATCGCTGCCTCCAAGTGCCGAAAAAGGAAGCTGGAGAGAATCGCCCGGCTGGAGGAAAAAGTGAAAACCTTGAAAGCTCAGTAGTCGGAGCTGGCGTCAACGGCCAACATGCTCAGGGAACAGGTGGCACAGCTTAAACAGAAAGTCATGAACTAA	CGTAACGCTGTGGGTTGTAAAGGT	QERIKAERKRMRNRIAASKCRKRKLERIARLEEKVKTLKAQ*SELASTANMLREQVAQLKQKVMN*
CAGGAGCGGATCAAGGCGGAGAGGAAGCGCATGAGGAACCGCATCGCTGCCTCCAAGTGCCGAAAAAGGAAGCTGGAGAGAATAGCCCGGCTGGAGGAAAAAGTGAAAACCTTGAAAGCTCAGGCGTCGGAGCTGGCGTCCACGGCCAACATGCTCAGGGAACAGGTGGCACAGCTTAAACAGAAAGTCATGAACTAA	TTTCTTCGGGATCGGCTTAGCCAG	QERIKAERKRMRNRIAASKCRKRKLERIARLEEKVKTLKAQASELASTANMLREQVAQLKQKVMN*
CAGGAGCGGATCAAGGCGGAGAGGAAGCGCATGAGGAACCGCATCGCTGCCTCCAAGTGCCGAAAAAGGAAGCTGGAGAGAATCGCCCGGCTGGAGGAAAAAGTGAAAACCTTGAAAGCTCAGGCCTCGGAGCTGGCGTCAACGGCCAACATGCTCAGGGAACAGGTGGCACAGCTTAAACAGAAAGTCATGAACTAA	CTTATTGCCGCCGATCGCATCAAG	QERIKAERKRMRNRIAASKCRKRKLERIARLEEKVKTLKAQASELASTANMLREQVAQLKQKVMN*
CAGGAGCGGATCAAGGCGGAGAGGAAGCGCATGAGGAACCGCATCGCTGCCTCCAAGTGCCGAAAAAGGAAGCTGGAGAGAATCGCCCGGCTGGAGGAAAAAGTGAAAACCTTGAAAGCTCAGGCGTCGGAGCTGGCGTCCACGGCCAACATGCTAAGGGAACAGGTGGCACAGCTTAAACAGAAAGTCATGAACTAA	TGTTAGTGCTCTTTGTTTCCGTTA	QERIKAERKRMRNRIAASKCRKRKLERIARLEEKVKTLKAQASELASTANMLREQVAQLKQKVMN*
CAGGAGCGGATCAAGGCGGAGAGGAAGCGCATGAGGAACCGCATCGCTGCCTCCAAGTGCCGAAAAAGGAAGCTGGAGAGAATCGCCCGGCTGGAGGAAAAAGTGAAAACCTTGAAAGCTCAGGCGTCGGAGCTGGCGTCCACTGCCAACATGCTCAGGGAACAGGTGGCACAGCTTAAACAGAAAGTCATGAACTAA	TTGGGGATTGTCGTTTTATGTCTT	QERIKAERKRMRNRIAASKCRKRKLERIARLEEKVKTLKAQASELASTANMLREQVAQLKQKVMN*
CAGGAGCGGATCAAGGCTGAGAGGAAGCGCATGAGGAACCGCATCGCTGCCTCCAAGTGCCGAAAAAGGAAGCTGGAGAGAATCGCCCGGCTGGAGGAAAAAGTGAAAACCTTGAAAGCTCAGGCGTCGGAGCTGGCGTCCACGGCCAACATGCTCAGGGAACAGGTGGCACAGCTTAAACAGAAAGTCATGAACTAA	TTCGTAGCCGGGTACTTATATACG	QERIKAERKRMRNRIAASKCRKRKLERIARLEEKVKTLKAQASELASTANMLREQVAQLKQKVMN*
CAGGAGCGGATCAAGGCGGAGAGGAAGCGCATGAGGAACCGCATCGCTGCCTCCAAGTGTCGAAAAAGGAAGCTGGAGAGAATCGCCCGGCTGGAGGAAAAAGTGAAAACCTTGAAAGCTCAGTTCTCGGAGCTGGCGTCCACGGCCAACATGCTCAGGGAACAGGTGGCACAGCTTAAACAGAAAGTCATGAACTAA	TCCTCGCTATTTAGAGATCCGTGA	QERIKAERKRMRNRIAASKCRKRKLERIARLEEKVKTLKAQFSELASTANMLREQVAQLKQKVMN*
CAGGAGCGGATCAAGGCTGAGAGGAAGCGCATGAGGAACCGCATCGCTGCCTCCAAGTGCCGAAAAAGGAAGCTGGAGAGAATCGCCCGGCTGGAGGAAAAAGTGAAAACCTTGAAAGCTCAGTTCTCGGAGCTGGCGTCCACGGCCAACATGCTCAGGGAACAGGTGGCACAGCTTAAACAGAAAGTCATGAACTAA	GACTGTATTGCGTGTGGTTAGCTT	QERIKAERKRMRNRIAASKCRKRKLERIARLEEKVKTLKAQFSELASTANMLREQVAQLKQKVMN*
CAGGAGCGGATCAAGGCGGAGAGGAAGCGCATGAGGAACCGCATCGCTGCCTCAAAGTGCCGAAAAAGGAAGCTGGAGAGAATCGCCCGGCTGGAGGAAAAAGTGAAAACCTTGAAAGCTCAGGGGTCGGAGCTGGCGTCCACGGCCAACATGCTCAGGGAACAGGTGGCACAGCTTAAACAGAAAGTCATGAACTAA	TTCAGGGGAATTGGCGCACCTTTT	QERIKAERKRMRNRIAASKCRKRKLERIARLEEKVKTLKAQGSELASTANMLREQVAQLKQKVMN*
CAGGAGCGGATCAAGGCTGAGAGGAAGCGCATGAGGAACCGCATCGCTGCCTCCAAGTGCCGAAAAAGGAAGCTGGAGAGAATCGCCCGGCTGGAGGAAAAAGTGAAAACCTTGAAAGCTCAGGGGTCGGAGCTGGCGTCCACGGCCAACATGCTCAGGGAACAGGTGGCACAGCTTAAACAGAAAGTCATGAACTAA	TTGATTGCAAGTTGGTTGTGATCG	QERIKAERKRMRNRIAASKCRKRKLERIARLEEKVKTLKAQGSELASTANMLREQVAQLKQKVMN*
CAGGAGCGGATCAAGGCGGAGAGGAAGCGCATGAGGAACCGCATCGCTGCCTCCAAGTGCCGAAAAAGGAAGCTGGAGAGAATCGCCAGGCTGGAGGAAAAAGTGAAAACCTTGAAAGCTCAGATCTCGGAGCTGGCGTCCACGGCCAACATGCTCAGGGAACAGGTGGCACAGCTTAAACAGAAAGTCATGAACTAA	TTCTGTGTGACTTGCATTCCGCGC	QERIKAERKRMRNRIAASKCRKRKLERIARLEEKVKTLKAQISELASTANMLREQVAQLKQKVMN*
CAGGAGCGGATCAAGGCGGAGAGGAAGCGCATGAGGAACCGCATCGCTGCCTCCAAGTGCCGAAAAAGGAAGCTGGAGAGAATCGCCCGGCTGGAGGAAAAAGTGAAAACCTTGAAAGCTCAGAAATCCGAGCTGGCGTCCACGGCCAACATGCTCAGGGAACAGGTGGCACAGCTTAAACAGAAAGTCATGAACTAA	CGACGGCAGGCAAGTAGGGTGGTC	QERIKAERKRMRNRIAASKCRKRKLERIARLEEKVKTLKAQKSELASTANMLREQVAQLKQKVMN*
CAGGAGCGGATCAAGGCGGAGAGGAAGCGCATGAGGAACCGCATCGCTGCCTCCAAGTGCCGAAAAAGGAAGCTGGAGAGAATCGCCCGGCTGGAGGAAAAAGTGAAAACCTTGAAAGCTCAGCTGTCGGAGCTGGCGTCCACGGCAAACATGCTCAGGGAACAGGTGGCACAGCTTAAACAGAAAGTCATGAACTAA	TTTTCACGGCTGGGTGCTTCAGAT	QERIKAERKRMRNRIAASKCRKRKLERIARLEEKVKTLKAQLSELASTANMLREQVAQLKQKVMN*
CAGGAGCGGATCAAGGCGGAGAGGAAGCGCATGAGGAACCGCATCGCTGCCTCAAAGTGCCGAAAAAGGAAGCTGGAGAGAATCGCCCGGCTGGAGGAAAAAGTGAAAACCTTGAAAGCTCAGATGTCGGAGCTGGCGTCCACGGCCAACATGCTCAGGGAACAGGTGGCACAGCTTAAACAGAAAGTCATGAACTAA	CGTGTTGAAGCAATCAGAGGACCT	QERIKAERKRMRNRIAASKCRKRKLERIARLEEKVKTLKAQMSELASTANMLREQVAQLKQKVMN*
CAGGAGCGGATCAAGGCGGAGAGGAAGCGCATGAGGAACCGTATCGCTGCCTCCAAGTGCCGAAAAAGGAAGCTGGAGAGAATCGCCCGGCTGGAGGAAAAAGTGAAAACCTTGAAAGCTCAGATGTCGGAGCTGGCGTCCACGGCCAACATGCTCAGGGAACAGGTGGCACAGCTTAAACAGAAAGTCATGAACTAA	TGGCGCTTCGAGGGGTTTGTGGTC	QERIKAERKRMRNRIAASKCRKRKLERIARLEEKVKTLKAQMSELASTANMLREQVAQLKQKVMN*
CAGGAGCGGATCAAGGCGGAGAGGAAGCGAATGAGGAACCGCATCGCTGCCTCCAAGTGCCGAAAAAGGAAGCTGGAGAGAATCGCCCGGCTGGAGGAAAAAGTGAAAACCTTGAAAGCTCAGCCCTCGGAGCTGGCGTCCACGGCCAACATGCTCAGGGAACAGGTGGCACAGCTTAAACAGAAAGTCATGAACTAA	GCCGGGTGTAATTGTCGTGTTGGC	QERIKAERKRMRNRIAASKCRKRKLERIARLEEKVKTLKAQPSELASTANMLREQVAQLKQKVMN*
CAGGAGCGGATCAAGGCGGAGAGGAAGCGCATGAGGAACCGCATCGCTGCCTCCAAGTGCCGAAAAAGGAAGCTGGAGAGAATCGCCCGGCTGGAGGAAAAAGTGAAAACCTTGAAAGCTCAGCCCTCGGAGCTTGCGTCCACGGCCAACATGCTCAGGGAACAGGTGGCACAGCTTAAACAGAAAGTCATGAACTAA	TACAAAAAGCCATGCCGAATAGTG	QERIKAERKRMRNRIAASKCRKRKLERIARLEEKVKTLKAQPSELASTANMLREQVAQLKQKVMN*
CAGGAGCGGATCAAGGCTGAGAGGAAGCGCATGAGGAACCGCATCGCTGCCTCCAAGTGCCGAAAAAGGAAGCTGGAGAGAATCGCCCGGCTGGAGGAAAAAGTGAAAACCTTGAAAGCTCAGCCCTCGGAGCTGGCGTCCACGGCCAACATGCTCAGGGAACAGGTGGCACAGCTTAAACAGAAAGTCATGAACTAA	AATGTTTTTTCTGCTTTTTTTGCC	QERIKAERKRMRNRIAASKCRKRKLERIARLEEKVKTLKAQPSELASTANMLREQVAQLKQKVMN*
CAGGAGCGGATCAAGGCGGAGAGGAAGCGCATGAGGAACCGCATCGCTGCCTCCAAGTGCCGAAAAAGGAAGCTGGAGAGAATCGCCCGGCTGGAGGAAAAAGTGAAAACATTGAAAGCTCAGCAGTCGGAGCTGGCGTCCACGGCCAACATGCTCAGGGAACAGGTGGCACAGCTTAAACAGAAAGTCATGAACTAA	CTCGCAGGTGTTCGTCGTCTGCAT	QERIKAERKRMRNRIAASKCRKRKLERIARLEEKVKTLKAQQSELASTANMLREQVAQLKQKVMN*
CAGGAGCGGATCAAGGCGGAGAGGAAGCGCATGAGGAACCGCATCGCTGCCTCCAAGTGCCGAAAAAGGAAGCTGGAGAGAATCGCCCGGCTGGAGGAAAAAGTGAAAACCTTGAAAGCTCAGCAGTCGGAGCTGGCGTCCACGGCAAACATGCTCAGGGAACAGGTGGCACAGCTTAAACAGAAAGTCATGAACTAA	GGTGTGTCACCTGCTTGTTGCGTC	QERIKAERKRMRNRIAASKCRKRKLERIARLEEKVKTLKAQQSELASTANMLREQVAQLKQKVMN*
CAGGAGCGGATCAAGGCGGAGAGGAAGCGCATGAGGAACCGCATCGCTGCCTCCAAGTGCCGAAAAAGGAAGCTGGAGAGAATAGCCCGGCTGGAGGAAAAAGTGAAAACCTTGAAAGCTCAGAGGTCGGAGCTGGCGTCCACGGCCAACATGCTCAGGGAACAGGTGGCACAGCTTAAACAGAAAGTCATGAACTAA	GTTAGGGGTTGATTGTGTTGATGG	QERIKAERKRMRNRIAASKCRKRKLERIARLEEKVKTLKAQRSELASTANMLREQVAQLKQKVMN*
CAGGAGCGGATCAAGGCGGAGAGGAAGCGCATGAGGAACCGCATCGCTGCCTCCAAGTGCCGAAAAAGGAAGCTGGAGAGAATAGCCCGGCTGGAGGAAAAAGTGAAAACCTTGAAAGCTCAGAGGTCGGAGCTGGCGTCCACGGCCAACATGCTCAGGGAACAGGTGGCACAGCTTAAACAGAAAGTCATGAACTAA	TATGAATTAATGTTAGGTTTTGCA	QERIKAERKRMRNRIAASKCRKRKLERIARLEEKVKTLKAQRSELASTANMLREQVAQLKQKVMN*
CAGGAGCGGATCAAGGCGGAGAGGAAGCGCATGAGGAACCGCATCGCTGCCTCCAAGTGCCGAAAAAGGAAGCTGGAGAGAATAGCCCGGCTGGAGGAAAAAGTGAAAACCTTGAAAGCTCAGCGCTCGGAGCTGGCGTCCACGGCCAACATGCTCAGGGAACAGGTGGCACAGCTTAAACAGAAAGTCATGAACTAA	TATTGATTGGGATTTCCCCGGTGG	QERIKAERKRMRNRIAASKCRKRKLERIARLEEKVKTLKAQRSELASTANMLREQVAQLKQKVMN*
CAGGAGCGGATCAAGGCGGAGAGGAAGCGCATGAGGAACCGCATCGCTGCCTCCAAGTGCCGAAAAAGGAAGCTGGAGAGAATCGCCCGGCTGGAGGAAAAGGTGAAAACCTTGAAAGCTCAGAGGTCGGAGCTGGCGTCCACGGCCAACATGCTCAGGGAACAGGTGGCACAGCTTAAACAGAAAGTCATGAACTAA	ACTGTTGACACTCGGGGCTTTCTC	QERIKAERKRMRNRIAASKCRKRKLERIARLEEKVKTLKAQRSELASTANMLREQVAQLKQKVMN*
CAGGAGCGGATCAAGGCGGAGAGGAAGCGCATGAGGAACCGCATCGCTGCCTCCAAGTGCCGAAAAAGGAAGCTGGAGAGAATCGCCCGGCTGGAGGAAAAGGTGAAAACCTTGAAAGCTCAGAGGTCGGAGCTGGCGTCCACGGCCAACATGCTCAGGGAACAGGTGGCACAGCTTAAACAGAAAGTCATGAACTAA	ACTGTTGTCTTGGGCAAATTCTCC	QERIKAERKRMRNRIAASKCRKRKLERIARLEEKVKTLKAQRSELASTANMLREQVAQLKQKVMN*
CAGGAGCGGATCAAGGCGGAGAGGAAGCGCATGAGGAACCGCATCGCTGCCTCCAAGTGCAGAAAAAGGAAGCTGGAGAGAATCGCCCGGCTGGAGGAAAAAGTGAAAACCTTGAAAGCTCAGAGCTCGGAGCTGGCGTCCACGGCCAACATGCTCAGGGAACAGGTGGCACAGCTTAAACAGAAAGTCATGAACTAA	TCTGACTTTGTTGTTTTTCTTCTC	QERIKAERKRMRNRIAASKCRKRKLERIARLEEKVKTLKAQSSELASTANMLREQVAQLKQKVMN*
CAGGAGCGGATCAAGGCGGAGAGGAAGCGCATGAGGAACCGCATCGCTGCCTCCAAGTGCCGAAAAAGGAAGCTGGAGAGAATCGCCAGGCTGGAGGAAAAAGTGAAAACCTTGAAAGCTCAGTCCTCGGAGCTGGCGTCCACGGCCAACATGCTCAGGGAACAGGTGGCACAGCTTAAACAGAAAGTCATGAACTAA	CTCTTGTCATTCTGCGATTTCTTT	QERIKAERKRMRNRIAASKCRKRKLERIARLEEKVKTLKAQSSELASTANMLREQVAQLKQKVMN*
CAGGAGCGGATCAAGGCGGAGAGGAAGCGCATGAGGAACCGCATCGCTGCCTCCAAGTGCCGAAAAAGGAAGCTGGAGAGAATCGCCCGGCTGGAGGAAAAAGTGAAAACCTTGAAAGCTCAGAGTTCGGAGCTGGCGTCCACGGCCAACATGCTCAGGGAACAGGTGGCACAGCTTAAACAGAAAGTCATGAACTAA	CGGTGTATGCGGTTTCCACTGTCT	QERIKAERKRMRNRIAASKCRKRKLERIARLEEKVKTLKAQSSELASTANMLREQVAQLKQKVMN*
CAGGAGCGGATCAAGGCGGAGAGGAAGCGCATGAGGAACCGCATCGCTGCCTCAAAGTGCCGAAAAAGGAAGCTGGAGAGAATCGCCCGGCTGGAGGAAAAAGTGAAAACCTTGAAAGCTCAGACCTCGGAGCTGGCGTCCACGGCCAACATGCTCAGGGAACAGGTGGCACAGCTTAAACAGAAAGTCATGAACTAA	ACGTTTTCCGACGTTCATTTGGGT	QERIKAERKRMRNRIAASKCRKRKLERIARLEEKVKTLKAQTSELASTANMLREQVAQLKQKVMN*
CAGGAGCGGATCAAGGCGGAGAGGAAGCGCATGAGGAACCGCATCGCTGCCTCCAAGTGCCGAAAAAGGAAGCTGGAGAGAATCGCCCGGCTGGAGGAAAAAGTGAAAACCTTGAAAGCTCAGACGTCGGAGCTGGCGTCCACGGCCAACATGCTCAGGGAACAGGTGGCACAGCTTAAACAGAAAGTAATGAACTAA	CTTTGGTGTAGGTCTGCCTTATTG	QERIKAERKRMRNRIAASKCRKRKLERIARLEEKVKTLKAQTSELASTANMLREQVAQLKQKVMN*
CAGGAGCGGATCAAGGCGGAGAGGAAGCGCATGAGGAACCGCATCGCTGCCTCCAAGTGCCGAAAAAGGAAGCTGGAGAGAATCGCCCGGCTGGAGGAGAAAGTGAAAACCTTGAAAGCTCAGACCTCGGAGCTGGCGTCCACGGCCAACATGCTCAGGGAACAGGTGGCACAGCTTAAACAGAAAGTCATGAACTAA	TCGGGTCGGGCCTTGATTCGGTTA	QERIKAERKRMRNRIAASKCRKRKLERIARLEEKVKTLKAQTSELASTANMLREQVAQLKQKVMN*
CAGGAGCGGATCAAGGCGGAGAGGAAGCGCATGAGGAACCGCATCGCTGCCTCCAAGTGCCGAAAAAGGAAGCTGGAGAGAATCGCCCGGCTGGAGGAAAAAGTGAAAACCTTGAAAGCTCAGGTCTCGGAGCTGGCGTCCACGGCCAACATGCTCAGGGAACAGGTTGCACAGCTTAAACAGAAAGTCATGAACTAA	AATTCTAGTGGCTCGGGTTAGGCA	QERIKAERKRMRNRIAASKCRKRKLERIARLEEKVKTLKAQVSELASTANMLREQVAQLKQKVMN*
CAGGAGCGGATCAAGGCGGAGAGGAAGCGCATGAGGAACCGCATCGCTGCCTCCAAGTGCCGAAAAAGGAAGCTGGAGAGAATCGCCCGGCTGGAGGAAAAAGTGAAAACCTTGAAAGCTCAGGTGTCGGAGCTGGCGTCCACGGCCAACATGCTCAGGGAACAGGTGGCACAGCTTAAACAGAAAGTAATGAACTAA	CTTTCGCTGCTGGTTTGTTCTCTT	QERIKAERKRMRNRIAASKCRKRKLERIARLEEKVKTLKAQVSELASTANMLREQVAQLKQKVMN*
CAGGAGCGGATCAAGGCGGAGAGGAAGCGCATGAGGAACCGCATCGCTGCATCCAAGTGCCGAAAAAGGAAGCTGGAGAGAATCGCCCGGCTGGAGGAAAAAGTGAAAACCTTGAAAGCTCAGAACTAGGAGCTGGCGTCCACGGCCAACATGCTCAGGGAACAGGTGGCACAGCTTAAACAGAAAGTCATGAACTAA	GCCTGGCATTCTGCGGGATCTCCG	QERIKAERKRMRNRIAASKCRKRKLERIARLEEKVKTLKAQN*ELASTANMLREQVAQLKQKVMN*
CAGGAGCGGATCAAGGCGGAGAGGAAGCGCATGAGGAACCGCATCGCTGCCTCCAAGTGCCGAAAAAGGAAGCTGGAGAGAATCGCCCGGCTGGAGGAAAAAGTGAAAACCTTGAAAGCGCAGAACTAGGAGCTGGCGTCCACGGCCAACATGCTCAGGGAACAGGTGGCACAGCTTAAACAGAAAGTCATGAACTAA	TCGAGGCTAGGGGCTAGGGTTCTA	QERIKAERKRMRNRIAASKCRKRKLERIARLEEKVKTLKAQN*ELASTANMLREQVAQLKQKVMN*
CAGGAGCGGATCAAGGCGGAGAGGAAGCGCATGAGGAACCGCATCGCTGCCTCCAAGTGCCGAAAAAGGAAGCTGGAGAGAATCGCCCGGCTGGAGGAAAAAGTGAAAACCTTGAAAGCTCAGAATTAGGAGCTGGCGTCCACGGCCAACATGCTCAGGGAACAGGTGGCACAGCTTAAACAGAAAGTCATGAACTAA	CCCGAGTTTTTTCTCTATGTATCG	QERIKAERKRMRNRIAASKCRKRKLERIARLEEKVKTLKAQN*ELASTANMLREQVAQLKQKVMN*
CAGGAGCGGATCAAGGCGGAGAGGAAGCGCATGAGGAACCGCATCGCTGCCTCCAAGTGCCGAAAAAGGAAGCTGGAGAGAATCGCCCGGCTTGAGGAAAAAGTGAAAACCTTGAAAGCTCAGAATTAGGAGCTGGCGTCCACGGCCAACATGCTCAGGGAACAGGTGGCACAGCTTAAACAGAAAGTCATGAACTAA	TTTTGGGCTCTTCTGTTTGTTGGA	QERIKAERKRMRNRIAASKCRKRKLERIARLEEKVKTLKAQN*ELASTANMLREQVAQLKQKVMN*
CAGGAGCGGATCAAGGCGGAGAGGAAGCGCATGAGGAACCGCATCGCTGCCTCCAAGTGCCGAAAAAGGAAGCTGGAGAGAATCGCGCGGCTGGAGGAAAAAGTGAAAACCTTGAAAGCTCAGAACTAGGAGCTGGCGTCCACGGCCAACATGCTCAGGGAACAGGTGGCACAGCTTAAACAGAAAGTCATGAACTAA	GAGCTGGGGCCTTGAGCGCTGCTT	QERIKAERKRMRNRIAASKCRKRKLERIARLEEKVKTLKAQN*ELASTANMLREQVAQLKQKVMN*
CAGGAGCGGATCAAGGCGGAGAGGAAGCGCATGAGGAACCGCATCGCTGCATCCAAGTGCCGAAAAAGGAAGCTGGAGAGAATCGCCCGGCTGGAGGAAAAAGTGAAAACCTTGAAAGCTCAGAACGCCGAGCTGGCGTCCACGGCCAACATGCTCAGGGAACAGGTGGCACAGCTTAAACAGAAAGTCATGAACTAA	GTTATTCTCGTTTGATTTTCCCGG	QERIKAERKRMRNRIAASKCRKRKLERIARLEEKVKTLKAQNAELASTANMLREQVAQLKQKVMN*
CAGGAGCGGATCAAGGCGGAGAGGAAGCGCATGAGGAACCGCATCGCTGCCTCCAAGTGCCGAAAAAGGAAGCTGGAGAGAATAGCCCGGCTGGAGGAAAAAGTGAAAACCTTGAAAGCTCAGAACGCGGAGCTGGCGTCCACGGCCAACATGCTCAGGGAACAGGTGGCACAGCTTAAACAGAAAGTCATGAACTAA	TTCGTGCAGAGTTGAAAGTTGGGG	QERIKAERKRMRNRIAASKCRKRKLERIARLEEKVKTLKAQNAELASTANMLREQVAQLKQKVMN*
CAGGAGCGGATCAAGGCGGAGAGGAAGCGCATGAGGAACCGCATCGCTGCCTCCAAGTGCCGAAAAAGGAAGCTGGAGAGAATCGCCCGGCTGGAGGAAAAAGTGAAAACCTTGAAAGCTCAGAATGCCGAGCTGGCGTCCACGGCCAACATGCTCAGGGAACAGGTGGCACAGCTTAAACAGAAAGTCATGAACTAA	CCTGACCGGGTGGGTTTTGTCCTT	QERIKAERKRMRNRIAASKCRKRKLERIARLEEKVKTLKAQNAELASTANMLREQVAQLKQKVMN*
CAGGAGCGGATCAAGGCGGAGAGGAAGCGCATGAGGAACCGCATCGCTGCCTCCAAGTGCCGAAAAAGGAAGCTGGAGAGAATCGCCCGGCTGGAGGAAAAAGTGAAAACCTTGAAAGCTCAGAATGCGGAGCTGGCGTCCACGGCCAACATGCTCAGGGAACAGGTGGCACAGCTTAAACAGAAAGTCATGAACTAA	ACTTCTTTTCTTCATCTGGATTCA	QERIKAERKRMRNRIAASKCRKRKLERIARLEEKVKTLKAQNAELASTANMLREQVAQLKQKVMN*
CAGGAGCGGATCAAGGCGGAGAGGAAGCGCATGAGGAACCGCATCGCTGCCTCCAAGTGCCGAAAAAGGAAGCTGGAGAGAATCGCCCGGCTGGAGGAAAAAGTGAAAACCTTGAAAGCTCAGAATTGCGAGCTGGCGTCCACGGCCAACATGCTCAGGGAACAGGTGGCACAGCTTAAACAGAAAGTCATGAACTAA	CTTTTTAGAGCGGGGGTCACAGCC	QERIKAERKRMRNRIAASKCRKRKLERIARLEEKVKTLKAQNCELASTANMLREQVAQLKQKVMN*
CAGGAGCGGATCAAGGCGGAGAGGAAGCGCATGAGGAACCGCATCGCTGCCTCCAAGTGCCGAAAAAGGAAGCTGGAGAGAATCGCCCGGCTGGAGGAAAAAGTGAAAACCTTGAAAGCTCAGAATTGCGAGCTGGCGTCCACGGCCAACATGCTCAGGGAACAGGTGGCACAGCTTAAACAGAAAGTCATGAACTAA	TTCTGCATGTTTTTATGGTTTCGG	QERIKAERKRMRNRIAASKCRKRKLERIARLEEKVKTLKAQNCELASTANMLREQVAQLKQKVMN*
CAGGAGCGGATCAAGGCGGAGAGGAAGCGCATGAGGAACCGCATCGCTGCCTCCAAGTGCCGAAAAAGGAAGCTGGAGAGAATCGCCCGGCTGGAGGAAAAAGTGAAAACCTTGAAAGCTCAGAATTGCGAGCTGGCGTCCACGGCCAACATGCTCAGGGAACAGGTGGCACAGCTTAAACAGAAAGTCATGAACTAA	CGTGTGTTTAGTGCTTGTCCTTCT	QERIKAERKRMRNRIAASKCRKRKLERIARLEEKVKTLKAQNCELASTANMLREQVAQLKQKVMN*
CAGGAGCGGATCAAGGCGGAGAGGAAGCGCATGAGGAACCGCATCGCTGCCTCCAAGTGCCGAAAAAGGAAGCTGGAGAGAATCGCCCGGCTGGAGGAAAAAGTGAAAACCTTGAAAGCTCAGAACGATGAGCTGGCGTCCACGGCCAACATGCTCAGGGAACAGGTGGCACAGCTTAAACAGAAAGTCATGAACTAA	GGGGGCGTGGCTCGGCGAATCGTG	QERIKAERKRMRNRIAASKCRKRKLERIARLEEKVKTLKAQNDELASTANMLREQVAQLKQKVMN*
CAGGAGCGGATCAAGGCGGAGAGGAAGCGCATGAGGAACCGCATAGCTGCCTCCAAGTGCCGAAAAAGGAAGCTGGAGAGAATCGCCCGGCTGGAGGAAAAAGTGAAAACCTTGAAAGCTCAGAACGAGGAGCTGGCGTCCACGGCCAACATGCTCAGGGAACAGGTGGCACAGCTTAAACAGAAAGTCATGAACTAA	TCGTTTATAGTTTTGTTGCATTTT	QERIKAERKRMRNRIAASKCRKRKLERIARLEEKVKTLKAQNEELASTANMLREQVAQLKQKVMN*
CAGGAGCGGATCAAGGCGGAGAGGAAGCGCATGAGGAACCGCATCGCTGCCTCCAAGTGCCGAAAAAGGAAGCTGGAGAGAATCGCCAGGCTGGAGGAAAAAGTGAAAACCTTGAAAGCTCAGAACGAGGAGCTGGCGTCCACGGCCAACATGCTCAGGGAACAGGTGGCACAGCTTAAACAGAAAGTCATGAACTAA	CGGTCGTTGGGCTTTATTTTTGAC	QERIKAERKRMRNRIAASKCRKRKLERIARLEEKVKTLKAQNEELASTANMLREQVAQLKQKVMN*
CAGGAGCGGATCAAGGCGGAGAGGAAGCGCATGAGGAACCGCATCGCTGCCTCCAAGTGCCGAAAAAGGAAGCTGGAGAGAATCGCCCGGCTGGAGGAAAAAGTGAAAACCTTGAAAGCTCAGAATGAGGAGCTGGCGTCCACGGCCAACATGCTCAGGGAACAGGTGGCACAGCTTAAACAGAAAGTCATGAACTAA	TTGATTCCGGCATGCATCGCGTAT	QERIKAERKRMRNRIAASKCRKRKLERIARLEEKVKTLKAQNEELASTANMLREQVAQLKQKVMN*
CAGGAGCGGATCAAGGCGGAGAGGAAGCGCATGAGGAACCGCATCGCTGCCTCCAAGTGCCGAAAAAGGAAGCTGGAGAGAATCGCCCGGCTGGAGGAAAAAGTGAAAACCTTGAAAGCTCAGAATGAGGAGCTGGCGTCCACGGCCAACATGCTCAGGGAACAGGTGGCACAGCTTAAACAGAAAGTCATGAACTAA	CTGCAAGTCTATTCCGCTATCCTA	QERIKAERKRMRNRIAASKCRKRKLERIARLEEKVKTLKAQNEELASTANMLREQVAQLKQKVMN*
CAGGAGCGGATCAAGGCGGAGAGGAAGCGCATGAGGAACCGCATCGCTGCCTCCAAGTGCCGAAAAAGGAAGCTGGAGAGAATCGCCCGGCTGGAGGAAAAAGTGAAAACCTTGAAAGCTCAGAACTTCGAGCTGGCGTCCACGGCTAACATGCTCAGGGAACAGGTGGCACAGCTTAAACAGAAAGTCATGAACTAA	AGGTAGGTTAAATCCTTGGTTTGA	QERIKAERKRMRNRIAASKCRKRKLERIARLEEKVKTLKAQNFELASTANMLREQVAQLKQKVMN*
CAGGAGCGGATCAAGGCGGAGAGGAAGCGCATGAGGAACCGCATCGCTGCCTCAAAGTGCCGAAAAAGGAAGCTGGAGAGAATCGCCCGGCTGGAGGAAAAAGTGAAAACCTTGAAAGCTCAGAACGGGGAGCTGGCGTCCACGGCCAACATGCTCAGGGAACAGGTGGCACAGCTTAAACAGAAAGTCATGAACTAA	TCGTGTCCACCGCTTATCGTAGAT	QERIKAERKRMRNRIAASKCRKRKLERIARLEEKVKTLKAQNGELASTANMLREQVAQLKQKVMN*
CAGGAGCGGATCAAGGCGGAGAGGAAGCGCATGAGGAACCGCATCGCTGCCTCCAAGTGCCGAAAAAGGAAGCTGGAGAGAATCGCCCGGCTGGAGGAAAAAGTGAAAACCTTGAAAGCTCAGAATGGCGAGCTGGCGTCCACGGCCAACATGCTCAGGGAACAGGTGGCACAGCTTAAACAGAAAGTCATGAACTAA	TTTCTGTTGTGGAATTCACTTTGC	QERIKAERKRMRNRIAASKCRKRKLERIARLEEKVKTLKAQNGELASTANMLREQVAQLKQKVMN*
CAGGAGCGGATCAAGGCGGAGAGGAAGCGCATGAGGAACCGCATCGCTGCCTCCAAGTGCCGAAAAAGGAAGCTGGAGAGAATCGCCCGGCTGGAGGAAAAAGTGAAAACCTTGAAAGCTCAGAATGGCGAGCTGGCGTCCACGGCCAACATGCTCAGGGAACAGGTGGCACAGCTTAAACAGAAAGTCATGAACTAA	TCGTGAGGCGGTTGCTTGTAGTAG	QERIKAERKRMRNRIAASKCRKRKLERIARLEEKVKTLKAQNGELASTANMLREQVAQLKQKVMN*
CAGGAGCGGATCAAGGCGGAGAGGAAGCGCATGAGGAACCGCATCGCTGCCTCCAAGTGCCGAAAAAGGAAGCTGGAGAGAATCGCCCGGCTGGAGGAAAAAGTGAAAACCTTGAAAGCTCAGAATGGCGAGCTGGCGTCCACGGCCAACATGCTCAGGGAACAGGTGGCACAGCTTAAACAGAAAGTCATGAACTAA	TTCGCGTCGGGCGTGTCCTGTGCG	QERIKAERKRMRNRIAASKCRKRKLERIARLEEKVKTLKAQNGELASTANMLREQVAQLKQKVMN*
CAGGAGCGGATCAAGGCGGAGAGGAAGCGCATGAGGAACCGCATCGCTGCCTCCAAGTGCCGAAAAAGGAAGCTGGAGAGAATCGCCCGGCTGGAGGAAAAAGTGAAAACCTTGAAAGCTCAGAATGGCGAGCTGGCGTCCACGGCCAACATGCTCAGGGAACAGGTGGCACAGCTTAAACAGAAAGTCATGAACTAA	GGCATTAGGCTTGTACGAGACGCA	QERIKAERKRMRNRIAASKCRKRKLERIARLEEKVKTLKAQNGELASTANMLREQVAQLKQKVMN*
CAGGAGCGGATCAAGGCGGAGAGGAAGCGCATGAGGAACCGCATCGCTGCCTCCAAGTGCCGAAAAAGGAAGCTGGAGAGAATCGCCCGGCTGGAGGAAAAAGTGAAAACCTTGAAAGCTCAGAATGGGGAGCTGGCGTCCACGGCCAACATGCTCAGGGAACAGGTGGCACAGCTTAAACAGAAAGTCATGAACTAA	TCTGCTCCCGGTTGGATTCTCTTT	QERIKAERKRMRNRIAASKCRKRKLERIARLEEKVKTLKAQNGELASTANMLREQVAQLKQKVMN*
CAGGAGCGGATCAAGGCGGAGAGGAAGCGCATGAGGAACCGCATCGCTGCCTCCAAGTGCCGAAAAAGGAAGCTGGAGAGAATCGCCCGGCTGGAGGAAAAAGTGAAAACCTTGAAAGCTCAGAATGGGGAGCTGGCGTCCACGGCCAACATGCTCAGGGAACAGGTGGCACAGCTTAAACAGAAAGTCATGAACTAA	TTTGATGCGTGCGTGCACTACGTC	QERIKAERKRMRNRIAASKCRKRKLERIARLEEKVKTLKAQNGELASTANMLREQVAQLKQKVMN*
CAGGAGCGGATCAAGGCGGAGAGGAAGCGCATGAGGAACCGCATCGCTGCCTCCAAGTGCCGAAAAAGGAAGCTGGAGAGAATCGCCCGGCTGGAGGAAAAAGTGAAAACCTTGAAAGCTCAGAATGGGGAGCTGGCGTCCACGGCCAACATGCTCAGGGAACAGGTGGCACAGCTTAAACAGAAAGTCATGAACTAA	TAGATTTTCTAGTGATTGTCATGC	QERIKAERKRMRNRIAASKCRKRKLERIARLEEKVKTLKAQNGELASTANMLREQVAQLKQKVMN*
CAGGAGCGGATCAAGGCGGAGAGGAAGCGCATGAGGAACCGCATCGCTGCCTCCAAGTGCCGAAAAAGGAAGCTGGAGAGAATCGCCCGGCTGGAGGAAAAAGTGAAAACCTTGAAAGCTCAGAATGGGGAGCTGGCGTCCACGGCCAACATGCTCAGGGAACAGGTGGCACAGCTTAAACAGAAAGTCATGAACTAA	GTTGTCTGCTTGTCGTGTGGTTCG	QERIKAERKRMRNRIAASKCRKRKLERIARLEEKVKTLKAQNGELASTANMLREQVAQLKQKVMN*
CAGGAGCGGATCAAGGCGGAGAGGAAGCGCATGAGGAACCGCATCGCTGCCTCCAAGTGCCGAAAAAGGAAGCTTGAGAGAATCGCCCGGCTGGAGGAAAAAGTGAAAACCTTGAAAGCTCAGAACGGGGAGCTGGCGTCCACGGCCAACATGCTCAGGGAACAGGTGGCACAGCTTAAACAGAAAGTCATGAACTAA	ATCGGGTTCTTGTTTTGTTTTTTT	QERIKAERKRMRNRIAASKCRKRKLERIARLEEKVKTLKAQNGELASTANMLREQVAQLKQKVMN*
CAGGAGCGGATCAAGGCGGAGAGGAAGCGCATGAGGAACCGCATCGCTGCCTCCAAGTGCCGAAAAAGGAAGCTGGAGAGAATCGCCCGGCTGGAGGAAAAAGTGAAAACCTTGAAAGCTCAGAACCATGAGCTGGCGTCCACGGCCAACATGCTCAGGGAACAGGTGGCACAGCTTAAACAGAAAGTCATGAACTAA	ATTAGTACGTCTTGTATATATGGC	QERIKAERKRMRNRIAASKCRKRKLERIARLEEKVKTLKAQNHELASTANMLREQVAQLKQKVMN*
CAGGAGCGGATCAAGGCGGAGAGGAAGCGCATGAGGAACCGCATCGCTGCCTCCAAGTGCAGAAAAAGGAAGCTGGAGAGAATCGCCCGGCTGGAGGAAAAAGTGAAAACCTTGAAAGCTCAGAATAAGGAGCTGGCGTCCACGGCCAACATGCTCAGGGAACAGGTGGCACAGCTTAAACAGAAAGTCATGAACTAA	GTTTTTATACTCGCGCCAGACAGC	QERIKAERKRMRNRIAASKCRKRKLERIARLEEKVKTLKAQNKELASTANMLREQVAQLKQKVMN*
CAGGAGCGGATCAAGGCGGAGAGGAAGCGCATGAGGAACCGCATCGCTGCCTCCAAGTGCCGAAAAAGGAAGCTGGAGAGAATCGCCCGGCTGGAGGAAAAAGTGAAAACCTTGAAAGCTCAGAACTTGGAGCTGGCGTCCACGGCCAACATGCTCAGGGAGCAGGTGGCACAGCTTAAACAGAAAGTCATGAACTAA	TTTTGTGTTAATGCGCTCTTTCGC	QERIKAERKRMRNRIAASKCRKRKLERIARLEEKVKTLKAQNLELASTANMLREQVAQLKQKVMN*
CAGGAGCGGATCAAGGCGGAGAGGAAGCGCATGAGGAACCGCATCGCTGCCTCCAAGTGCCGAAAAAGGAAGCTGGAGAGAATCGCCCGGCTGGAGGAAAAAGTGAAAACCTTGAAAGCTCAGAATCTGGAGCTGGCGTCCACGGCCAACATGCTCAGGGAACAGGTGGCACAGCTTAAACAGAAAGTCATGAACTAA	TTTTGACCATTGTTTTTTTGGGGT	QERIKAERKRMRNRIAASKCRKRKLERIARLEEKVKTLKAQNLELASTANMLREQVAQLKQKVMN*
CAGGAGCGGATCAAGGCGGAGAGGAAGCGCATGAGGAACCGCATCGCTGCCTCCAAGTGCCGAAAAAGGAAGCTGGAGAGAATCGCCCGGCTGGAGGAAAAAGTGAAAACCTTGAAAGCTCAGAATCTGGAGCTGGCGTCCACGGCCAACATGCTCAGGGAACAGGTGGCACAGCTTAAACAGAAAGTCATGAACTAA	TCCGTCAGGTACTTGCATCTTGCG	QERIKAERKRMRNRIAASKCRKRKLERIARLEEKVKTLKAQNLELASTANMLREQVAQLKQKVMN*
CAGGAGCGGATCAAGGCGGAGAGGAAGCGCATGAGGAACCGCATCGCTGCCTCCAAGTGCCGAAAAAGGAAGCTGGAGAGAATCGCCCGGCTGGAGGAAAAAGTGAAAACCTTGAAAGCTCAGAATTTGGAGCTGGCGTCCACGGCCAACATGCTCAGGGAACAGGTGGCACAGCTTAAACAGAAAGTCATGAACTAA	CAAGATCGGTTAACTCGTCTTTTC	QERIKAERKRMRNRIAASKCRKRKLERIARLEEKVKTLKAQNLELASTANMLREQVAQLKQKVMN*
CAGGAGCGGATCAAGGCGGAGAGGAAGCGCATGAGGAACCGCATCGCTGCCTCCAAGTGCCGAAAAAGGAAGCTGGAGAGAATCGCCCGGCTGGAGGAAAAAGTGAAAACCTTGAAAGCTCAGAATTTGGAGCTGGCGTCCACGGCCAACATGCTCAGGGAACAGGTGGCACAGCTTAAACAGAAAGTCATGAACTAA	TTGTTATGTACGATATTCTCGCAT	QERIKAERKRMRNRIAASKCRKRKLERIARLEEKVKTLKAQNLELASTANMLREQVAQLKQKVMN*
CAGGAGCGGATCAAGGCGGAGAGGAAGCGCATGAGGAACCGCATCGCTGCCTCCAAGTGCCGAAAAAGGAAGCTGGAGAGAATCGCCCGGCTGGAGGAAAAAGTGAAAACCTTGAAAGCTCAGAATATGGAGCTGGCGTCCACGGCCAACATGCTCAGGGAACAGGTGGCACAGCTTAAACAGAAAGTCATGAACTAA	TTTGGATCCATCTAGCTGCGCTTT	QERIKAERKRMRNRIAASKCRKRKLERIARLEEKVKTLKAQNMELASTANMLREQVAQLKQKVMN*
CAGGAGCGGATCAAGGCGGAGAGGAAGCGCATGAGGAACCGCATCGCTGCCTCCAAGTGCCGAAAAAGGAAGCTGGAGAGAATCGCCCGGCTGGAGGAAAAAGTGAAAACCTTGAAAGCTCAGAATAACGAGCTGGCGTCCACGGCCAACATGCTCAGGGAACAGGTGGCACAGCTTAAACAGAAAGTCATGAACTAA	TTTTCGGTGCTTGCCAGGTAGGTC	QERIKAERKRMRNRIAASKCRKRKLERIARLEEKVKTLKAQNNELASTANMLREQVAQLKQKVMN*
CAGGAGCGGATCAAGGCGGAGAGGAAGCGCATGAGGAACCGCATCGCTGCCTCCAAGTGCCGAAAAAGGAAGCTGGAGAGAATCGCCCGGCTGGAGGAAAAAGTGAAAACCTTGAAAGCTCAGAATAACGAGCTGGCGTCCACGGCCAACATGCTCAGGGAACAGGTGGCACAGCTTAAACAGAAAGTCATGAACTAA	TTTTCGGTGCTTCTTTGGAAGGGA	QERIKAERKRMRNRIAASKCRKRKLERIARLEEKVKTLKAQNNELASTANMLREQVAQLKQKVMN*
CAGGAGCGGATCAAGGCGGAGAGGAAGCGCATGAGGAACCGCATCGCTGCCTCCAAGTGCCGAAAAAGGAAGCTGGAGAGAATCGCGCGGCTGGAGGAAAAAGTGAAAACCTTGAAAGCTCAGAACAACGAGCTGGCGTCCACGGCCAACATGCTCAGGGAACAGGTGGCACAGCTTAAACAGAAAGTCATGAACTAA	GGGATGTTTCGGTCATGAAAATTC	QERIKAERKRMRNRIAASKCRKRKLERIARLEEKVKTLKAQNNELASTANMLREQVAQLKQKVMN*
CAGGAGCGGATCAAGGCGGAGAGGAAGCGCATGAGGAACCGCATCGCTGCATCCAAGTGCCGAAAAAGGAAGCTGGAGAGAATCGCCCGGCTGGAGGAAAAAGTGAAAACCTTGAAAGCTCAGAACCCCGAGCTGGCGTCCACGGCCAACATGCTCAGGGAACAGGTGGCACAGCTTAAACAGAAAGTCATGAACTAA	GTGGGAAGGTTTCGTTCTTGGGAG	QERIKAERKRMRNRIAASKCRKRKLERIARLEEKVKTLKAQNPELASTANMLREQVAQLKQKVMN*
CAGGAGCGGATCAAGGCGGAGAGGAAGCGCATGAGGAACCGCATCGCTGCATCCAAGTGCCGAAAAAGGAAGCTGGAGAGAATCGCCCGGCTGGAGGAAAAAGTGAAAACCTTGAAAGCTCAGAACCCCGAGCTGGCGTCCACGGCCAACATGCTCAGGGAACAGGTGGCACAGCTTAAACAGAAAGTCATGAACTAA	TATTTCTATTTGTTCGTTGGCGGC	QERIKAERKRMRNRIAASKCRKRKLERIARLEEKVKTLKAQNPELASTANMLREQVAQLKQKVMN*
CAGGAGCGGATCAAGGCGGAGAGGAAGCGCATGAGGAACCGCATCGCTGCCTCCAAGTGCCGAAAAAGGAAGCTGGAGAGAATCGCCCGGCTGGAGGAAAAAGTGAAAACCTTGAAAGCTCAGAACCCGGAGCTGGCGTCCACGGCCAACATGCTAAGGGAACAGGTGGCACAGCTTAAACAGAAAGTCATGAACTAA	TGGGCGTACGGGGCTGGGGACTAG	QERIKAERKRMRNRIAASKCRKRKLERIARLEEKVKTLKAQNPELASTANMLREQVAQLKQKVMN*
CAGGAGCGGATCAAGGCGGAGAGGAAGCGCATGAGGAACCGCATCGCTGCCTCCAAGTGCCGAAAAAGGAAGCTGGAGAGAATCGCCCGGCTGGAGGAAAAAGTGAAAACCTTGAAAGCTCAGAATCCGGAGCTGGCGTCCACGGCCAACATGCTCAGGGAACAGGTGGCACAGCTTAAACAGAAAGTCATGAACTAA	AGTTTTGTGTGATATGGTGCATCT	QERIKAERKRMRNRIAASKCRKRKLERIARLEEKVKTLKAQNPELASTANMLREQVAQLKQKVMN*
CAGGAGCGGATCAAGGCGGAGAGGAAGCGCATGAGGAACCGCATCGCTGCCTCCAAGTGCCGAAAAAGGAAGCTGGAGAGAATCGCCCGGCTGGAGGAAAAAGTGAAAACCTTGAAAGCTCAGAATCAGGAGCTGGCGTCCACGGCCAACATGCTCAGGGAACAGGTGGCACAGCTTAAACAGAAAGTCATGAACTAA	TGCTTATCTTTGAACTGGTGTTCG	QERIKAERKRMRNRIAASKCRKRKLERIARLEEKVKTLKAQNQELASTANMLREQVAQLKQKVMN*
CAGGAGCGGATCAAGGCGGAGAGGAAGCGCATGAGGAACCGCATCGCTGCCTCCAAGTGCCGAAAAAGGAAGCTGGAGAGAATCGCCCGGCTGGAGGAAAAAGTGAAAACCTTGAAAGCTCAGAATAGGGAGCTGGCGTCCACGGCCAACATGCTCAGGGAACAGGTGGCACAGCTTAAACAGAAAGTCATGAACTAA	ATTCCGGCGCGTCTGCCAGGTGCG	QERIKAERKRMRNRIAASKCRKRKLERIARLEEKVKTLKAQNRELASTANMLREQVAQLKQKVMN*
CAGGAGCGGATCAAGGCGGAGAGGAAGCGCATGAGGAACCGCATCGCTGCCTCCAAGTGCCGAAAAAGGAAGCTGGAGAGAATCGCCCGGCTGGAGGAAAAAGTTAAAACCTTGAAAGCTCAGAACCGCGAGCTGGCGTCCACGGCCAACATGCTCAGGGAACAGGTGGCACAGCTTAAACAGAAAGTCATGAACTAA	CGCTGCTTTCCAGCGAAAGGTGCC	QERIKAERKRMRNRIAASKCRKRKLERIARLEEKVKTLKAQNRELASTANMLREQVAQLKQKVMN*
CAGGAGCGGATCAAGGCGGAGAGGAAGCGCATGAGGAACCGCATCGCTGCCTCCAAGTGCCGAAAAAGGAAGCTGGAGAGAATAGCCCGGCTGGAGGAAAAAGTGAAAACCTTGAAAGCTCAGAACGTCGAGCTGGCGTCCACGGCCAACATGCTCAGGGAACAGGTGGCACAGCTTAAACAGAAAGTCATGAACTAA	GGCCACTTTGTGTTGTCGGGTTTG	QERIKAERKRMRNRIAASKCRKRKLERIARLEEKVKTLKAQNVELASTANMLREQVAQLKQKVMN*
CAGGAGCGGATCAAGGCGGAGAGGAAGCGCATGAGGAACCGCATCGCTGCCTCCAAGTGCCGAAAAAGGAAGCTGGAGAGAATCGCCCGGCTGGAGGAAAAAGTGAAAACCTTGAAAGCTCAGAATGTGGAGCTGGCGTCCACGGCCAACATGCTCAGGGAACAGGTGGCACAGCTTAAACAGAAAGTCATGAACTAA	TGGTCGGTCTTTATTGCGTCCTTG	QERIKAERKRMRNRIAASKCRKRKLERIARLEEKVKTLKAQNVELASTANMLREQVAQLKQKVMN*
CAGGAGCGGATCAAGGCGGAGAGGAAGCGCATGAGGAACCGCATCGCTGCCTCCAAGTGCCGAAAAAGGAAGCTGGAGAGAATCGCCCGGCTGGAGGAAAAAGTGAAAACCTTGAAAGCTCAGAATGTGGAGCTGGCGTCCACGGCCAACATGCTCAGGGAACAGGTGGCACAGCTTAAACAGAAAGTCATGAACTAA	ATTTGGCCACGGTCCGGGCTTGTC	QERIKAERKRMRNRIAASKCRKRKLERIARLEEKVKTLKAQNVELASTANMLREQVAQLKQKVMN*
CAGGAGCGGATCAAGGCGGAGAGGAAGCGCATGAGGAACCGCATCGCTGCCTCCAAGTGCCGAAAAAGGAAGCTGGAGAGAATCGCCCGGCTGGAGGAAAAAGTGAAAACCTTGAAAGCTCAGAATTGGGAGCTGGCGTCCACGGCCAACATGCTCAGGGAACAGGTGGCACAGCTTAAACAGAAAGTCATGAACTAA	CTTTTATGTTGGCCTGGTATCTAG	QERIKAERKRMRNRIAASKCRKRKLERIARLEEKVKTLKAQNWELASTANMLREQVAQLKQKVMN*
CAGGAGCGGATCAAGGCGGAGAGGAAGCGCATGAGGAACCGCATCGCTGCCTCCAAGTGCCGAAAAAGGAAGCTGGAGAGAATCGCCCGGCTGGAGGAAAAAGTGAAAACCTTGAAAGCTCAGAATTACGAGCTGGCGTCCACGGCCAACATGCTCAGGGAACAGGTGGCACAGCTTAAACAGAAAGTCATGAACTAA	AGGTGTTGTGTTCTCTTCTTGGCC	QERIKAERKRMRNRIAASKCRKRKLERIARLEEKVKTLKAQNYELASTANMLREQVAQLKQKVMN*
CAGGAGCGGATCAAGGCGGAGAGGAAGCGCATGAGGAACCGCATCGCTGCCTCCAAGTGCCGAAAAAGGAAGCTGGAGAGAATCGCCCGGCTGGAGGAAAAAGTGAAAACCTTGAAAGCTCAGAATTACGAGCTGGCGTCCACGGCCAACATGCTCAGGGAACAGGTGGCACAGCTTAAACAGAAAGTCATGAACTAA	TTCGTCAGTCTTATGGCTTATTTT	QERIKAERKRMRNRIAASKCRKRKLERIARLEEKVKTLKAQNYELASTANMLREQVAQLKQKVMN*
CAGGAGCGGATCAAGGCGGAGAGGAAGCGCATGAGGAACCGCATCGCTGCCTCCAAGTGCCGAAAAAGGAAGCTGGAGAGAATCGCCCGGCTGGAGGAAAAAGTGAAAACCTTGAAAGCTCAGAATTACGAGCTGGCGTCCACGGCCAACATGCTCAGGGAACAGGTGGCACAGCTTAAACAGAAAGTCATGAACTAA	TAGGTGATCCGATGTCGTGGTTGT	QERIKAERKRMRNRIAASKCRKRKLERIARLEEKVKTLKAQNYELASTANMLREQVAQLKQKVMN*
CAGGAGCGGATCAAGGCGGAGAGGAAGCGCATGAGGAACCGCATCGCTGCCTCCAAGTGCCGAAAAAGGAAGCTGGAGAGAATCGCCCGGCTGGAGGAAAAAGTGAAAACCCTCAAAGCTCAGAACTCGTAGCTGGCGTCCACGGCCAACATGCTCAGGGAACAGGTGGCACAGCTTAAACAGAAAGTCATGAACTAA	CGCCGGAACACTAATTTCTCTGAT	QERIKAERKRMRNRIAASKCRKRKLERIARLEEKVKTLKAQNS*LASTANMLREQVAQLKQKVMN*
CAGGAGCGGATCAAGGCGGAGAGGAAGCGCATGAGGAACCGCATCGCTGCCTCCAAGTGCCGAAAAAGGAAGCTGGAGAGAATCGCCCGGCTGGAGGAAAAAGTGAAAACCTTGAAAGCTCAGAACTCGTAGCTGGCGTCCACGGCCAACATGCTAAGGGAACAGGTGGCACAGCTTAAACAGAAAGTCATGAACTAA	GGCTCTTGTTTGTTGACGTCTCCC	QERIKAERKRMRNRIAASKCRKRKLERIARLEEKVKTLKAQNS*LASTANMLREQVAQLKQKVMN*
CAGGAGCGGATCAAGGCGGAGAGGAAGCGCATGAGGAACCGCATCGCTGCCTCCAAGTGCCGAAAAAGGAAGCTGGAGAGAATCGCCCGGCTGGAGGAAAAAGTGAAAACCTTGAAAGCTCAGAACTCGTAGCTGGCGTCCACGGCCAACATGCTAAGGGAACAGGTGGCACAGCTTAAACAGAAAGTCATGAACTAA	GTCTCTTAGTCGTATTTGCTCTAA	QERIKAERKRMRNRIAASKCRKRKLERIARLEEKVKTLKAQNS*LASTANMLREQVAQLKQKVMN*
CAGGAGCGGATCAAGGCGGAGAGGAAGCGCATGAGGAACCGCATCGCTGCCTCCAAGTGCCGAAAAAGGAAGCTGGAGAGAATAGCCCGGCTGGAGGAAAAAGTGAAAACCTTGAAAGCTCAGAACTCGGCCCTGGCGTCCACGGCCAACATGCTCAGGGAACAGGTGGCACAGCTTAAACAGAAAGTCATGAACTAA	CGTTATGTGGGATGGTAGTGTCGA	QERIKAERKRMRNRIAASKCRKRKLERIARLEEKVKTLKAQNSALASTANMLREQVAQLKQKVMN*
CAGGAGCGGATCAAGGCGGAGAGGAAGCGCATGAGGAACCGCATCGCTGCCTCCAAGTGCCGAAAAAGGAAGCTGGAGAGAATCGCCCGGCTGGAGGAAAAAGTGAAAACCTTAAAAGCTCAGAACTCGGCTCTGGCGTCCACGGCCAACATGCTCAGGGAACAGGTGGCACAGCTTAAACAGAAAGTCATGAACTAA	TGAGTCCCTTTCGGGGCTCACGGG	QERIKAERKRMRNRIAASKCRKRKLERIARLEEKVKTLKAQNSALASTANMLREQVAQLKQKVMN*
CAGGAGCGGATCAAGGCGGAGAGGAAGCGCATGAGGAATCGCATCGCTGCCTCCAAGTGCCGAAAAAGGAAGCTGGAGAGAATCGCCCGGCTGGAGGAAAAAGTGAAAACCTTGAAAGCTCAGAACTCGGCGCTGGCGTCCACGGCCAACATGCTCAGGGAACAGGTGGCACAGCTTAAACAGAAAGTCATGAACTAA	TCTTGTGTTTGTTGCTTGTATGCT	QERIKAERKRMRNRIAASKCRKRKLERIARLEEKVKTLKAQNSALASTANMLREQVAQLKQKVMN*
CAGGAGCGGATCAAGGCGGAGAGGAAGCGCATGAGGAACCGCATCGCTGCCTCCAAGTGCCGAAAAAGGAAGCTGGAGAGAATCGCCCGGCTGGAGGAAAAAGTGAAAACATTGAAAGCTCAGAACTCGGACCTGGCGTCCACGGCCAACATGCTCAGGGAACAGGTGGCACAGCTTAAACAGAAAGTCATGAACTAA	TGGTCGAATTTGTTCTGGAGGTCA	QERIKAERKRMRNRIAASKCRKRKLERIARLEEKVKTLKAQNSDLASTANMLREQVAQLKQKVMN*
CAGGAGCGGATCAAGGCGGAGAGGAAGCGCATGAGGAACCGCATCGCTGCCTCCAAGTGCCGAAAAAGGAAGCTGGAGAGAATCGCCCGGCTGGAGGAAAAAGTGAAAACCTTGAAAGCTCAGAACTCGTTTCTGGCGTCCACGGCCAACATGCTCAGGGAACAGGTGGCACAGCTTAAACAGAAAGTCATGAACTAA	TTGATTACATCGGGTGCGCTTGTT	QERIKAERKRMRNRIAASKCRKRKLERIARLEEKVKTLKAQNSFLASTANMLREQVAQLKQKVMN*
CAGGAGCGGATCAAGGCGGAGAGGAAGCGCATGAGGAACCGCATCGCTGCCTCCAAGTGCCGAAAAAGGAAGCTGGAGAGAATCGCCCGGCTGGAGGAAAAAGTGAAAACCTTGAAAGCTCAGAACTCGTTTCTGGCGTCCACGGCCAACATGCTCAGGGAACAGGTGGCACAGCTTAAACAGAAAGTCATGAACTAA	ACAAGGTTTGCTCGGTTCCGTTCT	QERIKAERKRMRNRIAASKCRKRKLERIARLEEKVKTLKAQNSFLASTANMLREQVAQLKQKVMN*
CAGGAGCGTATCAAGGCGGAGAGGAAGCGCATGAGGAACCGCATCGCTGCCTCCAAGTGCCGAAAAAGGAAGCTGGAGAGAATCGCCCGGCTGGAGGAAAAAGTGAAAACCTTGAAAGCTCAGAACTCGTTCCTGGCGTCCACGGCCAACATGCTCAGGGAACAGGTGGCACAGCTTAAACAGAAAGTCATGAACTAA	GTCTCTTTGAATCGGGCGATACCG	QERIKAERKRMRNRIAASKCRKRKLERIARLEEKVKTLKAQNSFLASTANMLREQVAQLKQKVMN*
CAGGAGCGGATCAAGGCGGAGAGGAAGCGCATGAGGAACCGAATCGCTGCCTCCAAGTGCCGAAAAAGGAAGCTGGAGAGAATCGCCCGGCTGGAGGAAAAAGTGAAAACCTTGAAAGCTCAGAACTCGGGGCTGGCGTCCACGGCCAACATGCTCAGGGAACAGGTGGCACAGCTTAAACAGAAAGTCATGAACTAA	TTTGTTCTGGTCTCCGGTTGTCTG	QERIKAERKRMRNRIAASKCRKRKLERIARLEEKVKTLKAQNSGLASTANMLREQVAQLKQKVMN*
CAGGAGCGGATCAAGGCGGAGAGGAAGCGCATGAGGAACCGCATAGCTGCCTCCAAGTGCCGAAAAAGGAAGCTGGAGAGAATCGCCCGGCTGGAGGAAAAAGTGAAAACCTTGAAAGCTCAGAACTCGGGGCTGGCGTCCACGGCCAACATGCTCAGGGAACAGGTGGCACAGCTTAAACAGAAAGTCATGAACTAA	TTTGCATCTTGTATTTCAGGCGGT	QERIKAERKRMRNRIAASKCRKRKLERIARLEEKVKTLKAQNSGLASTANMLREQVAQLKQKVMN*
CAGGAGCGGATCAAGGCGGAGAGGAAGCGCATGAGGAACCGCATCGCTGCCTCAAAGTGCCGAAAAAGGAAGCTGGAGAGAATCGCCCGGCTGGAGGAAAAAGTGAAAACCTTGAAAGCTCAGAACTCGGGCCTGGCGTCCACGGCCAACATGCTCAGGGAACAGGTGGCACAGCTTAAACAGAAAGTCATGAACTAA	TATAGTCGGTATTGACTTTAGAGG	QERIKAERKRMRNRIAASKCRKRKLERIARLEEKVKTLKAQNSGLASTANMLREQVAQLKQKVMN*
CAGGAGCGGATCAAGGCGGAGAGGAAGCGCATGAGGAACCGCATCGCTGCCTCCAAGTGCCGAAAAAGGAAGCTGGAGAGAATCGCCAGGCTGGAGGAAAAAGTGAAAACCTTGAAAGCTCAGAACTCGGGCCTGGCGTCCACGGCCAACATGCTCAGGGAACAGGTGGCACAGCTTAAACAGAAAGTCATGAACTAA	ACGCTCATTGTGGTGGCATGTGTT	QERIKAERKRMRNRIAASKCRKRKLERIARLEEKVKTLKAQNSGLASTANMLREQVAQLKQKVMN*
CAGGAGCGGATCAAGGCGGAGAGGAAGCGCATGAGGAACCGCATCGCTGCCTCCAAGTGCCGAAAAAGGAAGCTGGAGAGAATCGCCAGGCTGGAGGAAAAAGTGAAAACCTTGAAAGCTCAGAACTCGGGGCTGGCGTCCACGGCCAACATGCTCAGGGAACAGGTGGCACAGCTTAAACAGAAAGTCATGAACTAA	GTCTAGCCTATCTCTCGTTTGTTA	QERIKAERKRMRNRIAASKCRKRKLERIARLEEKVKTLKAQNSGLASTANMLREQVAQLKQKVMN*
CAGGAGCGGATCAAGGCGGAGAGGAAGCGCATGAGGAACCGCATCGCTGCCTCCAAGTGCCGAAAAAGGAAGCTGGAGAGAATCGCCCGGCTGGAGGAAAAAGTGAAAACCTTGAAAGCTCAGAACTCGGGGCTGGCGTCCACGGCCAACATGCTCAGGGAACAGGTTGCACAGCTTAAACAGAAAGTCATGAACTAA	GATGGTAATGTTTCATTTAACGTC	QERIKAERKRMRNRIAASKCRKRKLERIARLEEKVKTLKAQNSGLASTANMLREQVAQLKQKVMN*
CAGGAGCGGATCAAGGCGGAGAGGAAGCGCATGAGGAACCGCATCGCTGCCTCCAAGTGCCGAAAAAGGAAGCTGGAGAGAATCGCCCGGCTGGAGGAAAAAGTGAAAACCTTGAAAGCTCAGAACTCGGGTCTGGCGTCCACGGCCAACATGCTCAGGGAACAGGTGGCACAGCTTAAACAGAAAGTCATGAACTAA	CGCCTAATTGGTTTTGTGGCTGGT	QERIKAERKRMRNRIAASKCRKRKLERIARLEEKVKTLKAQNSGLASTANMLREQVAQLKQKVMN*
CAGGAGCGGATCAAGGCGGAGAGGAAGCGCATGAGGAACCGCATCGCTGCCTCCAAGTGCCGAAAAAGGAAGCTGGAGAGAATCGCCCGGCTGGAGGAAAAAGTGAAAACCTTGAAAGCTCAGAACTCTCACCTGGCGTCCACGGCCAACATGCTCAGGGAACAGGTGGCACAGCTTAAACAGAAAGTCATGAACTAA	GGCTGGGTGACAGTTGTTAGCCTC	QERIKAERKRMRNRIAASKCRKRKLERIARLEEKVKTLKAQNSHLASTANMLREQVAQLKQKVMN*
CAGGAGCGGATCAAGGCGGAGAGGAAGCGCATGAGGAACCGCATCGCTGCCTCCAAGTGCCGAAAAAGGAAGCTGGAGAGAATCGCCCGGCTGGAGGAAAAAGTGAAAACCTTGAAAGCTCAGAACTCGAAGCTCGCGTCCACGGCCAACATGCTCAGGGAACAGGTGGCACAGCTTAAACAGAAAGTCATGAACTAA	TGCTAAGGGATCTGGTTCTGTGTG	QERIKAERKRMRNRIAASKCRKRKLERIARLEEKVKTLKAQNSKLASTANMLREQVAQLKQKVMN*
CAGGAGCGGATCAAGGCGGAGAGGAAGCGCATGAGGAACCGCATAGCTGCCTCCAAGTGCCGAAAAAGGAAGCTGGAGAGAATCGCCCGGCTGGAGGAAAAAGTGAAAACCTTGAAAGCTCAGAACTCGTTGCTGGCGTCCACGGCCAACATGCTCAGGGAACAGGTGGCACAGCTTAAACAGAAAGTCATGAACTAA	CATTATCATTTCGTTTTTCACTTT	QERIKAERKRMRNRIAASKCRKRKLERIARLEEKVKTLKAQNSLLASTANMLREQVAQLKQKVMN*
CAGGAGCGGATCAAGGCGGAGAGGAAGCGCATGAGGAACCGCATCGCTGCCTCCAAGTGCCGAAAAAGGAAGCTGGAGAGAATAGCCCGGCTGGAGGAAAAAGTGAAAACCTTGAAAGCTCAGAACTCGCTCCTGGCGTCCACGGCCAACATGCTCAGGGAACAGGTGGCACAGCTTAAACAGAAAGTCATGAACTAA	TTTTTACGGTTCTTACTTTTCTCC	QERIKAERKRMRNRIAASKCRKRKLERIARLEEKVKTLKAQNSLLASTANMLREQVAQLKQKVMN*
CAGGAGCGGATCAAGGCGGAGAGGAAGCGCATGAGGAACCGCATCGCTGCCTCCAAGTGCCGAAAAAGGAAGCTGGAGAGAATAGCCCGGCTGGAGGAAAAAGTGAAAACCTTGAAAGCTCAGAACTCGCTGCTGGCGTCCACGGCCAACATGCTCAGGGAACAGGTGGCACAGCTTAAACAGAAAGTCATGAACTAA	GATGTGCAGTCGTGGCATTTATCT	QERIKAERKRMRNRIAASKCRKRKLERIARLEEKVKTLKAQNSLLASTANMLREQVAQLKQKVMN*
CAGGAGCGGATCAAGGCGGAGAGGAAGCGCATGAGGAACCGCATCGCTGCCTCCAAGTGCCGAAAAAGGAAGCTGGAGAGAATCGCCCGGCTGGAGGAAAAAGTGAAAACCTTGAAAGCTCAGAACTCGTTGCTGGCGTCTACGGCCAACATGCTCAGGGAACAGGTGGCACAGCTTAAACAGAAAGTCATGAACTAA	TATAGGGTTGATTCCTTTCGTTCA	QERIKAERKRMRNRIAASKCRKRKLERIARLEEKVKTLKAQNSLLASTANMLREQVAQLKQKVMN*
CAGGAGCGGATCAAGGCGGAGAGGAAGCGCATGAGGAACCGCATCGCTGCCTCCAAGTGTCGAAAAAGGAAGCTGGAGAGAATCGCCCGGCTGGAGGAAAAAGTGAAAACCTTGAAAGCTCAGAACTCGCTGCTGGCGTCCACGGCCAACATGCTCAGGGAACAGGTGGCACAGCTTAAACAGAAAGTCATGAACTAA	TAGTGGAGAGGTTTAGAGCCGTCT	QERIKAERKRMRNRIAASKCRKRKLERIARLEEKVKTLKAQNSLLASTANMLREQVAQLKQKVMN*
CAGGAGCGGATCAAGGCGGAGAGGAAGCGCATGAGGAACCGCATCGCTGCCTCCAAGTGCCGAAAAAGGAAGCTGGAGAGAATCGCCCGGCTGGAGGAAAAAGTGAAAACCTTGAAAGCTCAGAACTCGAATCTGGCGTCCACGGCCAACATGCTCAGGGAACAGGTGGCACAGCTTAAACAGAAAGTCATGAACTAA	TTGGATGCGTGGGGCCTGGTTAGT	QERIKAERKRMRNRIAASKCRKRKLERIARLEEKVKTLKAQNSNLASTANMLREQVAQLKQKVMN*
CAGGAGCGGATCAAGGCGGAGAGGAAGCGCATGAGGAACCGCATCGCTGCATCCAAGTGCCGAAAAAGGAAGCTGGAGAGAATCGCCCGGCTGGAGGAAAAAGTGAAAACCTTGAAAGCTCAGAACTCGCCCCTGGCGTCCACGGCCAACATGCTCAGGGAACAGGTGGCACAGCTTAAACAGAAAGTCATGAACTAA	CTCCGGGTGCTAATGTCTTGCTTC	QERIKAERKRMRNRIAASKCRKRKLERIARLEEKVKTLKAQNSPLASTANMLREQVAQLKQKVMN*
CAGGAGCGGATCAAGGCGGAGAGGAAGCGCATGAGGAACCGCATCGCTGCATCCAAGTGCCGAAAAAGGAAGCTGGAGAGAATCGCCCGGCTGGAGGAAAAAGTGAAAACCTTGAAAGCTCAGAACTCGCCCCTGGCGTCCACGGCCAACATGCTCAGGGAACAGGTGGCACAGCTTAAACAGAAAGTCATGAACTAA	TCTTGGCGATGTTGGGTATTTGTG	QERIKAERKRMRNRIAASKCRKRKLERIARLEEKVKTLKAQNSPLASTANMLREQVAQLKQKVMN*
CAGGAGCGGATCAAGGCGGAGAGGAAGCGCATGAGGAACCGCATCGCTGCCTCCAAGTGCCGAAAAAGGAAGCTGGAGAGAATCGCCCGGCTGGAGGAAAAAGTGAAAACCTTGAAAGCTCAGAACTCGCCCCTGGCGTCCACGGCCAACATGCTAAGGGAACAGGTGGCACAGCTTAAACAGAAAGTCATGAACTAA	GTTAGTTCTTCCTTTGGTGTGGGA	QERIKAERKRMRNRIAASKCRKRKLERIARLEEKVKTLKAQNSPLASTANMLREQVAQLKQKVMN*
CAGGAGCGGATCAAGGCGGAGAGGAAGCGCATGAGGAACCGCATCGCTGCCTCCAAGTGCCGAAAAAGGAAGCTGGAGAGAATCGCCCGGCTGGAGGAAAAAGTGAAAACCTTGAAAGCTCAGAACTCGCGGCTGGCGTCCACGGCCAACATGCTCAGGGAACAGGTGGCACAGCTTAAACAGAAAGTAATGAACTAA	GGCGGTCAACTAAGTATACGGCGT	QERIKAERKRMRNRIAASKCRKRKLERIARLEEKVKTLKAQNSRLASTANMLREQVAQLKQKVMN*
CAGGAGCGGATCAAGGCGGAGAGGAAGCGCATGAGGAACCGCATCGCTGCCTCCAAGTGCCGAAAAAGGAAGCTGGAGAGAATCGCCCGGCTGGAGGAAAAAGTGAAAACCTTGAAAGCTCAGAACTCGCGTCTGGCGTCCACGGCCAACATGCTCAGGGAACAGGTGGCACAGCTTAAACAGAAAGTCATGAACTAA	GGGTAGTGTGTTCCGGGGTGCTTT	QERIKAERKRMRNRIAASKCRKRKLERIARLEEKVKTLKAQNSRLASTANMLREQVAQLKQKVMN*
CAGGAGCGGATCAAGGCGGAGAGGAAGCGCATGAGGAACCGCATCGCTGCCTCCAAGTGCCGAAAAAGGAAGCTGGAGAGAATCGCCCGGCTGGAGGAAAAAGTGAAAACCTTGAAAGCTCAGAACTCGCGTCTGGCGTCCACGGCCAACATGCTCAGGGAACAGGTGGCACAGCTTAAACAGAAAGTCATGAACTAA	CGTGTCGGGTGAGTCGGTGTTGTG	QERIKAERKRMRNRIAASKCRKRKLERIARLEEKVKTLKAQNSRLASTANMLREQVAQLKQKVMN*
CAGGAGCGGATCAAGGCGGAGAGGAAGCGCATGAGGAACCGCATCGCTGCCTCCAAGTGCCGAAAAAGGAAGCTGGAGAGAATCGCCCGGCTGGAGGAAAAAGTGAAAACCTTGAAAGCTCAGAACTCGCGTCTGGCGTCCACGGCCAACATGCTCAGGGAACAGGTGGCACAGCTTAAACAGAAAGTCATGAACTAA	TTCGCGGCGTTCAGAAGTTCAGGG	QERIKAERKRMRNRIAASKCRKRKLERIARLEEKVKTLKAQNSRLASTANMLREQVAQLKQKVMN*
CAGGAGCGGATCAAGGCGGAGAGGAAGCGCATGAGGAACCGCATCGCTGCCTCCAAGTGCCGAAAAAGGAAGCTGGAGAGAATCGCCCGGCTGGAGGAAAAAGTGAAAACCTTGAAAGCTCAGAACTCTAGGCTGGCGTCCACGGCCAACATGCTCAGGGAACAGGTGGCACAGCTTAAACAGAAAGTCATGAACTAA	TGTGTGGACCGTTGAATCATCCCG	QERIKAERKRMRNRIAASKCRKRKLERIARLEEKVKTLKAQNSRLASTANMLREQVAQLKQKVMN*
CAGGAGCGGATCAAGGCGGAGAGGAAGCGCATGAGGAACCGCATCGCTGCCTCCAAGTGCCGAAAAAGGAAGCTGGAGAGAATCGCCCGGCTGGAGGAAAAAGTGAAAACCTTGAAAGCTCAGAACTCGTCTCTGGCGTCCACGGCCAACATGCTCAGGGAACAGGTGGCACAGCTTAAACAGAAAGTCATGAACTAA	TTGTTTATAGTGTTGTTTCGAGAA	QERIKAERKRMRNRIAASKCRKRKLERIARLEEKVKTLKAQNSSLASTANMLREQVAQLKQKVMN*
CAGGAGCGGATCAAGGCGGAGAGGAAGCGCATGAGGAACCGCATCGCTGCCTCCAAGTGCCGAAAAAGGAAGCTGGAGAGAATCGCCCGGCTGGAGGAAAAAGTGAAAACCTTGAAAGCTCAGAACTCGACTCTGGCGTCCACGGCCAACATGCTCAGGGAACAGGTGGCACAGCTTAAACAGAAAGTCATGAACTAA	GGTGCAGTATTATCTTTCGCCTCG	QERIKAERKRMRNRIAASKCRKRKLERIARLEEKVKTLKAQNSTLASTANMLREQVAQLKQKVMN*
CAGGAGCGGATCAAGGCGGAGAGGAAGCGCATGAGGAACCGCATCGCTGCCTCCAAGTGCAGAAAAAGGAAGCTGGAGAGAATCGCCCGGCTGGAGGAAAAAGTGAAAACCTTGAAAGCTCAGAACTCGGTGCTGGCGTCCACGGCCAACATGCTCAGGGAACAGGTGGCACAGCTTAAACAGAAAGTCATGAACTAA	ATTTGTTTTGCGGGCGAGGAGGTC	QERIKAERKRMRNRIAASKCRKRKLERIARLEEKVKTLKAQNSVLASTANMLREQVAQLKQKVMN*
CAGGAGCGGATCAAGGCGGAGAGGAAGCGCATGAGGAACCGCATCGCTGCCTCCAAGTGCCGAAAAAGGAAGCTGGAGAGAATCGCCCGGCTGGAGGAAAAAGTGAAAACCTTGAAAGCTCAGAACTCGGTTCTGGCGTCCACGGCCAACATGCTCAGGGAACAGGTGGCACAGCTTAAACAGAAAGTCATGAACTAA	AGTTGTTTTCTAACCTATCAACTG	QERIKAERKRMRNRIAASKCRKRKLERIARLEEKVKTLKAQNSVLASTANMLREQVAQLKQKVMN*
CAGGAGCGGATCAAGGCGGAGAGGAAGCGCATGAGGAACCGCATCGCTGCCTCCAAGTGCCGAAAAAGGAAGCTGGAGAGAATCGCCCGGCTGGAGGAAAAAGTGAAAACCTTGAAAGCTCAGAACTCGGTTCTGGCGTCCACGGCCAACATGCTCAGGGAACAGGTGGCACAGCTTAAACAGAAAGTCATGAACTAA	TGGTTTCAGGCGTGGGCTGCGTGT	QERIKAERKRMRNRIAASKCRKRKLERIARLEEKVKTLKAQNSVLASTANMLREQVAQLKQKVMN*
CAGGAGCGGATCAAGGCGGAGAGGAAGCGCATGAGGAACCGCATCGCTGCCTCCAAGTGCCGAAAAAGGAAGCTGGAGAGAATCGCCCGGCTGGAGGAAAAAGTTAAAACCTTGAAAGCTCAGAACTCGGTGCTGGCGTCCACGGCCAACATGCTCAGGGAACAGGTGGCACAGCTTAAACAGAAAGTCATGAACTAA	GGTTATTGCTGCTCTTTTTTTCGC	QERIKAERKRMRNRIAASKCRKRKLERIARLEEKVKTLKAQNSVLASTANMLREQVAQLKQKVMN*
CAGGAGCGGATCAAGGCGGAGAGGAAGCGCATGAGGAACCGCATCGCTGCCTCCAAGTGCCGAAAAAGGAAGCTGGAGAGAATCGCCCGGCTGGAGGAAAAAGTTAAAACCTTGAAAGCTCAGAACTCGGTGCTGGCGTCCACGGCCAACATGCTCAGGGAACAGGTGGCACAGCTTAAACAGAAAGTCATGAACTAA	CGTGTGTGCGTGGTGCGTGGTTCG	QERIKAERKRMRNRIAASKCRKRKLERIARLEEKVKTLKAQNSVLASTANMLREQVAQLKQKVMN*
CAGGAGCGGATCAAGGCTGAGAGGAAGCGCATGAGGAACCGCATCGCTGCCTCCAAGTGCCGAAAAAGGAAGCTGGAGAGAATCGCCCGGCTGGAGGAAAAAGTGAAAACCTTGAAAGCTCAGAACTCGGTCCTGGCGTCCACGGCCAACATGCTCAGGGAACAGGTGGCACAGCTTAAACAGAAAGTCATGAACTAA	GGGGCTCAGTACACCACTCATGCC	QERIKAERKRMRNRIAASKCRKRKLERIARLEEKVKTLKAQNSVLASTANMLREQVAQLKQKVMN*
CAGGAGCGGATCAAGGCGGAGAGGAAGCGCATGAGGAACCGCATCGCTGCCTCCAAGTGCCGAAAAAGGAAGCTGGAGAGAATCGCCCGGCTGGAGGAAAAAGTGAAAACCTTGAAAGCTCAGAACTCGTATCTGGCGTCCACGGCCAACATGCTCAGGGAACAGGTGGCACAGCTTAAACAGAAAGTCATGAACTAA	CGTGACTTTAGGTTTAACTCCACC	QERIKAERKRMRNRIAASKCRKRKLERIARLEEKVKTLKAQNSYLASTANMLREQVAQLKQKVMN*
CAGGAGCGGATCAAAGCGGAGAGGAAGCGCATGAGGAACCGCATCGCTGCCTCCAAGTGCCGAAAAAGGAAGCTGGAGAGAATCGCCCGGCTGGAGGAAAAAGTGAAAACCTTGAAAGCTCAGAACTCGGAGTGCGCGTCCACGGCCAACATGCTCAGGGAACAGGTGGCACAGCTTAAACAGAAAGTCATGAACTAA	GGTTTCTTATTGTATATGTGTTGT	QERIKAERKRMRNRIAASKCRKRKLERIARLEEKVKTLKAQNSECASTANMLREQVAQLKQKVMN*
CAGGAGCGGATCAAGGCGGAGAGGAAGCGCATGAGGAACCGCATCGCTGCATCCAAGTGCCGAAAAAGGAAGCTGGAGAGAATCGCCCGGCTGGAGGAAAAAGTGAAAACCTTGAAAGCTCAGAACTCGGAGTTCGCGTCCACGGCCAACATGCTCAGGGAACAGGTGGCACAGCTTAAACAGAAAGTCATGAACTAA	TTGTTGCCCATTGGGGACTGCTAT	QERIKAERKRMRNRIAASKCRKRKLERIARLEEKVKTLKAQNSEFASTANMLREQVAQLKQKVMN*
CAGGAGCGGATCAAGGCGGAGAGGAAGCGCATGAGGAACCGCATCGCTGCCTCAAAGTGCCGAAAAAGGAAGCTGGAGAGAATCGCCCGGCTGGAGGAAAAAGTGAAAACCTTGAAAGCTCAGAACTCGGAGTTCGCGTCCACGGCCAACATGCTCAGGGAACAGGTGGCACAGCTTAAACAGAAAGTCATGAACTAA	GTTTTTCGGTCTAGGCCGCGGGTC	QERIKAERKRMRNRIAASKCRKRKLERIARLEEKVKTLKAQNSEFASTANMLREQVAQLKQKVMN*
CAGGAGCGGATCAAGGCGGAGAGGAAGCGCATGAGGAACCGAATCGCTGCCTCCAAGTGCCGAAAAAGGAAGCTGGAGAGAATCGCCCGGCTGGAGGAAAAAGTGAAAACCTTGAAAGCTCAGAACTCGGAGGGCGCGTCCACGGCCAACATGCTCAGGGAACAGGTGGCACAGCTTAAACAGAAAGTCATGAACTAA	TGGGATCTTTTGGTTTTGCTTGTG	QERIKAERKRMRNRIAASKCRKRKLERIARLEEKVKTLKAQNSEGASTANMLREQVAQLKQKVMN*
CAGGAGCGGATCAAGGCGGAGAGGAAGCGCATGAGGAACCGCATCGCTGCCTCCAAGTGCCGAAAAAGGAAGCTGGAGAGAATCGCCCGGCTGGAGGAAAAAGTGAAAACCTTGAAAGCTCAGAACTCGGAGGGGGCATCCACGGCCAACATGCTCAGGGAACAGGTGGCACAGCTTAAACAGAAAGTCATGAACTAA	ATGTTTGATTATGCCTGTTGCACT	QERIKAERKRMRNRIAASKCRKRKLERIARLEEKVKTLKAQNSEGASTANMLREQVAQLKQKVMN*
CAGGAGCGGATCAAGGCGGAGAGGAAGCGCATGAGGAACCGCATCGCTGCCTCCAAGTGCCGAAAAAGGAAGCTGGAGAGAATCGCCCGGCTGGAGGAAAAAGTGAAAACCTTGAAAGCTCAGAACTCTGAGGGGGCGTCCACGGCCAACATGCTCAGGGAACAGGTGGCACAGCTTAAACAGAAAGTCATGAACTAA	GTGACTCTATGTCTGCCTCGAACG	QERIKAERKRMRNRIAASKCRKRKLERIARLEEKVKTLKAQNSEGASTANMLREQVAQLKQKVMN*
CAGGAGCGGATCAAGGCGGAGAGGAAGCGCATGAGGAACCGCATCGCTGCCTCCAAGTGCCGAAAAAGGAAGCTGGAGAGAATCGCCAGGCTGGAGGAAAAAGTGAAAACCTTGAAAGCTCAGAACTCGGAGATGGCGTCCACGGCCAACATGCTCAGGGAACAGGTGGCACAGCTTAAACAGAAAGTCATGAACTAA	TCTTACCATCTTTGGTTGTGCCTT	QERIKAERKRMRNRIAASKCRKRKLERIARLEEKVKTLKAQNSEMASTANMLREQVAQLKQKVMN*
CAGGAGCGGATCAAGGCGGAGAGGAAGCGCATGAGGAACCGCATCGCTGCCTCCAAGTGCCGAAAAAGGAAGCTGGAGAGAATCGCCCGGCTGGAGGAAAAAGTGAAAACCTTGAAAGCTCAGAACTCGGAGATGGCGTCGACGGCCAACATGCTCAGGGAACAGGTGGCACAGCTTAAACAGAAAGTCATGAACTAA	GTTACGACCGTATTCGGGGTTCCT	QERIKAERKRMRNRIAASKCRKRKLERIARLEEKVKTLKAQNSEMASTANMLREQVAQLKQKVMN*
CAGGAGCGGATCAAGGCGGAGAGGAAGCGCATGAGGAACCGCATCGCTGCCTCCAAGTGCCGAAAAAGGAAGCTGGAGAGAATCGCACGGCTGGAGGAAAAAGTGAAAACCTTGAAAGCTCAGAACTCGGAGAACGCGTCCACGGCCAACATGCTCAGGGAACAGGTGGCACAGCTTAAACAGAAAGTCATGAACTAA	TGTCTCTGACGATTTTTGCATTGT	QERIKAERKRMRNRIAASKCRKRKLERIARLEEKVKTLKAQNSENASTANMLREQVAQLKQKVMN*
CAGGAGCGGATCAAGGCGGAGAGGAAGCGCATGAGGAACCGCATCGCTGCCTCCAAGTGCAGAAAAAGGAAGCTGGAGAGAATCGCCCGGCTGGAGGAAAAAGTGAAAACCTTGAAAGCTCAGAACTCGGAGCCCGCGTCCACGGCCAACATGCTCAGGGAACAGGTGGCACAGCTTAAACAGAAAGTCATGAACTAA	TTGGCTCAGTCGAATTACGACAAT	QERIKAERKRMRNRIAASKCRKRKLERIARLEEKVKTLKAQNSEPASTANMLREQVAQLKQKVMN*
CAGGAGCGGATCAAGGCGGAGAGGAAGCGCATGAGGAACCGCATCGCTGCCTCCAAGTGCCGAAAAAGGAAGCTGGAGAGAATAGCCCGGCTGGAGGAAAAAGTGAAAACCTTGAAAGCTCAGAACTCGGAGCCCGCGTCCACGGCCAACATGCTCAGGGAACAGGTGGCACAGCTTAAACAGAAAGTCATGAACTAA	TGTGTGCAATTTGTGGGCTCCGTT	QERIKAERKRMRNRIAASKCRKRKLERIARLEEKVKTLKAQNSEPASTANMLREQVAQLKQKVMN*
CAGGAGCGGATCAAGGCGGAGAGGAAGCGCATGAGGAACCGCATCGCTGCCTCCAAGTGCCGAAAAAGGAAGCTGGAGAGAATCGCCCGGCTGGAGGAAAAAGTGAAAACCTTGAAAGCTCAGAACTCGGAGCCCGCGTCCACGGCCAACATGCTAAGGGAACAGGTGGCACAGCTTAAACAGAAAGTCATGAACTAA	TGTTGGATCATAATGAGGCCAGTG	QERIKAERKRMRNRIAASKCRKRKLERIARLEEKVKTLKAQNSEPASTANMLREQVAQLKQKVMN*
CAGGAGCGGATCAAGGCGGAGAGGAAGCGCATGAGGAACCGCATCGCTGCCTCCAAGTGCCGAAAAAGGAAGCTGGAGAGAATCGCCCGGCTGGAGGAAAAAGTGAAAACCTTGAAAGCTCAGAACTCGGAGCCCGCGTCCACGGCCAACATGCTAAGGGAACAGGTGGCACAGCTTAAACAGAAAGTCATGAACTAA	TGTTGGATCCCTCTCAGGCCAGTG	QERIKAERKRMRNRIAASKCRKRKLERIARLEEKVKTLKAQNSEPASTANMLREQVAQLKQKVMN*
CAGGAGCGGATCAAGGCGGAGAGGAAGCGCATGAGGAACCGCATCGCTGCCTCAAAGTGCCGAAAAAGGAAGCTGGAGAGAATCGCCCGGCTGGAGGAAAAAGTGAAAACCTTGAAAGCTCAGAACTCGGAGCAGGCGTCCACGGCCAACATGCTCAGGGAACAGGTGGCACAGCTTAAACAGAAAGTCATGAACTAA	TAGTTTATCGTTTCTTCAGAGATG	QERIKAERKRMRNRIAASKCRKRKLERIARLEEKVKTLKAQNSEQASTANMLREQVAQLKQKVMN*
CAGGAGCGGATCAAGGCGGAGAGGAAGCGCATGAGGAACCGCATCGCTGCCTCCAAGTGCCGAAAAAGGAAGCTGGAGAGAATCGCCAGGCTGGAGGAAAAAGTGAAAACCTTGAAAGCTCAGAACTCGGAGCAGGCGTCCACGGCCAACATGCTCAGGGAACAGGTGGCACAGCTTAAACAGAAAGTCATGAACTAA	CCTGGTCTCCGTTGCGGCTGCGTC	QERIKAERKRMRNRIAASKCRKRKLERIARLEEKVKTLKAQNSEQASTANMLREQVAQLKQKVMN*
CAGGAGCGGATCAAGGCGGAGAGGAAGCGCATGAGGAACCGCATCGCCGCCTCCAAGTGCCGAAAAAGGAAGCTGGAGAGAATCGCCCGGCTGGAGGAAAAAGTGAAAACCTTGAAAGCTCAGAACTCGGAGCGCGCGTCCACGGCCAACATGCTCAGGGAACAGGTGGCACAGCTTAAACAGAAAGTCATGAACTAA	TTACCTGTGGTGATGTTTTCATAG	QERIKAERKRMRNRIAASKCRKRKLERIARLEEKVKTLKAQNSERASTANMLREQVAQLKQKVMN*
CAGGAGCGGATCAAGGCGGAGAGGAAGCGCATGAGGAACCGCATCGCTGCCTCCAAGTGCCGAAAAAGGAAGCTGGAGAGAATCGCCAGGCTGGAGGAAAAAGTGAAAACCTTGAAAGCTCAGAACTCGGAGAGGGCGTCCACGGCCAACATGCTCAGGGAACAGGTGGCACAGCTTAAACAGAAAGTCATGAACTAA	GCTACTCTCCTGTTACGGTCTTCT	QERIKAERKRMRNRIAASKCRKRKLERIARLEEKVKTLKAQNSERASTANMLREQVAQLKQKVMN*
CAGGAGCGGATCAAGGCGGAGAGGAAGCGCATGAGGAACCGCATCGCTGCCTCCAAGTGCCGAAAAAGGAAGCTGGAGAGAATCGCCCGGCTGGAGGAAAAAGTGAAAACCTTGAAAGCTCAGAACTCGGAGCGGGCGTCCACGGCCAACATGCTAAGGGAACAGGTGGCACAGCTTAAACAGAAAGTCATGAACTAA	TACCCGTATCTTTTTTGTTTCTTG	QERIKAERKRMRNRIAASKCRKRKLERIARLEEKVKTLKAQNSERASTANMLREQVAQLKQKVMN*
CAGGAGCGGATCAAGGCGGAGAGGAAGCGCATGAGGAACCGCATCGCTGCCTCCAAGTGCCGAAAAAGGAAGCTGGAGAGAATCGCCCGGCTGGAGGAAAAAGTGAAAACCTTGAAAGCTCAGAACTCGGAGGTCGCATCCACGGCCAACATGCTCAGGGAACAGGTGGCACAGCTTAAACAGAAAGTCATGAACTAA	CAAGTAGGCTTGTACTATGTTATG	QERIKAERKRMRNRIAASKCRKRKLERIARLEEKVKTLKAQNSEVASTANMLREQVAQLKQKVMN*
CAGGAGCGGATCAAGGCGGAGAGGAAGCGCATGAGGAACCGCATCGCTGCCTCCAAGTGCCGAAAAAGGAAGCTGGAGAGAATAGCCCGGCTGGAGGAAAAAGTGAAAACCTTGAAAGCTCAGAACTCGGAGCTGGACTCCACGGCCAACATGCTCAGGGAACAGGTGGCACAGCTTAAACAGAAAGTCATGAACTAA	GGTTGGCTGGCGGCTAGTGCATTC	QERIKAERKRMRNRIAASKCRKRKLERIARLEEKVKTLKAQNSELDSTANMLREQVAQLKQKVMN*
CAGGAGCGGATCAAGGCGGAGAGGAAGCGCATGAGGAACCGCATCGCTGCCTCCAAGTGCCGAAAAAGGAAGCTGGAGAGAATCGCACGGCTGGAGGAAAAAGTGAAAACCTTGAAAGCTCAGAACTCGGAGCTGGAGTCCACGGCCAACATGCTCAGGGAACAGGTGGCACAGCTTAAACAGAAAGTCATGAACTAA	CACTCTCATTTATCCTTCCCCCTT	QERIKAERKRMRNRIAASKCRKRKLERIARLEEKVKTLKAQNSELESTANMLREQVAQLKQKVMN*
CAGGAGCGGATCAAGGCGGAGAGGAAGCGCATGAGGAACCGCATCGCTGCCTCCAAGTGCCGAAAAAGGAAGCTGGAGAGAATCGCCAGGCTGGAGGAAAAAGTGAAAACCTTGAAAGCTCAGAACTCGGAGCTGGAGTCCACGGCCAACATGCTCAGGGAACAGGTGGCACAGCTTAAACAGAAAGTCATGAACTAA	CTTCGGTCTGCGCCGGTTGGGTTT	QERIKAERKRMRNRIAASKCRKRKLERIARLEEKVKTLKAQNSELESTANMLREQVAQLKQKVMN*
CAGGAGCGGATCAAGGCGGAGAGGAAGCGCATGAGGAACCGCATCGCTGCCTCCAAGTGCCGAAAAAGGAAGCTGGAGAGAATTGCCCGGCTGGAGGAAAAAGTGAAAACCTTGAAAGCTCAGAACTCGGAGCTGGAGTCCACGGCCAACATGCTCAGGGAACAGGTGGCACAGCTTAAACAGAAAGTCATGAACTAA	GGTTTTCATTTCCATTTGCCGCTC	QERIKAERKRMRNRIAASKCRKRKLERIARLEEKVKTLKAQNSELESTANMLREQVAQLKQKVMN*
CAGGAGCGGATCAAGGCGGAGAGGAAGCGCATGAGGAACCGCATCGCTGCCTCCAAGTGCCGAAAAAGGAAGCTGGAGAGAATCGCCCGGCTGGAGGAAAAAGTGAAAACCTTGAAAGCTCAGAACTCGGAGCTTTTCTCCACGGCCAACATGCTCAGGGAACAGGTGGCACAGCTTAAACAGAAAGTCATGAACTAA	ATTATGTTAGGTTCTAGTTCCAAG	QERIKAERKRMRNRIAASKCRKRKLERIARLEEKVKTLKAQNSELFSTANMLREQVAQLKQKVMN*
CAGGAGCGGATCAAGGCGGAGAGGAAGCGCATGAGGAACCGCATCGCCGCCTCCAAGTGCCGAAAAAGGAAGCTGGAGAGAATCGCCCGGCTGGAGGAAAAAGTGAAAACCTTGAAAGCTCAGAACTCGGAGCTGGGGTCCACGGCCAACATGCTCAGGGAACAGGTGGCACAGCTTAAACAGAAAGTCATGAACTAA	CGGGCGGAGGGCCAAGGCTGCTTG	QERIKAERKRMRNRIAASKCRKRKLERIARLEEKVKTLKAQNSELGSTANMLREQVAQLKQKVMN*
CAGGAGCGGATCAAGGCGGAGAGGAAGCGCATGAGGAACCGCATCGCTGCATCCAAGTGCCGAAAAAGGAAGCTGGAGAGAATCGCCCGGCTGGAGGAAAAAGTGAAAACCTTGAAAGCTCAGAACTCGGAGCTGGGCTCCACGGCCAACATGCTCAGGGAACAGGTGGCACAGCTTAAACAGAAAGTCATGAACTAA	GTTTCTTTTTTGGTGTTCTGGGTA	QERIKAERKRMRNRIAASKCRKRKLERIARLEEKVKTLKAQNSELGSTANMLREQVAQLKQKVMN*
CAGGAGCGGATCAAGGCGGAGAGGAAGCGCATGAGGAACCGCATCGCTGCCTCCAAGTGCCGAAAAAGGAAGCTGGAGAGAATCGCCAGGCTGGAGGAAAAAGTGAAAACCTTGAAAGCTCAGAACTCGGAGCTGGGGTCCACGGCCAACATGCTCAGGGAACAGGTGGCACAGCTTAAACAGAAAGTCATGAACTAA	TTTGCCCACCTTCTATTTAATTTT	QERIKAERKRMRNRIAASKCRKRKLERIARLEEKVKTLKAQNSELGSTANMLREQVAQLKQKVMN*
CAGGAGCGGATCAAGGCGGAGAGGAAGCGCATGAGGAACCGCATCGCTGCCTCCAAGTGCCGAAAAAGGAAGCTGGAGAGAATCGCCCGGCTGGAGGAAAAAGTGAAAACCTTGAAAGCTCAGAACTCGGAGCTGGGGTCCACGGCCAACATGCTCAGGGAGCAGGTGGCACAGCTTAAACAGAAAGTCATGAACTAA	TTCTTTCTGTGCGTGCTGCCGCGC	QERIKAERKRMRNRIAASKCRKRKLERIARLEEKVKTLKAQNSELGSTANMLREQVAQLKQKVMN*
CAGGAGCGGATCAAGGCGGAGAGGAAGCGCATGAGGAACCGCATCGCTGCCTCCAAGTGCCGAAAAAGGAAGCTGGAGAGAATCGCCCGGCTGGAGGAAAAAGTGAAAACCTTGAAAGCTCAGAACTCGGAGCTTGGGTCCACGGCCAACATGCTCAGGGAACAGGTGGCACAGCTTAAACAGAAAGTCATGAACTAA	ATGTCTAAGTATTGTCCTTAGAAG	QERIKAERKRMRNRIAASKCRKRKLERIARLEEKVKTLKAQNSELGSTANMLREQVAQLKQKVMN*
CAGGAGCGGATCAAGGCGGAGAGGAAGCGCATGAGGAACCGCATCGCTGCCTCCAAGTGCCGAAAAAGGAAGCTGGAGAGAATCGCCCGGCTGGAGGAAAAAGTGAAAACCTTGAAAGCTCAGAACTCGGAGCTTGGGTCCACGGCCAACATGCTCAGGGAACAGGTGGCACAGCTTAAACAGAAAGTCATGAACTAA	TTATGGCAGCTTGAGTTTTAGGTG	QERIKAERKRMRNRIAASKCRKRKLERIARLEEKVKTLKAQNSELGSTANMLREQVAQLKQKVMN*
CAGGAGCGGATCAAGGCGGAGAGGAAGCGCATGAGGAACCGCATCGCTGCCTCCAAGTGCCGAAAAAGGAAGCTGGAGAGAATCGCCCGGCTGGAGGAAAAAGTGAAAACCTTGAAAGCTCAGAACTCGGAGTTGGGCTCCACGGCCAACATGCTCAGGGAACAGGTGGCACAGCTTAAACAGAAAGTCATGAACTAA	TGCGCTTGTTTTCGGGTTGTGTCG	QERIKAERKRMRNRIAASKCRKRKLERIARLEEKVKTLKAQNSELGSTANMLREQVAQLKQKVMN*
CAGGAGCGGATCAAGGCGGAGAGGAAGCGCATGAGGAACCGCATCGCTGCCTCCAAGTGCCGAAAAAGGAAGCTGGAGAGAATCGCCCGGCTGGAGGAAAAAGTGAAAACCTTGAAAGCTCAGAACTCGGAGTTGGGGTCCACGGCCAACATGCTCAGGGAACAGGTGGCACAGCTTAAACAGAAAGTCATGAACTAA	CACTGCGCCAATGTTTCGTTGCGA	QERIKAERKRMRNRIAASKCRKRKLERIARLEEKVKTLKAQNSELGSTANMLREQVAQLKQKVMN*
CAGGAGCGGATCAAGGCGGAGAGGAAGCGCATGAGGAACCGCATCGCTGCCTCCAAGTGCCGAAAAAGGAAGCTGGAGAGAATCGCCCGGCTGGAGGAAAAAGTGAAAACCTTGAAAGCTCAGAACTCGGAGTTGGGGTCCACGGCCAACATGCTCAGGGAACAGGTGGCACAGCTTAAACAGAAAGTCATGAACTAA	ATTCCATGAGCTGTGTCAGGGATT	QERIKAERKRMRNRIAASKCRKRKLERIARLEEKVKTLKAQNSELGSTANMLREQVAQLKQKVMN*
CAGGAGCGGATCAAGGCGGAGAGGAAGCGCATGAGGAACCGCATCGCTGCCTCCAAGTGCCGAAAAAGGAAGCTGGAGAGAATCGCCCGGCTTGAGGAAAAAGTGAAAACCTTGAAAGCTCAGAACTCGGAGCTGGGGTCCACGGCCAACATGCTCAGGGAACAGGTGGCACAGCTTAAACAGAAAGTCATGAACTAA	TGCCATTATAGCTGTTAGCAGTGT	QERIKAERKRMRNRIAASKCRKRKLERIARLEEKVKTLKAQNSELGSTANMLREQVAQLKQKVMN*
CAGGAGCGGATCAAGGCGGAGAGGAAGCGCATGAGGAACCGCATCGCTGCCTCCAAGTGCCGAAAAAGGAAGCTGGAGAGAATCGCCCGGCTGGAGGAAAAAGTAAAAACCTTGAAAGCTCAGAACTCGGAGCTGCTGTCCACGGCCAACATGCTCAGGGAACAGGTGGCACAGCTTAAACAGAAAGTCATGAACTAA	TACTGCACTTTTCGAGACTGGGGC	QERIKAERKRMRNRIAASKCRKRKLERIARLEEKVKTLKAQNSELLSTANMLREQVAQLKQKVMN*
CAGGAGCGGATCAAGGCGGAGAGGAAGCGCATGAGGAACCGCATCGCTGCCTCCAAGTGCCGAAAAAGGAAGCTGGAGAGAATCGCCCGGCTGGAGGAAAAAGTGAAAACCTTGAAAGCTCAGAACTCGGAGCTTCTGTCCACGGCCAACATGCTCAGGGAACAGGTGGCACAGCTTAAACAGAAAGTCATGAACTAA	TTCGATTTAGGTGTGTTTGTTCTC	QERIKAERKRMRNRIAASKCRKRKLERIARLEEKVKTLKAQNSELLSTANMLREQVAQLKQKVMN*
CAGGAGCGGATCAAGGCGGAGAGGAAGCGCATGAGGAACCGCATCGCTGCCTCCAAGTGCCGAAAAAGGAAGCTGGAGAGAATCGCCCGGCTGGAGGAAAAAGTGAAAACCTTGAAAGCTCAGAACTCGGAGCTTTTGTCCACGGCCAACATGCTCAGGGAACAGGTGGCACAGCTTAAACAGAAAGTCATGAACTAA	TAAACCTTCCTTCATTTTGGAGTC	QERIKAERKRMRNRIAASKCRKRKLERIARLEEKVKTLKAQNSELLSTANMLREQVAQLKQKVMN*
CAGGAGCGGATCAAGGCGGAGAGGAAGCGCATGAGGAACCGCATCGCTGCCTCCAAGTGCCGAAAAAGGAAGCTGGAGAGAATCGCCCGGCTGGAGGAAAAAGTGAAAACCTTGAAAGCTCAGAACTCGGAGTTGTTGTCCACGGCCAACATGCTCAGGGAACAGGTGGCACAGCTTAAACAGAAAGTCATGAACTAA	CATTCATGTACTCGATTCCGTGTG	QERIKAERKRMRNRIAASKCRKRKLERIARLEEKVKTLKAQNSELLSTANMLREQVAQLKQKVMN*
CAGGAGCGGATCAAGGCTGAGAGGAAGCGCATGAGGAACCGCATCGCTGCCTCCAAGTGCCGAAAAAGGAAGCTGGAGAGAATCGCCCGGCTGGAGGAAAAAGTGAAAACCTTGAAAGCTCAGAACTCGGAGCTGCTCTCCACGGCCAACATGCTCAGGGAACAGGTGGCACAGCTTAAACAGAAAGTCATGAACTAA	TCATAGCACGGTGTGTTGGCAGGG	QERIKAERKRMRNRIAASKCRKRKLERIARLEEKVKTLKAQNSELLSTANMLREQVAQLKQKVMN*
CAGGAGCGGATCAAGGCGGAGAGGAAGCGCATGAGGAACCGCATCGCTGCCTCAAAGTGCCGAAAAAGGAAGCTGGAGAGAATCGCCCGGCTGGAGGAAAAAGTGAAAACCTTGAAAGCTCAGAACTCGGAGCTGCCCTCCACGGCCAACATGCTCAGGGAACAGGTGGCACAGCTTAAACAGAAAGTCATGAACTAA	AGGTACGGTTTGTTTGGTTGGCAA	QERIKAERKRMRNRIAASKCRKRKLERIARLEEKVKTLKAQNSELPSTANMLREQVAQLKQKVMN*
CAGGAGCGGATCAAGGCGGAGAGGAAGCGCATGAGGAACCGCATCGCTGCCTCCAAGTGCCGAAAAAGGAAGCTGGAGAGAATCGCCCGGCTGGAGGAAAAAGTGAAAACCTTGAAAGCTCAGAACTCGGAGTTGCCGTCCACGGCCAACATGCTCAGGGAACAGGTGGCACAGCTTAAACAGAAAGTCATGAACTAA	TTGCCTGACCCCGTTTTTAGGTCG	QERIKAERKRMRNRIAASKCRKRKLERIARLEEKVKTLKAQNSELPSTANMLREQVAQLKQKVMN*
CAGGAGCGGATCAAGGCTGAGAGGAAGCGCATGAGGAACCGCATCGCTGCCTCCAAGTGCCGAAAAAGGAAGCTGGAGAGAATCGCCCGGCTGGAGGAAAAAGTGAAAACCTTGAAAGCTCAGAACTCGGAGCTGCCCTCCACGGCCAACATGCTCAGGGAACAGGTGGCACAGCTTAAACAGAAAGTCATGAACTAA	TTAGATGTTTTTATCAATATTGGT	QERIKAERKRMRNRIAASKCRKRKLERIARLEEKVKTLKAQNSELPSTANMLREQVAQLKQKVMN*
CAGGAGCGGATCAAGGCGGAGAGGAAGCGCATGAGGAACCGCATCGCTGCCTCCAAGTGCCGAAAAAGGAAGCTGGAGAGAATCGCCAGGCTGGAGGAAAAAGTGAAAACCTTGAAAGCTCAGAACTCGGAGCTGCGCTCCACGGCCAACATGCTCAGGGAACAGGTGGCACAGCTTAAACAGAAAGTCATGAACTAA	TCTTTGGTTTGCGGGTTTCGTATT	QERIKAERKRMRNRIAASKCRKRKLERIARLEEKVKTLKAQNSELRSTANMLREQVAQLKQKVMN*
CAGGAGCGGATCAAGGCGGAGAGGAAGCGCATGAGGAACCGCATCGCTGCCTCCAAGTGCCGAAAAAGGAAGCTGGAGAGAATCGCCCGGCTGGAGGAAAAAGTGAAAACCTTGAAAGCTCAGAACTCGGAGTTGAGGTCCACGGCCAACATGCTCAGGGAACAGGTGGCACAGCTTAAACAGAAAGTCATGAACTAA	TTTTATTATTTGTTTCATATGTAC	QERIKAERKRMRNRIAASKCRKRKLERIARLEEKVKTLKAQNSELRSTANMLREQVAQLKQKVMN*
CAGGAGCGGATCAAGGCGGAGAGGAAGCGCATGAGGAACCGCATCGCTGCCTCCAAGTGCCGAAAAAGGAAGCTGGAGAGAATCGCCCGGCTGGAGGAAAAAGTGAAAACCTTGAAAGCTCAGAACTCGGAGTTGAGGTCCACGGCCAACATGCTCAGGGAACAGGTGGCACAGCTTAAACAGAAAGTCATGAACTAA	CTCTGCCTGGCTTTTGGTACTTTG	QERIKAERKRMRNRIAASKCRKRKLERIARLEEKVKTLKAQNSELRSTANMLREQVAQLKQKVMN*
CAGGAGCGGATCAAGGCGGAGAGGAAGCGCATGAGGAACCGCATCGCTGCCTCCAAGTGCCGAAAAAGGAAGCTGGAGAGAATCGCCCGGCTGGAGGAAAAAGTGAAAACCTTGAAAGCTCAGAACTCGGAGTTGCGGTCCACGGCCAACATGCTCAGGGAACAGGTGGCACAGCTTAAACAGAAAGTCATGAACTAA	TTTCAAGCCGTGTTTTGCGTTCGT	QERIKAERKRMRNRIAASKCRKRKLERIARLEEKVKTLKAQNSELRSTANMLREQVAQLKQKVMN*
CAGGAGCGGATCAAGGCGGAGAGGAAGCGCATGAGGAACCGCATCGCTGCCTCCAAGTGCCGAAAAAGGAAGCTGGAGAGAATCGCCCGGCTGGAGGAAAAAGTGAAAACCTTGAAAGCTCAGAACTCGGAGCTTAGCTCCACGGCCAACATGCTCAGGGAACAGGTGGCACAGCTTAAACAGAAAGTCATGAACTAA	TTTGCATTCTTTCCTCGATGTCGA	QERIKAERKRMRNRIAASKCRKRKLERIARLEEKVKTLKAQNSELSSTANMLREQVAQLKQKVMN*
CAGGAGCGGATCAAGGCGGAGAGGAAGCGCATGAGGAACCGCATCGCTGCCTCCAAGTGCCGAAAAAGGAAGCTGGAGAGAATCGCCCGGCTGGAGGAAAAAGTGAAAACCTTGAAAGCTCAGAACTCGGAGCTTAGCTCCACGGCCAACATGCTCAGGGAACAGGTGGCACAGCTTAAACAGAAAGTCATGAACTAA	GGTTTGGGTGCCACCTGGTAGCCA	QERIKAERKRMRNRIAASKCRKRKLERIARLEEKVKTLKAQNSELSSTANMLREQVAQLKQKVMN*
CAGGAGCGGATCAAGGCGGAGAGGAAGCGCATGAGGAACCGCATCGCTGCCTCCAAGTGCCGAAAAAGGAAGCTGGAGAGAATCGCCCGGCTGGAGGAAAAAGTGAAAACCTTGAAAGCTCAGAACTCGGAGTTGTCCTCCACGGCCAACATGCTCAGGGAACAGGTGGCACAGCTTAAACAGAAAGTCATGAACTAA	ACCGCGAAGTCTGTTGCTAACCCC	QERIKAERKRMRNRIAASKCRKRKLERIARLEEKVKTLKAQNSELSSTANMLREQVAQLKQKVMN*
CAGGAGCGGATCAAGGCGGAGAGGAAGCGCATGAGGAACCGCATCGCTGCCTCCAAGTGCCGAAAAAGGAAGCTGGAGAGAATCGCCCGGCTGGAGGAAAAAGTGAAAACCTTGAAAGCTCAGAACTCGGAGCTGACCTCCACGGCCAACATGCTCAGGGAACAGGTTGCACAGCTTAAACAGAAAGTCATGAACTAA	TGAAGGGTAAATGGTGACATGGTC	QERIKAERKRMRNRIAASKCRKRKLERIARLEEKVKTLKAQNSELTSTANMLREQVAQLKQKVMN*
CAGGAGCGGATCAAGGCGGAGAGGAAGCGCATGAGGAACCGCATCGCTGCATCCAAGTGCCGAAAAAGGAAGCTGGAGAGAATCGCCCGGCTGGAGGAAAAAGTGAAAACCTTGAAAGCTCAGAACTCGGAGCTGGTGTCCACGGCCAACATGCTCAGGGAACAGGTGGCACAGCTTAAACAGAAAGTCATGAACTAA	ATTTTTCTTTGAGGGTTATCGGCG	QERIKAERKRMRNRIAASKCRKRKLERIARLEEKVKTLKAQNSELVSTANMLREQVAQLKQKVMN*
CAGGAGCGGATCAAGGCGGAGAGGAAGCGCATGAGGAACCGCATCGCTGCCTCCAAGTGCCGAAAAAGGAAGCTGGAGAGAATCGCCCGGCTGGAGGAAAAAGTGAAAACCTTGAAAGCTCAGAACTCGGAGCTTTGGTCCACGGCCAACATGCTCAGGGAACAGGTGGCACAGCTTAAACAGAAAGTCATGAACTAA	TCCAGCCCTTTTCGAGGTTAGATC	QERIKAERKRMRNRIAASKCRKRKLERIARLEEKVKTLKAQNSELWSTANMLREQVAQLKQKVMN*
CAGGAGCGGATCAAGGCGGAGAGGAAGCGCATGAGGAACCGCATCGCTGCCTCCAAGTGCCGAAAAAGGAAGCTGGAGAGAATCGCCCGGCTGGAGGAAAAAGTGAAAACCTTGAAAGCTCAGAACTCGGAGTTGTGGTCCACGGCCAACATGCTCAGGGAACAGGTGGCACAGCTTAAACAGAAAGTCATGAACTAA	TTTCATATGCTTATCGCATGCCGC	QERIKAERKRMRNRIAASKCRKRKLERIARLEEKVKTLKAQNSELWSTANMLREQVAQLKQKVMN*
CAGGAGCGGATCAAGGCGGAGAGGAAGCGCATGAGGAACCGCATCGCTGCCTCCAAGTGCCGAAAAAGGAAGCTGGAGAGAATCGCCCGGCTGGAGGAAAAAGTGAAAACCTTGAAAGCTCAGAACTCGGAGCTGGCGTAGACAGCCAACATGCTCAGGGAACAGGTGGCACAGCTTAAACAGAAAGTCATGAACTAA	TTACATTCAGTCCTTTTTTTTCGT	QERIKAERKRMRNRIAASKCRKRKLERIARLEEKVKTLKAQNSELA*TANMLREQVAQLKQKVMN*
CAGGAGCGGATCAAGGCGGAGAGGAAGCGAATGAGGAACCGCATCGCTGCCTCCAAGTGCCGAAAAAGGAAGCTGGAGAGAATCGCCCGGCTGGAGGAAAAAGTGAAAACCTTGAAAGCTCAGAACTCGGAGCTGGCGTGCACGGCCAACATGCTCAGGGAACAGGTGGCACAGCTTAAACAGAAAGTCATGAACTAA	GTGCGATGTTTGCCTTCTCGGTGT	QERIKAERKRMRNRIAASKCRKRKLERIARLEEKVKTLKAQNSELACTANMLREQVAQLKQKVMN*
CAGGAGCGGATCAAGGCGGAGAGGAAGCGCATGAGGAACCGCATCGCTGCATCCAAGTGCCGAAAAAGGAAGCTGGAGAGAATCGCCCGGCTGGAGGAAAAAGTGAAAACCTTGAAAGCTCAGAACTCGGAGCTGGCGTTCACGGCCAACATGCTCAGGGAACAGGTGGCACAGCTTAAACAGAAAGTCATGAACTAA	GTTTGGCTTTGTCGGGTAAGGTTG	QERIKAERKRMRNRIAASKCRKRKLERIARLEEKVKTLKAQNSELAFTANMLREQVAQLKQKVMN*
CAGGAGCGGATCAAGGCGGAGAGGAAGCGCATGAGGAACCGCATCGCTGCCTCCAAGTGCCGAAAAAGGAAGCTGGAGAGAATCGCACGGCTGGAGGAAAAAGTGAAAACCTTGAAAGCTCAGAACTCGGAGCTGGCGGGGACGGCCAACATGCTCAGGGAACAGGTGGCACAGCTTAAACAGAAAGTCATGAACTAA	CGTCTGATCTCTAAATTTAATTTT	QERIKAERKRMRNRIAASKCRKRKLERIARLEEKVKTLKAQNSELAGTANMLREQVAQLKQKVMN*
CAGGAGCGGATCAAGGCGGAGAGGAAGCGCATGAGGAACCGCATCGCTGCCTCCAAGTGCCGAAAAAGGAAGCTGGAGAGAATCGCCAGGCTGGAGGAAAAAGTGAAAACCTTGAAAGCTCAGAACTCGGAGCTGGCGGGCACGGCCAACATGCTCAGGGAACAGGTGGCACAGCTTAAACAGAAAGTCATGAACTAA	TGCATCTTGTTCAGCCGAGTTATG	QERIKAERKRMRNRIAASKCRKRKLERIARLEEKVKTLKAQNSELAGTANMLREQVAQLKQKVMN*
CAGGAGCGGATCAAGGCGGAGAGGAAGCGCATGAGGAACCGCATCGCTGCCTCCAAGTGCCGAAAAAGGAAGCTGGAGAGAATCGCCCGGCTGGAGGAAAAAGTGAAAACCTTGAAAGCTCAGAACTCGGAGCTGGCGGGCACGGCCAACATGCTCAGGGAACAGGTGGCACAGCTTAAACAGAAAGTAATGAACTAA	TTTTTATACGGTTCATTACTTGTG	QERIKAERKRMRNRIAASKCRKRKLERIARLEEKVKTLKAQNSELAGTANMLREQVAQLKQKVMN*
CAGGAGCGGATCAAGGCGGAGAGGAAGCGCATGAGGAACCGCATCGCTGCCTCCAAGTGCCGAAAAAGGAAGCTGGAGAGAATCGCCCGGCTGGAGGAAAAAGTGAAAACCTTGAAAGCTCAGAACTCGGAGCTGGCTGGGACGGCCAACATGCTCAGGGAACAGGTGGCACAGCTTAAACAGAAAGTCATGAACTAA	GCGCTCTGGCTTGGTCATTATCAT	QERIKAERKRMRNRIAASKCRKRKLERIARLEEKVKTLKAQNSELAGTANMLREQVAQLKQKVMN*
CAGGAGCGGATCAAGGCGGAGAGGAAGCGCATGAGGAACCGCATCGCTGCCTCCAAGTGCAGAAAAAGGAAGCTGGAGAGAATCGCCCGGCTGGAGGAAAAAGTGAAAACCTTGAAAGCTCAGAACTCGGAGCTGGCGTTGACGGCCAACATGCTCAGGGAACAGGTGGCACAGCTTAAACAGAAAGTCATGAACTAA	TTAACGTTCTGGATGGTGAACCGG	QERIKAERKRMRNRIAASKCRKRKLERIARLEEKVKTLKAQNSELALTANMLREQVAQLKQKVMN*
CAGGAGCGGATCAAGGCGGAGAGGAAGCGCATGAGGAACCGCATCGCTGCCTCCAAGTGCCGAAAAAGGAAGCTGGAGAGAATCGCCAGGCTGGAGGAAAAAGTGAAAACCTTGAAAGCTCAGAACTCGGAGCTGGCGCTCACGGCCAACATGCTCAGGGAACAGGTGGCACAGCTTAAACAGAAAGTCATGAACTAA	AACTTACGCATTTGTGCGCCTGTT	QERIKAERKRMRNRIAASKCRKRKLERIARLEEKVKTLKAQNSELALTANMLREQVAQLKQKVMN*
CAGGAGCGGATCAAGGCGGAGAGGAAGCGCATGAGGAACCGCATCGCTGCCTCCAAGTGCCGAAAAAGGAAGCTGGAGAGAATCGCCCGGCTGGAGGAAAAAGTGAAAACCTTGAAAGCTCAGAACTCGGAGCTGGCGTTGACGGCCAACATGCTCAGGGAACAGGTTGCACAGCTTAAACAGAAAGTCATGAACTAA	TGGCTCGCGCGTGGAGTTTGGTGT	QERIKAERKRMRNRIAASKCRKRKLERIARLEEKVKTLKAQNSELALTANMLREQVAQLKQKVMN*
CAGGAGCGGATCAAGGCGGAGAGGAAGCGCATGAGGAACCGCATCGCTGCCTCTAAGTGCCGAAAAAGGAAGCTGGAGAGAATCGCCCGGCTGGAGGAAAAAGTGAAAACCTTGAAAGCTCAGAACTCGGAGCTGGCGTTGACGGCCAACATGCTCAGGGAACAGGTGGCACAGCTTAAACAGAAAGTCATGAACTAA	TCGTGTTTGAGTTGAGTGTTTTAC	QERIKAERKRMRNRIAASKCRKRKLERIARLEEKVKTLKAQNSELALTANMLREQVAQLKQKVMN*
CAGGAGCGGATCAAGGCGGAGAGGAAGCGCATGAGGAACCGCATCGCTGCATCCAAGTGCCGAAAAAGGAAGCTGGAGAGAATCGCCCGGCTGGAGGAAAAAGTGAAAACCTTGAAAGCTCAGAACTCGGAGCTGGCGAACACGGCCAACATGCTCAGGGAACAGGTGGCACAGCTTAAACAGAAAGTCATGAACTAA	TGTTTCTTTTTCTGGAGGTGTTGT	QERIKAERKRMRNRIAASKCRKRKLERIARLEEKVKTLKAQNSELANTANMLREQVAQLKQKVMN*
CAGGAGCGGATCAAGGCGGAGAGGAAGCGCATGAGGAACCGCATCGCTGCCTCCAAGTGCCGAAAAAGGAAGCTGGAGAGAATCGCCCGGCTGGAGGAAAAAGTGAAAACCTTGAAAGCTCAGAACTCGGAGCTGGCTCAGACGGCCAACATGCTCAGGGAACAGGTGGCACAGCTTAAACAGAAAGTCATGAACTAA	TAGGGCGTTCTGGTCTTACCGCAC	QERIKAERKRMRNRIAASKCRKRKLERIARLEEKVKTLKAQNSELAQTANMLREQVAQLKQKVMN*
CAGGAGCGGATCAAGGCGGAGAGGAAGCGCATGAGGAACCGCATCGCTGCCTCCAAGTGCCGAAAAAGGAAGCTGGAGAGAATCGCACGGCTGGAGGAAAAAGTGAAAACCTTGAAAGCTCAGAACTCGGAGCTGGCGCGCACGGCCAACATGCTCAGGGAACAGGTGGCACAGCTTAAACAGAAAGTCATGAACTAA	CCTGTTGTGAGAGTTTGTTGGTGT	QERIKAERKRMRNRIAASKCRKRKLERIARLEEKVKTLKAQNSELARTANMLREQVAQLKQKVMN*
CAGGAGCGGATCAAGGCGGAGAGGAAGCGCATGAGGAACCGCATCGCTGCCTCCAAGTGCCGAAAAAGGAAGCTGGAGAGAATCGCCAGGCTGGAGGAAAAAGTGAAAACCTTGAAAGCTCAGAACTCGGAGCTGGCGAGGACGGCCAACATGCTCAGGGAACAGGTGGCACAGCTTAAACAGAAAGTCATGAACTAA	TTTGTGCCTTGTGTTCTTGCTGAT	QERIKAERKRMRNRIAASKCRKRKLERIARLEEKVKTLKAQNSELARTANMLREQVAQLKQKVMN*
CAGGAGCGGATCAAGGCGGAGAGGAAGCGCATGAGGAACCGCATCGCTGCCTCCAAGTGCCGAAAAAGGAAGCTGGAGAGAATCGCCCGGCTGGAGGAAAAAGTGAAAACCTTGAAAGCTCAGAACTCGGAGCTGGCGAGAACGGCCAACATGCTCAGGGAACAGGTGGCACAGCTTAAACAGAAAGTCATGAACTAA	AAAATGTTGGTGAGGCAGCAGTGG	QERIKAERKRMRNRIAASKCRKRKLERIARLEEKVKTLKAQNSELARTANMLREQVAQLKQKVMN*
CAGGAGCGGATCAAGGCGGAGAGGAAGCGCATGAGGAACCGCATCGCTGCCTCCAAGTGCCGAAAAAGGAAGCTGGAGAGAATCGCCCGGCTGGAGGAAAAAGTGAAAACCTTGAAAGCTCAGAACTCGGAGCTGGCGAGGACGGCCAACATGCTAAGGGAACAGGTGGCACAGCTTAAACAGAAAGTCATGAACTAA	TTTTCATTGTCAGTCGGTGACTTG	QERIKAERKRMRNRIAASKCRKRKLERIARLEEKVKTLKAQNSELARTANMLREQVAQLKQKVMN*
CAGGAGCGGATCAAGGCGGAGAGGAAGCGCATGAGGAACCGCATCGCTGCCTCCAAGTGCCGAAAAAGGAAGCTGGAGAGAATCGCCCGGCTGGAGGAAAAAGTGAAAACCTTGAAAGCTCAGAACTCGGAGCTGGCGCGGACGGCAAACATGCTCAGGGAACAGGTGGCACAGCTTAAACAGAAAGTCATGAACTAA	GGAGAAACTCTCTTGAGTGTGGTG	QERIKAERKRMRNRIAASKCRKRKLERIARLEEKVKTLKAQNSELARTANMLREQVAQLKQKVMN*
CAGGAGCGGATCAAGGCGGAGAGGAAGCGCATGAGGAACCGCATCGCTGCCTCCAAGTGCCGAAAAAGGAAGCTGGAGAGAATCGCCCGGCTGGAGGAAAAAGTGAAAACCTTGAAAGCTCAGAACTCGGAGCTGGCTAGGACGGCCAACATGCTCAGGGAACAGGTGGCACAGCTTAAACAGAAAGTCATGAACTAA	GGGCCGATTTGCGATGGGGACCAG	QERIKAERKRMRNRIAASKCRKRKLERIARLEEKVKTLKAQNSELARTANMLREQVAQLKQKVMN*
CAGGAGCGGATCAAGGCGGAGAGGAAGCGCATGAGGAACCGCATCGCTGCCTCCAAGTGCCGAAAAAGGAAGCTGGAGAGAATCGCCCGGCTGGAGGAAAAAGTGAAAACCTTGAAAGCTCAGAACTCGGAGCTGGCTCGCACGGCCAACATGCTCAGGGAACAGGTGGCACAGCTTAAACAGAAAGTCATGAACTAA	GGGGGTGCGTTGGTTGTGTATCGT	QERIKAERKRMRNRIAASKCRKRKLERIARLEEKVKTLKAQNSELARTANMLREQVAQLKQKVMN*
CAGGAGCGGATCAAGGCGGAGAGGAAGCGCATGAGGAACCGCATCGCTGCCTCCAAGTGCCGAAAAAGGAAGCTGGAGAGAATCGCCCGGCTGGAGGAAAAAGTGAAAACCTTGAAAGCTCAGAACTCGGAGCTGGCTCGGACGGCCAACATGCTCAGGGAACAGGTGGCACAGCTTAAACAGAAAGTCATGAACTAA	TTATTGCTTTCTGTATGTGTTCTA	QERIKAERKRMRNRIAASKCRKRKLERIARLEEKVKTLKAQNSELARTANMLREQVAQLKQKVMN*
CAGGAGCGGATCAAGGCGGAGAGGAAGCGCATGAGGAACCGCATCGCTGCCTCCAAGTGCCGAAAAAGGAAGCTGGAGAGAATCGCACGGCTGGAGGAAAAAGTGAAAACCTTGAAAGCTCAGAACTCGGAGCTGGCGACCACGGCCAACATGCTCAGGGAACAGGTGGCACAGCTTAAACAGAAAGTCATGAACTAA	TTCTTACATTTGTCATCCCGTTTC	QERIKAERKRMRNRIAASKCRKRKLERIARLEEKVKTLKAQNSELATTANMLREQVAQLKQKVMN*
CAGGAGCGGATCAAGGCGGAGAGGAAGCGCATGAGGAACCGCATCGCTGCCTCCAAGTGCCGAAAAAGGAAGCTGGAGAGAATCGCCCGGCTGGAGGAAAAAGTGAAAACCTTGAAAGCTCAGAACTCGGAGCTGGCTACCACGGCCAACATGCTCAGGGAACAGGTGGCACAGCTTAAACAGAAAGTCATGAACTAA	TGTTCTTGTTCTGAGGGGATCTTT	QERIKAERKRMRNRIAASKCRKRKLERIARLEEKVKTLKAQNSELATTANMLREQVAQLKQKVMN*
CAGGAGCGGATCAAGGCGGAGAGGAAGCGCATGAGGAACCGCATAGCTGCCTCCAAGTGCCGAAAAAGGAAGCTGGAGAGAATCGCCCGGCTGGAGGAAAAAGTGAAAACCTTGAAAGCTCAGAACTCGGAGCTGGCGGTGACGGCCAACATGCTCAGGGAACAGGTGGCACAGCTTAAACAGAAAGTCATGAACTAA	TTCCGATAGCTTCGACGGCGCTGG	QERIKAERKRMRNRIAASKCRKRKLERIARLEEKVKTLKAQNSELAVTANMLREQVAQLKQKVMN*
CAGGAGCGGATCAAGGCGGAGAGGAAGCGCATGAGGAACCGCATCGCTGCCTCCAAGTGCCGAAAAAGGAAGCTGGAGAGAATCGCCCGGCTGGAGGAAAAAGTGAAAACCTTGAAAGCTCAGAACTCGGAGCTGGCGGTAACGGCCAACATGCTCAGGGAACAGGTGGCACAGCTTAAACAGAAAGTCATGAACTAA	TGTATGTTCTGCGGGCTGTTTTCG	QERIKAERKRMRNRIAASKCRKRKLERIARLEEKVKTLKAQNSELAVTANMLREQVAQLKQKVMN*
CAGGAGCGGATCAAGGCGGAGAGGAAGCGCATGAGGAACCGCATCGCTGCCTCCAAGTGCCGAAAAAGGAAGCTGGAGAGAATCGCCCGGCTGGAGGAAAAAGTGAAAACCTTGAAAGCTCAGAACTCGGAGCTGGCTGTCACGGCCAACATGCTCAGGGAACAGGTGGCACAGCTTAAACAGAAAGTCATGAACTAA	GTTAGTGTGTTGACCTTTTAAGTG	QERIKAERKRMRNRIAASKCRKRKLERIARLEEKVKTLKAQNSELAVTANMLREQVAQLKQKVMN*
CAGGAGCGGATCAAGGCGGAGAGGAAGCGCATGAGGAACCGCATCGCTGCCTCCAAGTGCCGAAAAAGGAAGCTGGAGAGAATCGCCCGGCTGGAGGAAAAAGTGAAAACCTTGAAAGCTCAGAACTCGGAGCTGGCGTGGACGGCTAACATGCTCAGGGAACAGGTGGCACAGCTTAAACAGAAAGTCATGAACTAA	CTTGAAGTTTTGTATGCGAACTGT	QERIKAERKRMRNRIAASKCRKRKLERIARLEEKVKTLKAQNSELAWTANMLREQVAQLKQKVMN*
CAGGAGCGGATCAAGGCGGAGAGGAAGCGCATGAGGAACCGCATCGCTGCCTCCAAGTGCCGAAAAAGGAAGCTGGAGAGAATCGCCCGGCTGGAGGAAAAAGTGAAAACCTTGAAAGCTCAGAACTCGGAGCTGGCTTGGACGGCCAACATGCTCAGGGAACAGGTGGCACAGCTTAAACAGAAAGTCATGAACTAA	AGGTGTTAGTGCTTTTGTGCGTGC	QERIKAERKRMRNRIAASKCRKRKLERIARLEEKVKTLKAQNSELAWTANMLREQVAQLKQKVMN*
CAGGAGCGGATCAAGGCTGAGAGGAAGCGCATGAGGAACCGCATCGCTGCCTCCAAGTGCCGAAAAAGGAAGCTGGAGAGAATCGCCCGGCTGGAGGAAAAAGTGAAAACCTTGAAAGCTCAGAACTCGGAGCTGGCGTCCGCGGCCAACATGCTCAGGGAACAGGTGGCACAGCTTAAACAGAAAGTCATGAACTAA	CTGCAATCTTGACCTTTCTTGTCG	QERIKAERKRMRNRIAASKCRKRKLERIARLEEKVKTLKAQNSELASAANMLREQVAQLKQKVMN*
CAGGAGCGTATCAAGGCGGAGAGGAAGCGCATGAGGAACCGCATCGCTGCCTCCAAGTGCCGAAAAAGGAAGCTGGAGAGAATCGCCCGGCTGGAGGAAAAAGTGAAAACCTTGAAAGCTCAGAACTCGGAGCTGGCGTCCGCCGCCAACATGCTCAGGGAACAGGTGGCACAGCTTAAACAGAAAGTCATGAACTAA	ACTCCTTGGATATAGGGTTGCAGG	QERIKAERKRMRNRIAASKCRKRKLERIARLEEKVKTLKAQNSELASAANMLREQVAQLKQKVMN*
CAGGAGCGGATCAAGGCGGAGAGGAAGCGCATGAGGAACCGCATCGCTGCATCCAAGTGCCGAAAAAGGAAGCTGGAGAGAATCGCCCGGCTGGAGGAAAAAGTGAAAACCTTGAAAGCTCAGAACTCGGAGCTGGCGTCCGACGCCAACATGCTCAGGGAACAGGTGGCACAGCTTAAACAGAAAGTCATGAACTAA	GCGCTGTGTATCTGGATTCTGTTT	QERIKAERKRMRNRIAASKCRKRKLERIARLEEKVKTLKAQNSELASDANMLREQVAQLKQKVMN*
CAGGAGCGGATCAAGGCTGAGAGGAAGCGCATGAGGAACCGCATCGCTGCCTCCAAGTGCCGAAAAAGGAAGCTGGAGAGAATCGCCCGGCTGGAGGAAAAAGTGAAAACCTTGAAAGCTCAGAACTCGGAGCTGGCGTCCGGCGCCAACATGCTCAGGGAACAGGTGGCACAGCTTAAACAGAAAGTCATGAACTAA	CCCAGTGTGGTTGCTTTTGGGGTG	QERIKAERKRMRNRIAASKCRKRKLERIARLEEKVKTLKAQNSELASGANMLREQVAQLKQKVMN*
CAGGAGCGGATCAAGGCGGAGAGGAAGCGCATGAGGAACCGCATCGCCGCCTCCAAGTGCCGAAAAAGGAAGCTGGAGAGAATCGCCCGGCTGGAGGAAAAAGTGAAAACCTTGAAAGCTCAGAACTCGGAGCTGGCGTCCCACGCCAACATGCTCAGGGAACAGGTGGCACAGCTTAAACAGAAAGTCATGAACTAA	GTTTGTTTCGGCTGCTGTGCTTGC	QERIKAERKRMRNRIAASKCRKRKLERIARLEEKVKTLKAQNSELASHANMLREQVAQLKQKVMN*
CAGGAGCGGATCAAGGCGGAGAGGAAGCGCATGAGGAACCGCATCGCTGCCTCCAAGTGCCGAAAAAGGAAGCTGGAGAGAATCGCCCGGCTGGAGGAAAAAGTGAAAACATTGAAAGCTCAGAACTCGGAGCTGGCGTCCCACGCCAACATGCTCAGGGAACAGGTGGCACAGCTTAAACAGAAAGTCATGAACTAA	TTGATGGGGCTGACGGTTTCGTCA	QERIKAERKRMRNRIAASKCRKRKLERIARLEEKVKTLKAQNSELASHANMLREQVAQLKQKVMN*
CAGGAGCGGATCAAGGCGGAGAGGAAGCGCATGAGGAACCGCATCGCTGCCTCCAAGTGTCGAAAAAGGAAGCTGGAGAGAATCGCCCGGCTGGAGGAAAAAGTGAAAACCTTGAAAGCTCAGAACTCGGAGCTGGCGTCCAAGGCCAACATGCTCAGGGAACAGGTGGCACAGCTTAAACAGAAAGTCATGAACTAA	TTGAGGGCCGTAGTAACAAGTAAT	QERIKAERKRMRNRIAASKCRKRKLERIARLEEKVKTLKAQNSELASKANMLREQVAQLKQKVMN*
CAGGAGCGGATCAAGGCGGAGAGGAAGCGCATGAGGAACCGCATCGCTGCCTCCAAGTGCAGAAAAAGGAAGCTGGAGAGAATCGCCCGGCTGGAGGAAAAAGTGAAAACCTTGAAAGCTCAGAACTCGGAGCTGGCGTCCCTCGCCAACATGCTCAGGGAACAGGTGGCACAGCTTAAACAGAAAGTCATGAACTAA	TAATTGTCTGTCTTTTTCGGTTAA	QERIKAERKRMRNRIAASKCRKRKLERIARLEEKVKTLKAQNSELASLANMLREQVAQLKQKVMN*
CAGGAGCGGATCAAGGCTGAGAGGAAGCGCATGAGGAACCGCATCGCTGCCTCCAAGTGCCGAAAAAGGAAGCTGGAGAGAATCGCCCGGCTGGAGGAAAAAGTGAAAACCTTGAAAGCTCAGAACTCGGAGCTGGCGTCCAACGCCAACATGCTCAGGGAACAGGTGGCACAGCTTAAACAGAAAGTCATGAACTAA	TTGTGCGCTTTTGCCGCCCGGCCT	QERIKAERKRMRNRIAASKCRKRKLERIARLEEKVKTLKAQNSELASNANMLREQVAQLKQKVMN*
CAGGAGCGGATCAAGGCGGAGAGGAAGCGCATGAGGAACCGCATCGCTGCCTCCAAGTGCAGAAAAAGGAAGCTGGAGAGAATCGCCCGGCTGGAGGAAAAAGTGAAAACCTTGAAAGCTCAGAACTCGGAGCTGGCGTCCCCCGCCAACATGCTCAGGGAACAGGTGGCACAGCTTAAACAGAAAGTCATGAACTAA	GCCTAAACTCTCGATGGGAGGGTT	QERIKAERKRMRNRIAASKCRKRKLERIARLEEKVKTLKAQNSELASPANMLREQVAQLKQKVMN*
CAGGAGCGGATCAAGGCGGAGAGGAAGCGCATGAGGAACCGAATCGCTGCCTCCAAGTGCCGAAAAAGGAAGCTGGAGAGAATCGCCCGGCTGGAGGAAAAAGTGAAAACCTTGAAAGCTCAGAACTCGGAGCTGGCGTCCTCCGCCAACATGCTCAGGGAACAGGTGGCACAGCTTAAACAGAAAGTCATGAACTAA	CTTTAGTTCTCTTACGGGTGGGCT	QERIKAERKRMRNRIAASKCRKRKLERIARLEEKVKTLKAQNSELASSANMLREQVAQLKQKVMN*
CAGGAGCGGATCAAGGCGGAGAGGAAGCGCATGAGGAACCGCATCGCTGCCTCCAAGTGCAGAAAAAGGAAGCTGGAGAGAATCGCCCGGCTGGAGGAAAAAGTGAAAACCTTGAAAGCTCAGAACTCGGAGCTGGCGTCCAGCGCCAACATGCTCAGGGAACAGGTGGCACAGCTTAAACAGAAAGTCATGAACTAA	TCCTTGTGGTACCGTAGTTCTGTG	QERIKAERKRMRNRIAASKCRKRKLERIARLEEKVKTLKAQNSELASSANMLREQVAQLKQKVMN*
CAGGAGCGGATCAAGGCGGAGAGGAAACGCATGAGGAACCGCATCGCTGCCTCCAAGTGCCGAAAAAGGAAGCTGGAGAGAATCGCCCGGCTGGAGGAAAAAGTGAAAACCTTGAAAGCTCAGAACTCGGAGCTGGCGTCCGTGGCCAACATGCTCAGGGAACAGGTGGCACAGCTTAAACAGAAAGTCATGAACTAA	TATAGTAAGCGTTTCCCCGAGCTT	QERIKAERKRMRNRIAASKCRKRKLERIARLEEKVKTLKAQNSELASVANMLREQVAQLKQKVMN*
CAGGAGCGGATCAAGGCGGAGAGGAAGCGCATGAGGAACCGCATCGCTGCCTCCAAGTGCCGAAAAAGGAAGCTGGAGAGAATCGCCCGGCTGGAGGAAAAAGTGAAAACCCTCAAAGCTCAGAACTCGGAGCTGGCGTCCACGGACAACATGCTCAGGGAACAGGTGGCACAGCTTAAACAGAAAGTCATGAACTAA	TGCGCGGGAGTGGGGCTAGGTTAG	QERIKAERKRMRNRIAASKCRKRKLERIARLEEKVKTLKAQNSELASTDNMLREQVAQLKQKVMN*
CAGGAGCGGATCAAGGCGGAGAGGAAGCGCATGAGGAACCGCATCGCTGCCTCCAAGTGCCGAAAAAGGAAGCTGGAGAGAATCGCCCGGCTGGAGGAAAAAGTGAAAACCTTGAAAGCTCAGAACTCGGAGCTGGCGTCAACGGACAACATGCTCAGGGAACAGGTGGCACAGCTTAAACAGAAAGTCATGAACTAA	TCGGGCTTCATGTTGTGATTAGAT	QERIKAERKRMRNRIAASKCRKRKLERIARLEEKVKTLKAQNSELASTDNMLREQVAQLKQKVMN*
CAGGAGCGGATCAAGGCTGAGAGGAAGCGCATGAGGAACCGCATCGCTGCCTCCAAGTGCCGAAAAAGGAAGCTGGAGAGAATCGCCCGGCTGGAGGAAAAAGTGAAAACCTTGAAAGCTCAGAACTCGGAGCTGGCGTCCACGTTCAACATGCTCAGGGAACAGGTGGCACAGCTTAAACAGAAAGTCATGAACTAA	CTTGGGTGTCGGTACGGCCGTAGG	QERIKAERKRMRNRIAASKCRKRKLERIARLEEKVKTLKAQNSELASTFNMLREQVAQLKQKVMN*
CAGGAGCGGATCAAGGCGGAGAGGAAGCGCATGAGGAACCGCATCGCTGCCTCCAAGTGCCGAAAAAGGAAGCTGGAGAGAATCGCCCGGCTGGAGGAAAAAGTGAAAACCTTGAAAGCTCAGAACTCGGAGCTGGCGTCCACGGGTAACATGCTCAGGGAACAGGTGGCACAGCTTAAACAGAAAGTCATGAACTAA	TACGCTGGTTTTTATTAATATCAG	QERIKAERKRMRNRIAASKCRKRKLERIARLEEKVKTLKAQNSELASTGNMLREQVAQLKQKVMN*
CAGGAGCGGATCAAGGCGGAGAGGAAGCGCATGAGGAACCGCATCGCTGCCTCCAAGTGCCGAAAAAGGAAGCTGGAGAGAATCGCCCGGCTGGAGGAAAAAGTTAAAACCTTGAAAGCTCAGAACTCGGAGCTGGCGTCCACGAACAACATGCTCAGGGAACAGGTGGCACAGCTTAAACAGAAAGTCATGAACTAA	ACTGTTGTTAAGAAATGCGTTCCG	QERIKAERKRMRNRIAASKCRKRKLERIARLEEKVKTLKAQNSELASTNNMLREQVAQLKQKVMN*
CAGGAGCGGATCAAGGCGGAGAGGAAGCGCATGAGGAACCGCATCGCTGCATCCAAGTGCCGAAAAAGGAAGCTGGAGAGAATCGCCCGGCTGGAGGAAAAAGTGAAAACCTTGAAAGCTCAGAACTCGGAGCTGGCGTCCACGCCCAACATGCTCAGGGAACAGGTGGCACAGCTTAAACAGAAAGTCATGAACTAA	TGCATTTGCTTGCTGGTATTTGGG	QERIKAERKRMRNRIAASKCRKRKLERIARLEEKVKTLKAQNSELASTPNMLREQVAQLKQKVMN*
CAGGAGCGGATCAAGGCGGAGAGGAAGCGCATGAGGAACCGCATCGCTGCCTCCAAGTGCCGAAAAAGGAAGCTGGAGAGAATCGCCCGGCTGGAGGAAAAAGTGAAAACCTTGAAAGCTCAGAACTCTGAGCTGGCGTCCACGCCCAACATGCTCAGGGAACAGGTGGCACAGCTTAAACAGAAAGTCATGAACTAA	GGTGTGTTGTTTGCTTCCGTCTCT	QERIKAERKRMRNRIAASKCRKRKLERIARLEEKVKTLKAQNSELASTPNMLREQVAQLKQKVMN*
CAGGAGCGGATCAAGGCGGAGAGGAAGCGCATGAGGAACCGCATCGCTGCCTCCAAGTGCCGAAAAAGGAAGCTGGAGAGAATAGCCCGGCTGGAGGAAAAAGTGAAAACCTTGAAAGCTCAGAACTCGGAGCTGGCGTCCACGCGGAACATGCTCAGGGAACAGGTGGCACAGCTTAAACAGAAAGTCATGAACTAA	TGGTTAATTGTTGCGTGGGTTCTG	QERIKAERKRMRNRIAASKCRKRKLERIARLEEKVKTLKAQNSELASTRNMLREQVAQLKQKVMN*
CAGGAGCGGATCAAGGCGGAGAGGAAGCGCATGAGGAACCGCATCGCTGCCTCCAAGTGCCGAAAAAGGAAGCTGGAGAGAATCGCCCGGCTGGAGGAAAAAGTGAAAACCTTGAAAGCTCAGAACTCGGAGCTGGCGTCCACGCGAAACATGCTCAGGGAACAGGTGGCACAGCTTAAACAGAAAGTCATGAACTAA	GCTTCATGGGTTTGCCGGTATACA	QERIKAERKRMRNRIAASKCRKRKLERIARLEEKVKTLKAQNSELASTRNMLREQVAQLKQKVMN*
CAGGAGCGGATCAAGGCGGAGAGGAAGCGCATGAGGAACCGCATCGCTGCCTCCAAGTGCCGAAAAAGGAAGCTGGAGAGAATCGCCCGGCTGGAGGAAAAAGTGAAAACATTGAAAGCTCAGAACTCGGAGCTGGCGTCCACGGTGAACATGCTCAGGGAACAGGTGGCACAGCTTAAACAGAAAGTCATGAACTAA	GTTCGCTTATAGCATATTTTTGGT	QERIKAERKRMRNRIAASKCRKRKLERIARLEEKVKTLKAQNSELASTVNMLREQVAQLKQKVMN*
CAGGAGCGGATCAAGGCGGAGAGGAAGCGCATGAGGAACCGCATCGCTGCCTCCAAGTGCCGAAAAAGGAAGCTGGAGAGAATCGCCCGGCTGGAGGAAAAAGTGAAAACCTTGAAAGCTCAGAACTCGGAGCTGGCGTCCACGGTCAACATGCTCAGGGAACAGGTGGCACAGCTTAAACAGAAAGTCATGAACTGA	TACACTTGTAGGTTGTTAGTGGTG	QERIKAERKRMRNRIAASKCRKRKLERIARLEEKVKTLKAQNSELASTVNMLREQVAQLKQKVMN*
CAGGAGCGGATCAAGGCGGAGAGGAAGCGCATGAGGAACCGCATCGCTGCCTCCAAGTGCCGAAAAAGGAAGCTGGAGAGAATCGCCCGGCTGGAGGAAAAAGTGAAAACATTGAAAGCTCAGAACTCGGAGCTGGCGTCCACGTGGAACATGCTCAGGGAACAGGTGGCACAGCTTAAACAGAAAGTCATGAACTAA	TCTAGCCTCGCTAATCGTGCCCCT	QERIKAERKRMRNRIAASKCRKRKLERIARLEEKVKTLKAQNSELASTWNMLREQVAQLKQKVMN*
CAGGAGCGGATCAAGGCGGAGAGGAAGCGCATGAGGAACCGCATCGCTGCCTCCAAGTGCCGAAAAAGGAAGCTGGAGAGAATCGCCAGGCTGGAGGAAAAAGTGAAAACCTTGAAAGCTCAGAACTCGGAGCTGGCGTCCACGTACAACATGCTCAGGGAACAGGTGGCACAGCTTAAACAGAAAGTCATGAACTAA	GTTGGGGGATATGTTTGTTTGTAG	QERIKAERKRMRNRIAASKCRKRKLERIARLEEKVKTLKAQNSELASTYNMLREQVAQLKQKVMN*
CAGGAGCGGATCAAGGCGGAGAGGAAGCGCATGAGGAACCGCATCGCTGCCTCCAAGTGCAGAAAAAGGAAGCTGGAGAGAATCGCCCGGCTGGAGGAAAAAGTGAAAACCTTGAAAGCTCAGAACTCGGAGCTGGCGTCCACGGCCAACGCCCTCAGGGAACAGGTGGCACAGCTTAAACAGAAAGTCATGAACTAA	TTTCTTCTTAATTTTGCAATACTT	QERIKAERKRMRNRIAASKCRKRKLERIARLEEKVKTLKAQNSELASTANALREQVAQLKQKVMN*
CAGGAGCGGATCAAGGCGGAGAGGAAGCGCATGAGGAACCGCATCGCTGCCTCCAAGTGCCGAAAAAGGAAGCTGGAGAGAATAGCCCGGCTGGAGGAAAAAGTGAAAACCTTGAAAGCTCAGAACTCGGAGCTGGCGTCCACGGCCAACGCGCTCAGGGAACAGGTGGCACAGCTTAAACAGAAAGTCATGAACTAA	GGTTTGGTTTGGTTGATGTGTTTG	QERIKAERKRMRNRIAASKCRKRKLERIARLEEKVKTLKAQNSELASTANALREQVAQLKQKVMN*
CAGGAGCGGATCAAGGCGGAGAGGAAGCGCATGAGGAACCGCATCGCTGCCTCCAAGTGCCGAAAAAGGAAGCTGGAGAGAATCGCCCGGCTGGAGGAAAAAGTGAAAACCTTGAAAGCTCAGAACTCGGAGCTGGCGTCCACGGCCAACTTCCTCAGGGAACAGGTTGCACAGCTTAAACAGAAAGTCATGAACTAA	TTTGTAGCTTACATTCTGTTTTTT	QERIKAERKRMRNRIAASKCRKRKLERIARLEEKVKTLKAQNSELASTANFLREQVAQLKQKVMN*
CAGGAGCGGATCAAGGCGGAGAGGAAGCGCATGAGGAACCGCATCGCTGCCTCCAAGTGCCGAAAAAGGAAGCTGGAGAGAATCGCCAGGCTGGAGGAAAAAGTGAAAACCTTGAAAGCTCAGAACTCGGAGCTGGCGTCCACGGCCAACGGGCTCAGGGAACAGGTGGCACAGCTTAAACAGAAAGTCATGAACTAA	TGGCTGTCCTGATGGGCTTGTTTG	QERIKAERKRMRNRIAASKCRKRKLERIARLEEKVKTLKAQNSELASTANGLREQVAQLKQKVMN*
CAGGAGCGGATCAAGGCGGAGAGGAAGCGCATGAGGAACCGCATCGCTGCCTCCAAGTGCCGAAAAAGGAAGCTGGAGAGAATCGCCCGGCTGGAGGAAAAAGTGAAAACCTTGAAAGCTCAGAACTCTGAGCTGGCGTCCACGGCCAACGGGCTCAGGGAACAGGTGGCACAGCTTAAACAGAAAGTCATGAACTAA	GGTTTGGTAGAAGAAACATGAATG	QERIKAERKRMRNRIAASKCRKRKLERIARLEEKVKTLKAQNSELASTANGLREQVAQLKQKVMN*
CAGGAGCGGATCAAGGCGGAGAGGAAGCGCATGAGGAACCGCATCGCTGCCTCCAAGTGCCGAAAAAGGAAGCTGGAGAGGATCGCCCGGCTGGAGGAAAAAGTGAAAACCTTGAAAGCTCAGAACTCGGAGCTGGCGTCCACGGCCAACGGGCTCAGGGAACAGGTGGCACAGCTTAAACAGAAAGTCATGAACTAA	CGTATTCTTCTTACTGGCGCTTTA	QERIKAERKRMRNRIAASKCRKRKLERIARLEEKVKTLKAQNSELASTANGLREQVAQLKQKVMN*
CAGGAGCGGATCAAGGCGGAGAGGAAGCGCATGAGGAACCGCATCGCTGCCTCCAAGTGCCGAAAAAGGAAGCTGGAGAGAATCGCCAGGCTGGAGGAAAAAGTGAAAACCTTGAAAGCTCAGAACTCGGAGCTGGCGTCCACGGCCAACATCCTCAGGGAACAGGTGGCACAGCTTAAACAGAAAGTCATGAACTAA	CTTTTGTGCGGGCACTTTATTTGG	QERIKAERKRMRNRIAASKCRKRKLERIARLEEKVKTLKAQNSELASTANILREQVAQLKQKVMN*
CAGGAGCGGATCAAGGCGGAGAGGAAGCGCATGAGGAACCGCATCGCTGCCTCCAAGTGCCGAAAAAGGAAGCTGGAGAGAATCGCCAGGCTGGAGGAAAAAGTGAAAACCTTGAAAGCTCAGAACTCGGAGCTGGCGTCCACGGCCAACCTCCTCAGGGAACAGGTGGCACAGCTTAAACAGAAAGTCATGAACTAA	GTTGTCCATACTATCTTTATGGCG	QERIKAERKRMRNRIAASKCRKRKLERIARLEEKVKTLKAQNSELASTANLLREQVAQLKQKVMN*
CAGGAGCGGATCAAGGCGGAGAGGAAGCGCATGAGGAACCGCATCGCTGCCTCCAAGTGCAGAAAAAGGAAGCTGGAGAGAATCGCCCGGCTGGAGGAAAAAGTGAAAACCTTGAAAGCTCAGAACTCGGAGCTGGCGTCCACGGCCAACAACCTCAGGGAACAGGTGGCACAGCTTAAACAGAAAGTCATGAACTAA	GTTTATGGTGCTTCGGTTAGCGGG	QERIKAERKRMRNRIAASKCRKRKLERIARLEEKVKTLKAQNSELASTANNLREQVAQLKQKVMN*
CAGGAGCGGATCAAGGCGGAGAGGAAGCGCATGAGGAACCGCATCGCTGCCTCCAAGTGCCGAAAAAGGAAGCTGGAGAGAATCGCCCGGCTGGAGGAAAAAGTGAAAACCTTGAAAGCTCAGAACTCGGAGCTGGCGTCCACGGCCAACAACCTCAGGGAACAGGTGGCACAGCTTAAACAGAAAGTAATGAACTAA	GTTGTTACGTCGCTGCCGGTTTGA	QERIKAERKRMRNRIAASKCRKRKLERIARLEEKVKTLKAQNSELASTANNLREQVAQLKQKVMN*
CAGGAGCGGATCAAGGCGGAGAGGAAGCGCATGAGGAACCGCATCGCTGCCTCCAAGTGCCGAAAAAGGAAGCTGGAGAGAATCGCCCGGCTGGAGGAAAAAGTGAAAACCTTGAAAGCTCAGAACTCGGAGCTGGCGTCCACGGCCAACCCCCTCAGGGAACAGGTGGCACAGCTTAAACAGAAAGTAATGAACTAA	TGTCTGTTTGTTTGGTGCTTTGTT	QERIKAERKRMRNRIAASKCRKRKLERIARLEEKVKTLKAQNSELASTANPLREQVAQLKQKVMN*
CAGGAGCGGATCAAGGCGGAGAGGAAGCGCATGAGGAACCGCATCGCTGCCTCAAAGTGCCGAAAAAGGAAGCTGGAGAGAATCGCCCGGCTGGAGGAAAAAGTGAAAACCTTGAAAGCTCAGAACTCGGAGCTGGCGTCCACGGCCAACAGGCTCAGGGAACAGGTGGCACAGCTTAAACAGAAAGTCATGAACTAA	TGTTTGTGAAGAGCCCTGTCTTGT	QERIKAERKRMRNRIAASKCRKRKLERIARLEEKVKTLKAQNSELASTANRLREQVAQLKQKVMN*
CAGGAGCGGATCAAGGCGGAGAGGAAGCGCATGAGGAACCGCATCGCTGCCTCCAAGTGCAGAAAAAGGAAGCTGGAGAGAATCGCCCGGCTGGAGGAAAAAGTGAAAACCTTGAAAGCTCAGAACTCGGAGCTGGCGTCCACGGCCAACCGGCTCAGGGAACAGGTGGCACAGCTTAAACAGAAAGTCATGAACTAA	CGTAATGCTGTCAAGGGCAGCGGG	QERIKAERKRMRNRIAASKCRKRKLERIARLEEKVKTLKAQNSELASTANRLREQVAQLKQKVMN*
CAGGAGCGGATCAAGGCGGAGAGGAAGCGCATGAGGAACCGCATCGCTGCCTCCAAGTGCCGAAAAAGGAAGCTGGAGAGAATCGCCCGGCTGGAGGAAAAAGTGAAAACCTTGAAAGCTCAGAACTCGGAGCTGGCGTCCACGGCCAACCGCCTCAGGGAACAGGTGGCACAGCTTAAACAGAAAGTAATGAACTAA	TCTGTTACGGACATGTGGTGCATG	QERIKAERKRMRNRIAASKCRKRKLERIARLEEKVKTLKAQNSELASTANRLREQVAQLKQKVMN*
CAGGAGCGGATCAAGGCGGAGAGGAAGCGAATGAGGAACCGCATCGCTGCCTCCAAGTGCCGAAAAAGGAAGCTGGAGAGAATCGCCCGGCTGGAGGAAAAAGTGAAAACCTTGAAAGCTCAGAACTCGGAGCTGGCGTCCACGGCCAACGTCCTCAGGGAACAGGTGGCACAGCTTAAACAGAAAGTCATGAACTAA	GGTATGGATAGTTGGTTTCGTGCG	QERIKAERKRMRNRIAASKCRKRKLERIARLEEKVKTLKAQNSELASTANVLREQVAQLKQKVMN*
CAGGAGCGGATCAAGGCGGAGAGGAAGCGCATGAGGAACCGCATCGCTGCCTCCAAGTGCCGAAAAAGGAAGCTGGAGAGAATCGCCCGGCTGGAGGAAAAAGTGAAAACATTGAAAGCTCAGAACTCGGAGCTGGCGTCCACGGCCAACTGGCTCAGGGAACAGGTGGCACAGCTTAAACAGAAAGTCATGAACTAA	CGACGATCGCTGGACATGTTTGGT	QERIKAERKRMRNRIAASKCRKRKLERIARLEEKVKTLKAQNSELASTANWLREQVAQLKQKVMN*
CAGGAGCGGATCAAGGCGGAGAGGAAGCGCATGAGGAACCGCATCGCTGCCTCCAAGTGCCGAAAAAGGAAGCTGGAGAGAATCGCCCGGCTGGAGGAAAAAGTGAAAACCTTGAAAGCTCAGAACTCGGAGCTGGCGTCAACGGCCAACATGGACAGGGAACAGGTGGCACAGCTTAAACAGAAAGTCATGAACTAA	TGCTGGTTTGGAATATCTGTGGTA	QERIKAERKRMRNRIAASKCRKRKLERIARLEEKVKTLKAQNSELASTANMDREQVAQLKQKVMN*
CAGGAGCGGATCAAGGCGGAGAGGAAGCGCATGAGGAACCGCATCGCAGCCTCCAAGTGCCGAAAAAGGAAGCTGGAGAGAATCGCCCGGCTGGAGGAAAAAGTGAAAACCTTGAAAGCTCAGAACTCGGAGCTGGCGTCCACGGCCAACATGGGGAGGGAACAGGTGGCACAGCTTAAACAGAAAGTCATGAACTAA	ATCCGGATTGTTTGCTGAAGGGTT	QERIKAERKRMRNRIAASKCRKRKLERIARLEEKVKTLKAQNSELASTANMGREQVAQLKQKVMN*
CAGGAGCGGATCAAGGCGGAGAGGAAGCGCATGAGGAACCGCATCGCTGCCTCCAAGTGCCGAAAAAGGAAGCTGGAGAGAATCGCCCGGCTGGAGGAAAAAGTGAAAACCTTGAAAGCTCAGAACTCGGAGCTGGCGTCAACGGCCAACATGATGAGGGAACAGGTGGCACAGCTTAAACAGAAAGTCATGAACTAA	TTTGCGCGTCTCAGCGGCTTTCGA	QERIKAERKRMRNRIAASKCRKRKLERIARLEEKVKTLKAQNSELASTANMMREQVAQLKQKVMN*
CAGGAGCGGATCAAGGCGGAGAGGAAGCGCATGAGGAACCGCATCGCTGCCTCCAAGTGCCGAAAAAGGAAGCTGGAGAGAATCGCCCGGCTGGAGGAAAAAGTGAAAACCTTGAAAGCTCAGAACTCGGAGCTGGCGTCAACGGCCAACATGATGAGGGAACAGGTGGCACAGCTTAAACAGAAAGTCATGAACTAA	TTTGCGCGTCTCCCGCTATTCCGT	QERIKAERKRMRNRIAASKCRKRKLERIARLEEKVKTLKAQNSELASTANMMREQVAQLKQKVMN*
CAGGAGCGGATCAAGGCGGAGAGGAAGCGCATGAGGAACCGCATCGCTGCCTCCAAGTGCCGAAAAAGGAAGCTGGAGAGAATCGCCCGGCTGGAGGAAAAAGTGAAAACATTGAAAGCTCAGAACTCGGAGCTGGCGTCCACGGCCAACATGAACAGGGAACAGGTGGCACAGCTTAAACAGAAAGTCATGAACTAA	TGCGGGGTTTTCAGGCATGCCGCG	QERIKAERKRMRNRIAASKCRKRKLERIARLEEKVKTLKAQNSELASTANMNREQVAQLKQKVMN*
CAGGAGCGGATCAAGGCGGAGAGGAAGCGCATGAGGAACCGCATCGCTGCCTCCAAGTGCCGAAAAAGGAAGCTGGAGAGAATCGCCCGGCTGGAGGAAAAAGTGAAAACATTGAAAGCTCAGAACTCGGAGCTGGCGTCCACGGCCAACATGCCGAGGGAACAGGTGGCACAGCTTAAACAGAAAGTCATGAACTAA	TTTTGAGTCGGTTGTTTACGCGTT	QERIKAERKRMRNRIAASKCRKRKLERIARLEEKVKTLKAQNSELASTANMPREQVAQLKQKVMN*
CAGGAGCGGATCAAGGCGGAGAGGAAGCGCATGAGGAACCGCATCGCTGCCTCCAAGTGCCGAAAAAGGAAGCTGGAGAGAATCGCCCGGCTGGAGGAAAAAGTGAAAACCTTGAAAGCTCAGAACTCGGAGCTGGCATCCACGGCCAACATGCCGAGGGAACAGGTGGCACAGCTTAAACAGAAAGTCATGAACTAA	TTTAAAGTTATATATGGCATCTGG	QERIKAERKRMRNRIAASKCRKRKLERIARLEEKVKTLKAQNSELASTANMPREQVAQLKQKVMN*
CAGGAGCGGATCAAGGCTGAGAGGAAGCGCATGAGGAACCGCATCGCTGCCTCCAAGTGCCGAAAAAGGAAGCTGGAGAGAATCGCCCGGCTGGAGGAAAAAGTGAAAACCTTGAAAGCTCAGAACTCGGAGCTGGCGTCCACGGCCAACATGCCCAGGGAACAGGTGGCACAGCTTAAACAGAAAGTCATGAACTAA	TCTGTTTTAATTATTTCTTTTGGT	QERIKAERKRMRNRIAASKCRKRKLERIARLEEKVKTLKAQNSELASTANMPREQVAQLKQKVMN*
CAGGAGCGGATCAAGGCGGAGAGGAAGCGCATGAGGAACCGCATCGCTGCCTCCAAGTGCAGAAAAAGGAAGCTGGAGAGAATCGCCCGGCTGGAGGAAAAAGTGAAAACCTTGAAAGCTCAGAACTCGGAGCTGGCGTCCACGGCCAACATGCGGAGGGAACAGGTGGCACAGCTTAAACAGAAAGTCATGAACTAA	ATTGCATTGGTACCGCTGGTTGTG	QERIKAERKRMRNRIAASKCRKRKLERIARLEEKVKTLKAQNSELASTANMRREQVAQLKQKVMN*
CAGGAGCGGATCAAGGCGGAGAGGAAGCGCATGAGGAACCGCATCGCTGCATCCAAGTGCCGAAAAAGGAAGCTGGAGAGAATCGCCCGGCTGGAGGAAAAAGTGAAAACCTTGAAAGCTCAGAACTCGGAGCTGGCGTCCACGGCCAACATGAGCAGGGAACAGGTGGCACAGCTTAAACAGAAAGTCATGAACTAA	TCTCGCGTGTAAGAGATGTTCCTC	QERIKAERKRMRNRIAASKCRKRKLERIARLEEKVKTLKAQNSELASTANMSREQVAQLKQKVMN*
CAGGAGCGGATCAAGGCGGAGAGGAAGCGCATGAGGAACCGCATCGCTGCCTCCAAGTGCAGAAAAAGGAAGCTGGAGAGAATCGCCCGGCTGGAGGAAAAAGTGAAAACCTTGAAAGCTCAGAACTCGGAGCTGGCGTCCACGGCCAACATGAGCAGGGAACAGGTGGCACAGCTTAAACAGAAAGTCATGAACTAA	TTACCGTACTATCTGTGAGTCGCG	QERIKAERKRMRNRIAASKCRKRKLERIARLEEKVKTLKAQNSELASTANMSREQVAQLKQKVMN*
CAGGAGCGGATCAAGGCGGAGAGGAAGCGCATGAGGAACCGCATCGCTGCCTCCAAGTGCCGAAAAAGGAAGCTGGAGAGAATCGCCCGGCTGGAGGAAAAAGTGAAAACCTTGAAAGCTCAGAACTCGGAGCTTGCGTCCACGGCCAACATGTCGAGGGAACAGGTGGCACAGCTTAAACAGAAAGTCATGAACTAA	TGTCGTTTCTGTCGTTTGGAAATG	QERIKAERKRMRNRIAASKCRKRKLERIARLEEKVKTLKAQNSELASTANMSREQVAQLKQKVMN*
CAGGAGCGGATCAAGGCGGAGAGGAAGCGCATGAGGAACCGCATCGCTGCCTCCAAGTGCAGAAAAAGGAAGCTGGAGAGAATCGCCCGGCTGGAGGAAAAAGTGAAAACCTTGAAAGCTCAGAACTCGGAGCTGGCGTCCACGGCCAACATGTGGAGGGAACAGGTGGCACAGCTTAAACAGAAAGTCATGAACTAA	GTTTTCTCTTTTGGTACATGTATC	QERIKAERKRMRNRIAASKCRKRKLERIARLEEKVKTLKAQNSELASTANMWREQVAQLKQKVMN*
CAGGAGCGGATCAAGGCGGAGAGGAAGCGCATGAGGAACCGCATCGCTGCCTCCAAGTGCCGAAAAAGGAAGCTGGAGAGAATCGCCAGGCTGGAGGAAAAAGTGAAAACCTTGAAAGCTCAGAACTCGGAGCTGGCGTCCACGGCCAACATGTGGAGGGAACAGGTGGCACAGCTTAAACAGAAAGTCATGAACTAA	TGTGCGATAGTTAGCGGGTGTTTC	QERIKAERKRMRNRIAASKCRKRKLERIARLEEKVKTLKAQNSELASTANMWREQVAQLKQKVMN*
CAGGAGCGGATCAAGGCGGAGAGGAAGCGCATGAGGAACCGCATCGCTGCCTCCAAGTGCCGAAAAAGGAAGCTGGAGAGGATCGCCCGGCTGGAGGAAAAAGTGAAAACCTTGAAAGCTCAGAACTCGGAGCTGGCGTCCACGGCCAACATGCTCGACGAACAGGTGGCACAGCTTAAACAGAAAGTCATGAACTAA	GTGTTAAACTCTCTTGTTTAGGCA	QERIKAERKRMRNRIAASKCRKRKLERIARLEEKVKTLKAQNSELASTANMLDEQVAQLKQKVMN*
CAGGAGCGGATCAAGGCGGAGAGGAAGCGCATGAGGAACCGCATCGCTGCCTCCAAGTGCCGAAAAAGGAAGCTGGAGAGAATCGCCCGGCTGGAGGAAAAAGTGAAAACATTGAAAGCTCAGAACTCGGAGCTGGCGTCCACGGCCAACATGCTCTTCGAACAGGTGGCACAGCTTAAACAGAAAGTCATGAACTAA	CGTATGGTGTTTTCGACTTTCATG	QERIKAERKRMRNRIAASKCRKRKLERIARLEEKVKTLKAQNSELASTANMLFEQVAQLKQKVMN*
CAGGAGCGGATCAAGGCTGAGAGGAAGCGCATGAGGAACCGCATCGCTGCCTCCAAGTGCCGAAAAAGGAAGCTGGAGAGAATCGCCCGGCTGGAGGAAAAAGTGAAAACCTTGAAAGCTCAGAACTCGGAGCTGGCGTCCACGGCCAACATGCTCGGGGAACAGGTGGCACAGCTTAAACAGAAAGTCATGAACTAA	TTCACGTGGTGTTCGACTGATGTT	QERIKAERKRMRNRIAASKCRKRKLERIARLEEKVKTLKAQNSELASTANMLGEQVAQLKQKVMN*
CAGGAGCGGATCAAGGCGGAGAGGAAGCGCATGAGGAACCGCATCGCTGCCTCCAAGTGCCGAAAAAGGAAGCTGGAGAGAATCGCCCGGCTGGAGGAAAAAGTGAAAACCTTGAAAGCTCAGAACTCGGAGCTGGCGTCAACGGCCAACATGCTCCACGAACAGGTGGCACAGCTTAAACAGAAAGTCATGAACTAA	GACTAAGGCGAGTTGTGTGGGCAG	QERIKAERKRMRNRIAASKCRKRKLERIARLEEKVKTLKAQNSELASTANMLHEQVAQLKQKVMN*
CAGGAGCGGATCAAGGCGGAGAGGAAGCGCATGAGGAACCGCATCGCTGCCTCCAAGTGCCGAAAAAGGAAGCTGGAGAGAATCGCCAGGCTGGAGGAAAAAGTGAAAACCTTGAAAGCTCAGAACTCGGAGCTGGCGTCCACGGCCAACATGCTCTTGGAACAGGTGGCACAGCTTAAACAGAAAGTCATGAACTAA	TTGCCGACAGGTAGATTCATCACG	QERIKAERKRMRNRIAASKCRKRKLERIARLEEKVKTLKAQNSELASTANMLLEQVAQLKQKVMN*
CAGGAGCGGATCAAGGCGGAGAGGAAGCGCATGAGGAACCGCATCGCTGCCTCCAAGTGCCGAAAAAGGAAGCTGGAGAGAATCGCCAGGCTGGAGGAAAAAGTGAAAACCTTGAAAGCTCAGAACTCGGAGCTGGCGTCCACGGCCAACATGCTCATGGAACAGGTGGCACAGCTTAAACAGAAAGTCATGAACTAA	TGTGTGTAACGTGCTGTTCATTCG	QERIKAERKRMRNRIAASKCRKRKLERIARLEEKVKTLKAQNSELASTANMLMEQVAQLKQKVMN*
CAGGAGCGGATCAAGGCGGAGAGGAAGCGCATGAGGAACCGTATCGCTGCCTCCAAGTGCCGAAAAAGGAAGCTGGAGAGAATCGCCCGGCTGGAGGAAAAAGTGAAAACCTTGAAAGCTCAGAACTCGGAGCTGGCGTCCACGGCCAACATGCTCATGGAACAGGTGGCACAGCTTAAACAGAAAGTCATGAACTAA	GGTTATTTGCTAGGGTCCATTAGG	QERIKAERKRMRNRIAASKCRKRKLERIARLEEKVKTLKAQNSELASTANMLMEQVAQLKQKVMN*
CAGGAGCGGATCAAGGCGGAGAGGAAGCGCATGAGGAACCGCATCGCTGCCTCCAAGTGCCGAAAAAGGAAGCTGGAGAGAATCGCCCGGCTGGAGGAAAAAGTGAAAACCTTGAAAGCTCAGAACTCGGAGCTGGCGTCAACGGCCAACATGCTCCCCGAACAGGTGGCACAGCTTAAACAGAAAGTCATGAACTAA	TATTGGACTTTCGGGTTTTGTACT	QERIKAERKRMRNRIAASKCRKRKLERIARLEEKVKTLKAQNSELASTANMLPEQVAQLKQKVMN*
CAGGAGCGGATCAAGGCGGAGAGGAAGCGCATGAGGAACCGCATCGCTGCCTCCAAGTGCCGAAAAAGGAAGCTGGAGAGAATCGCCCGGCTGGAGGAAAAAGTGAAAACGTTGAAAGCTCAGAACTCGGAGCTGGCGTCCACGGCCAACATGCTCCCCGAACAGGTGGCACAGCTTAAACAGAAAGTCATGAACTAA	GGTGTGGTGTGAGCTTGTAGTTTC	QERIKAERKRMRNRIAASKCRKRKLERIARLEEKVKTLKAQNSELASTANMLPEQVAQLKQKVMN*
CAGGAGCGGATCAAGGCGGAGAGGAAGCGCATGAGGAACCGCATCGCTGCCTCCAAGTGCCGAAAAAGGAAGCTGGAGAGAATCGCACGGCTGGAGGAAAAAGTGAAAACCTTGAAAGCTCAGAACTCGGAGCTGGCGTCCACGGCCAACATGCTCCAGGAACAGGTGGCACAGCTTAAACAGAAAGTCATGAACTAA	CTCAGAACGTCTTTATGTGAGTGG	QERIKAERKRMRNRIAASKCRKRKLERIARLEEKVKTLKAQNSELASTANMLQEQVAQLKQKVMN*
CAGGAGCGGATCAAGGCGGAGAGGAAGCGCATGAGGAACCGCATCGCTGCCTCCAAGTGCCGAAAAAGGAAGCTGGAGAGAATCGCCCGGCTGGAGGAAAAAGTGAAAACCTTGAAAGCGCAGAACTCGGAGCTGGCGTCCACGGCCAACATGCTCCAGGAACAGGTGGCACAGCTTAAACAGAAAGTCATGAACTAA	ACGTTTTGAGCTTTTCGTTCTGCG	QERIKAERKRMRNRIAASKCRKRKLERIARLEEKVKTLKAQNSELASTANMLQEQVAQLKQKVMN*
CAGGAGCGGATCAAGGCGGAGAGGAAGCGCATGAGGAACCGCATCGCTGCCTCCAAGTGCAGAAAAAGGAAGCTGGAGAGAATCGCCCGGCTGGAGGAAAAAGTGAAAACCTTGAAAGCTCAGAACTCGGAGCTGGCGTCCACGGCCAACATGCTCTGGGAACAGGTGGCACAGCTTAAACAGAAAGTCATGAACTAA	TATGCGACGTTTCTATTTATTAGG	QERIKAERKRMRNRIAASKCRKRKLERIARLEEKVKTLKAQNSELASTANMLWEQVAQLKQKVMN*
CAGGAGCGGATCAAGGCGGAGAGGAAGCGCATGAGGAACCGCATAGCTGCCTCCAAGTGCCGAAAAAGGAAGCTGGAGAGAATCGCCCGGCTGGAGGAAAAAGTGAAAACCTTGAAAGCTCAGAACTCGGAGCTGGCGTCCACGGCCAACATGCTCTACGAACAGGTGGCACAGCTTAAACAGAAAGTCATGAACTAA	TTTTCCCTATTCATTGGTCGAGCC	QERIKAERKRMRNRIAASKCRKRKLERIARLEEKVKTLKAQNSELASTANMLYEQVAQLKQKVMN*
CAGGAGCGGATCAAGGCGGAGAGGAAGCGCATGAGGAACCGCATCGCTGCCTCCAAGTGCCGAAAAAGGAAGCTGGAGAGAATCGCCCGGCTGGAGGAAAAAGTGAAAACCTTGAAAGCTCAGAACAGCGAGCTGGCGTCCACGGCCAACATGCTCAGGTAACAGGTGGCACAGCTTAAACAGAAAGTCATGAACTAA	TTTGCCTATACGGCGCATGTTTGA	QERIKAERKRMRNRIAASKCRKRKLERIARLEEKVKTLKAQNSELASTANMLR*QVAQLKQKVMN*
CAGGAGCGGATCAAGGCGGAGAGGAAGCGCATGAGGAACCGCATCGCTGCCTCCAAGTGCCGAAAAAGGAAGCTGGAGAGAATCGCCCGGCTGGAGGAAAAAGTGAAAACCTTGAAAGCTCAGAACTCGGAGCTGGCGTCCACGGCCAACATGCTCAGGTAACAGGTGGCACAGCTTAAACAGAAAGTCATGAACTAA	TTGTGCTTTCTGGTAATGGTGCTT	QERIKAERKRMRNRIAASKCRKRKLERIARLEEKVKTLKAQNSELASTANMLR*QVAQLKQKVMN*
CAGGAGCGTATCAAGGCGGAGAGGAAGCGCATGAGGAACCGCATCGCTGCCTCCAAGTGCCGAAAAAGGAAGCTGGAGAGAATCGCCCGGCTGGAGGAAAAAGTGAAAACCTTGAAAGCTCAGAACTCGGAGCTGGCGTCCACGGCCAACATGCTCAGGGCCCAGGTGGCACAGCTTAAACAGAAAGTCATGAACTAA	TGTTCGTAATTCCGAACGGGTGTG	QERIKAERKRMRNRIAASKCRKRKLERIARLEEKVKTLKAQNSELASTANMLRAQVAQLKQKVMN*
CAGGAGCGGATCAAGGCTGAGAGGAAGCGCATGAGGAACCGCATCGCTGCCTCCAAGTGCCGAAAAAGGAAGCTGGAGAGAATCGCCCGGCTGGAGGAAAAAGTGAAAACCTTGAAAGCTCAGAACTCGGAGCTGGCGTCCACGGCCAACATGCTCAGGTGCCAGGTGGCACAGCTTAAACAGAAAGTCATGAACTAA	ATGTCCATGTCCCGTGGTCTTACT	QERIKAERKRMRNRIAASKCRKRKLERIARLEEKVKTLKAQNSELASTANMLRCQVAQLKQKVMN*
CAGGAGCGGATCAAGGCGGAGAGGAAGCGCATGAGGAACCGCATCGCTGCCTCCAAGTGCAGAAAAAGGAAGCTGGAGAGAATCGCCCGGCTGGAGGAAAAAGTGAAAACCTTGAAAGCTCAGAACTCGGAGCTGGCGTCCACGGCCAACATGCTCAGGGACCAGGTGGCACAGCTTAAACAGAAAGTCATGAACTAA	GTGGTAGCTTTATGTGACCCTTTC	QERIKAERKRMRNRIAASKCRKRKLERIARLEEKVKTLKAQNSELASTANMLRDQVAQLKQKVMN*
CAGGAGCGGATCAAGGCGGAGAGGAAGCGCATGAGGAACCGCATCGCTGCATCCAAGTGCCGAAAAAGGAAGCTGGAGAGAATCGCCCGGCTGGAGGAAAAAGTGAAAACCTTGAAAGCTCAGAACTCGGAGCTGGCGTCCACGGCCAACATGCTCAGGTTCCAGGTGGCACAGCTTAAACAGAAAGTCATGAACTAA	TGTCCTTCTCGTTAGTCGCCGTGA	QERIKAERKRMRNRIAASKCRKRKLERIARLEEKVKTLKAQNSELASTANMLRFQVAQLKQKVMN*
CAGGAGCGGATCAAGGCGGAGAGGAAGCGCATGAGGAACCGCATCGCTGCCTCCAAGTGCCGAAAAAGGAAGCTGGAGAGAATCGCCCGGCTGGAGGAAAAAGTGAAAACCTTGAAAGCTCAGAACTCGGAGCTGGCGTCCACGGCCAACATGCTCAGGGGGCAGGTGGCACAGCTTAAACAGAAAGTAATGAACTAA	TCGTGCTGGCTCATGTGTTGTGTC	QERIKAERKRMRNRIAASKCRKRKLERIARLEEKVKTLKAQNSELASTANMLRGQVAQLKQKVMN*
CAGGAGCGGATCAAGGCGGAGAGGAAGCGCATGAGGAACCGCATCGCTGCCTCAAAGTGCCGAAAAAGGAAGCTGGAGAGAATCGCCCGGCTGGAGGAAAAAGTGAAAACCTTGAAAGCTCAGAACTCGGAGCTGGCGTCCACGGCCAACATGCTCAGGCTCCAGGTGGCACAGCTTAAACAGAAAGTCATGAACTAA	CGCAGGTAAAGAGGGAATTGATTT	QERIKAERKRMRNRIAASKCRKRKLERIARLEEKVKTLKAQNSELASTANMLRLQVAQLKQKVMN*
CAGGAGCGGATCAAGGCGGAGAGGAAGCGCATGAGGAACCGCATCGCTGCCTCCAAGTGCCGAAAAAGGAAGCTGGAGAGAATCGCCCGGCTGGAGGAAAAAGTGAAAACCTTGAAAGCTCAGAACTCGGAGCTGGCGTCAACGGCCAACATGCTCAGGCCGCAGGTGGCACAGCTTAAACAGAAAGTCATGAACTAA	TTTGCGTTAATGCCTGGTACACTT	QERIKAERKRMRNRIAASKCRKRKLERIARLEEKVKTLKAQNSELASTANMLRPQVAQLKQKVMN*
CAGGAGCGGATCAAGGCGGAGAGGAAGCGCATGAGGAACCGCATCGCTGCCTCCAAGTGCCGAAAAAGGAAGCTGGAGAGAATCGCCCGGCTGGAGGAAAAAGTTAAAACCTTGAAAGCTCAGAACTCGGAGCTGGCGTCCACGGCCAACATGCTCAGGCAGCAGGTGGCACAGCTTAAACAGAAAGTCATGAACTAA	TGGCGTAGTTGTGCATGGCGTTGA	QERIKAERKRMRNRIAASKCRKRKLERIARLEEKVKTLKAQNSELASTANMLRQQVAQLKQKVMN*
CAGGAGCGGATCAAGGCGGAGAGGAAGCGCATGAGGAACCGCATCGCTGCCTCCAAGTGCCGAAAAAGGAAGCTGGAGAGAATTGCCCGGCTGGAGGAAAAAGTGAAAACCTTGAAAGCTCAGAACTCGGAGCTGGCGTCCACGGCCAACATGCTCAGGCAGCAGGTGGCACAGCTTAAACAGAAAGTCATGAACTAA	TATCTGTGGTAGTATTGTTGTCGG	QERIKAERKRMRNRIAASKCRKRKLERIARLEEKVKTLKAQNSELASTANMLRQQVAQLKQKVMN*
CAGGAGCGGATCAAGGCGGAGAGGAAGCGCATGAGGAACCGCATCGCTGCCTCCAAGTGCCGAAAAAGGAAGCTGGAGAGAATCGCCAGGCTGGAGGAAAAAGTGAAAACCTTGAAAGCTCAGAACTCGGAGCTGGCGTCCACGGCCAACATGCTCAGGAGGCAGGTGGCACAGCTTAAACAGAAAGTCATGAACTAA	GTTTAGGAGGTGGATGTTCTTTTA	QERIKAERKRMRNRIAASKCRKRKLERIARLEEKVKTLKAQNSELASTANMLRRQVAQLKQKVMN*
CAGGAGCGGATCAAGGCGGAGAGGAAGCGCATGAGGAACCGCATCGCTGCCTCCAAGTGCCGAAAAAGGAAGCTGGAGAGAATCGCCCGGCTGGAGGAAAAAGTGAAAACCTTGAAAGCTCAGAACTCGGAGCTGGCGTCCACGGCCAACATGCTCAGGCGCCAGGTGGCACAGCTTAAACAGAAAGTAATGAACTAA	TGGGAACCGGGTGCGTATTTGCTC	QERIKAERKRMRNRIAASKCRKRKLERIARLEEKVKTLKAQNSELASTANMLRRQVAQLKQKVMN*
CAGGAGCGGATCAAGGCGGAGAGGAAGCGCATGAGGAACCGCATCGCTGCCTCCAAGTGCCGAAAAAGGAAGCTGGAGAGAATCGCCCGGCTGGAGGAAAAAGTTAAAACCTTGAAAGCTCAGAACTCGGAGCTGGCGTCCACGGCCAACATGCTCAGGCGCCAGGTGGCACAGCTTAAACAGAAAGTCATGAACTAA	TGGTCGAAACTGATGTGTAGACCT	QERIKAERKRMRNRIAASKCRKRKLERIARLEEKVKTLKAQNSELASTANMLRRQVAQLKQKVMN*
CAGGAGCGTATCAAGGCGGAGAGGAAGCGCATGAGGAACCGCATCGCTGCCTCCAAGTGCCGAAAAAGGAAGCTGGAGAGAATCGCCCGGCTGGAGGAAAAAGTGAAAACCTTGAAAGCTCAGAACTCGGAGCTGGCGTCCACGGCCAACATGCTCAGGAGCCAGGTGGCACAGCTTAAACAGAAAGTCATGAACTAA	TTCATTGTGTGGGTTGTACTCAAG	QERIKAERKRMRNRIAASKCRKRKLERIARLEEKVKTLKAQNSELASTANMLRSQVAQLKQKVMN*
CAGGAGCGGATCAAGGCGGAGAGGAAGCGCATGAGGAACCGCATCGCTGCCTCCAAGTGCCGAAAAAGGAAGCTGGAGAGAATCGCCAGGCTGGAGGAAAAAGTGAAAACCTTGAAAGCTCAGAACTCGGAGCTGGCGTCCACGGCCAACATGCTCAGGGTGCAGGTGGCACAGCTTAAACAGAAAGTCATGAACTAA	GACTTTGGCCACTCGCGTGGTGGT	QERIKAERKRMRNRIAASKCRKRKLERIARLEEKVKTLKAQNSELASTANMLRVQVAQLKQKVMN*
CAGGAGCGGATCAAGGCGGAGAGGAAGCGCATGAGGAACCGCATCGCTGCCTCCAAGTGCCGAAAAAGGAAGCTGGAGAGAATCGCCCGGCTGGAGGAAAAAGTGAAAACCTTGAAAGCTCAGAACTCGGAGCTGGCGTCCACGGCCAACATGCTCAGGGTCCAGGTGGCACAGCTTAAACAGAAAGTTATGAACTAA	GTTTGGCTGCTCTCTCTTAGTGTT	QERIKAERKRMRNRIAASKCRKRKLERIARLEEKVKTLKAQNSELASTANMLRVQVAQLKQKVMN*
CAGGAGCGGATCAAGGCGGAGAGGAAGCGCATGAGGAACCGCATCGCTGCCTCCAAGTGCCGAAAAAGGAAGCTGGAGAGAATCGCCCGGCTTGAGGAAAAAGTGAAAACCTTGAAAGCTCAGAACTCGGAGCTGGCGTCCACGGCCAACATGCTCAGGTGGCAGGTGGCACAGCTTAAACAGAAAGTCATGAACTAA	TTTTAGCTTTGTATGGAGTATCAG	QERIKAERKRMRNRIAASKCRKRKLERIARLEEKVKTLKAQNSELASTANMLRWQVAQLKQKVMN*
CAGGAGCGGATCAAGGCGGAGAGGAAGCGCATGAGGAACCGCATAGCTGCCTCCAAGTGCCGAAAAAGGAAGCTGGAGAGAATCGCCCGGCTGGAGGAAAAAGTGAAAACCTTGAAAGCTCAGAACTCGGAGCTGGCGTCCACGGCCAACATGCTCAGGGAAGCGGTGGCACAGCTTAAACAGAAAGTCATGAACTAA	TAGTTTCTTCATCTAGCTTTCGTG	QERIKAERKRMRNRIAASKCRKRKLERIARLEEKVKTLKAQNSELASTANMLREAVAQLKQKVMN*
CAGGAGCGGATCAAGGCGGAGAGGAAGCGCATGAGGAACCGCATCGCTGCCTCCAAGTGCCGAAAAAGGAAGCTGGAGAGAATCGCCAGGCTGGAGGAAAAAGTGAAAACCTTGAAAGCTCAGAACTCGGAGCTGGCGTCCACGGCCAACATGCTCAGGGAAGGGGTGGCACAGCTTAAACAGAAAGTCATGAACTAA	ATGGTCTCACCGTGCGGTTGCCGA	QERIKAERKRMRNRIAASKCRKRKLERIARLEEKVKTLKAQNSELASTANMLREGVAQLKQKVMN*
CAGGAGCGGATCAAGGCGGAGAGGAAGCGCATGAGGAACCGCATCGCTGCCTCCAAGTGCCGAAAAAGGAAGCTGGAGAGAATCGCCCGGCTGGAGGAAAAAGTGAAAACCTTGAAAGCTCAGAACTCGGAGCTGGCGTCCACGGCCAACATGCTCAGGGAAGGGGTGGCACAGCTTAAACAGAAAGTAATGAACTAA	GCTATAGGTAGTGTGCACCAGCCG	QERIKAERKRMRNRIAASKCRKRKLERIARLEEKVKTLKAQNSELASTANMLREGVAQLKQKVMN*
CAGGAGCGGATCAAGGCGGAGAGGAAGCGCATGAGGAACCGCATCGCTGCCTCCAAGTGCCGAAAAAGGAAGCTGGAGAGAATCGCCAGGCTGGAGGAAAAAGTGAAAACCTTGAAAGCTCAGAACTCGGAGCTGGCGTCCACGGCCAACATGCTCAGGGAAAAGGTGGCACAGCTTAAACAGAAAGTCATGAACTAA	TTTCAGTGTTAATGTGGTTGTGTG	QERIKAERKRMRNRIAASKCRKRKLERIARLEEKVKTLKAQNSELASTANMLREKVAQLKQKVMN*
CAGGAGCGGATCAAGGCGGAGAGGAAGCGCATGAGGAACCGCATCGCTGCCTCCAAGTGCCGAAAAAGGAAGCTGGAGAGAATCGCCCGGCTGGAGGAAAAAGTGAAAACATTGAAAGCTCAGAACTCGGAGCTGGCGTCCACGGCCAACATGCTCAGGGAAAAGGTGGCACAGCTTAAACAGAAAGTCATGAACTAA	CATCTTGGTTCAAGGATTAACATC	QERIKAERKRMRNRIAASKCRKRKLERIARLEEKVKTLKAQNSELASTANMLREKVAQLKQKVMN*
CAGGAGCGGATCAAGGCGGAGAGGAAGCGCATGAGGAACCGCATAGCTGCCTCCAAGTGCCGAAAAAGGAAGCTGGAGAGAATCGCCCGGCTGGAGGAAAAAGTGAAAACCTTGAAAGCTCAGAACTCGGAGCTGGCGTCCACGGCCAACATGCTCAGGGAAAACGTGGCACAGCTTAAACAGAAAGTCATGAACTAA	CTTCCAATGGGCACCGATGTTTGA	QERIKAERKRMRNRIAASKCRKRKLERIARLEEKVKTLKAQNSELASTANMLRENVAQLKQKVMN*
CAGGAGCGGATCAAGGCGGAGAGGAAGCGCATGAGGAACCGCATCGCTGCCTCCAAGTGCAGAAAAAGGAAGCTGGAGAGAATCGCCCGGCTGGAGGAAAAAGTGAAAACCTTGAAAGCTCAGAACTCGGAGCTGGCGTCCACGGCCAACATGCTCAGGGAATCGGTGGCACAGCTTAAACAGAAAGTCATGAACTAA	GGTTGGGGCGGGTTCGACTTCCAT	QERIKAERKRMRNRIAASKCRKRKLERIARLEEKVKTLKAQNSELASTANMLRESVAQLKQKVMN*
CAGGAGCGGATCAAGGCGGAGAGGAAGCGCATGAGGAACCGCATCGCTGCCTCCAAGTGCCGAAAAAGGAAGCTGGAGAGAATCGCCCGGCTGGAGGAAAAAGTGAAAACCTTGAAAGCTCAGAACTCGGAGCTTGCGTCCACGGCCAACATGCTCAGGGAACAGTGCGCACAGCTTAAACAGAAAGTCATGAACTAA	ATGGGGGGGGTCCTTGGGTCTGCT	QERIKAERKRMRNRIAASKCRKRKLERIARLEEKVKTLKAQNSELASTANMLREQCAQLKQKVMN*
CAGGAGCGGATCAAGGCGGAGAGGAAGCGCATGAGGAACCGCATCGCTGCCTCCAAGTGCCGAAAAAGGAAGCTGGAGAGAATCGCCAGGCTGGAGGAAAAAGTGAAAACCTTGAAAGCTCAGAACTCGGAGCTGGCGTCCACGGCCAACATGCTCAGGGAACAGGACGCACAGCTTAAACAGAAAGTCATGAACTAA	TATACGAGGCGGGTCGTTGCGAAG	QERIKAERKRMRNRIAASKCRKRKLERIARLEEKVKTLKAQNSELASTANMLREQDAQLKQKVMN*
CAGGAGCGGATCAAGGCGGAGAGGAAGCGCATGAGGAACCGCATCGCTGCCTCCAAGTGCCGAAAAAGGAAGCTGGAGAGAATCGCCCGGCTGGAGGAAAAAGTGAAAACCTTGAAAGCTCAGAACTCGGAGCTGGCGTCAACGGCCAACATGCTCAGGGAACAGTTCGCACAGCTTAAACAGAAAGTCATGAACTAA	TCTTGTCGTTCAAGGGTCTGTTTT	QERIKAERKRMRNRIAASKCRKRKLERIARLEEKVKTLKAQNSELASTANMLREQFAQLKQKVMN*
CAGGAGCGGATCAAGGCGGAGAGGAAGCGCATGAGGAACCGCATCGCTGCCTCCAAGTGCAGAAAAAGGAAGCTGGAGAGAATCGCCCGGCTGGAGGAAAAAGTGAAAACCTTGAAAGCTCAGAACTCGGAGCTGGCGTCCACGGCCAACATGCTCAGGGAACAGGGCGCACAGCTTAAACAGAAAGTCATGAACTAA	TTTAGTTCGTTCGGTGATGCGTCT	QERIKAERKRMRNRIAASKCRKRKLERIARLEEKVKTLKAQNSELASTANMLREQGAQLKQKVMN*
CAGGAGCGGATCAAGGCGGAGAGGAAGCGCATGAGGAACCGCATCGCTGCCTCCAAGTGCCGAAAAAGGAAGCTGGAGAGAATAGCCCGGCTGGAGGAAAAAGTGAAAACCTTGAAAGCTCAGAACTCGGAGCTGGCGTCCACGGCCAACATGCTCAGGGAACAGCTCGCACAGCTTAAACAGAAAGTCATGAACTAA	TATTGTAGGATGGTCCATTTGCCG	QERIKAERKRMRNRIAASKCRKRKLERIARLEEKVKTLKAQNSELASTANMLREQLAQLKQKVMN*
CAGGAGCGGATCAAGGCGGAGAGGAAGCGCATGAGGAACCGCATCGCTGCATCCAAGTGCCGAAAAAGGAAGCTGGAGAGAATCGCCCGGCTGGAGGAAAAAGTGAAAACCTTGAAAGCTCAGAACTCGGAGCTGGCGTCCACGGCCAACATGCTCAGGGAACAGCCCGCACAGCTTAAACAGAAAGTCATGAACTAA	GTCTTTTTTTTCGTTCCGTATCTG	QERIKAERKRMRNRIAASKCRKRKLERIARLEEKVKTLKAQNSELASTANMLREQPAQLKQKVMN*
CAGGAGCGGATCAAGGCGGAGAGGAAGCGCATGAGGAACCGCATCGCTGCATCCAAGTGCCGAAAAAGGAAGCTGGAGAGAATCGCCCGGCTGGAGGAAAAAGTGAAAACCTTGAAAGCTCAGAACTCGGAGCTGGCGTCCACGGCCAACATGCTCAGGGAACAGCCCGCACAGCTTAAACAGAAAGTCATGAACTAA	AACTGCCGTCATCGTAAGTCTGCG	QERIKAERKRMRNRIAASKCRKRKLERIARLEEKVKTLKAQNSELASTANMLREQPAQLKQKVMN*
CAGGAGCGGATCAAGGCGGAGAGGAAGCGCATGAGGAACCGCATCGCTGCCTCCAAGTGCCGAAAAAGGAAGCTGGAGAGGATCGCCCGGCTGGAGGAAAAAGTGAAAACCTTGAAAGCTCAGAACTCGGAGCTGGCGTCCACGGCCAACATGCTCAGGGAACAGAGGGCACAGCTTAAACAGAAAGTCATGAACTAA	CATGTGATACAAGGAGTACTGGCT	QERIKAERKRMRNRIAASKCRKRKLERIARLEEKVKTLKAQNSELASTANMLREQRAQLKQKVMN*
CAGGAGCGGATCAAGGCGGAGAGGAAGCGCATGAGGAACCGCATCGCTGCCTCCAAGTGCAGAAAAAGGAAGCTGGAGAGAATCGCCCGGCTGGAGGAAAAAGTGAAAACCTTGAAAGCTCAGAACTCGGAGCTGGCGTCCACGGCCAACATGCTCAGGGAACAGACCGCACAGCTTAAACAGAAAGTCATGAACTAA	ATTGTTGTCTTCTAGGGTTTGTCA	QERIKAERKRMRNRIAASKCRKRKLERIARLEEKVKTLKAQNSELASTANMLREQTAQLKQKVMN*
CAGGAGCGGATCAAGGCGGAGAGGAAGCGCATGAGGAACCGCATCGCTGCCTCAAAGTGCCGAAAAAGGAAGCTGGAGAGAATCGCCCGGCTGGAGGAAAAAGTGAAAACCTTGAAAGCTCAGAACTCGGAGCTGGCGTCCACGGCCAACATGCTCAGGGAACAGTGGGCACAGCTTAAACAGAAAGTCATGAACTAA	GGCTTTTGTCTGGGCTATGCGGGA	QERIKAERKRMRNRIAASKCRKRKLERIARLEEKVKTLKAQNSELASTANMLREQWAQLKQKVMN*
CAGGAGCGGATCAAGGCGGAGAGGAAGCGCATGAGGAACCGCATCGCTGCCTCCAAGTGCCGAAAAAGGAAGCTGGAGAGAATCGCCCGCCTGGAGGAAAAAGTGAAAACCTTGAAAGCTCAGAACTCGGAGCTGGCGTCCACGGCCAACATGCTCAGGGAACAGGTGGAACAGCTTAAACAGAAAGTCATGAACTAA	TATTTCTTGGCGGGTTTTGATGCA	QERIKAERKRMRNRIAASKCRKRKLERIARLEEKVKTLKAQNSELASTANMLREQVEQLKQKVMN*
CAGGAGCGGATCAAGGCGGAGAGGAAGCGCATGAGGAACCGCATCGCTGCCTCCAAGTGCCGAAAAAGGAAGCTGGAGAGAATCGCCCGGCTGGAGGAAAAAGTGAAAACCTTGAAAGCTCAGAACTCGGAGCTGGCGTCCACGGCCAACATGCTCAGGGAACAGGTGGAACAGCTTAAACAGAAAGTCATGAACTAA	TATTTCATGTGTATTTTGCTGATT	QERIKAERKRMRNRIAASKCRKRKLERIARLEEKVKTLKAQNSELASTANMLREQVEQLKQKVMN*
CAGGAGCGGATCAAGGCGGAGAGGAAGCGCATGAGGAACCGCATCGCTGCCTCCAAGTGCCGAAAAAGGAAGCTGGAGAGAATCGCCAGGCTGGAGGAAAAAGTGAAAACCTTGAAAGCTCAGAACTCGGAGCTGGCGTCCACGGCCAACATGCTCAGGGAACAGGTGGGGCAGCTTAAACAGAAAGTCATGAACTAA	TTCGAGGCGGTAATGGTTTTTCTC	QERIKAERKRMRNRIAASKCRKRKLERIARLEEKVKTLKAQNSELASTANMLREQVGQLKQKVMN*
CAGGAGCGGATCAAGGCGGAGAGGAAGCGCATGAGGAACCGCATCGCTGCCTCCAAGTGCCGAAAAAGGAAGCTGGAGAGAATCGCCCGGCTGGAGGAAAAAGTGAAAACCTTGAAAGCTCAGAACTCTGAGCTGGCGTCCACGGCCAACATGCTCAGGGAACAGGTGGGGCAGCTTAAACAGAAAGTCATGAACTAA	GTTGTTTGGGTAGTCTGTGGTTAG	QERIKAERKRMRNRIAASKCRKRKLERIARLEEKVKTLKAQNSELASTANMLREQVGQLKQKVMN*
CAGGAGCGGATCAAGGCGGAGAGGAAGCGCATGAGGAACCGCATCGCTGCCTCCAAGTGCCGAAAAAGGAAGCTGGAGAGGATCGCCCGGCTGGAGGAAAAAGTGAAAACCTTGAAAGCTCAGAACTCGGAGCTGGCGTCCACGGCCAACATGCTCAGGGAACAGGTGAAGCAGCTTAAACAGAAAGTCATGAACTAA	ACGTTTTTCGTGACTGCGTTTATG	QERIKAERKRMRNRIAASKCRKRKLERIARLEEKVKTLKAQNSELASTANMLREQVKQLKQKVMN*
CAGGAGAGGATCAAGGCGGAGAGGAAGCGCATGAGGAACCGCATCGCTGCCTCCAAGTGCCGAAAAAGGAAGCTGGAGAGAATCGCCCGGCTGGAGGAAAAAGTGAAAACCTTGAAAGCTCAGAACTCGGAGCTGGCGTCCACGGCCAACATGCTCAGGGAACAGGTGCGGCAGCTTAAACAGAAAGTCATGAACTAA	TACTGGATTTGTGGTTCCATGTTG	QERIKAERKRMRNRIAASKCRKRKLERIARLEEKVKTLKAQNSELASTANMLREQVRQLKQKVMN*
CAGGAGCGGATCAAGGCGGAGAGGAAGCGCATGAGGAACCGCATCGCTGCCTCCAAGTGCAGAAAAAGGAAGCTGGAGAGAATCGCCCGGCTGGAGGAAAAAGTGAAAACCTTGAAAGCTCAGAACTCGGAGCTGGCGTCCACGGCCAACATGCTCAGGGAACAGGTGACGCAGCTTAAACAGAAAGTCATGAACTAA	TTCTCTTTTTCGGTTTTTGCGTTG	QERIKAERKRMRNRIAASKCRKRKLERIARLEEKVKTLKAQNSELASTANMLREQVTQLKQKVMN*
CAGGAGCGGATCAAGGCGGAGAGGAAGCGCATGAGGAACCGCATCGCTGCCTCCAAGTGCCGAAAAAGGAAGCTGGAGAGAATCGCCCGGCTGGAGGAAAAAGTTAAAACCTTGAAAGCTCAGAACTCGGAGCTGGCGTCCACGGCCAACATGCTCAGGGAACAGGTGGTGCAGCTTAAACAGAAAGTCATGAACTAA	GCTCGGGGAGGATTTTTAGGTCAT	QERIKAERKRMRNRIAASKCRKRKLERIARLEEKVKTLKAQNSELASTANMLREQVVQLKQKVMN*
CAGGAGCGGATCAAGGCGGAGAGGAAGCGCATGAGGAACCGCATCGCTGCCTCCAAGTGCCGAAAAAGGAAGCTGGAGAGAATCGCCCGGCTGGAGGAGAAAGTGAAAACCTTGAAAGCTCAGAACTCGGAGCTGGCGTCCACGGCCAACATGCTCAGGGAACAGGTGGCATTCCTTAAACAGAAAGTCATGAACTAA	CTGTTGTACGTTAGTGGGTTTTTT	QERIKAERKRMRNRIAASKCRKRKLERIARLEEKVKTLKAQNSELASTANMLREQVAFLKQKVMN*
CAGGAGCGGATCAAGGCGGAGAGGAAGCGCATGAGGAACCGCATCGCTGCCTCCAAGTGCCGAAAAAGGAAGCTGGAGAGAATCGCCCGGCTGGAGGAAAAAGTGAAAACCTTGAAAGCTCAGAACTCGGAGCTGGCGTCCACAGCCAACATGCTCAGGGAACAGGTGGCACACCTTAAACAGAAAGTCATGAACTAA	TGCCATAGAGATCGGGCGTAAAGC	QERIKAERKRMRNRIAASKCRKRKLERIARLEEKVKTLKAQNSELASTANMLREQVAHLKQKVMN*
CAGGAGCGGATCAAGGCGGAGAGGAAGCGCATGAGGAACCGCATCGCTGCCTCCAAGTGCAGAAAAAGGAAGCTGGAGAGAATCGCCCGGCTGGAGGAAAAAGTGAAAACCTTGAAAGCTCAGAACTCGGAGCTGGCGTCCACGGCCAACATGCTCAGGGAACAGGTGGCACAGGCCAAACAGAAAGTCATGAACTAA	TTTCTTTACGTTATACGTGTAAGT	QERIKAERKRMRNRIAASKCRKRKLERIARLEEKVKTLKAQNSELASTANMLREQVAQAKQKVMN*
CAGGAGCGGATCAAGGCGGAGAGGAAGCGCATGAGGAACCGCATCGCTGCCTCCAAGTGCCGAAAAAGGAAGCTGGAGAGAATCGCCAGGCTGGAGGAAAAAGTGAAAACCTTGAAAGCTCAGAACTCGGAGCTGGCGTCCACGGCCAACATGCTCAGGGAACAGGTGGCACAGTCGAAACAGAAAGTCATGAACTAA	ATGGTTATGTTCTTTACCTTGGGC	QERIKAERKRMRNRIAASKCRKRKLERIARLEEKVKTLKAQNSELASTANMLREQVAQSKQKVMN*
CAGGAGCGGATCAAGGCGGAGAGGAAGCGCATGAGGAACCGCATCGATGCCTCCAAGTGCCGAAAAAGGAAGCTGGAGAGAATCGCCCGGCTGGAGGAAAAAGTGAAAACCTTGAAAGCTCAGGTGTCGGAGCTGGCGTCCACGGCCAACATGCTCAGGGAACAGGTGGCACAGCTTAAACAGAAAGTCATGAACTAA	GGGGTGTGGTTAGAGGAAAACGTT	QERIKAERKRMRNRIDASKCRKRKLERIARLEEKVKTLKAQVSELASTANMLREQVAQLKQKVMN*
CAGGAGCGGATCAAGGCGGAGAGGAAGCGCATGAGGAACCGCATCTCTGCCTCCAAGTGCCGAAAAAGGAAGCTGGAGAGAATCGCCCGGCTGGAGGAAAAAGTGATGACCTTGAAAGCTCAGAACTCGGAGCTGGCGTCCACGGCCAACATGCTCAGGGAACAGGTGGCACAGCTTAAACAGAAAGTCATGAACTAA	TATGAGTCATGACAGCGACTGGTT	QERIKAERKRMRNRISASKCRKRKLERIARLEEKVMTLKAQNSELASTANMLREQVAQLKQKVMN*
CAGGAGCGGATCAAGGCGGAGAGGAAGCGCATGAGGAACCGCATCTCTGCCTCCAAGTGCCGAAAAAGGAAGCTGGAGAGAATCGCCCGGCTGGAGGAAAAAGTGAAAACCTTGAAAGCTCAGTGGTCGGAGCTGGCGTCCACGGCCAACATGCTCAGGGAACAGGTGGCACAGCTTAAACAGAAAGTCATGAACTAA	TGTTGCTGTTTGCTCCGGCGCTTC	QERIKAERKRMRNRISASKCRKRKLERIARLEEKVKTLKAQWSELASTANMLREQVAQLKQKVMN*
CAGGAGCGGATCAAGGCGGAGAGGAAGCGCATGAGGAACCGCATCACTGCCTCCAAGTGCCGAAAAAGGAAGCTGGAGAGAATCGCCATCCTGGAGGAAAAAGTGAAAACCTTGAAAGCTCAGAACTCGGAGCTGGCGTCCACGGCCAACATGCTCAGGGAACAGGTGGCACAGCTTAAACAGAAAGTCATGAACTAA	TTATTTTGCTGCTTTGGTTGGGTG	QERIKAERKRMRNRITASKCRKRKLERIAILEEKVKTLKAQNSELASTANMLREQVAQLKQKVMN*
CAGGAGCGGATCAAGGCGGAGAGGAAGCGCATGAGGAACCGCATCACTGCCTCCAAGTGCCGAAAAAGGAAGCTGGAGAGAATCGCCCGGCTGGAGGAAAAAGTGAAAACCTTGAAAGCTCAGAACTCGGAGCTGGCGGAGACGGCCAACATGCTCAGGGAACAGGTGGCACAGCTTAAACAGAAAGTCATGAACTAA	CGTGGTGCCTGTAGGATCGGGTTG	QERIKAERKRMRNRITASKCRKRKLERIARLEEKVKTLKAQNSELAETANMLREQVAQLKQKVMN*
CAGGAGCGGATCAAGGCGGAGAGGAAGCGCATGAGGAACCGCATCGCTGACTCCAAGTGCCGAAAAAGGAAGCTGGAGAGAATCGCCCGGCTGGAGGAAAAAGTGAAAACCTTGAAAGCTCAGAACTCGGAGCTGGCGTCCACGGCCAACATGCTCAGGGAACAGGTGGCACAGCTTAAACAGAAAGTCATGAACTAA	ACGGTCGTGACAGTTAGTTGTTGT	QERIKAERKRMRNRIADSKCRKRKLERIARLEEKVKTLKAQNSELASTANMLREQVAQLKQKVMN*
CAGGAGCGGATCAAGGCGGAGAGGAAGCGCATGAGGAACCGCATCGCTGACTCCAAGTGCCGAAAAAGGAAGCTGGAGAGAATCGCCCGGCTGGAGGAAAAAGTGAAAACCTTGAAAGCTCAGAACTCGGTCCTGGCGTCCACGGCCAACATGCTCAGGGAACAGGTGGCACAGCTTAAACAGAAAGTCATGAACTAA	TTTCTCCTATATAAAGTCAACGAA	QERIKAERKRMRNRIADSKCRKRKLERIARLEEKVKTLKAQNSVLASTANMLREQVAQLKQKVMN*
CAGGAGCGGATCAAGGCGGAGAGGAAGCGCATGAGGAACCGCATCGCTTCCTCCAAGTGCCGAAAAAGGAAGCTGGAGAGAATCGGGCGGCTGGAGGAAAAAGTGAAAACCTTGAAAGCTCAGAACTCGGAGGTCGCGTCCACGGCCAACATGCTCAGGGAACAGGTGGCACAGCTTAAACAGAAAGTCATGAACTAA	CGATCTTAAATTCTGTGGGTTTCT	QERIKAERKRMRNRIASSKCRKRKLERIGRLEEKVKTLKAQNSEVASTANMLREQVAQLKQKVMN*
CAGGAGCGGATCAAGGCGGAGAGGAAGCGCATGAGGAACCGCATCGCTTCCTCCAAGTGCCGAAAAAGGAAGCTGGAGAGAATCGCCCGGCTGGAGGAAAAAGTGAAAACCTTGAAACCCCAGAACTCGGAGCTGGCGTCCACGGCCAACATGCTCAGGGAACAGGTGGCACAGCTTAAACAGAAAGTCATGAACTAA	CCGTCATCTTGTACGTGGAAGAGC	QERIKAERKRMRNRIASSKCRKRKLERIARLEEKVKTLKPQNSELASTANMLREQVAQLKQKVMN*
CAGGAGCGGATCAAGGCGGAGAGGAAGCGCATGAGGAACCGCATCGCTTCCTCCAAGTGCCGAAAAAGGAAGCTGGAGAGAATCGCCCGGCTGTACGAAAAAGTGAAAACCTTGAAAGCTCAGAACTCGGAGCTGGCGTCCACGGCCAACATGCTCAGGGAACAGGTGGCACAGCTTAAACAGAAAGTCATGAACTAA	TTTGGGTTTTATTGTGTTTTCCCA	QERIKAERKRMRNRIASSKCRKRKLERIARLYEKVKTLKAQNSELASTANMLREQVAQLKQKVMN*
CAGGAGCGGATCAAGGCGGAGAGGAAGCGCATGAGGAACCGCATCGCTTCCTCCAAGTGCCGAAAAAGGAAGCTGGAGAGAATCGCCCGGTGCGAGGAAAAAGTGAAAACCTTGAAAGCTCAGAACTCGGAGCTGGCGTCCACGGCCAACATGCTCAGGGAACAGGTGGCACAGCTTAAACAGAAAGTCATGAACTAA	CTTCTGTCGTGTATCTGGAAATTT	QERIKAERKRMRNRIASSKCRKRKLERIARCEEKVKTLKAQNSELASTANMLREQVAQLKQKVMN*
CAGGAGCGGATCAAGGCGGAGAGGAAGCGCATGAGGAACCGCATCGCTTCCTCCAAGTGCCGAAAAAGGAAGCTGGAGAGAATCGCCCGGCTGGAGGAAAAAGTGAAAACCTTGAAAGCTCAGAACTCGGAGCGGGCGTCCACGGCCAACATGCTCAGGGAACAGGTGGCACAGCTTAAACAGAAAGTCATGAACTAA	TGTCGTAGCCGTATTTGCCTCTGG	QERIKAERKRMRNRIASSKCRKRKLERIARLEEKVKTLKAQNSERASTANMLREQVAQLKQKVMN*
CAGGAGCGGATCAAGGCGGAGAGGAAGCGCATGAGGAACCGCATCGCTTCCTCCAAGTGCCGAAAAAGGAAGCTGGAGAGAATCGCCCGGCTGGAGGAAAAAGTGAAAACCTTGAAAGCTCAGAACTCGGAGCTGGCGCGCACGGCCAACATGCTCAGGGAACAGGTGGCACAGCTTAAACAGAAAGTCATGAACTAA	CCAGGGTTGCATGCTTTGCTGTGG	QERIKAERKRMRNRIASSKCRKRKLERIARLEEKVKTLKAQNSELARTANMLREQVAQLKQKVMN*
CAGGAGCGGATCAAGGCGGAGAGGAAGCGCATGAGGAACCGCATCGCTTCCTCCAAGTGCCGAAAAAGGAAGCTGGAGAGAATCGCCCGGCTGGAGGAAAAAGTGAAAACCTTGAAAGCTCAGAACTCGGAGCTGGCGTCCGTGGCCAACATGCTCAGGGAACAGGTGGCACAGCTTAAACAGAAAGTCATGAACTAA	TATACTCTTTTGTCGGTTTGTCCT	QERIKAERKRMRNRIASSKCRKRKLERIARLEEKVKTLKAQNSELASVANMLREQVAQLKQKVMN*
CAGGAGCGGATCAAGGCGGAGAGGAAGCGCATGAGGAACCGCATCGCTACCTCCAAGTGCCGAAAAAGGAAGCTGGAGAGAATCGCCCGGCTGGAGGAAAAAGTGAAAACCTTGAAAGCTCAGAACTCGGAGCTGGCGTCCACGGCCAACATGCTCGCGGAACAGGTGGCACAGCTTAAACAGAAAGTCATGAACTAA	TGGTAAGGGATTTGCTGTAGGAAG	QERIKAERKRMRNRIATSKCRKRKLERIARLEEKVKTLKAQNSELASTANMLAEQVAQLKQKVMN*
CAGGAGCGGATCAAGGCGGAGAGGAAGCGCATGAGGAACCGCATCGCTACCTCCAAGTGCCGAAAAAGGAAGCTGGAGAGAATCGCCCGGCTGGAGGAAAAAGTGAAAGAGTTGAAAGCTCAGAACTCGGAGCTGGCGTCCACGGCCAACATGCTCAGGGAACAGGTGGCACAGCTTAAACAGAAAGTCATGAACTAA	TGCGGGTGATGGCCAAGCGCTTCG	QERIKAERKRMRNRIATSKCRKRKLERIARLEEKVKELKAQNSELASTANMLREQVAQLKQKVMN*
CAGGAGCGGATCAAGGCGGAGAGGAAGCGCATGAGGAACCGCATCGCTGTCTCCAAGTGCCGAAAAAGGAAGCTGGAGAGAATCGCCCGGCTGGAGGAAAAAGTGAAAACCTTGAAAGCTCAGGCCTCGGAGCTGGCGTCCACGGCCAACATGCTCAGGGAACAGGTGGCACAGCTTAAACAGAAAGTCATGAACTAA	CATGGTCGCCCTGGTAGTCCGTCT	QERIKAERKRMRNRIAVSKCRKRKLERIARLEEKVKTLKAQASELASTANMLREQVAQLKQKVMN*
CAGGAGCGGATCAAGGCGGAGAGGAAGCGCATGAGGAACCGCATCGCTGCCTCCAAGTGCCGAAAAAGGAAGCTGGAGAGAATCTGCGGCTGGAGGAAAAAGTGAAAACCTTGAAAGCTCAGAACTCGGAGCTGGCGTCCACGGCCAACATGCTCAGGGAACAGGTGGCACAGCTTAAACAGAAAGTCATGAACTAA	TTTTCGTTTTTTGCTGGATTGGGT	QERIKAERKRMRNRIAASKCRKRKLERICGWRKK*KP*KLRTRSWRPRPTCSGNRWHSLNRKS*TN
CAGGAGCGGATCAAGGCGGAGAGGAAGCGCATGAGGAACCGCATCGCTGCCTCCAAGTGCCGAAAAAGGAAGCTGGAGAGAATCGACCGGCTGGAGGAAAAAGTGAAAACCCCCAAAGCTCAGAACTCGGAGCTGGCGTCCACGGCCAACATGCTCAGGGAACAGGTGGCACAGCTTAAACAGAAAGTCATGAACTAA	TATATGGCCGTGCTTTTAGTGGGA	QERIKAERKRMRNRIAASKCRKRKLERIDRLEEKVKTPKAQNSELASTANMLREQVAQLKQKVMN*
CAGGAGCGGATCAAGGCGGAGAGGAAGCGCATGAGGAACCGCATCGCTGCCTCCAAGTGCCGAAAAAGGAAGCTGGAGAGAATCGACCGGCTGGAGGAAAAAGTGAAAGGGTTGAAAGCTCAGAACTCGGAGCTGGCGTCCACGGCCAACATGCTCAGGGAACAGGTGGCACAGCTTAAACAGAAAGTCATGAACTAA	GGTGCTTCTTCCTAGCTGTGAAAA	QERIKAERKRMRNRIAASKCRKRKLERIDRLEEKVKGLKAQNSELASTANMLREQVAQLKQKVMN*
CAGGAGCGGATCAAGGCGGAGAGGAAGCGCATGAGGAACCGCATCGCTGCCTCCAAGTGCCGAAAAAGGAAGCTGGAGAGAATCGAGCGGCGGAGGAAAAAGTGAAAACCTTGAAAGCTCAGAACTCGGAGCTGGCGTCCACGGCCAACATGCTCAGGGAACAGGTGGCACAGCTTAAACAGAAAGTCATGAACTAA	TCCGTTTGTTTTATCGGAGGGGAT	QERIKAERKRMRNRIAASKCRKRKLERIERRRKK*KP*KLRTRSWRPRPTCSGNRWHSLNRKS*TN
CAGGAGCGGATCAAGGCGGAGAGGAAGCGCATGAGGAACCGCATCGCTGCCTCCAAGTGCCGAAAAAGGAAGCTGGAGAGAATCGAGCGCTGGAGGAAAAAGTGAAAACCTTGAAAGCTCAGAACTCGGAGCTGGCGTCCACGGCCAACATGCTCAGGGAACAGGTGGCACAGCTTAAACAGAAAGTCATGAACTAA	GTCTAGTAGCATTGTTGATGCGTG	QERIKAERKRMRNRIAASKCRKRKLERIERWRKK*KP*KLRTRSWRPRPTCSGNRWHSLNRKS*TN
CAGGAGCGGATCAAGGCGGAGAGGAAGCGCATGAGGAACCGCATCGCTGCCTCCAAGTGCCGAAAAAGGAAGCTGGAGAGAATCGGGCGGCTGGAGGAAAAAGTGAAAACCTTGAAAGCTCAGAACTCGGAGCTGGCGTCCACGTCCAACATGCTCAGGGAACAGGTGGCACAGCTTAAACAGAAAGTCATGAACTAA	TTCCTCGCAATTGGGGTAGGCAGC	QERIKAERKRMRNRIAASKCRKRKLERIGRLEEKVKTLKAQNSELASTSNMLREQVAQLKQKVMN*
CAGGAGCGGATCAAGGCGGAGAGGAAGCGCATGAGGAACCGCATCGCTGCCTCCAAGTGCCGAAAAAGGAAGCTGGAGAGAATCGGGCGGCTGGAGGAAAAAGTGAAAACCTTGAAAGCTCAGAACTCGGAGCTGGCGTCCACGGCCAACATGCTCAGGGAACAGGTGGAACAGCTTAAACAGAAAGTCATGAACTAA	CTGTTCACGGTGTTTTTGTTCGGG	QERIKAERKRMRNRIAASKCRKRKLERIGRLEEKVKTLKAQNSELASTANMLREQVEQLKQKVMN*
CAGGAGCGGATCAAGGCGGAGAGGAAGCGCATGAGGAACCGCATCGCTGCCTCCAAGTGCCGAAAAAGGAAGCTGGAGAGAATCGGGCGGCTGGAGGAAAAAGTGAAAACCTTGAAAGCTCAGAACTCGGAGCTGGCGTCCACGGCCAACGTGCTCAGGGAACAGGTGGCACAGCTTAAACAGAAAGTCATGAACTAA	TCGCCGTGGTTTTGGTAGCTATGG	QERIKAERKRMRNRIAASKCRKRKLERIGRLEEKVKTLKAQNSELASTANVLREQVAQLKQKVMN*
CAGGAGCGGATCAAGGCGGAGAGGAAGCGCATGAGGAACCGCATCGCTGCCTCCAAGTGCCGAAAAAGGAAGCTGGAGAGAATCGGCCGGCTGGAGGAAAAAGTGAAAACCTTGAAAGCTCAGAACTAGGAGCTGGCGTCCACGGCCAACATGCTCAGGGAACAGGTGGCACAGCTTAAACAGAAAGTCATGAACTAA	TTCGCGGGTACCAGACTGGGGTCC	QERIKAERKRMRNRIAASKCRKRKLERIGRLEEKVKTLKAQN*ELASTANMLREQVAQLKQKVMN*
CAGGAGCGGATCAAGGCGGAGAGGAAGCGCATGAGGAACCGCATCGCTGCCTCCAAGTGCCGAAAAAGGAAGCTGGAGAGAATCGGGCGGCTGGAGGAAAAAGTGAAAACCTTGAAAGCTCAGAACCGGGAGCTGGCGTCCACGGCCAACATGCTCAGGGAACAGGTGGCACAGCTTAAACAGAAAGTCATGAACTAA	TTTTATATGTTTTCCTTGTGATCG	QERIKAERKRMRNRIAASKCRKRKLERIGRLEEKVKTLKAQNRELASTANMLREQVAQLKQKVMN*
CAGGAGCGGATCAAGGCGGAGAGGAAGCGCATGAGGAACCGCATCGCTGCCTCCAAGTGCCGAAAAAGGAAGCTGGAGAGAATCAAGCGGCTGGAGGAAAAAGTGAAAACCTTGGTGGCTCAGAACTCGGAGCTGGAGTCCACGGCCAACATGCTCAGGGAACAGGTGGCACAGCTTAAACAGAAAGTCATGAACTAA	TGTTTGCACGTGGTTTGCAGGAGC	QERIKAERKRMRNRIAASKCRKRKLERIKRLEEKVKTLVAQNSELESTANMLREQVAQLKQKVMN*
CAGGAGCGGATCAAGGCGGAGAGGAAGCGCATGAGGAACCGCATCGCTGCCTCCAAGTGCCGAAAAAGGAAGCTGGAGAGAATCTTGCGGCTGGAGGAAAAAGTGAAAACCTTGAAAGCTCAGAACTAGGAGCTGGCGTCCACGGCCAACATGCTCAGGGAACAGGTGGCACAGCTTAAACAGAAAGTCATGAACTAA	TGCTGCGAGCGTCCGCGAGATGTG	QERIKAERKRMRNRIAASKCRKRKLERILRLEEKVKTLKAQN*ELASTANMLREQVAQLKQKVMN*
CAGGAGCGGATCAAGGCGGAGAGGAAGCGCATGAGGAACCGCATCGCTGCCTCCAAGTGCCGAAAAAGGAAGCTGGAGAGAATCCCCCGGCTGGAGGAAAAAGTGAAAACCTGGAAAGCTCAGAACTCGGAGCTGGCGTCCACGGCCAACATGCTCAGGGAACAGGTGGCACAGCTTAAACAGAAAGTCATGAACTAA	GTGATTTCTTATCTAAATTCTCTG	QERIKAERKRMRNRIAASKCRKRKLERIPRLEEKVKTWKAQNSELASTANMLREQVAQLKQKVMN*
CAGGAGCGGATCAAGGCGGAGAGGAAGCGCATGAGGAACCGCATCGCTGCCTCCAAGTGCCGAAAAAGGAAGCTGGAGAGAATCCCCCGGCTGGAGGAAAAAGTGAAAACCTTGAAAGCTCAGAACTCGGAGCTGGCGTCCACGGCCAACATGCTCAGGGAACAGGTGGCACAGCTTAAACAGAAAGTCATTAACTAA	GAGTATGTACCGTAGTCGGGTACT	QERIKAERKRMRNRIAASKCRKRKLERIPRLEEKVKTLKAQNSELASTANMLREQVAQLKQKVIN*
CAGGAGCGGATCAAGGCGGAGAGGAAGCGCATGAGGAACCGCATCGCTGCCTCCAAGTGCCGAAAAAGGAAGCTGGAGAGAATCCCCCGGCTGGAGGAAAAAGTGAAAACCTTGAAAGCTCAGAACTCGGAGCTGGCGTCCACGGCCAACATGCTCAGGGAATAGGTGGCACAGCTTAAACAGAAAGTCATGAACTAA	TCCGAGGACCATGGAACCTTCGTC	QERIKAERKRMRNRIAASKCRKRKLERIPRLEEKVKTLKAQNSELASTANMLRE*VAQLKQKVMN*
CAGGAGCGGATCAAGGCGGAGAGGAAGCGCATGAGGAACCGCATCGCTGCCTCCAAGTGCCGAAAAAGGAAGCTGGAGAGAATCCCTGGCTGGAGGAAAAAGTGAAAACCTTGAAAGCTCAGAACTCGGAGCTGGCGTCCACGGCCAACATGCTCAGGGAACAGGTGGCACAGCTTAAACAGAAAGTCATGAACTAA	GTTGGCTTCCTCCCGAAGGGGTCG	QERIKAERKRMRNRIAASKCRKRKLERIPGWRKK*KP*KLRTRSWRPRPTCSGNRWHSLNRKS*TN
CAGGAGCGGATCAAGGCGGAGAGGAAGCGCATGAGGAACCGCATCGCTGCCTCCAAGTGCCGAAAAAGGAAGCTGGAGAGAATCCCGCGGCTGGAGGAAAAAGTGAAAACCTTGAAAGCTCAGAACTGGGAGCTGGCGTCCACGGCCAACATGCTCAGGGAACAGGTGGCACAGCTTAAACAGAAAGTCATGAACTAA	TGCGGTTGCGTTGGTGTTCGTGAA	QERIKAERKRMRNRIAASKCRKRKLERIPRLEEKVKTLKAQNWELASTANMLREQVAQLKQKVMN*
CAGGAGCGGATCAAGGCGGAGAGGAAGCGCATGAGGAACCGCATCGCTGCCTCCAAGTGCCGAAAAAGGAAGCTGGAGAGAATCCCCCGGCTGGAGGAAAAAGGGAAAACCTTGAAAGCTCAGAACTCGGAGAGGGCGTCCACGGCCAACATGCTCAGGGAACAGGTGGCACAGCTTAAACAGAAAGTCATGAACTAA	ATTTGTATTTTACGACGTGTCTAG	QERIKAERKRMRNRIAASKCRKRKLERIPRLEEKGKTLKAQNSERASTANMLREQVAQLKQKVMN*
CAGGAGCGGATCAAGGCGGAGAGGAAGCGCATGAGGAACCGCATCGCTGCCTCCAAGTGCCGAAAAAGGAAGCTGGAGAGAATCCGGCGGCTGGAGGAAAAAGTGAAAACCTTGAAATTGCAGAACTCGGAGCTGGCGTCCACGGCCAACATGCTCAGGGAACAGGTGGCACAGCTTAAACAGAAAGTCATGAACTAA	TGGGGGTCGTGTGTTTAATTTGTC	QERIKAERKRMRNRIAASKCRKRKLERIRRLEEKVKTLKLQNSELASTANMLREQVAQLKQKVMN*
CAGGAGCGGATCAAGGCGGAGAGGAAGCGCATGAGGAACCGCATCGCTGCCTCCAAGTGCCGAAAAAGGAAGCTGGAGAGAATCCGGCGGCTGGAGGAAAAAGTGAAAACCTTGAAAGCTCAGAACTCGGAGCTGGCGTCCACGGCCAACATGCTCAGGGAACAGGTGCCCCAGCTTAAACAGAAAGTCATGAACTAA	GTCGCGTTGTTGGTTCAGATTATG	QERIKAERKRMRNRIAASKCRKRKLERIRRLEEKVKTLKAQNSELASTANMLREQVPQLKQKVMN*
CAGGAGCGGATCAAGGCGGAGAGGAAGCGCATGAGGAACCGCATCGCTGCCTCCAAGTGCCGAAAAAGGAAGCTGGAGAGAATCAGGCGGCTGGAGGAAAAAGTGAAAACCTTGAAAGCTCAGAACTCGGAGCTGGCGTCCACGGCCAACATGATCAGGGAACAGGTGGCACAGCTTAAACAGAAAGTCATGAACTAA	TTTTTTTATGCTTTGCGAGTAGGC	QERIKAERKRMRNRIAASKCRKRKLERIRRLEEKVKTLKAQNSELASTANMIREQVAQLKQKVMN*
CAGGAGCGGATCAAGGCGGAGAGGAAGCGCATGAGGAACCGCATCGCTGCCTCCAAGTGCCGAAAAAGGAAGCTGGAGAGAATTCGGCTGGAGGAAAAAGTGAAAACCTTGAAAGCTCAGAACTCGGAGCTGGCGTCCACGGCCAACATGCTCAGGGAACAGGTGGCACAGCTTAAACAGAAAGTCATGAACTAA	CCTTTATTTTCTCTCCGGCGTAGG	QERIKAERKRMRNRIAASKCRKRKLERIRLEEKVKTLKAQNSELASTANMLREQVAQLKQKVMN*
CAGGAGCGGATCAAGGCGGAGAGGAAGCGCATGAGGAACCGCATCGCTGCCTCCAAGTGCCGAAAAAGGAAGCTGGAGAGAATCCGCCGGCTGGAGGAAAAAGTGAAAGCCTTGAAAGCTCAGAACTCGGAGCTGGCGTCCACGGCCAACATGCTCAGGGAACAGGTGGCACAGCTTAAACAGAAAGTCATGAACTAA	ATGTGGTGGGTTGGTCCTGAACGT	QERIKAERKRMRNRIAASKCRKRKLERIRRLEEKVKALKAQNSELASTANMLREQVAQLKQKVMN*
CAGGAGCGGATCAAGGCGGAGAGGAAGCGCATGAGGAACCGCATCGCTGCCTCCAAGTGCCGAAAAAGGAAGCTGGAGAGAATCTCGCGGCTGGAGTAAAAAGTGAAAACCTTGAAAGCTCAGAACTCGGAGCTGGCGTCCACGGCCAACATGCTCAGGGAACAGGTGGCACAGCTTAAACAGAAAGTCATGAACTAA	ATTGGGGCCTAGAGTTCTATGTTG	QERIKAERKRMRNRIAASKCRKRKLERISRLE*KVKTLKAQNSELASTANMLREQVAQLKQKVMN*
CAGGAGCGGATCAAGGCGGAGAGGAAGCGCATGAGGAACCGCATCGCTGCCTCCAAGTGCCGAAAAAGGAAGCTGGAGAGAATCTCCCGGCTGGAGGAAAAAGTGAAAACCTTGAAAGCTCAGAACTCGGGCCTGGCGTCCACGGCCAACATGCTCAGGGAACAGGTGGCACAGCTTAAACAGAAAGTCATGAACTAA	GCGTTCCGGTCTTGGCTGTTTAGG	QERIKAERKRMRNRIAASKCRKRKLERISRLEEKVKTLKAQNSGLASTANMLREQVAQLKQKVMN*
CAGGAGCGGATCAAGGCGGAGAGGAAGCGCATGAGGAACCGCATCGCTGCCTCCAAGTGCCGAAAAAGGAAGCTGGAGAGAATCTCCCGGCTGGAGGAAAAAGTGAAAACCTTGAAAGCTCAGAACTCGGGCCTGGCGTCCACGGCCAACATGCTCAGGGAACAGGTGGCACAGCTTAAACAGAAAGTCATGAACTAA	GCGCTGGTGGTCTGGGTATTTAGG	QERIKAERKRMRNRIAASKCRKRKLERISRLEEKVKTLKAQNSGLASTANMLREQVAQLKQKVMN*
CAGGAGCGGATCAAGGCGGAGAGGAAGCGCATGAGGAACCGCATCGCTGCCTCCAAGTGCCGAAAAAGGAAGCTGGAGAGAATCTCCCGGCTGGAGGAAAAAGTGAAAACCTTGTGGGCTCAGAACTCGGAGCTGGCGTCCACGGCCAACATGCTCAGGGAACAGGTGGCACAGCTTAAACAGAAAGTCATGAACTAA	CTCTGGTGCTTTCAGCTTTTGTTG	QERIKAERKRMRNRIAASKCRKRKLERISRLEEKVKTLWAQNSELASTANMLREQVAQLKQKVMN*
CAGGAGCGGATCAAGGCGGAGAGGAAGCGCATGAGGAACCGCATCGCTGCCTCCAAGTGCCGAAAAAGGAAGCTGGAGAGAATCTCCCGGCTGGAGGAAAAAGTGAAAACCTTGTGGGCTCAGAACTCGGAGCTGGCGTCCACGGCCAACATGCTCAGGGAACAGGTGGCACAGCTTAAACAGAAAGTCATGAACTAA	CTCTGGTGTATTACTTTTGTCTTC	QERIKAERKRMRNRIAASKCRKRKLERISRLEEKVKTLWAQNSELASTANMLREQVAQLKQKVMN*
CAGGAGCGGATCAAGGCGGAGAGGAAGCGCATGAGGAACCGCATCGCTGCCTCCAAGTGCCGAAAAAGGAAGCTGGAGAGAATCTCCCGGCTGGAGGAAAAAGTGAAAACCTTGAAAGCTCAGAACTCGGAGCTGGCGTCCACGGCCAACGCGCTCAGGGAACAGGTGGCACAGCTTAAACAGAAAGTCATGAACTAA	GCTGGGTCATGTCTAGCGAGTGTT	QERIKAERKRMRNRIAASKCRKRKLERISRLEEKVKTLKAQNSELASTANALREQVAQLKQKVMN*
CAGGAGCGGATCAAGGCGGAGAGGAAGCGCATGAGGAACCGCATCGCTGCCTCCAAGTGCCGAAAAAGGAAGCTGGAGAGAATCTCCCGGCTGGAGGAAAAAGTGAAAACCTTGAAAGCTACGAACTCGGAGCTGGCGTCCACGGCCAACATGCTCAGGGAACAGGTGGCACAGCTTAAACAGAAAGTCATGAACTAA	CATCAGGGGATTTGATGGTGCACG	QERIKAERKRMRNRIAASKCRKRKLERISRLEEKVKTLKATNSELASTANMLREQVAQLKQKVMN*
CAGGAGCGGATCAAGGCGGAGAGGAAGCGCATGAGGAACCGCATCGCTGCCTCCAAGTGCCGAAAAAGGAAGCTGGAGAGAATCTCCCGGCTGGAGGAAAAAGTGAAAACCTTGAAAGCTCAGAACTCGGAGCTGGCGTCCACGGCCAACATGCTCAGGGAACATGTGGCACAGCTTAAACAGAAAGTCATGAACTAA	CGTTTCCTATTGATGGAATGGCGT	QERIKAERKRMRNRIAASKCRKRKLERISRLEEKVKTLKAQNSELASTANMLREHVAQLKQKVMN*
CAGGAGCGGATCAAGGCGGAGAGGAAGCGCATGAGGAACCGCATCGCTGCCTCCAAGTGCCGAAAAAGGAAGCTGGAGAGAATCTCCCTGCTGGAGGAAAAAGTGAAAACCTTGAAAGCTCAGAACTCGGAGCTGGCGTCCACGGCCAACATGCTCAGGGAACAGGTGGCACAGCTTAAACAGAAAGTCATGAACTAA	TCTTTTGGTGTTTGGCTCGATTGT	QERIKAERKRMRNRIAASKCRKRKLERISLLEEKVKTLKAQNSELASTANMLREQVAQLKQKVMN*
CAGGAGCGGATCAAGGCGGAGAGGAAGCGCATGAGGAACCGCATCGCTGCCTCCAAGTGCCGAAAAAGGAAGCTGGAGAGAATCTCCATGCTGGAGGAAAAAGTGAAAACCTTGAAAGCTCAGAACTCGGAGCTGGCGTCCACGGCCAACATGCTCAGGGAACAGGTGGCACAGCTTAAACAGAAAGTCATGAACTAA	AACAGATGCCGTTCCATGATTGTC	QERIKAERKRMRNRIAASKCRKRKLERISMLEEKVKTLKAQNSELASTANMLREQVAQLKQKVMN*
CAGGAGCGGATCAAGGCGGAGAGGAAGCGCATGAGGAACCGCATCGCTGCCTCCAAGTGCCGAAAAAGGAAGCTGGAGAGAATCTCCCGGCTGGAGGAAAAAGTGAAAACCTTGAAAGCTCAGAACTCGGAGCTGGCGTCCACGGCCAACATGCTCAGGGAACAGCCCGCACAGCTTAAACAGAAAGTCATGAACTAA	GTTGGCAGCGATTGACTTGGTAAG	QERIKAERKRMRNRIAASKCRKRKLERISRLEEKVKTLKAQNSELASTANMLREQPAQLKQKVMN*
CAGGAGCGGATCAAGGCGGAGAGGAAGCGCATGAGGAACCGCATCGCTGCCTCCAAGTGCCGAAAAAGGAAGCTGGAGAGAATCACGCGGCTGGAGGAAAAAGTGAAAACCTTGAAACGCCAGAACTCGGAGCTGGCGTCCACGGCCAACATGCTCAGGGAACAGGTGGCACAGCTTAAACAGAAAGTCATGAACTAA	TATTTATGGTCACGGCCGTCGTAG	QERIKAERKRMRNRIAASKCRKRKLERITRLEEKVKTLKRQNSELASTANMLREQVAQLKQKVMN*
CAGGAGCGGATCAAGGCGGAGAGGAAGCGCATGAGGAACCGCATCGCTGCCTCCAAGTGCCGAAAAAGGAAGCTGGAGAGAATCACCCGGCTGGAGGAAAAAGTGAAAACCTTGAAAGCTCAGAACTCGGAGCTGGCGTCCACGGCCAACATGCTCAGGTAACAGGTGGCACAGCTTAAACAGAAAGTCATGAACTAA	TTTTTGTAAAAGGTATAGTTGAGT	QERIKAERKRMRNRIAASKCRKRKLERITRLEEKVKTLKAQNSELASTANMLR*QVAQLKQKVMN*
CAGGAGCGGATCAAGGCGGAGAGGAAGCGCATGAGGAACCGCATCGCTGCCTCCAAGTGCCGAAAAAGGAAGCTGGAGAGAATCGTCCGGCTGAACGAAAAAGTGAAAACCTTGAAAGCTCAGAACTCGGAGCTGGCGTCCACGGCCAACATGCTCAGGGAACAGGTGGCACAGCTTAAACAGAAAGTCATGAACTAA	TGTTTTTTTAGGGGGTTATATGCC	QERIKAERKRMRNRIAASKCRKRKLERIVRLNEKVKTLKAQNSELASTANMLREQVAQLKQKVMN*
CAGGAGCGGATCAAGGCGGAGAGGAAGCGCATGAGGAACCGCATCGCTGCCTCCAAGTGCCGAAAAAGGAAGCTGGAGAGAATCGTGCGGCTGGAGGAAAAAGTGAAAACCTTGAAAGCTCAGAACTCGGCGCTGGCGTCCACGGCCAACATGCTCAGGGAACAGGTGGCACAGCTTAAACAGAAAGTCATGAACTAA	TGCGGGCTGTCGGCCAGTATTTAT	QERIKAERKRMRNRIAASKCRKRKLERIVRLEEKVKTLKAQNSALASTANMLREQVAQLKQKVMN*
CAGGAGCGGATCAAGGCGGAGAGGAAGCGCATGAGGAACCGCATCGCTGCCTCCAAGTGCCGAAAAAGGAAGCTGGAGAGAATCGTGCGGCAGGAGGAAAAAGTGAAAACCTTGAAAGCTCAGAACTCGGAGCTGGCGTCCACGGCCAACATGCTCAGGGAACAGGTGGCACAGCTTAAACAGAAAGTCATGAACTAA	CTGTTGTCTGAATATTTCTTTGCG	QERIKAERKRMRNRIAASKCRKRKLERIVRQEEKVKTLKAQNSELASTANMLREQVAQLKQKVMN*
CAGGAGCGGATCAAGGCGGAGAGGAAGCGCATGAGGAACCGCATCGCTGCCTCCAAGTGCCGAAAAAGGAAGCTGGAGAGAATCGTGCGGCTGGAGGAAAAAGTGAAAACCTTGAAAGCTCAGAACTCGGAGCACGCGTCCACGGCCAACATGCTCAGGGAACAGGTGGCACAGCTTAAACAGAAAGTCATGAACTAA	ACTTTCCGTGGCAGTCTCTGTGCA	QERIKAERKRMRNRIAASKCRKRKLERIVRLEEKVKTLKAQNSEHASTANMLREQVAQLKQKVMN*
CAGGAGCGGATCAAGGCGGAGAGGAAGCGCATGAGGAACCGCATCGCTGCCTCCAAGTGCCGAAAAAGGAAGCTGGAGAGAATCGTGCGGCTGGAGGAAAAAGTGAAAACCTTGAAAGCTAAGAACTCGGAGCTGGCGTCCACGGCCAACATGCTCAGGGAACAGGTGGCACAGCTTAAACAGAAAGTCATGAACTAA	TATTAGCTTCGTGTTGTGTATCTA	QERIKAERKRMRNRIAASKCRKRKLERIVRLEEKVKTLKAKNSELASTANMLREQVAQLKQKVMN*
CAGGAGCGGATCAAGGCGGAGAGGAAGCGCATGAGGAACCGCATCGCTGCCTCCAAGTGCCGAAAAAGGAAGCTGGAGAGAATCGTCGCGCTGGAGGAAAAAGTGAAAACCTTGAAAGCTCAGAACTCGGAGCTGGCGTCCACGGCCAACATGCTCAGGGAACAGGTGGCACAGCTTAAACAGAAAGTCATGAACTAA	TTGGTTAACTAGTACGATCTGTCT	QERIKAERKRMRNRIAASKCRKRKLERIVALEEKVKTLKAQNSELASTANMLREQVAQLKQKVMN*
CAGGAGCGGATCAAGGCGGAGAGGAAGCGCATGAGGAACCGCATCGCTGCCTCCAAGTGCCGAAAAAGGAAGCTGGAGAGAATCGCCCGGCTGGAGGAAAAAGTGAAAACCTTGAAAGATCAGAACTCGGAGCTGGCGTCCACGGCCAACGTGCTCAGGGAACAGGTGGCACAGCTTAAACAGAAAGTCATGAACTAA	GATTCGTATTCTAGGGCACTCGAG	QERIKAERKRMRNRIAASKCRKRKLERIARLEEKVKTLKDQNSELASTANVLREQVAQLKQKVMN*
CAGGAGCGGATCAAGGCGGAGAGGAAGCGCATGAGGAACCGCATCGCTGCCTCCAAGTGCCGAAAAAGGAAGCTGGAGAGAATCGCCCGGCTGGAGGAAAAAGTGAAAACCTTGAAAGACCAGAACTCGGAGCTGGCGTCCACGGCCAACATGCTCAGGGAACAGGTGGCACAGCTTAAACAGAAAGTCATTAACTAA	TATGCATTTGGGTTTTCTGTGCGG	QERIKAERKRMRNRIAASKCRKRKLERIARLEEKVKTLKDQNSELASTANMLREQVAQLKQKVIN*
CAGGAGCGGATCAAGGCGGAGAGGAAGCGCATGAGGAACCGCATCGCTGCCTCCAAGTGCCGAAAAAGGAAGCTGGAGAGAATCGCCCGGCTGGAGGAAAAAGTGAAAACCTTGAAAGATGTCAACTCGGAGCTGGCGTCCACGGCCAACATGCTCAGGGAACAGGTGGCACAGCTTAAACAGAAAGTCATGAACTAA	GTGGGGTGGCCGGCCAGCACGCTC	QERIKAERKRMRNRIAASKCRKRKLERIARLEEKVKTLKDVNSELASTANMLREQVAQLKQKVMN*
CAGGAGCGGATCAAGGCGGAGAGGAAGCGCATGAGGAACCGCATCGCTGCCTCCAAGTGCCGAAAAAGGAAGCTGGAGAGAATCGCCCGGCTGGAGGAAAAAGTGAAAACCTTGAAAGAGCAGAACTCGGAGCTGGAGTCCACGGCCAACATGCTCAGGGAACAGGTGGCACAGCTTAAACAGAAAGTCATGAACTAA	GTGGGCTTCATCCTGCCGTACGTC	QERIKAERKRMRNRIAASKCRKRKLERIARLEEKVKTLKEQNSELESTANMLREQVAQLKQKVMN*
CAGGAGCGGATCAAGGCGGAGAGGAAGCGCATGAGGAACCGCATCGCTGCCTCCAAGTGCCGAAAAAGGAAGCTGGAGAGAATCGCCCGGCTGGAGGAAAAAGTGAAAACCTTGAAAGGGCAGAACTCGGATCTGGCGTCCACGGCCAACATGCTCAGGGAACAGGTGGCACAGCTTAAACAGAAAGTCATGAACTAA	CATTTGGCTTTTTTTTCTCCGAGG	QERIKAERKRMRNRIAASKCRKRKLERIARLEEKVKTLKGQNSDLASTANMLREQVAQLKQKVMN*
CAGGAGCGGATCAAGGCGGAGAGGAAGCGCATGAGGAACCGCATCGCTGCCTCCAAGTGCCGAAAAAGGAAGCTGGAGAGAATCGCCCGGCTGGAGGAAAAAGTGAAAACCTTGAAAGGGCAGAACTCGGGAGCTGGCGTCCACGGCCAACATGCTCAGGGAACAGGTGGCACAGCTTAAACAGAAAGTCATGAACTAA	TCTTTTTTCTGATTGTTTAAATTC	QERIKAERKRMRNRIAASKCRKRKLERIARLEEKVKTLKGQNSGAGVHGQHAQGTGGTA*TESHELT
CAGGAGCGGATCAAGGCGGAGAGGAAGCGCATGAGGAACCGCATCGCTGCCTCCAAGTGCCGAAAAAGGAAGCTGGAGAGAATCGCCCGGCTGGAGGAAAAAGTGAAAACCTTGAAAGGTCAGAACTCGGAGCTGGCGTCCACGGCCAACATGCTCAGGGCCCAGGTGGCACAGCTTAAACAGAAAGTCATGAACTAA	TTGGTTATTTTTTGAACCGGACGT	QERIKAERKRMRNRIAASKCRKRKLERIARLEEKVKTLKGQNSELASTANMLRAQVAQLKQKVMN*
CAGGAGCGGATCAAGGCGGAGAGGAAGCGCATGAGGAACCGCATCGCTGCCTCCAAGTGCCGAAAAAGGAAGCTGGAGAGAATCGCCCGGCTGGAGGAAAAAGTGAAAACCTTGAAAGGGCAGAACTCGGAGCGGGCGTCCACGGCCAACATGCTCAGGGAACAGGTGGCACAGCTTAAACAGAAAGTCATGAACTAA	TTAGGTTACTTCTGCGCGGTGGGA	QERIKAERKRMRNRIAASKCRKRKLERIARLEEKVKTLKGQNSERASTANMLREQVAQLKQKVMN*
CAGGAGCGGATCAAGGCGGAGAGGAAGCGCATGAGGAACCGCATCGCTGCCTCCAAGTGCCGAAAAAGGAAGCTGGAGAGAATCGCCCGGCTGGAGGAAAAAGTGAAAACCTTGAAAGGGCAGCTCGGAGCTGGCGTCCACGGCCAACATGCTCAGGGAACAGGTGGCACAGCTTAAACAGAAAGTCATGAACTAA	GCTCGGGATATAGTCCTGGGCGGT	QERIKAERKRMRNRIAASKCRKRKLERIARLEEKVKTLKGQLGAGVHGQHAQGTGGTA*TESHELT
CAGGAGCGGATCAAGGCGGAGAGGAAGCGCATGAGGAACCGCATCGCTGCCTCCAAGTGCCGAAAAAGGAAGCTGGAGAGAATCGCCCGGCTGGAGGAAAAAGTGAAAACCTTGAAACACCAGAACTCGGAGCTGGCGTCCACGGCCAACATGGGGAGGGAACAGGTGGCACAGCTTAAACAGAAAGTCATGAACTAA	CTTTAATGAGTCTCTTTTGTGTGG	QERIKAERKRMRNRIAASKCRKRKLERIARLEEKVKTLKHQNSELASTANMGREQVAQLKQKVMN*
CAGGAGCGGATCAAGGCGGAGAGGAAGCGCATGAGGAACCGCATCGCTGCCTCCAAGTGCCGAAAAAGGAAGCTGGAGAGAATCGCCCGGCTGGAGGAAAAAGTGAAAACCTTGAAAAAGCAGAACTCGGAGCTGGCGTCCACGGCCAACATGGGCAGGGAACAGGTGGCACAGCTTAAACAGAAAGTCATGAACTAA	TGTTTCGGGGCGAGTGTGCGGGAT	QERIKAERKRMRNRIAASKCRKRKLERIARLEEKVKTLKKQNSELASTANMGREQVAQLKQKVMN*
CAGGAGCGGATCAAGGCGGAGAGGAAGCGCATGAGGAACCGCATCGCTGCCTCCAAGTGCCGAAAAAGGAAGCTGGAGAGAATCGCCCGGCTGGAGGAAAAAGTGAAAACCTTGAAGCTGAGAACTCGGAGCTGGCGTCCACGGCCAACATGCTCAGGGAACAGGTGGCACAGCTTAAACAGAAAGTCATGAACTAA	AGCGGGTTTTGTTTGCTGTTGTCG	QERIKAERKRMRNRIAASKCRKRKLERIARLEEKVKTLKLRTRSWRPRPTCSGNRWHSLNRKS*TN
CAGGAGCGGATCAAGGCGGAGAGGAAGCGCATGAGGAACCGCATCGCTGCCTCCAAGTGCCGAAAAAGGAAGCTGGAGAGAATCGCCCGGCTGGAGGAAAAAGTGAAAACCTTGAAACTGCAGAACTAGGAGCTGGCGTCCACGGCCAACATGCTCAGGGAACAGGTGGCACAGCTTAAACAGAAAGTCATGAACTAA	TCATTTTGTTGGCGCTTTTTGCTT	QERIKAERKRMRNRIAASKCRKRKLERIARLEEKVKTLKLQN*ELASTANMLREQVAQLKQKVMN*
CAGGAGCGGATCAAGGCGGAGAGGAAGCGCATGAGGAACCGCATCGCTGCCTCCAAGTGCCGAAAAAGGAAGCTGGAGAGAATCGCCCGGCTGGAGGAAAAAGTGAAAACCTTGAAACCCCAGAACTCGGAGCTGTTGTCCACGGCCAACATGCTCAGGGAACAGGTGGCACAGCTTAAACAGAAAGTCATGAACTAA	TGTTCTTTGTATGAGCCGGTGCTC	QERIKAERKRMRNRIAASKCRKRKLERIARLEEKVKTLKPQNSELLSTANMLREQVAQLKQKVMN*
CAGGAGCGGATCAAGGCGGAGAGGAAGCGCATGAGGAACCGCATCGCTGCCTCCAAGTGCCGAAAAAGGAAGCTGGAGAGAATCGCCCGGCTGGAGGAAAAAGTGAAAACCTTGAAACCCCAGAACTCGGAGCTGGCGTCCACGGCCAACATTCTCAGGGAACAGGTGGCACAGCTTAAACAGAAAGTCATGAACTAA	TGTCGTACTGCTTGTTGTTTTATC	QERIKAERKRMRNRIAASKCRKRKLERIARLEEKVKTLKPQNSELASTANILREQVAQLKQKVMN*
CAGGAGCGGATCAAGGCGGAGAGGAAGCGCATGAGGAACCGCATCGCTGCCTCCAAGTGCCGAAAAAGGAAGCTGGAGAGAATCGCCCGGCTGGAGGAAAAAGTGAAAACCTTGAAACCCCAGAACTCGGAGCTGGCGTCCACGGCCAACATGCTCGGGGAACAGGTGGCACAGCTTAAACAGAAAGTCATGAACTAA	TTTTCTCTCGATTTTTGTTGTCTG	QERIKAERKRMRNRIAASKCRKRKLERIARLEEKVKTLKPQNSELASTANMLGEQVAQLKQKVMN*
CAGGAGCGGATCAAGGCGGAGAGGAAGCGCATGAGGAACCGCATCGCTGCCTCCAAGTGCCGAAAAAGGAAGCTGGAGAGAATCGCCCGGCTGGAGGAAAAAGTGAAAACCTTGAAACAGCAGAACTCGGAGCTGGCGTCCACGGCCAACATGCTCAGGGAAAAGGTGGCACAGCTTAAACAGAAAGTCATGAACTAA	GCACCGCTTGTTTCGCTACTGATT	QERIKAERKRMRNRIAASKCRKRKLERIARLEEKVKTLKQQNSELASTANMLREKVAQLKQKVMN*
CAGGAGCGGATCAAGGCGGAGAGGAAGCGCATGAGGAACCGCATCGCTGCCTCCAAGTGCCGAAAAAGGAAGCTGGAGAGAATCGCCCGGCTGGAGGAAAAAGTGAAAACCTTGAAACGCCAGAAATCGGAGCTGGCGTCCACGGCCAACATGCTCAGGGAACAGGTGGCACAGCTTAAACAGAAAGTCATGAACTAA	TTTTAAGTCGTGGCCAGTTTGAGG	QERIKAERKRMRNRIAASKCRKRKLERIARLEEKVKTLKRQKSELASTANMLREQVAQLKQKVMN*
CAGGAGCGGATCAAGGCGGAGAGGAAGCGCATGAGGAACCGCATCGCTGCCTCCAAGTGCCGAAAAAGGAAGCTGGAGAGAATCGCCCGGCTGGAGGAAAAAGTGAAAACCTTGAAAAGCCAGAACTCGGAGCTGGCGTCCACGGCCAACATGATCAGGGAACAGGTGGCACAGCTTAAACAGAAAGTCATGAACTAA	TGGGCCGCGGGGTTGGTCTCAAGC	QERIKAERKRMRNRIAASKCRKRKLERIARLEEKVKTLKSQNSELASTANMIREQVAQLKQKVMN*
CAGGAGCGGATCAAGGCGGAGAGGAAGCGCATGAGGAACCGCATCGCTGCCTCCAAGTGCCGAAAAAGGAAGCTGGAGAGAATCGCCCGGCTGGAGGAAAAAGTGAAAACCTTGAAATCTCAGGGGTCGGAGCTGGCGTCCACGGCCAACATGCTCAGGGAACAGGTGGCACAGCTTAAACAGAAAGTCATGAACTAA	TTTATTAAATCTGTTTGTTTATGT	QERIKAERKRMRNRIAASKCRKRKLERIARLEEKVKTLKSQGSELASTANMLREQVAQLKQKVMN*
CAGGAGCGGATCAAGGCGGAGAGGAAGCGCATGAGGAACCGCATCGCTGCCTCCAAGTGCCGAAAAAGGAAGCTGGAGAGAATCGCCCGGCTGGAGGAAAAAGTGAAAACCTTGAAAGTGCAAACTCGGAGCTGGCGTCCACGGCCAACATGCTCAGGGAACAGGTGGCACAGCTTAAACAGAAAGTCATGAACTAA	TCGCCAACTTTTGTGCTGCTCCAT	QERIKAERKRMRNRIAASKCRKRKLERIARLEEKVKTLKVQTRSWRPRPTCSGNRWHSLNRKS*TN
CAGGAGCGGATCAAGGCGGAGAGGAAGCGCATGAGGAACCGCATCGCTGCCTCCAAGTGCCGAAAAAGGAAGCTGGAGAGAATCGCCCGGCTGGAGGAAAAAGTGAAAACCTTGAAAGTTCAGAACATCGAGCTGGCGTCCACGGCCAACATGCTCAGGGAACAGGTGGCACAGCTTAAACAGAAAGTCATGAACTAA	CGAGTGTTATCTTCTGGGTCTTGT	QERIKAERKRMRNRIAASKCRKRKLERIARLEEKVKTLKVQNIELASTANMLREQVAQLKQKVMN*
CAGGAGCGGATCAAGGCGGAGAGGAAGCGCATGAGGAACCGCATCGCTGCCTCCAAGTGCCGAAAAAGGAAGCTGGAGAGAATCGCCCGGCTGGAGGAAAAAGTGAAAACCTTGAAAGTTCAGAACTTGGAGCTGGCGTCCACGGCCAACATGCTCAGGGAACAGGTGGCACAGCTTAAACAGAAAGTCATGAACTAA	TTGTTAGATCGGTTTGGTGGTGCC	QERIKAERKRMRNRIAASKCRKRKLERIARLEEKVKTLKVQNLELASTANMLREQVAQLKQKVMN*
CAGGAGCGGATCAAGGCGGAGAGGAAGCGCATGAGGAACCGCATCGCTGCCTCCAAGTGCCGAAAAAGGAAGCTGGAGAGAATCGCCCGGCTGGAGGAAAAAGTGAAAACCTTGAAAGTTCAGAACTTGGAGCTGGCGTCCACGGCCAACATGCTCAGGGAACAGGTGGCACAGCTTAAACAGAAAGTCATGAACTAA	CGTGTCCTGTTGTGTGGCTCGTGT	QERIKAERKRMRNRIAASKCRKRKLERIARLEEKVKTLKVQNLELASTANMLREQVAQLKQKVMN*
CAGGAGCGGATCAAGGCGGAGAGGAAGCGCATGAGGAACCGCATCGCTGCCTCCAAGTGCCGAAAAAGGAAGCTGGAGAGAATCGCCCGGCTGGAGGAAAAAGTGAAAACCTTGAAAGTTCAGAACATGGAGCTGGCGTCCACGGCCAACATGCTCAGGGAACAGGTGGCACAGCTTAAACAGAAAGTCATGAACTAA	TTTGGGGGGCGCCCACGCGGTGTT	QERIKAERKRMRNRIAASKCRKRKLERIARLEEKVKTLKVQNMELASTANMLREQVAQLKQKVMN*
CAGGAGCGGATCAAGGCGGAGAGGAAGCGCATGAGGAACCGCATCGCTGCCTCCAAGTGCCGAAAAAGGAAGCTGGAGAGAATCGCCCGGCTGGAGGAAAAAGTGAAAACCTTGAAAGTTCAGAACAACGAGCTGGCGTCCACGGCCAACATGCTCAGGGAACAGGTGGCACAGCTTAAACAGAAAGTCATGAACTAA	TGTCTTGTCATTAGCCACTTGTTT	QERIKAERKRMRNRIAASKCRKRKLERIARLEEKVKTLKVQNNELASTANMLREQVAQLKQKVMN*
CAGGAGCGGATCAAGGCGGAGAGGAAGCGCATGAGGAACCGCATCGCTGCCTCCAAGTGCCGAAAAAGGAAGCTGGAGAGAATCGCCCGGCTGGAGGAAAAAGTGAAAACCTTGAAAGTTCAGAACACCGAGCTGGCGTCCACGGCCAACATGCTCAGGGAACAGGTGGCACAGCTTAAACAGAAAGTCATGAACTAA	CGACGCGTGTTCAAACCTTTCTCT	QERIKAERKRMRNRIAASKCRKRKLERIARLEEKVKTLKVQNTELASTANMLREQVAQLKQKVMN*
CAGGAGCGGATCAAGGCGGAGAGGAAGCGCATGAGGAACCGCATCGCTGCCTCCAAGTGCCGAAAAAGGAAGCTGGAGAGAATCGCCCGGCTGGAGGAAAAAGTGAAAACCTTGAAAGTTCAGAACGTCGAGCTGGCGTCCACGGCCAACATGCTCAGGGAACAGGTGGCACAGCTTAAACAGAAAGTCATGAACTAA	GGTTTTTCTTTAGGTTCGTTCGCT	QERIKAERKRMRNRIAASKCRKRKLERIARLEEKVKTLKVQNVELASTANMLREQVAQLKQKVMN*
CAGGAGCGGATCAAGGCGGAGAGGAAGCGCATGAGGAACCGCATCGCTGCCTCCAAGTGCCGAAAAAGGAAGCTGGAGAGAATCGCCCGGCTGGAGGAAAAAGTGAAAACCTTGAAAGTTCAGAACTGGGAGCTGGCGTCCACGGCCAACATGCTCAGGGAACAGGTGGCACAGCTTAAACAGAAAGTCATGAACTAA	TCGGGTGCGTGATTGCGGTCGTTT	QERIKAERKRMRNRIAASKCRKRKLERIARLEEKVKTLKVQNWELASTANMLREQVAQLKQKVMN*
CAGGAGCGGATCAAGGCGGAGAGGAAGCGCATGAGGAACCGCATCGCTGCCTCCAAGTGCCGAAAAAGGAAGCTGGAGAGAATCGCCCGGCTGGAGGAAAAAGTGAAAACCTTGAAAGTTCAGAACTGGGAGCTGGCGTCCACGGCCAACATGCTCAGGGAACAGGTGGCACAGCTTAAACAGAAAGTCATGAACTAA	CTGTGTACCCTTTCTTATGTTAGT	QERIKAERKRMRNRIAASKCRKRKLERIARLEEKVKTLKVQNWELASTANMLREQVAQLKQKVMN*
CAGGAGCGGATCAAGGCGGAGAGGAAGCGCATGAGGAACCGCATCGCTGCCTCCAAGTGCCGAAAAAGGAAGCTGGAGAGAATCGCCCGGCTGGAGGAAAAAGTGAAAACCTTGAAAGTTCAGAACTACGAGCTGGCGTCCACGGCCAACATGCTCAGGGAACAGGTGGCACAGCTTAAACAGAAAGTCATGAACTAA	TGCCTGAGTTAATGCTCTAATCGG	QERIKAERKRMRNRIAASKCRKRKLERIARLEEKVKTLKVQNYELASTANMLREQVAQLKQKVMN*
CAGGAGCGGATCAAGGCGGAGAGGAAGCGCATGAGGAACCGCATCGCTGCCTCCAAGTGCCGAAAAAGGAAGCTGGAGAGAATCGCCCGGCTGGAGGAAAAAGTGAAAACCTTGAAAGTGCAGAACTCGGAGCTGGCGTCCACGGCCAACATGCTCAGGGAACAGGTGGCACAGCTTAAACAGAAATTCATGAACTAA	GTGCTGGTCAGGCTTTGATTTTGT	QERIKAERKRMRNRIAASKCRKRKLERIARLEEKVKTLKVQNSELASTANMLREQVAQLKQKFMN*
CAGGAGCGGATCAAGGCGGAGAGGAAGCGCATGAGGAACCGCATCGCTGCCTCCAAGTGCCGAAAAAGGAAGCTGGAGAGAATCGCCCGGCTGGAGGAAAAAGTGAAAACCTTGAAAGCTCAGAACTCGGAGCTGGAGTCCACGGCCAACATGCTCAGGTAACAGGTGGCACAGCTTAAACAGAAAGTCATGAACTAA	CTTTAGTCTCTTTGTTTTGTCCGG	QERIKAERKRMRNRIAASKCRKRKLERIARLEEKVKTLKAQNSELESTANMLR*QVAQLKQKVMN*
CAGGAGCGGATCAAGGCGGAGAGGAAGCGCATGAGGAACCGCATCGCTGCCTCCAAGTGCCGAAAAAGGAAGCTGGAGAGAATCGCCCGGCTGGAGGAAAAAGTGAAAACCTTGAAAGCTCAGAACTCGGAGCTGGAGTCCACGGCCAACATGCTCAGGGGGCAGGTGGCACAGCTTAAACAGAAAGTCATGAACTAA	GTGGTGTTGATGCTGTGGAATGGC	QERIKAERKRMRNRIAASKCRKRKLERIARLEEKVKTLKAQNSELESTANMLRGQVAQLKQKVMN*
CAGGAGCGGATCAAGGCGGAGAGGAAGCGCATGAGGAACCGCATCGCTGCCTCCAAGTGCCGAAAAAGGAAGCTGGAGAGAATCGCCCGGCTGGAGGAAAAAGTGAAAACCTTGAAAGCTCAGAACTCGGAGCTGGAGTCCACGGCCAACATGCTCTGCGAACAGGTGGCACAGCTTAAACAGAAAGTCATGAACTAA	TGTGTGTCTTTTGCATCGGGTGGG	QERIKAERKRMRNRIAASKCRKRKLERIARLEEKVKTLKAQNSELESTANMLCEQVAQLKQKVMN*
CAGGAGCGGATCAAGGCGGAGAGGAAGCGCATGAGGAACCGCATCGCTGCCTCCAAGTGCCGAAAAAGGAAGCTGGAGAGAATCGCCCGGCTGGAGGAAAAAGTGAAAACCTTGAAAGCTCAGAACTCGGAGCTGGGGTCCACGGCAACATGCTCAGGGAACAGGTGGCACAGCTTAAACAGAAAGTCATGAACTAA	TTTGTACTTTCGGGTCTTTTCTTG	QERIKAERKRMRNRIAASKCRKRKLERIARLEEKVKTLKAQNSELGSTATCSGNRWHSLNRKS*TN
CAGGAGCGGATCAAGGCGGAGAGGAAGCGCATGAGGAACCGCATCGCTGCCTCCAAGTGCCGAAAAAGGAAGCTGGAGAGAATCGCCCGGCTGGAGGAAAAAGTGAAAACCTTGAAAGCTCAGAACTCGGAGCTGGGGTCCACGGCCAACATGCTCAGTGAACAGGTGGCACAGCTTAAACAGAAAGTCATGAACTAA	GGACACTTGGCGTGCCTCTCCTAG	QERIKAERKRMRNRIAASKCRKRKLERIARLEEKVKTLKAQNSELGSTANMLSEQVAQLKQKVMN*
CAGGAGCGGATCAAGGCGGAGAGGAAGCGCATGAGGAACCGCATCGCTGCCTCCAAGTGCCGAAAAAGGAAGCTGGAGAGAATCGCCCGGCTGGAGGAAAAAGTGAAAACCTTGAAAGCTCAGAACTCGGAGCTGGGTCCACCGCCAACATGCTCAGGGAACAGGTGGCACAGCTTAAACAGAAAGTCATGAACTAA	TCTGTTGGTGTTTGTTATTAGTTC	QERIKAERKRMRNRIAASKCRKRKLERIARLEEKVKTLKAQNSELGPPPTCSGNRWHSLNRKS*TN
CAGGAGCGGATCAAGGCGGAGAGGAAGCGCATGAGGAACCGCATCGCTGCCTCCAAGTGCCGAAAAAGGAAGCTGGAGAGAATCGCCCGGCTGGAGGAAAAAGTGAAAACCTTGAAAGCTCAGAACTCGGAGCTGGGTCCACGGGCAACATGCTCAGGGAACAGGTGGCACAGCTTAAACAGAAAGTCATGAACTAA	TAGACGCTCCGTGGTATGTGTTGC	QERIKAERKRMRNRIAASKCRKRKLERIARLEEKVKTLKAQNSELGPRATCSGNRWHSLNRKS*TN
CAGGAGCGGATCAAGGCGGAGAGGAAGCGCATGAGGAACCGCATCGCTGCCTCCAAGTGCCGAAAAAGGAAGCTGGAGAGAATCGCCCGGCTGGAGGAAAAAGTGAAAACCTTGAAAGCTCAGAACTCGGAGCTGAAGTCCACGGCCAACATGCTCATGGAACAGGTGGCACAGCTTAAACAGAAAGTCATGAACTAA	GCTTAGTCATGTTCGGGGTGGTCG	QERIKAERKRMRNRIAASKCRKRKLERIARLEEKVKTLKAQNSELKSTANMLMEQVAQLKQKVMN*
CAGGAGCGGATCAAGGCGGAGAGGAAGCGCATGAGGAACCGCATCGCTGCCTCCAAGTGCCGAAAAAGGAAGCTGGAGAGAATCGCCCGGCTGGAGGAAAAAGTGAAAACCTTGAAAGCTCAGAACTCGGAGCTGAAGTCCAACGGCCAACATGCTCAGGGAACAGGTGGCACAGCTTAAACAGAAAGTCATGAACTAA	TACGTGATCTTTCTAAATTAGTGC	QERIKAERKRMRNRIAASKCRKRKLERIARLEEKVKTLKAQNSELKSNGQHAQGTGGTA*TESHELT
CAGGAGCGGATCAAGGCGGAGAGGAAGCGCATGAGGAACCGCATCGCTGCCTCCAAGTGCCGAAAAAGGAAGCTGGAGAGAATCGCCCGGCTGGAGGAAAAAGTGAAAACCTTGAAAGCTCAGAACTCGGAGCTGTTGTCCACGGCCAACATGCTCGGGGAACAGGTGGCACAGCTTAAACAGAAAGTCATGAACTAA	AAGGGGCTATCGGCGAGCGCTTTG	QERIKAERKRMRNRIAASKCRKRKLERIARLEEKVKTLKAQNSELLSTANMLGEQVAQLKQKVMN*
CAGGAGCGGATCAAGGCGGAGAGGAAGCGCATGAGGAACCGCATCGCTGCCTCCAAGTGCCGAAAAAGGAAGCTGGAGAGAATCGCCCGGCTGGAGGAAAAAGTGAAAACCTTGAAAGCTCAGAACTCGGAGCTGCCGTCCACGAGCCAACATGCTCAGGGAACAGGTGGCACAGCTTAAACAGAAAGTCATGAACTAA	GCATTGGTGTTTTTGCGGTATTGG	QERIKAERKRMRNRIAASKCRKRKLERIARLEEKVKTLKAQNSELPSTSQHAQGTGGTA*TESHELT
CAGGAGCGGATCAAGGCGGAGAGGAAGCGCATGAGGAACCGCATCGCTGCCTCCAAGTGCCGAAAAAGGAAGCTGGAGAGAATCGCCCGGCTGGAGGAAAAAGTGAAAACCTTGAAAGCTCAGAACTCGGAGCTGCCCTCACGGCCAACATGCTCAGGGAACAGGTGGCACAGCTTAAACAGAAAGTCATGAACTAA	TTTTGGGGAGGTGTCGCACACAGT	QERIKAERKRMRNRIAASKCRKRKLERIARLEEKVKTLKAQNSELPSRPTCSGNRWHSLNRKS*TN
CAGGAGCGGATCAAGGCGGAGAGGAAGCGCATGAGGAACCGCATCGCTGCCTCCAAGTGCCGAAAAAGGAAGCTGGAGAGAATCGCCCGGCTGGAGGAAAAAGTGAAAACCTTGAAAGCTCAGAACTCGGAGCTGCAGTCCACGGCCAACATGCTCAGGGAACAGGTGGCACAGCTTAAACAGAAAGTCATTAACTAA	ATTTTTGTCTCTTCTTGGACTAGG	QERIKAERKRMRNRIAASKCRKRKLERIARLEEKVKTLKAQNSELQSTANMLREQVAQLKQKVIN*
CAGGAGCGGATCAAGGCGGAGAGGAAGCGCATGAGGAACCGCATCGCTGCCTCCAAGTGCCGAAAAAGGAAGCTGGAGAGAATCGCCCGGCTGGAGGAAAAAGTGAAAACCTTGAAAGCTCAGAACTCGGAGCTGTCGTTCACGGCCAACATGCTCAGGGAACAGGTGGCACAGCTTAAACAGAAAGTCATGAACTAA	CTTCCTGGGTAGGGGAGCCAATTT	QERIKAERKRMRNRIAASKCRKRKLERIARLEEKVKTLKAQNSELSFTANMLREQVAQLKQKVMN*
CAGGAGCGGATCAAGGCGGAGAGGAAGCGCATGAGGAACCGCATCGCTGCCTCCAAGTGCCGAAAAAGGAAGCTGGAGAGAATCGCCCGGCTGGAGGAAAAAGTGAAAACCTTGAAAGCTCAGAACTCGGAGCTGTCGATGACGGCCAACATGCTCAGGGAACAGGTGGCACAGCTTAAACAGAAAGTCATGAACTAA	GTTGTCCGCGTGCGGGTTAGTAGT	QERIKAERKRMRNRIAASKCRKRKLERIARLEEKVKTLKAQNSELSMTANMLREQVAQLKQKVMN*
CAGGAGCGGATCAAGGCGGAGAGGAAGCGCATGAGGAACCGCATCGCTGCCTCCAAGTGCCGAAAAAGGAAGCTGGAGAGAATCGCCCGGCTGGAGGAAAAAGTGAAAACCTTGAAAGCTCAGAACTCGGAGCTGTCGCGGACGGCCAACATGCTCAGGGAACAGGTGGCACAGCTTAAACAGAAAGTCATGAACTAA	TTGAAGGGAGAGTGGAGGGTAACT	QERIKAERKRMRNRIAASKCRKRKLERIARLEEKVKTLKAQNSELSRTANMLREQVAQLKQKVMN*
CAGGAGCGGATCAAGGCGGAGAGGAAGCGCATGAGGAACCGCATCGCTGCCTCCAAGTGCCGAAAAAGGAAGCTGGAGAGAATCGCCCGGCTGGAGGAAAAAGTGAAAACCTTGAAAGCTCAGAACTCGGAGCTGTCGGTGACGGCCAACATGCTCAGGGAACAGGTGGCACAGCTTAAACAGAAAGTCATGAACTAA	GTGGCGCTTGTGGGCACGCGTGTG	QERIKAERKRMRNRIAASKCRKRKLERIARLEEKVKTLKAQNSELSVTANMLREQVAQLKQKVMN*
CAGGAGCGGATCAAGGCGGAGAGGAAGCGCATGAGGAACCGCATCGCTGCCTCCAAGTGCCGAAAAAGGAAGCTGGAGAGAATCGCCCGGCTGGAGGAAAAAGTGAAAACCTTGAAAGCTCAGAACTCGGAGCTGGTGTCCACGGCCAACATGCTCAGGGAACCCGTGGCACAGCTTAAACAGAAAGTCATGAACTAA	GCATGTTGGTCGTTTTATGGCTCT	QERIKAERKRMRNRIAASKCRKRKLERIARLEEKVKTLKAQNSELVSTANMLREPVAQLKQKVMN*
CAGGAGCGGATCAAGGCGGAGAGGAAGCGCATGAGGAACCGCATCGCTGCCTCCAAGTGCCGAAAAAGGAAGCTGGAGAGAATCGCCCGGCTGGAGGAAAAAGTGAAAACCTTGAAAGCTCAGAACTCGGAGCTGGCGTCCACGGACAACATGCTCAGGGAAGGGGTGGCACAGCTTAAACAGAAAGTCATGAACTAA	TCCTTATGTTTCTTGTCACAGGAC	QERIKAERKRMRNRIAASKCRKRKLERIARLEEKVKTLKAQNSELASTDNMLREGVAQLKQKVMN*
CAGGAGCGGATCAAGGCGGAGAGGAAGCGCATGAGGAACCGCATCGCTGCCTCCAAGTGCCGAAAAAGGAAGCTGGAGAGAATCGCCCGGCTGGAGGAAAAAGTGAAAACCTTGAAAGCTCAGAACTCGGAGCTGGCGTCCACGGGCAACATGCTCAGGGAACAGGTGGCACAGCTTAAACAGAAAGTCATTAACTAA	TTTGCTTGTTAGTGGGAGTGTTAA	QERIKAERKRMRNRIAASKCRKRKLERIARLEEKVKTLKAQNSELASTGNMLREQVAQLKQKVIN*
CAGGAGCGGATCAAGGCGGAGAGGAAGCGCATGAGGAACCGCATCGCTGCCTCCAAGTGCCGAAAAAGGAAGCTGGAGAGAATCGCCCGGCTGGAGGAAAAAGTGAAAACCTTGAAAGCTCAGAACTCGGAGCTGGCGTCCACGGGGAAAATGCTCAGGGAACAGGTGGCACAGCTTAAACAGAAAGTCATGAACTAA	TTCTATACGGTCGGGGCTATCCGT	QERIKAERKRMRNRIAASKCRKRKLERIARLEEKVKTLKAQNSELASTGKMLREQVAQLKQKVMN*
CAGGAGCGGATCAAGGCGGAGAGGAAGCGCATGAGGAACCGCATCGCTGCCTCCAAGTGCCGAAAAAGGAAGCTGGAGAGAATCGCCCGGCTGGAGGAAAAAGTGAAAACCTTGAAAGCTCAGAACTCGGAGCTGGCGTCCACGGGCCAACCCCCTCAGGGAACAGGTGGCACAGCTTAAACAGAAAGTCATGAACTAA	GGTTCTGTTTCCGTGTCGGTGTTA	QERIKAERKRMRNRIAASKCRKRKLERIARLEEKVKTLKAQNSELASTGQPPQGTGGTA*TESHELT
CAGGAGCGGATCAAGGCGGAGAGGAAGCGCATGAGGAACCGCATCGCTGCCTCCAAGTGCCGAAAAAGGAAGCTGGAGAGAATCGCCCGGCTGGAGGAAAAAGTGAAAACCTTGAAAGCTCAGAACTCGGAGCTGGCGTCCACGGGCACATGCTCAGGGAACAGGTGGCACAGCTTAAACAGAAAGTCATGAACTAA	ATCCCGGCATGAGGGTTTATTTAG	QERIKAERKRMRNRIAASKCRKRKLERIARLEEKVKTLKAQNSELASTGTCSGNRWHSLNRKS*TN
CAGGAGCGGATCAAGGCGGAGAGGAAGCGCATGAGGAACCGCATCGCTGCCTCCAAGTGCCGAAAAAGGAAGCTGGAGAGAATCGCCCGGCTGGAGGAAAAAGTGAAAACCTTGAAAGCTCAGAACTCGGAGCTGGCGTCCACGCACAACATGCTCATGGAACAGGTGGCACAGCTTAAACAGAAAGTCATGAACTAA	TGGTTCTCCGGTTGCGCCCGTGTC	QERIKAERKRMRNRIAASKCRKRKLERIARLEEKVKTLKAQNSELASTHNMLMEQVAQLKQKVMN*
CAGGAGCGGATCAAGGCGGAGAGGAAGCGCATGAGGAACCGCATCGCTGCCTCCAAGTGCCGAAAAAGGAAGCTGGAGAGAATCGCCCGGCTGGAGGAAAAAGTGAAAACCTTGAAAGCTCAGAACTCGGAGCTGGCGTCCACGAAGAACATGCTCAGGGAACAGGTGGAACAGCTTAAACAGAAAGTCATGAACTAA	CGGGTGTAGCAGTGGTCTGTGGGG	QERIKAERKRMRNRIAASKCRKRKLERIARLEEKVKTLKAQNSELASTKNMLREQVEQLKQKVMN*
CAGGAGCGGATCAAGGCGGAGAGGAAGCGCATGAGGAACCGCATCGCTGCCTCCAAGTGCCGAAAAAGGAAGCTGGAGAGAATCGCCCGGCTGGAGGAAAAAGTGAAAACCTTGAAAGCTCAGAACTCGGAGCTGGCGTCCACGAACAACCATGCTCAGGGAACAGGTGGCACAGCTTAAACAGAAAGTCATGAACTAA	CGTTTGGGATCACTTCCCGAGTGC	QERIKAERKRMRNRIAASKCRKRKLERIARLEEKVKTLKAQNSELASTNNHAQGTGGTA*TESHELT
CAGGAGCGGATCAAGGCGGAGAGGAAGCGCATGAGGAACCGCATCGCTGCCTCCAAGTGCCGAAAAAGGAAGCTGGAGAGAATCGCCCGGCTGGAGGAAAAAGTGAAAACCTTGAAAGCTCAGAACTCGGAGCTGGCGTCCACGCCCACATGCTCAGGGAACAGGTGGCACAGCTTAAACAGAAAGTCATGAACTAA	GTTGTGATGGTTGCCAATGGGTTT	QERIKAERKRMRNRIAASKCRKRKLERIARLEEKVKTLKAQNSELASTPTCSGNRWHSLNRKS*TN
CAGGAGCGGATCAAGGCGGAGAGGAAGCGCATGAGGAACCGCATCGCTGCCTCCAAGTGCCGAAAAAGGAAGCTGGAGAGAATCGCCCGGCTGGAGGAAAAAGTGAAAACCTTGAAAGCTCAGAACTCGGAGCTGGCGTCCACGAGGAACATGCTCAGGTAACAGGTGGCACAGCTTAAACAGAAAGTCATGAACTAA	TTGATGGCTAGTCTGTGGTCGCAC	QERIKAERKRMRNRIAASKCRKRKLERIARLEEKVKTLKAQNSELASTRNMLR*QVAQLKQKVMN*
CAGGAGCGGATCAAGGCGGAGAGGAAGCGCATGAGGAACCGCATCGCTGCCTCCAAGTGCCGAAAAAGGAAGCTGGAGAGAATCGCCCGGCTGGAGGAAAAAGTGAAAACCTTGAAAGCTCAGAACTCGGAGCTGGCGTCCACGGCCAACATGCTCAGGGAACAGGTGGGCAGCTTAAACAGAAAGTCATGAACTAA	TTTCTTGAACTTCTCCATTTCGGA	QERIKAERKRMRNRIAASKCRKRKLERIARLEEKVKTLKAQNSELASTANMLREQVGSLNRKS*TN
CAGGAGCGGATCAAGGCGGAGAGGAAGCGCATGAGGAACCGCATCGCTGCCTCCAAGTGCCGAAAAAGGAAGCTGGAGAGAATCGCCCGGCTGGAGGAAAAAGTGAAAACCTTGAAAGCTCAGAACTCGGAGCTGGCGTCCACGGCCAACATGCTCAGGGAACAGGTGATGCAGCTTAAACAGAAAGTCATTAACTAA	CGGCCGGTGGGTTTGATGGTCGAA	QERIKAERKRMRNRIAASKCRKRKLERIARLEEKVKTLKAQNSELASTANMLREQVMQLKQKVIN*
CAGGAGCGGATCAAGGAGGAGAGGAAGCGCATGAGGAACCGCATCGCTGCCTCCAAGTGCCGAAAAAGGAAGCTGGAGAGAATCGCCCGGCTGGAGGAAAAAGTGAAAACCTTGAAAGCTCAGGGCTCGGAGCTGGCGTCCACGGCCAACATGCTCAGGGAACAGGTGGCACAGCTTAAACAGAAAGTCATGAACTAA	CGCTAGGGTTGTCTCTCGTTTAAC	QERIKEERKRMRNRIAASKCRKRKLERIARLEEKVKTLKAQGSELASTANMLREQVAQLKQKVMN*
CAGGAGCGGATCAAGGAGGAGAGGAAGCGCATGAGGAACCGCATCGCTGCCTCCAAGTGCCGAAAAAGGAAGCTGGAGAGAATCGCCCGGCTGGAGGAAAAAGTGAAAACCTTGAAAGCTCAGGGGTCGGAGCTGGCGTCCACGGCCAACATGCTCAGGGAACAGGTGGCACAGCTTAAACAGAAAGTCATGAACTAA	TACCGCTGCGGCGATTGCGCATGA	QERIKEERKRMRNRIAASKCRKRKLERIARLEEKVKTLKAQGSELASTANMLREQVAQLKQKVMN*
CAGGAGCGGATCAAGGAGGAGAGGAAGCGCATGAGGAACCGCATCGCTGCCTCCAAGTGCCGAAAAAGGAAGCTGGAGAGAATCGCCCGGCTGGAGGAAAAAGTGAAAACCTTGAAAGCTCAGAAGTCGGAGCTGGCGTCCACGGCCAACATGCTCAGGGAACAGGTGGCACAGCTTAAACAGAAAGTCATGAACTAA	GTGGGATTGTGCTGTTTACGATGA	QERIKEERKRMRNRIAASKCRKRKLERIARLEEKVKTLKAQKSELASTANMLREQVAQLKQKVMN*
CAGGAGCGGATCAAGGAGGAGAGGAAGCGCATGAGGAACCGCATCGCTGCCTCCAAGTGCCGAAAAAGGAAGCTGGAGAGAATCGCCCGGCTGGAGGAAAAAGTGAAAACCTTGAAAGCTCAGAACTTGGAGCTGGCGTCCACGGCCAACATGCTCAGGGAACAGGTGGCACAGCTTAAACAGAAAGCCATGAACTAA	CTTTTGGGGGGTGCGCGTGCGGGG	QERIKEERKRMRNRIAASKCRKRKLERIARLEEKVKTLKAQNLELASTANMLREQVAQLKQKAMN*
CAGGAGCGGATCAAGGAGGAGAGGAAGCGCATGAGGAACCGCATCGCTGCCTCCAAGTGCCGAAAAAGGAAGCTGGAGAGAATCGCCCGGCTGGAGGAAAAAGTGAAAACCTTGAAAGCTCAGAACACCGAGCTGGCGTCCACGGCCAACATGCTCAGGGAACAGGTGGCACAGCTTAAACAGAAAGTCATGAACTAA	GGGGTGTATACGTTGTCTTTTATT	QERIKEERKRMRNRIAASKCRKRKLERIARLEEKVKTLKAQNTELASTANMLREQVAQLKQKVMN*
CAGGAGCGGATCAAGGAGGAGAGGAAGCGCATGAGGAACCGCATCGCTGCCTCCAAGTGCCGAAAAAGGAAGCTGGAGAGAATCGCCCGGCTGGAGGAAAAAGTGAAAACCTTGAAAGCTCAGAACTCGGAGCTGGCGTGCACGGCCAACATGCTCAGGGAACAGGTGGCACAGCTTAAACAGAAAGTCATGAACTAA	AATTGCTGCATCAAACTTCGGGGG	QERIKEERKRMRNRIAASKCRKRKLERIARLEEKVKTLKAQNSELACTANMLREQVAQLKQKVMN*
CAGGAGCGGATCAAGGAGGAGAGGAAGCGCATGAGGAACCGCATCGCTGCCTCCAAGTGCCGAAAAAGGAAGCTGGAGAGAATCGCCCGGCTGGAGGAAAAAGTGAAAACCTTGAAAGCTCAGAACTCGGAGCTGGCGAAGACGGCCAACATGCTCAGGGAACAGGTGGCACAGCTTAAACAGAAAGTCATGAACTAA	TACGTGCTCTGGTAATTGGGCCTG	QERIKEERKRMRNRIAASKCRKRKLERIARLEEKVKTLKAQNSELAKTANMLREQVAQLKQKVMN*
CAGGAGCGGATCAAGGAGGAGAGGAAGCGCATGAGGAACCGCATCGCTGCCTCCAAGTGCCGAAAAAGGAAGCTGGAGAGAATCGCCCGGCTGGAGGAAAAAGTGAAAGGGTTGAAAGCTCAGAACTCGGAGCTGGCGTCCACGGCCAACATGCTCAGGGAACAGGTGGCACAGCTTAAACAGAAAGTCATGAACTAA	CGTTAATTGTGTTCGAGCTGCGCG	QERIKEERKRMRNRIAASKCRKRKLERIARLEEKVKGLKAQNSELASTANMLREQVAQLKQKVMN*
CAGGAGCGGATCAAGGAGGAGAGGAAGCGCATGAGGAACCGCATCGCTGCCTCCAAGTGCCGAAAAAGGAAGCTGGAGAGAATCGCCCGGCTGGAGGAAAAAATCAAAACCTTGAAAGCTCAGAACTCGGAGCTGGCGTCCACGGCCAACATGCTCAGGGAACAGGTGGCACAGCTTAAACAGAAAGTCATGAACTAA	CAGTTTCCAGTTGATTCGATGCCT	QERIKEERKRMRNRIAASKCRKRKLERIARLEEKIKTLKAQNSELASTANMLREQVAQLKQKVMN*
CAGGAGCGGATCAAGGAGGAGAGGAAGCGCATGAGGAACCGCATCGCTGCCTCCAAGTGCCGAAAAAGGAAGCTGGAGAGAATCGCCCGGCTGGAGGAAAAAGTGAAAACCTTGAAAGCTCAGAACTCGGAGCTGGCGTCCACGGCCAACATGCTCAGGGAACAGGCGGCACAGCTTAAACAGAAAGTCATGAACTAA	TCTACGTTACTGGATGTGTGTGTG	QERIKEERKRMRNRIAASKCRKRKLERIARLEEKVKTLKAQNSELASTANMLREQAAQLKQKVMN*
CAGGAGCGGATCAAGTCGGAGAGGAAGCGCATGAGGAACCGCATCGCTGCCTCCAAGTGCCGAAAAAGGAAGCTGGAGAGAATCGCCCGGCTGGTGGAAAAAGTGAAAACCTTGAAAGCTCAGAACTCGGAGCTGGCGTCCACGGCCAACATGCTCAGGGAACAGGTGGCACAGCTTAAACAGAAAGTCATGAACTAA	TGTATATGTATTTCGGCGCTTGAG	QERIKSERKRMRNRIAASKCRKRKLERIARLVEKVKTLKAQNSELASTANMLREQVAQLKQKVMN*
CAGGAGCGGATCAAGTCGGAGAGGAAGCGCATGAGGAACCGCATCGCTGCCTCCAAGTGCCGAAAAAGGAAGCTGGAGAGAATCGCCCGGCTGGAGGAAAAAGTGAAAACCTTGAAAGCTCAGAACTCGGTGCTGGCGTCCACGGCCAACATGCTCAGGGAACAGGTGGCACAGCTTAAACAGAAAGTCATGAACTAA	CTGGCTGGCGGGTATTAATTTGGG	QERIKSERKRMRNRIAASKCRKRKLERIARLEEKVKTLKAQNSVLASTANMLREQVAQLKQKVMN*
CAGGAGCGGATCAAGTCGGAGAGGAAGCGCATGATGAACCGCATCGCTGCCTCCAAGTGCCGAAAAAGTAAGCTGGAGAGAATCGCCCGGCTGGAGGAAAAAGTGAAAACCTTGAAAGCTCAGAACTCGGAGCTGGCGTCCACGGCCAACATGCTCAGGGAACAGGTGGCACAGTCGAAACAGAAAGTCATGAACTAA	TGGATCTTCATTGTTCGTTGTTTT	QERIKSERKRMMNRIAASKCRKSKLERIARLEEKVKTLKAQNSELASTANMLREQVAQSKQKVMN*
CAGGAGCGGATCAAGTCGGAGAGGAAGCGCATGAGGAACCGCATCGCTGCCTCCAAGTGCCGAAAAAGGAAGCTGGAGAGAATCGCCCGGCTGGAGGAAAAAGCGAAAACCTTGAAAGCTCAGAACTCGGAGCTGGCGTCCACGGCCAACATGCTCAGGGAACAGGTGGCACAGCTTAAACAGAAAGTCATGAACTAA	GTATGCGGTCGTTGTGATCGGGCA	QERIKSERKRMRNRIAASKCRKRKLERIARLEEKAKTLKAQNSELASTANMLREQVAQLKQKVMN*
CAGGAGCGGATCAAGGTGGAGAGGAAGCGCATGAGGAACCGCATCGCTGCCTCCAAGTGCCGAAAAAGGAAGCTGGAGAGAATCGCCCGGCTGGAGGAAAAAGTGAAAACCTTGAAAGCTCAGAACTCGGAGCTGGCGTCCACGTCGAACATGCTCAGGGAACAGGTGGCACAGCTTAAACAGAAAGTCATGAACTAA	CGGTCACGTTTAGGGAAGGTCCCG	QERIKVERKRMRNRIAASKCRKRKLERIARLEEKVKTLKAQNSELASTSNMLREQVAQLKQKVMN*
CAGGAGCGGATCAAGGTGGAGAGGAAGCGCATGAGGAACCGCATCGCTGCCTCCAAGTGCCGAAAAAGGAAGCTGGAGAGAATCGCCCGGCTGGAGGAAAAAGTGAAAACCTTGAAAGCTCAGAACTCGGAGCTGGCGTCCACGGCCAACATGCTCAGGGAACAGGTGCCCCAGCTTAAACAGAAAGTCATGAACTAA	GTCTTTGGTGGTGTCAGGGGGGGG	QERIKVERKRMRNRIAASKCRKRKLERIARLEEKVKTLKAQNSELASTANMLREQVPQLKQKVMN*
CAGGAGCGGATCAAGGTGGAGAGGAAGCGCATGAGGAACCGCATCGCTGCCTCCAAGTGCCGAAAAAGGAAGCTGGAGAGAATCGCCCGGCTGGAGGAAAAAGTGAAAACCCGGAAAGCTCAGAACTCGGAGCTGGCGTCCACGGCCAACATGCTCAGGGAACAGGTGGCACAGCTTAAACAGAAAGTCATGAACTAA	GTGGCGGTAGATGATCGTGAGCGT	QERIKVERKRMRNRIAASKCRKRKLERIARLEEKVKTRKAQNSELASTANMLREQVAQLKQKVMN*
CAGGAGCGGATCAAGGTGGAGAGGAAGCGCATGAGGAACCGCATCGCTGCCTCCAAGTGCCGAAAAAGGAAGCTGGAGAGAATCGCCGGGCTGGAGGAAAAAGTGAAAACCTTGAAAGCTCAGAACTCGGAGCTGGCGTCCACGGCCAACATGCTCAGGGAACAGGTGGCACAGCTTAAACAGAAAGTCATGAACTAA	TTGTGATCTCTGCCGTCTGGGTCT	QERIKVERKRMRNRIAASKCRKRKLERIAGLEEKVKTLKAQNSELASTANMLREQVAQLKQKVMN*
CAGGAGCGGATCAAGGCGGAGAGGAAGCGCATGAGGAACCGCATCGCTGCCTCCAAGTGACGAAAAAGGAAGCTGGAGAGAATCGGGCGGCTGGAGGAAAAAGTGAAAACCTTGAAAGCTCAGAACTCGGAGCTGGCGTCCACGGCCAACATGCTAAGGGAACAGGTGGCACAGCTTAAACAGAAAGTCATGAACTAA	GTTCTTCTTTTCCGTAGCTGGGAT	QERIKAERKRMRNRIAASK*RKRKLERIGRLEEKVKTLKAQNSELASTANMLREQVAQLKQKVMN*
CAGGAGCGGATCAAGGCGGAGAGGAAGCGCATGAGGAACCGCATCGCTGCCTCCAAGTGACGAAAAAGGAAGCTGGAGAGAATCGCCCGGCTGGAGGAAAAAGTGGGCACCTTGAAAGCTCAGAACTCGGAGCTGGCGTCCACGGCCAACATGCTCAGGGAACAGGTGGCACAGCTTAAACAGAAAGTCATGAACTAA	CAACTTTATGTTTCTTTGCAATTA	QERIKAERKRMRNRIAASK*RKRKLERIARLEEKVGTLKAQNSELASTANMLREQVAQLKQKVMN*
CAGGAGCGGATCAAGGCGGAGAGGAAGCGCATGAGGAACCGCATCGCTGCCTCCAAGTGACGAAAAAGGAAGCTGGAGAGAATCGCCCGGCTGGAGGAAAAAGTGAAAACCTTGAAAGCTCAGAACTCGGAGCTGGCGTCCACGGCCAACAAGCTCAGGGAACAGGTGGCACAGCTTAAACAGAAAGTCATGAACTAA	TTTAGACTATGCATGTTGCATTGG	QERIKAERKRMRNRIAASK*RKRKLERIARLEEKVKTLKAQNSELASTANKLREQVAQLKQKVMN*
CAGGAGCGGATCAAGGCGGAGAGGAAGCGCATGAGGAACCGCATCGCTGCCTCCAAGTGACGAAAAAGGAAGCTGGAGAGAATCGCCCGGCTGGAGGAAAAAGTGAAAACCTTGAAAGCTCAGGCCTCGGAGCTGGCGTCCACGGCCAACATGCTCAGGGAACAGGTGGCACAGCTTAAACAGAAAGTCATGAACTAA	AGTGTTCAGGGCGATGCCGCCTCC	QERIKAERKRMRNRIAASK*RKRKLERIARLEEKVKTLKAQASELASTANMLREQVAQLKQKVMN*
CAGGAGCGGATCAAGGCGGAGAGGAAGCGCATGAGGAACCGCATCGCTGCCTCCAAGTTCCGAAAAAGGAAGCTGGAGAGAATCGCCCGGCTGGAGGAAGGGGTGAAAACCTTGAAAGCTCAGAACTCGGAGCTGGCGTCCACGGCCAACATGCTCAGGGAACAGGTGGCACAGCTTAAACAGAAAGTCATGAACTAA	GTTTATTGTTTTTTTTCATGCTTT	QERIKAERKRMRNRIAASKFRKRKLERIARLEEGVKTLKAQNSELASTANMLREQVAQLKQKVMN*
CAGGAGCGGATCAAGGCGGAGAGGAAGCGCATGAGGAACCGCATCGCTGCCTCCAAGTTCCGAAAAAGGAAGCTGGAGAGAATCGCCCGGCTGGAGGAAAAAGTGAAAACCCGCAAAGCTCAGAACTCGGAGCTGGCGTCCACGGCCAACATGCTCAGGGAACAGGTGGCACAGCTTAAACAGAAAGTCATGAACTAA	TAGTTTTTTGTCGTGTGCGGTCGG	QERIKAERKRMRNRIAASKFRKRKLERIARLEEKVKTRKAQNSELASTANMLREQVAQLKQKVMN*
CAGGAGCGGATCAAGGCGGAGAGGAAGCGCATGAGGAACCGCATCGCTGCCTCCAAGTTCCGAAAAAGGAAGCTGGAGAGAATCGCCCGGCTGGAGGAAAAAGTGAAAACCTTGAAAGCTCAGAACTCGGAGCTGGCGTCCACGGCCAACATGAGGAGGGAACAGGTGGCACAGCTTAAACAGAAAGTCATGAACTAA	TATAGTGCAGTTGTGCGTACAGAG	QERIKAERKRMRNRIAASKFRKRKLERIARLEEKVKTLKAQNSELASTANMRREQVAQLKQKVMN*
CAGGAGCGGATCAAGGCGGAGAGGAAGCGCATGAGGAACCGCATCGCTGCCTCCAAGTTCCGAAAAAGGAAGCTGGAGAGAATCGCCCGGCTGGAGGAAAAAGTGAAAACCTTGAAAGCTCAGAACTCGGAGCTGGCGTCCACGGCCAACCGGCTCAGGGAACAGGTGGCACAGCTTAAACAGAAAGTCATGAACTAA	TTCTTCTAAGCGTGGGGTTTAGGT	QERIKAERKRMRNRIAASKFRKRKLERIARLEEKVKTLKAQNSELASTANRLREQVAQLKQKVMN*
CAGGAGCGGATCAAGGCGGAGAGGAAGCGCATGAGGAACCGCATCGCTGCCTCCAAGTTCCGAAAAAGGAAGCTGGAGAGAATCGCCCGGCTGGAGGAAAAAGTGAAAACCTTGAAAGCTCAGAACTCGGAGCTGGCGTCCACGGCCAACATGCTCCCCGAACAGGTGGCACAGCTTAAACAGAAAGTCATGAACTAA	TGTTTCATGTTTTCTCTTTGGCTG	QERIKAERKRMRNRIAASKFRKRKLERIARLEEKVKTLKAQNSELASTANMLPEQVAQLKQKVMN*
CAGGAGCGGATCAAGGCGGAGAGGAAGCGCATGAGGAACCGCATCGCTGCCTCCAAGTTCCGAAAAAGGAAGCTGGAGAGAATCGCCCGGCTGGAGGAAAAAGTGAAAACCTTGAAAGCTCAGAACGGGGAGCTGGCGTCCACGGCCAACATGCTCAGGGAACAGGTGGCACAGCTTAAACAGAAAGTCATGAACTAA	TTAAAGCCTGGAGGGTAGTTCCTG	QERIKAERKRMRNRIAASKFRKRKLERIARLEEKVKTLKAQNGELASTANMLREQVAQLKQKVMN*
CAGGAGCGGATCAAGGCGGAGAGGAAGCGCATGAGGAACCGCATCGCTGCCTCCAAGTTCCGAAAAAGGAAGCTGGAGAGAATCGCCCGGCTGGAGGAAAAAGTGAAAACCTTGAAAGCTCAGAACTCGGAGCTGGCGGACACGGCCAACATGCTCAGGGAACAGGTGGCACAGCTTAAACAGAAAGTCATGAACTAA	CGAGGGTGTGAGATTAGTCCTACT	QERIKAERKRMRNRIAASKFRKRKLERIARLEEKVKTLKAQNSELADTANMLREQVAQLKQKVMN*
CAGGAGCGGATCAAGGCGGAGAGGAAGCGCATGAGGAACCGCATCGCTGCCTCCAAGTACCGAAAAAGGAAGCTGGAGAGAATCGCCCGGCTGGAGGAAAAAGGGAAAACCTTGAAAGCTCAGAACTCGGAGCTGGCGTCCACGGCCAACATGCTCAGGGAACAGGTGGCACAGCTTAAACAGAAAGTCATGAACTAA	ATTATTTGCTTTTCTCTCTATAAC	QERIKAERKRMRNRIAASKYRKRKLERIARLEEKGKTLKAQNSELASTANMLREQVAQLKQKVMN*
CAGTAGCGGATCAAGGCGGAGAGGAAGCGCATGAGGAACCGCATCGCTGCCTCCAAGTGCCGAAAAAGGAAGCTGGAGAGAATCGCCCGGCTGGAGGAAAAAGTGAAAACCTTGAAAGCTCAGAACTCGGAGCTGGCGTCCACGGCCAACATGCTCAGGGAACAGGTGGCACAGCTTAAACAGAAAGTCATGAACTAA	ACCCGCTTGGCTGGATCGGAGGAG	Q*RIKAERKRMRNRIAASKCRKRKLERIARLEEKVKTLKAQNSELASTANMLREQVAQLKQKVMN*
CAGTAGCGGATCAAGGCGGAGAGGAAGCGCATGAGGAACCGCATCGCTGCCTCCAAGTGCCGAAAAAGGAAGCTGGAGAGAATCGCCCGGCTGGAGGAAAAAGTGAAAACCTTGAAAGCTCAGAACTCGGAGCTGGCGTCCACGGCCAACATGCTCAGGGAACAGGTGGCACAGCTTAAACAGAAAGTCATGAACTAA	TCTTCCGCCGGGCGTGGGGGTTTT	Q*RIKAERKRMRNRIAASKCRKRKLERIARLEEKVKTLKAQNSELASTANMLREQVAQLKQKVMN*
CAGTAGCGGATCAAGGCGGAGAGGAAGCGCATGAGGAACCGCATCGCTGCCTCCAAGTGCCGAAAAAGGAAGCTGGAGAGAATCGCCCGGCTGGAGGAAAAAGTGAAAACCTTGAAAGCTCAGAACTCGGAGCTGGCGTCCACGGCCAACATGTTGAGGGAACAGGTGGCACAGCTTAAACAGAAAGTCATGAACTAA	ATTGCGGGTCTTCGTAAATTATAC	Q*RIKAERKRMRNRIAASKCRKRKLERIARLEEKVKTLKAQNSELASTANMLREQVAQLKQKVMN*
CAGTAGCGGATCAAGGCGGAGAGGAAGCGCATGAGGAACCGCATCGCTGCCTCCAAGTGCCGAAAAAGGAAGCTGGAGAGAATCGCCCGGCTGGAGGAAAAAGTGAAAACCTTGAAGGCTCAGAACTCGGAGCTGGCGTCCACGGCCAACATGCTCAGGGAACAGGTGGCACAGCTTAAACAGAAAGTCATGAACTAA	TTTGTGTTGTGGTGTATGGCGCGT	Q*RIKAERKRMRNRIAASKCRKRKLERIARLEEKVKTLKAQNSELASTANMLREQVAQLKQKVMN*
CAGTAGCGGATCAAGGCGGAGAGGAAGCGCATGAGGAACCGCATCGCTGCCTCCAAGTGCCGAAAAAGGAAGCTGGAGAGAATCTGGCGGCTGGAGGAAAAAGTGAAAACCTTGAAAGCTCAGAACTCGGAGCTGGCGTCCACGGCCAACATGCTCAGGGAACAGGTGGCACAGCTTAAACAGAAAGTCATGAACTAA	AGTTTCAGTGGGTGATCCTGCTTC	Q*RIKAERKRMRNRIAASKCRKRKLERIWRLEEKVKTLKAQNSELASTANMLREQVAQLKQKVMN*
CAGTAGCGGATCAAGGCGGAGAGGAAGCGCATGAGGAACCGCATCGCTGCCTCCAAGTGCCGAAAAAGGAAGCTGGAGAGAATCGCCCGGCTGGAGGAAAAAGTGAAAACCTTGAAAGCTCAGAACTCGGAGCTGAGCTCCACGGCCAACATGCTCAGGGAACAGGTGGCACAGCTTAAACAGAAAGTCATGAACTAA	TTGTGGTCTGGTATGGCCTCTTGG	Q*RIKAERKRMRNRIAASKCRKRKLERIARLEEKVKTLKAQNSELSSTANMLREQVAQLKQKVMN*
CAGTAGCGGATCAAGGCGGAGAGGAAGCGCATGAGGAACCGCATCGCTGCCTCCAAGTGCCGAAAAAGGAAGCTGTAGAGAATCGCCCGGCTGGAGGAAAAAGTGAAAACCTTGAAAGCTCAGAACTCGGAGCTGCCCTCCACGGCCAACATGCTCAGGGAACAGGTGGCACAGCTTAAACAGAAAGTCATGAACTAA	GGTGTTGAGGCCATCATGAGCTGG	Q*RIKAERKRMRNRIAASKCRKRKL*RIARLEEKVKTLKAQNSELPSTANMLREQVAQLKQKVMN*
CAGTAGCGGATCAAGGCGGAGAGGAAGCGCATGAGGAACCGCATCGCTGCCTCCAAGTGCCGAAAAAGGAAGCTGGAGAGAATCGCCCGGCTGGAGTGCAAAGTGAAAACCTTGAAAGCTCAGAACTCGGAGCTGGCGTCCACGGCCAACATGCTCAGGGAACAGGTGGCACAGCTTAAACAGAAAGTCATGAACTAA	GGGTTCGGCTTTTTGGAGAGAGTA	Q*RIKAERKRMRNRIAASKCRKRKLERIARLECKVKTLKAQNSELASTANMLREQVAQLKQKVMN*
CAGTAGCGGATCAAGGCGGAGAGGAAGCGCATGAGGAACCGCATCGCTGCCTCCAAGTGCCGAAAAAGGAAGCTGGAGAGAATCGCCCGGCTGGAGGGGAAAGTGAAAACCTTGAAAGCTCAGAACTCGGAGCTGGCGTCCACGGCCAACATGCTCAGGGAACAGGTGGCACAGCTTAAACAGAAAGTCATGAACTAA	CCGTCAGTATCTACGCATTCATGG	Q*RIKAERKRMRNRIAASKCRKRKLERIARLEGKVKTLKAQNSELASTANMLREQVAQLKQKVMN*
CAGTAGCGGATCAAGGCGGAGAGGAAGCGCATGAGGAACCGCATCGCTGCCTCCAAGTGCCGAAAAAGGAAGCTGGAGAGAATCGCCCGGCTGGAGATCAAAGTGAAAACCTTGAAAGCTCAGAACTCGGAGCTGGCGTCCACGGCCAACATGCTCAGGGAACAGGTGGCACAGCTTAAACAGAAAGTCATGAACTAA	CGCTGGGTAGTGGGTGTAGCTAAT	Q*RIKAERKRMRNRIAASKCRKRKLERIARLEIKVKTLKAQNSELASTANMLREQVAQLKQKVMN*
CAGTAGCGGATCAAGGCGGAGAGGAAGCGCATGAGGAACCGCATCGCTGCCTCCAAGTGCCGAAAAAGGAAGCTGGAGAGAATCGCCCGGCTGGAGGAAAAAGTGAAAACCTTGAAAGCTCAGAACTCGTGCCTGGCGTCCACGGCCAACATGCTCAGGGAACAGGTGGCACAGCTTAAACAGAAAGTCATGAACTAA	TCTTCGTTCTGGTGGGGTGGTTTT	Q*RIKAERKRMRNRIAASKCRKRKLERIARLEEKVKTLKAQNSCLASTANMLREQVAQLKQKVMN*
CAGTAGCGGATCAAGGCGGAGAGGAAGCGCATGAGGAACCGCATCGCTGCCTCCAAGTGCCGAAAAAGGAAGCTGGAGAGAATCGCCCGGCTGGAGGAAAAAGTGAAAACCTTGAAAGCTCAGAACTCGGGCCTGGCGTCCACGGCCAACATGCTCAGGGAACAGGTGGCACAGCTTAAACAGAAAGTCATGAACTAA	ATGATGCGGGTAGTTGCATTTCGG	Q*RIKAERKRMRNRIAASKCRKRKLERIARLEEKVKTLKAQNSGLASTANMLREQVAQLKQKVMN*
CAGTAGCGGATCAAGGCGGAGAGGAAGCGCATGAGGAACCGCATCGCTGCCTCCAAGTGCCGAAAAAGGAAGCTGGAGAGAATCGCCCGGCTGGAGGAAAAAGTGAAAACCTTGAAAGCTCAGAACTCGCTCCTGGCGTCCACGGCCAACATGCTCAGGGAACAGGTGGCACAGCTTAAACAGAAAGTCATGAACTAA	GTTTGGTTATGCCCTTTCCTGGTT	Q*RIKAERKRMRNRIAASKCRKRKLERIARLEEKVKTLKAQNSLLASTANMLREQVAQLKQKVMN*
CAGTAGCGGATCAAGGCGGAGAGGAAGCGCATGAGGAACCGCATCGCTGCCTCCAAGTGCCGAAAAAGGAAGCTGGAGAGAATCGCCCGGCTGGAGGAAAAAGTGAAAACCTTGAAAGCTCAGAACTCGGAGCTGGCGTCCACGGCCAACATGCTCAGGCTGCAGGTGGCACAGCTTAAACAGAAAGTCATGAACTAA	TGTGGTGATTTGAGGTAGTTATTT	Q*RIKAERKRMRNRIAASKCRKRKLERIARLEEKVKTLKAQNSELASTANMLRLQVAQLKQKVMN*
CAGTAGCGGATCAAGGCGGAGAGGAAGCGCATGAGGAACCGCATCGCTGCCTCCAAGTGCCGAAAAAGGAAGCTGGAGAGAATCGCCCGGCTGGAGGAAAAAGTGAAAACCTTGAAAGCTCAGAACTCGGAGCTGGCGTCCACGGCCAACATGCTCAGGCAGCAGGTGGCACAGCTTAAACAGAAAGTCATGAACTAA	AATTGCGCCCTATGTTGGAAGCTC	Q*RIKAERKRMRNRIAASKCRKRKLERIARLEEKVKTLKAQNSELASTANMLRQQVAQLKQKVMN*
CAGTAGCGGATCAAGGCGGAGAGGAAGCGCATGAGGAACCGCATCGCTGCCTCCAAGTGCCGAAAAAGGAAGCTGGAGAGATACGCCCGGCTGGAGGAAAAAGTGAAAACCTTGAAAGCTCAGAACTCGGAGCTGGCGTCCACGGCCAACATGCTCAGGGAACAGGTGGCACAGCTTAAACAGAAAGTCATGAACTAA	GTTTCATGCAGCAGCTGGGCGCTC	Q*RIKAERKRMRNRIAASKCRKRKLERYARLEEKVKTLKAQNSELASTANMLREQVAQLKQKVMN*
CAGTAGCGGATCAAGGCGGAGAGGAAGCGCATGAGGAACCGCATCGCTGCCTCCAAGTGCCGAAAAAGGAAGCTGGAGAGAATCGCCCGGCTGGAGGAAAAAGTGTAGACCTTGAAAGCTCAGAACTCGGAGCTGGCGTCCACGGCCAACATGCTCAGGGAACAGGTGGCACAGCTTAAACAGAAAGTCATGAACTAA	GGCAACTATATTTTTACGCGGATA	Q*RIKAERKRMRNRIAASKCRKRKLERIARLEEKV*TLKAQNSELASTANMLREQVAQLKQKVMN*
CAGTAGCGGATCAAGGCGGAGAGGAAGCGCATGAGGAACCGCATCGCTGCCTCCAAGTGCCGAAAAAGGAAGCTGGAGAGAATCGCCCGGCTGGAGGAAAAAGTGAAAACCTTGCACGCTCAGAACTCGGAGCTGGCGTCCACGGCCAACATGCTCAGGGAACAGGTGGCACAGCTTAAACAGAAAGTCATGAACTAA	GGGCCGTCTGTGCGTATATCGGTC	Q*RIKAERKRMRNRIAASKCRKRKLERIARLEEKVKTLHAQNSELASTANMLREQVAQLKQKVMN*
CAGTAGCGGATCAAGGCGGAGAGGAAGCGCATGAGGAACCGCATCGCTGCCTCCAAGTGCCGAAAAAGGAAGCTGGAGAGAATCGCCCGGCTGGAGGAAAAAGTGAAAACCTTGCTCGCTCAGAACTCGGAGCTGGCGTCCACGGCCAACATGCTCAGGGAACAGGTGGCACAGCTTAAACAGAAAGTCATGAACTAA	TGCTTTGTTATGTTCATGCAGTAG	Q*RIKAERKRMRNRIAASKCRKRKLERIARLEEKVKTLLAQNSELASTANMLREQVAQLKQKVMN*
CAGTAGCGGATCAAGGCGGAGAGGAAGCGCATGAGGAACCGCATCGCTGCCTCCAAGTGCCGAAAAAGGAAGCTGGAGAGAATCGCCCGGCAGGAGGAAAAAGTGAAAACCTTGAAAGCTCAGAACTCGGAGCTGGCGTCCACGGCCAACATGCTCAGGGAACAGGTGGCACAGCTTAAACAGAAAGTCATGAACTAA	AAGGAGTCCCTGCCTTTTCGTTGG	Q*RIKAERKRMRNRIAASKCRKRKLERIARQEEKVKTLKAQNSELASTANMLREQVAQLKQKVMN*
CAGTAGCGGATCAAGGCGGAGAGGAAGCGCATGAGGAACCGCATCGCTGCCTCCAAGTGCCGAAAAAGGAAGCTGGAGAGAATCGCCCGGTGGGAGGAAAAAGTGAAAACCTTGAAAGCTCAGAACTCGGAGCTGGCGTCCACGGCCAACATGCTCAGGGAACAGGTGGCACAGCTTAAACAGAAAGTCATGAACTAA	TTGTCTAGTTCTCTTCTTCGGGAT	Q*RIKAERKRMRNRIAASKCRKRKLERIARWEEKVKTLKAQNSELASTANMLREQVAQLKQKVMN*
CAGTAGCGGATCAAGGCGGAGAGGAAGCGCATGAGGAACCGCATCGCTGCCTCCAAGTGCCGAAAAAGGAAGCTGGAGAGAATCGCCCGGTGGGAGGAAAAAGTGAAAACCTTGAAAGCTCAGAACTCGGAGCTGGCGTCCACGGCCAACATGCTCAGGGAACAGGTGGCACAGCTTAAACAGAAAGTCATGAACTAA	GTTGGTGACAGTCTGGTTCATGTG	Q*RIKAERKRMRNRIAASKCRKRKLERIARWEEKVKTLKAQNSELASTANMLREQVAQLKQKVMN*
CAGTAGCGGATCAAGGCGGAGAGGAAGCGCATGAGGAACCGCATCGCTGCCTCCAAGTGCCGAAAAAGGAAGCTGGAGAGAATCGCCCGGCTGGAGGAAAAAGTGAAAACCGCCAAAGCTCAGAACTCGGAGCTGGCGTCCACGGCCAACATGCTCAGGGAACAGGTGGCACAGCTTAAACAGAAAGTCATGAACTAA	TGTCTCTGTGCTTGGTCATTTGTT	Q*RIKAERKRMRNRIAASKCRKRKLERIARLEEKVKTAKAQNSELASTANMLREQVAQLKQKVMN*
CAGTAGCGGATCAAGGCGGAGAGGAAGCGCATGAGGAACCGCATCGCTGCCTCCAAGTGCCGAAAAAGGAAGCTGGAGAGAATCGCCCGGCTGGAGGAAAAAGTGAAAACCTTTAAAGCTCAGAACTCGGAGCTGGCGTCCACGGCCAACATGCTCAACGAACAGGTGGCACAGCTTAAACAGAAAGTCATGAACTAA	AATTCAGTCCAGGTAGTCTGTTGT	Q*RIKAERKRMRNRIAASKCRKRKLERIARLEEKVKTFKAQNSELASTANMLNEQVAQLKQKVMN*
CAGTAGCGGATCAAGGCGGAGAGGAAGCGCATGAGGAACCGCATCGCTGCCTCCAAGTGCCGAAAAAGGAAGCTGGAGAGAATCGCCCGGCTGGAGGAAAAAGTGAAAACCCCCAAAGCTCAGAACTCGGAGCTGGCGTCCACGGCCAACATGCTCAGGGAACAGGTGGCACAGCTTAAACAGAAAGTCATGAACTAA	CGCTTTTTGGTCTTGTTTTCCGCT	Q*RIKAERKRMRNRIAASKCRKRKLERIARLEEKVKTPKAQNSELASTANMLREQVAQLKQKVMN*
CAGTAGCGGATCAAGGCGGAGAGGAAGCGCATGAGGAACCGCATCGCTGCCTCCAAGTGCCGAAAAAGGAAGCTGGAGAGAATCGCCCGGCTGGAGGAAAAAGTGAAAACCTGGAAAGCTCAGAACTCGGAGCTGGCGTCCACGGCCAACATGCTCAGGGAACAGGTGGCACAGCTTAAACAGAAAGTCATGAACTAA	TCTTGCCACCCTGGACTTTGCTCT	Q*RIKAERKRMRNRIAASKCRKRKLERIARLEEKVKTWKAQNSELASTANMLREQVAQLKQKVMN*
CAGTAGCGGATCAAGGCGGAGAGGAAGCGCATGAGGAACCGCATCGCTGCCTCCAAGTGCCGAAAAAGGAAGCTGGAGAGAATCGCCCGGCTGGAGGAAAAAGTGAAAACCTTGAAAGCTCAGAACTCGGAGCCGGCGTCCACGGCCAACATGCTCAGGGAACAGGTGGCACAGCTTAAACAGAAAGTCATGAACTAA	CGCCTGTTCGTTGACTGCTTGTTT	Q*RIKAERKRMRNRIAASKCRKRKLERIARLEEKVKTLKAQNSEPASTANMLREQVAQLKQKVMN*
CAGTAGCGGATCAAGGCGGAGAGGAAGCGCATGAGGAACCGCATCGCTGCCTCCAAGTGCCGAAAAAGGAAGCTGGAGAGAATCGCCCGGCTGGAGGAAAAAGTGAAAACCTTGAAAGCTCAGAACTCGGAGCTGGCGTCCACGGCCAACGGGCTCAGGGAACAGGTGGCACAGCTTAAACAGAAAGTCATGAACTAA	AGCCGTTTCTCCGTTTATGGGCGT	Q*RIKAERKRMRNRIAASKCRKRKLERIARLEEKVKTLKAQNSELASTANGLREQVAQLKQKVMN*
CAGTAGCGGATCAAGGCGGAGAGGAAGCGCATGAGGAACCGCATCGCTGCCTCCAAGTGCCGAAAAAGGAAGCTGGAGAGAATCGCCCGGCTGGAGGAAAAAGTGAAAACCTTGAAAGCTCAGAACTCGGAGCTGGCGTCCACGGCCAACAACCTCAGGGAACAGGTGGCACAGCTTAAACAGAAAGTCATGAACTAA	TGCTGGCCTTCGTGTAGCCCTCAG	Q*RIKAERKRMRNRIAASKCRKRKLERIARLEEKVKTLKAQNSELASTANNLREQVAQLKQKVMN*
CAGTAGCGGATCAAGGCGGAGAGGAAGCGCATGAGGAACCGCATCGCTGCCTCCAAGTGCCGAAAAAGGAAGCTGGAGAGAATCGCCCGGCTGGAGGAAAAAGTGAAAACCTTGAAAGCTCAGGAGTCGGAGCTGGCGTCCACGGCCAACATGCTCAGGGAACAGGTGGCACAGCTTAAACAGAAAGTCATGAACTAA	CGTCGTGTTCCGGTTCTGCGGGCT	Q*RIKAERKRMRNRIAASKCRKRKLERIARLEEKVKTLKAQESELASTANMLREQVAQLKQKVMN*
CAGTAGCGGATCAAGGCGGAGAGGAAGCGCATGAGGAACCGCATCGCTGCCTCCAAGTGCCGAAAAAGGAAGCTGGAGAGAATCGCCCGGCTGGAGGAAAAAGTGAAAACCTTGAAAGCTCAGGGCTCGGAGCTGGCGTCCACGGCCAACATGCTCAGGGAACAGGTGGCACAGCTTAAACAGAAAGTCATGAACTAA	TTTCTTGCTTGTATTTTTGTGGTT	Q*RIKAERKRMRNRIAASKCRKRKLERIARLEEKVKTLKAQGSELASTANMLREQVAQLKQKVMN*
CAGTAGCGGATCAAGGCGGAGAGGAAGCGCATGAGGAACCGCATCGCTGCCTCCAAGTGCCGAAAAAGGAAGCTGGAGAGAATCGCCCGGCTGGAGGAAAAAGTGAAAACCTTGAAAGCTCAGTCGTCGGAGCTGGCGTCCACGGCCAACATGCTCAGGGAACAGGTGGCACAGCTTAAACAGAAAGTCATGAACTAA	TAGTTCGGTGGTGGGGTTTCGTAT	Q*RIKAERKRMRNRIAASKCRKRKLERIARLEEKVKTLKAQSSELASTANMLREQVAQLKQKVMN*
CAGTAGCGGATCAAGGCGGAGAGGAAGCGCATGAGGAACCGCATCGCTGCCTCCAAGTGCCGAAAAAGGAAGCTGGAGAGAATCGCCCGGCTGGAGGAAAAAGTGAAAACCTTGAAAGCTCAGACCTCGGAGCTGGCGTCCACGGCCAACATGCTCAGGGAACAGGTGGCACAGCTTAAACAGAAAGTCATGAACTAA	GTTTTGTCCTATGTGGGCGGCGGT	Q*RIKAERKRMRNRIAASKCRKRKLERIARLEEKVKTLKAQTSELASTANMLREQVAQLKQKVMN*
CAGTAGCGGATCAAGGCGGAGAGGAAGCGCATGAGGAACCGCATCGCTGCCTCCAAGTGCCGAAAAAGGAAGCTGGAGAGAATCGCCCGGCTGGAGGAAAAAGTGAAAACCTTGAAAGCTCAGAACTCGGAGCTGGCGTCCACGGCCAACATGCTCAGGGAACACGTGGCACAGCTTAAACAGAAAGTCATGAACTAA	TCATTCCTACTTCTATTGGTTTGC	Q*RIKAERKRMRNRIAASKCRKRKLERIARLEEKVKTLKAQNSELASTANMLREHVAQLKQKVMN*
CAGTAGCGGATCAAGGCGGAGAGGAAGCGCATGAGGAACCGCATCGCTGCCTCCAAGTGCCGAAAAAGGAAGCTGGAGAGAATCGCCCGGCTGGAGGAAAAAGTGAAAACCTTGAAAGCTCAGAACTCGGAGCTGGCGTCCACGGCCAACATGCTCAGGGAACAGGTGGCAGCGCTTAAACAGAAAGTCATGAACTAA	CTTCATGATGGACGTAATATTTGG	Q*RIKAERKRMRNRIAASKCRKRKLERIARLEEKVKTLKAQNSELASTANMLREQVAALKQKVMN*
CAGTAGCGGATCAAGGCGGAGAGGAAGCGCATGAGGAACCGCATCGCTGCCTCCAAGTGCCGAAAAATGAAGCTGGAGAGAATCGCCCGGCTGGAGGAAAAAGTGAAAACCTTGAAAGCTCAGAACTCGGAGCTGGCGTCCTGGGCCAACATGCTCAGGGAACAGGTGGCACAGCTTAAACAGAAAGTCATGAACTAA	TTTTTCACGGTATATATGAACTCT	Q*RIKAERKRMRNRIAASKCRKMKLERIARLEEKVKTLKAQNSELASWANMLREQVAQLKQKVMN*
CAGTAGCGGATCAAGGCGGAGAGGAAGCGCATGAGGAACCGCATCGCTGCCTCCAAGTGCCGAAAAAGGAAGCTGGAGAGAATCGCCGGGCTGGAGGAAAAAGTGAAAACCTTGAAAGCTCAGAACTCGGAGCTGGCGTCCACGGCCAACATGCTCAGGGAACAGGTGGCACAGCTTAAACAGAAAGTCATGAACTAA	CGCGTATAGGCAGTGTGGCGTGCC	Q*RIKAERKRMRNRIAASKCRKRKLERIAGLEEKVKTLKAQNSELASTANMLREQVAQLKQKVMN*
CAGTAGCGGATCAAGGCGGAGAGGAAGCGCATGAGGAACCGCATCGCTGCCTCCAAGTGCCGAAAAAGGAAGCTGGAGAGAATCGCCCGGCTGGAGGAAAAAGTGAAAACCTTGAAAGCTCAGAACGGGGAGCTGGCGTCCACGGCCAACATGCTCAGGGAACAGGTGGCACAGCTTAAACAGAAAGTCATGAACTAA	CGACGTGAAGGTGCTAGGTTTGAG	Q*RIKAERKRMRNRIAASKCRKRKLERIARLEEKVKTLKAQNGELASTANMLREQVAQLKQKVMN*
CAGTAGCGGATCAAGGCGGAGAGGAAGCGCATGAGGAACCGCATCGCTGCCTCCAAGTGCCGAAAAAGGAAGCTGGAGAGAATCGCCCGGCTGGAGGAAAAAGTGAAAACCTTGAAAGCTCAGAACCGGGAGCTGGCGTCCACGGCCAACATGCTCAGGGAACAGGTGGCACAGCTTAAACAGAAAGTCATGAACTAA	CCGTTTTCTTTTTCCGTTCATTGC	Q*RIKAERKRMRNRIAASKCRKRKLERIARLEEKVKTLKAQNRELASTANMLREQVAQLKQKVMN*
CAGTAGCGGATCAAGGCGGAGAGGAAGCGCATGAGGAACCGCATCGCTGCCTCCAAGTGCCGAAAAAGGAAGCTGGAGAGAATCGCCCGGCTGGAGGAAAAAGTGAAAACCTTGAAAGCTCAGAACTCGGAGCTGGCGATGACGGCCAACATGCTCAGGGAACAGGTGGCACAGCTTAAACAGAAAGTCATGAACTAA	GTGTGTGTTATTTTTTGGGGGGAC	Q*RIKAERKRMRNRIAASKCRKRKLERIARLEEKVKTLKAQNSELAMTANMLREQVAQLKQKVMN*
CAGTAGCGGATCAAGGCGGAGAGGAAGCGCATGAGGAACCGCATCGCTGCCTCCAAGTGCCGAAAAAGGAAGCTGGAGAGAATCGCCCGGCTGGAGGAAAAAGTGAAAACCTTGAAAGCTCAGAACTCGGAGCTGGCGCAGACGGCCAACATGCTCAGGGAACAGGTGGCACAGCTTAAACAGAAAGTCATGAACTAA	TCGTCGTGCCTCTGGGGAGTGCTG	Q*RIKAERKRMRNRIAASKCRKRKLERIARLEEKVKTLKAQNSELAQTANMLREQVAQLKQKVMN*
CAGTAGCGGATCAAGGCGGAGAGGAAGCGCATGAGGAACCGCATCGCTGCCTCCAAGTGCCGAAAAAGGAAGCTGGAGAGAATCGCCCGGCTGGAGGAAAAAGTGAAAATCTTGAAAGCTCAGAACTCGGAGCTGGCGTCCACGGCCAACATGCTCAGGGAACAGGTGGCACAGCTTAAACAGAAAGTCATGAACTAA	CTGTCATATTTGCGATCGCTTTCT	Q*RIKAERKRMRNRIAASKCRKRKLERIARLEEKVKILKAQNSELASTANMLREQVAQLKQKVMN*
CAGTAGCGGATCAAGGCGGAGAGGAAGCGCATGAGGAACCGCATCGCTGCCTCCAAGTGCCGAAAAAGGAAGCTGGAGAGAATCGCCCGGCTGGAGGAAAAAGTGAAACGCTTGAAAGCTCAGAACTCGGAGCTGGCGTCCACGGCCAACATGCTCAGGGAACAGGTGGCACAGCTTAAACAGAAAGTCATGAACTAA	CTAGTGTTATCTTGGTTCGGTTTG	Q*RIKAERKRMRNRIAASKCRKRKLERIARLEEKVKRLKAQNSELASTANMLREQVAQLKQKVMN*
CAGTAGCGGATCAAGGCGGAGAGGAAGCGCATGAGGAACCGCATCGCTGCCTCCAAGTGCCGAAAAAGGAAGCTGGAGAGAATCGCCCGGCTGGAGGAAAAAGTGAAAACCTTGAAAGCTCAGAACTCGGAGCTGGCGTCCAGGGCCAACATGCTCAGGGAACAGGTGGCACAGCTTAAACAGAAAGTCATGAACTAA	ATCAGGTTTAGTGTCGCTTGTACT	Q*RIKAERKRMRNRIAASKCRKRKLERIARLEEKVKTLKAQNSELASRANMLREQVAQLKQKVMN*
CAGTAGCGGATCAAGGCGGAGAGGAAGCGCATGAGGAACCGCATCGCTGCCTCCAAGTGCCGAAAAAGGAAGCTGGAGAGAATCGCCCGGCTGGAGGAAAAAAGCAAAACCTTGAAAGCTCAGAACTCGGAGCTGGCGTCCACGGCCAACATGCTCAGGGAACAGGTGGCACAGCTTAAACAGAAAGTCATGAACTAA	TGCTCTAGTTCGTTCTGAAGTGTG	Q*RIKAERKRMRNRIAASKCRKRKLERIARLEEKSKTLKAQNSELASTANMLREQVAQLKQKVMN*
CAGGAGCGGATCAAGGCGGAGAGGAAGCGCATGAGGAACCGCATCGCTGCCTCCAAGTGCCGAAAAAGGAAGCTGTAGAGAATCGCCCGGCTGGAGGAAAAAGTGAAAACCTTGAAAGCTCAGAACTCGGAGCTGGCGTCCACGGCCAACATGCTCAGGGAACAGGTGGCACAGCTTAAACAGAAAGTCATGAACTAA	CAATGTGATGTATTGCTCGCGCTA	QERIKAERKRMRNRIAASKCRKRKL*RIARLEEKVKTLKAQNSELASTANMLREQVAQLKQKVMN*
CAGGAGCGGATCAAGGCGGAGAGGAAGCGCATGAGGAACCGCATCGCTGCCTCCAAGTGCCGAAAAAGGAAGCTGTAGAGAATCGCCCGGCTGGAGGAAAAAGTGAAAACCTTGAAAGGCCAGAACTCGGAGCTGGCGTCCACGGCCAACATGCTCAGGGAACAGGTGGCACAGCTTAAACAGAAAGTCATGAACTAA	GTTAGGGGGTTTCCTCTTATTTTA	QERIKAERKRMRNRIAASKCRKRKL*RIARLEEKVKTLKGQNSELASTANMLREQVAQLKQKVMN*
CAGGAGCGGATCAAGGCGGAGAGGAAGCGCATGAGGAACCGCATCGCTGCCTCCAAGTGCCGAAAAAGGAAGCTGTAGAGAATCGCCCGGCTGGAGGAAAAAGTGAAAACCTTGAAAGCTCAGAACTCGGAGCTGAAGTCCACGGCCAACATGCTCAGGGAACAGGTGGCACAGCTTAAACAGAAAGTCATGAACTAA	TGGGTTCTGGTCTTGGTATGCGTA	QERIKAERKRMRNRIAASKCRKRKL*RIARLEEKVKTLKAQNSELKSTANMLREQVAQLKQKVMN*
CAGGAGCGGATCAAGGCGGAGAGGAAGCGCATGAGGAACCGCATCGCTGCCTCCAAGTGCCGAAAAAGGAAGCTGTAGAGAATCGCCCGGCTGGAGGAAAAAGTGAAAACCTTGAAAGCTCAGAACTCGGAGCTGGCGTCCACGCCCAACATGCTCAGGGAACAGGTGGCACAGCTTAAACAGAAAGTCATGAACTAA	TAGTTCGTTTTTTCATTGTTTTCG	QERIKAERKRMRNRIAASKCRKRKL*RIARLEEKVKTLKAQNSELASTPNMLREQVAQLKQKVMN*
CAGGAGCGGATCAAGGCGGAGAGGAAGCGCATGAGGAACCGCATCGCTGCCTCCAAGTGCCGAAAAAGGAAGCTGTAGAGAATCGCCCGGCTGGAGCTCAAAGTGAAAACCTTGAAAGCTCAGAACTCGGAGCTGGCGTCCACGGCCAACATGCTCAGGGAACAGGTGGCACAGCTTAAACAGAAAGTCATGAACTAA	GGCGTATGTTTGTGTTGAGCGGAT	QERIKAERKRMRNRIAASKCRKRKL*RIARLELKVKTLKAQNSELASTANMLREQVAQLKQKVMN*
CAGGAGCGGATCAAGGCGGAGAGGAAGCGCATGAGGAACCGCATCGCTGCCTCCAAGTGCCGAAAAAGGAAGCTGTAGAGAATCGCCCGGCTGGAGTCCAAAGTGAAAACCTTGAAAGCTCAGAACTCGGAGCTGGCGTCCACGGCCAACATGCTCAGGGAACAGGTGGCACAGCTTAAACAGAAAGTCATGAACTAA	AGCTGTTGGTTCTGGGGTATTCTT	QERIKAERKRMRNRIAASKCRKRKL*RIARLESKVKTLKAQNSELASTANMLREQVAQLKQKVMN*
CAGGAGCGGATCAAGGCGGAGAGGAAGCGCATGAGGAACCGCATCGCTGCCTCCAAGTGCCGAAAAAGGAAGCTGTAGAGAATCGCCCGGCTGGAGGAAAAAGTGAAAACCTTGAAAGCTCAGAACTCGGGGCTGGCGTCCACGGCCAACATGCTCAGGGAACAGGTGGCACAGCTTAAACAGAAAGTCATGAACTAA	GTTTGTCAGGCAAGTTCCTTTTTT	QERIKAERKRMRNRIAASKCRKRKL*RIARLEEKVKTLKAQNSGLASTANMLREQVAQLKQKVMN*
CAGGAGCGGATCAAGGCGGAGAGGAAGCGCATGAGGAACCGCATCGCTGCCTCCAAGTGCCGAAAAAGGAAGCTGTAGAGAATCGCCCGGCTGGAGGAAAAAGTGAAAACCTTGAAAGCTCAGAACTCGCCGCTGGCGTCCACGGCCAACATGCTCAGGGAACAGGTGGCACAGCTTAAACAGAAAGTCATGAACTAA	ATCTTTAGTGGACACGTTGCGGTG	QERIKAERKRMRNRIAASKCRKRKL*RIARLEEKVKTLKAQNSPLASTANMLREQVAQLKQKVMN*
CAGGAGCGGATCAAGGCGGAGAGGAAGCGCATGAGGAACCGCATCGCTGCCTCCAAGTGCCGAAAAAGGAAGCTGTAGAGAATCGCCCGGCTGGAGGAAAAAGTGAAAACCTTGAAAGCTCAGAACTCGGAGCTGGCGTCCACGGCCAACATGCTCAGGTCGCAGGTGGCACAGCTTAAACAGAAAGTCATGAACTAA	GTTGACCTCTGGTCACCGCTGTGG	QERIKAERKRMRNRIAASKCRKRKL*RIARLEEKVKTLKAQNSELASTANMLRSQVAQLKQKVMN*
CAGGAGCGGATCAAGGCGGAGAGGAAGCGCATGAGGAACCGCATCGCTGCCTCCAAGTGCCGAAAAAGGAAGCTGTAGAGATTCGCCCGGCTGGAGGAAAAAGTGAAAACCTTGAAAGCTCAGAACTCGGAGCTGGCGTCCACGGCCAACATGCTCAGGGAACAGGTGGCACAGCTTAAACAGAAAGTCATGAACTAA	ACTGTGACGGTGGTAGCCCACGGG	QERIKAERKRMRNRIAASKCRKRKL*RFARLEEKVKTLKAQNSELASTANMLREQVAQLKQKVMN*
CAGGAGCGGATCAAGGCGGAGAGGAAGCGCATGAGGAACCGCATCGCTGCCTCCAAGTGCCGAAAAAGGAAGCTGTAGAGAATCGCCCGGCTGGAGGAAAAAGTGAAAACCTTGGGGGCTCAGAACTCGGAGCTGGAGTCCACGGCCAACATGCTCAGGGAACAGGTGGCACAGCTTAAACAGAAAGTCATGAACTAA	TGTCACACTGGTCGTATGTGGGTT	QERIKAERKRMRNRIAASKCRKRKL*RIARLEEKVKTLGAQNSELESTANMLREQVAQLKQKVMN*
CAGGAGCGGATCAAGGCGGAGAGGAAGCGCATGAGGAACCGCATCGCTGCCTCCAAGTGCCGAAAAAGGAAGCTGTAGAGAATCGCCCGGCTGGAGGAAAAAGTGAAAACCTTGCCCGCTCAGAACTCGGAGCTGGCGTCCACGGCCAACATGCTCAGGGAACAGGTGGCACAGCTTAAACAGAAAGTCATGAACTAA	TTAGTCCTATGTACGTGGTATTCT	QERIKAERKRMRNRIAASKCRKRKL*RIARLEEKVKTLPAQNSELASTANMLREQVAQLKQKVMN*
CAGGAGCGGATCAAGGCGGAGAGGAAGCGCATGAGGAACCGCATCGCTGCCTCCAAGTGCCGAAAAAGGAAGCTGTAGAGAATCGCCCGGCTGGAGGAAAAAGTGAAAACCTTGAGCGCTCAGAACTCGGAGCTGGCGTCCACGGCCAACATGCTCAGGGAACAGGTGGCACAGCTTAAACAGAAAGTCATGAACTAA	GTTGTCGCCGTGTCATGGCACATG	QERIKAERKRMRNRIAASKCRKRKL*RIARLEEKVKTLSAQNSELASTANMLREQVAQLKQKVMN*
CAGGAGCGGATCAAGGCGGAGAGGAAGCGCATGAGGAACCGCATCGCTGCCTCCAAGTGCCGAAAAAGGAAGCTGTAGAGAATCGCCCGGCTGGAGGAAAAAGTGAAAACCGGGAAAGCTCAGAACTCGGAGCTGGCGTCCACGGCCAACATGCTCAGGGAACAGGTGGCACAGCTTAAACAGAAAGTCATGAACTAA	TGGTTGTAGTGGTCGGGCACGGTC	QERIKAERKRMRNRIAASKCRKRKL*RIARLEEKVKTGKAQNSELASTANMLREQVAQLKQKVMN*
CAGGAGCGGATCAAGGCGGAGAGGAAGCGCATGAGGAACCGCATCGCTGCCTCCAAGTGCCGAAAAAGGAAGCTGTAGAGAATCGCCCGGCTGGAGGAAAAAGTGAAAACCTTGAAAGCTCAGAACTCGGAGGGGGCGTCCACGGCCAACATGCTCAGGGAACAGGTGGCACAGCTTAAACAGAAAGTCATGAACTAA	CTTTTGTCGGTTGTTGAGCGTTTT	QERIKAERKRMRNRIAASKCRKRKL*RIARLEEKVKTLKAQNSEGASTANMLREQVAQLKQKVMN*
CAGGAGCGGATCAAGGCGGAGAGGAAGCGCATGAGGAACCGCATCGCTGCCTCCAAGTGCCGAAAAAGGAAGCTGTAGAGAATCGCCCGGCTGGAGGAAAAAGTGAAAACCTTGAAAGCTCAGAACTCGGAGCTGGCGTCCACGGCCAACATGAGCAGGGAACAGGTGGCACAGCTTAAACAGAAAGTCATGAACTAA	TGCATGTGTGATTGGGTCCGAATG	QERIKAERKRMRNRIAASKCRKRKL*RIARLEEKVKTLKAQNSELASTANMSREQVAQLKQKVMN*
CAGGAGCGGATCAAGGCGGAGAGGAAGCGCATGAGGAACCGCATCGCTGCCTCCAAGTGCCGAAAAAGGAAGCTGTAGAGAATCGCCCGGCTGGAGGAAAAAGTGAAAACCTTGAAAGCTCAGATGTCGGAGCTGGCGTCCACGGCCAACATGCTCAGGGAACAGGTGGCACAGCTTAAACAGAAAGTCATGAACTAA	GAGCGAATACCGTCCAGTCGCGCG	QERIKAERKRMRNRIAASKCRKRKL*RIARLEEKVKTLKAQMSELASTANMLREQVAQLKQKVMN*
CAGGAGCGGATCAAGGCGGAGAGGAAGCGCATGAGGAACCGCATCGCTGCCTCCAAGTGCCGAAAAAGGAAGCTGTAGAGAATCGCCCGGCTGGAGGAAAAAGTGAAAACCTTGAAAGCTCAGGTGTCGGAGCTGGCGTCCACGGCCAACATGCTCAGGGAACAGGTGGCACAGCTTAAACAGAAAGTCATGAACTAA	TGTATTGCGCTAAGCTGGCTTGTG	QERIKAERKRMRNRIAASKCRKRKL*RIARLEEKVKTLKAQVSELASTANMLREQVAQLKQKVMN*
CAGGAGCGGATCAAGGCGGAGAGGAAGCGCATGAGGAACCGCATCGCTGCCTCCAAGTGCCGAAAAAGGAAGCTGTAGAGAATCGCCCGGCTGGAGGAAAAAGTGAAAACCTTGAAAGCTGTGAACTCGGAGCTGGCGTCCACGGCCAACATGCTCAGGGAACAGGTGGCACAGCTTAAACAGAAAGTCATGAACTAA	TGGGAGGCGTCATGGTTTGGTGCC	QERIKAERKRMRNRIAASKCRKRKL*RIARLEEKVKTLKAVNSELASTANMLREQVAQLKQKVMN*
CAGGAGCGGATCAAGGCGGAGAGGAAGCGCATGAGGAACCGCATCGCTGCCTCCAAGTGCCGAAAAAGGAAGCTGTAGAGAATCGCCCGGCTGGAGGAAAAAGTGAAAACCTTGAAAGCTCAGAACTCGGAGCTGGCGTCCACGGCCAACATGCTCAGGGAACAGGTGGCACCCCTTAAACAGAAAGTCATGAACTAA	GGGGAAGGTTTGTTGCGGCTCAAA	QERIKAERKRMRNRIAASKCRKRKL*RIARLEEKVKTLKAQNSELASTANMLREQVAPLKQKVMN*
CAGGAGCGGATCAAGGCGGAGAGGAAGCGCATGAGGAACCGCATCGCTGCCTCCAAGTGCCGAAAAAGGAAGCTGTAGAGAATCGCCACCCTGGAGGAAAAAGTGAAAACCTTGAAAGCTCAGAACTCGGAGCTGGCGTCCACGGCCAACATGCTCAGGGAACAGGTGGCACAGCTTAAACAGAAAGTCATGAACTAA	TTTTGGATTGTTGTTGGGGTGAAT	QERIKAERKRMRNRIAASKCRKRKL*RIATLEEKVKTLKAQNSELASTANMLREQVAQLKQKVMN*
CAGGAGCGGATCAAGGCGGAGAGGAAGCGCATGAGGAACCGCATCGCTGCCTCCAAGTGCCGAAAAAGGAAGCTGTAGAGAATCGCCCGGCTGGAGGAAAAAGTGAAAACCTTGAAAGCTCAGAACGGGGAGCTGGCGCCCACGGCCAACATGCTCAGGGAACAGGTGGCACAGCTTAAACAGAAAGTCATGAACTAA	TTAGAGCAGGTCTCGTGTGTGTAT	QERIKAERKRMRNRIAASKCRKRKL*RIARLEEKVKTLKAQNGELAPTANMLREQVAQLKQKVMN*
CAGGAGCGGATCAAGGCGGAGAGGAAGCGCATGAGGAACCGCATCGCTGCCTCCAAGTGCCGAAAAAGGAAGCTGTAGAGAATCGCCCGGCTGGAGGAAAAAGTGAAAACCTTGAAAGCTCAGAACTCGGAGCTGGCGGCCACGGCCAACATGCTCAGGGAACAGGTGGCACAGCTTAAACAGAAAGTCATTAACTAA	CATGGTGGAGTGGTATGGGTCGAT	QERIKAERKRMRNRIAASKCRKRKL*RIARLEEKVKTLKAQNSELAATANMLREQVAQLKQKVIN*
CAGGAGCGGATCAAGGCGGAGAGGAAGCGCATGAGGAACCGCATCGCTGCCTCCAAGTGCCGAAAAAGGAAGCTGTAGAGAATCGCCCGGCTGGAGGAAAAAGTGAAAACCTTGAAAGCTCAGAACTCGGAGCTGGCGGGGACGGCCAACATGCTCAGGGAACAGGTGGCACAGCTTAAACAGAAAGTCATGAACTAA	CTCTAACAGCTGAATATATCTGGG	QERIKAERKRMRNRIAASKCRKRKL*RIARLEEKVKTLKAQNSELAGTANMLREQVAQLKQKVMN*
CAGGAGCGGATCAAGGCGGAGAGGAAGCGCATGAGGAACCGCATCGCTGCCTCCAAGTGCCGAAAAAGGAAGCTGTAGAGAATCGCCCGGCTGGAGGAAAAAGTGAAAACCTTGAAAGCTCAGAACTCGGAGCTGGCGCCGACGGCCAACATGCTCAGGGAACAGGTGGCACAGCTTAAACAGAAAGTCATGAACTAA	TTTATGACAAGTCGAGTTTGTGGT	QERIKAERKRMRNRIAASKCRKRKL*RIARLEEKVKTLKAQNSELAPTANMLREQVAQLKQKVMN*
CAGGAGCGGATCAAGGCGGAGAGGAAGCGCATGAGGAACCGCATCGCTGCCTCCAAGTGCCGAAAAAGGAAGCTGTAGAGAATCGCCCGGCTGGAGGAAAAAGTGAAAGGGTTGAAAGCTCAGAACTCGGAGCTGGCGTCCACGGCCAACATGCTCAGGGAACAGGTGGCACAGCTTAAACAGAAAGTCATGAACTAA	TGTTGCATTGTATGTTGTTCGTAT	QERIKAERKRMRNRIAASKCRKRKL*RIARLEEKVKGLKAQNSELASTANMLREQVAQLKQKVMN*
CAGGAGCGGATCAAGGCGGAGAGGAAGCGCATGAGGAACCGCATCGCTGCCTCCAAGTGCCGAAAAAGGAAGCTGTAGAGAATCGCCCGGCTGGAGGAAAAAGTGAAAACCTTGAAAGCTCAGAACTCGGAGCTGGCGTCCGGGGCCAACATGCTCAGGGAACAGGTGGCACAGCTTAAACAGAAAGTCATGAACTAA	TGGTTGTAGTTGTTTGTTTTTGTT	QERIKAERKRMRNRIAASKCRKRKL*RIARLEEKVKTLKAQNSELASGANMLREQVAQLKQKVMN*
CAGGAGCGGATCAAGGCGGAGAGGAAGCGCATGAGGAACCGCATCGCTGCCTCCAAGTGCCGAAAAAGGAAGCTGTAGAGAATCGCCCGGCTGGAGGAAAAAGTGAAAACCTTGAAAGCTCAGAACTCGGAGCTGGCGTCCATGGCCAACATGCTCAGGGAACAGGTGGCACAGCTTAAACAGAAAGTCATGAACTAA	GGGTTTAAGAATAATTCGGGGTTT	QERIKAERKRMRNRIAASKCRKRKL*RIARLEEKVKTLKAQNSELASMANMLREQVAQLKQKVMN*
CAGGAGCGGATCAAGGCGGAGAGGAAGCGCATGAGGAACCGCATCGCTGCCTCCAAGTGCCGAAAAAGGAAGCTGTAGAGAATCGCCCGGCTGGAGGAAAAGTGAAAGAGTTGAAAGCTCAGAACTCGGAGCTGGCGTCCACGGCCAACATGCTCAGGGAACAGGTGGCACAGCTTAAACAGAAAGTCATGAACTAA	TTTATGTGCCGTCATTATGACCTT	QERIKAERKRMRNRIAASKCRKRKL*RIARLEEK*KS*KLRTRSWRPRPTCSGNRWHSLNRKS*TN
CAGGAGCGGATCAAGGCGGAGAGGAAGCGCATGAGGAACCGCATCGCTGCCTCCAAGTGCCGAAAAAGGAAGCTGGATAGAATCGCCCGGCTGGAGGAAAAAGTGAAAACCTTGAAAGCTCAGAACTCGGAGCTGGCGTCCACGGCCAACATGCTCAGGGAACAGGTGGCACAGCTTAAACAGAAAGTCATGAACTAA	TTGGTTGTGCTGCGCGGTATGGTC	QERIKAERKRMRNRIAASKCRKRKLDRIARLEEKVKTLKAQNSELASTANMLREQVAQLKQKVMN*
CAGGAGCGGATCAAGGCGGAGAGGAAGCGCATGAGGAACCGCATCGCTGCCTCCAAGTGCCGAAAAAGGAAGCTGGATAGAATCGCCCGGCTGGAGGAAAAAGTGAAAACCTTGAAAGCTCAGAACTCGGAGCTGGCGTCCACGGCCAACATGCTCAGGGAACAGGTGGCACAGCTTAAACAGAAAGTCATGAACTAA	CTTTTCAGTGTTTCGTTCGAGCTA	QERIKAERKRMRNRIAASKCRKRKLDRIARLEEKVKTLKAQNSELASTANMLREQVAQLKQKVMN*
CAGGAGCGGATCAAGGCGGAGAGGAAGCGCATGAGGAACCGCATCGCTGCCTCCAAGTGCCGAAAAAGGAAGCTGGATAGAATCTTGCGGCTGGAGGAAAAAGTGAAAACCTTGAAAGCTCAGAACTCGGAGCTGGCGTCCACGGCCAACATGCTCAGGGAACAGGTGGCACAGCTTAAACAGAAAGTCATGAACTAA	GTTTCCTTGTAGGTTGGGATGCCT	QERIKAERKRMRNRIAASKCRKRKLDRILRLEEKVKTLKAQNSELASTANMLREQVAQLKQKVMN*
CAGGAGCGGATCAAGGCGGAGAGGAAGCGCATGAGGAACCGCATCGCTGCCTCCAAGTGCCGAAAAAGGAAGCTGGATAGAATCGCCCGGCTGGAGGAAAAAGTGAAAACCTTGAAACGCCAGAACTCGGAGCTGGCGTCCACGGCCAACATGCTCAGGGAACAGGTGGCACAGCTTAAACAGAAAGTCATGAACTAA	TGCATTTCTTGCGCAAGTTCAGTG	QERIKAERKRMRNRIAASKCRKRKLDRIARLEEKVKTLKRQNSELASTANMLREQVAQLKQKVMN*
CAGGAGCGGATCAAGGCGGAGAGGAAGCGCATGAGGAACCGCATCGCTGCCTCCAAGTGCCGAAAAAGGAAGCTGGATAGAATCGCCCGGCTGGAGGAAAAAGTGAAAACCTTGAAAGCTCAGAACTCGGAGCTGGCGTCCACGGCCAACATGCTCAGGGAACAGGTGGTGCAGCTTAAACAGAAAGTCATGAACTAA	GCATAACTCGTTTGATTGGTCTGG	QERIKAERKRMRNRIAASKCRKRKLDRIARLEEKVKTLKAQNSELASTANMLREQVVQLKQKVMN*
CAGGAGCGGATCAAGGCGGAGAGGAAGCGCATGAGGAACCGCATCGCTGCCTCCAAGTGCCGAAAAAGGAAGCTGGATAGAATCGCCCGGCTGGGGGAAAAAGTGAAAACCTTGAAAGCTCAGAACTCGGAGCTGGCGTCCACGGCCAACATGCTCAGGGAACAGGTGGCACAGCTTAAACAGAAAGTCATGAACTAA	TGCGTGTATTTTTGTGTGAACAAG	QERIKAERKRMRNRIAASKCRKRKLDRIARLGEKVKTLKAQNSELASTANMLREQVAQLKQKVMN*
CAGGAGCGGATCAAGGCGGAGAGGAAGCGCATGAGGAACCGCATCGCTGCCTCCAAGTGCCGAAAAAGGAAGCTGGATAGAATCGCCCGGCTGGAGCCCAAAGTGAAAACCTTGAAAGCTCAGAACTCGGAGCTGGCGTCCACGGCCAACATGCTCAGGGAACAGGTGGCACAGCTTAAACAGAAAGTCATGAACTAA	GTTGTAGTGTTAGTTTATCGATTG	QERIKAERKRMRNRIAASKCRKRKLDRIARLEPKVKTLKAQNSELASTANMLREQVAQLKQKVMN*
CAGGAGCGGATCAAGGCGGAGAGGAAGCGCATGAGGAACCGCATCGCTGCCTCCAAGTGCCGAAAAAGGAAGCTGGATAGAATCGCCCGGCTGGAGGAAAAAGTGAAAACCTTGAAAGCTCAGAACTCGGAGCTGGCGTCCACGGCCAACATGCTCAGGGTGCAGGTGGCACAGCTTAAACAGAAAGTCATGAACTAA	CCAAAGGGGGCTCGTTTACGCGTT	QERIKAERKRMRNRIAASKCRKRKLDRIARLEEKVKTLKAQNSELASTANMLRVQVAQLKQKVMN*
CAGGAGCGGATCAAGGCGGAGAGGAAGCGCATGAGGAACCGCATCGCTGCCTCCAAGTGCCGAAAAAGGAAGCTGGATAGAATCGCCCGGCTGGAGGAACCCGTGAAAACCTTGAAAGCTCAGAACTCGGAGCTGGCGTCCACGGCCAACATGCTCAGGGAACAGGTGGCACAGCTTAAACAGAAAGTCATGAACTAA	GTGCCGGTTTCGTTTTGCCTGAAG	QERIKAERKRMRNRIAASKCRKRKLDRIARLEEPVKTLKAQNSELASTANMLREQVAQLKQKVMN*
CAGGAGCGGATCAAGGCGGAGAGGAAGCGCATGAGGAACCGCATCGCTGCCTCCAAGTGCCGAAAAAGGAAGCTGGATAGAATCGCCCGGCTGGAGGAACAGGTGAAAACCTTGAAAGCTCAGAACTCGGAGCTGGCGTCCACGGCCAACATGCTCAGGGAACAGGTGGCACAGCTTAAACAGAAAGTCATGAACTAA	ACTGGATGGGATGTTTGTACTCTG	QERIKAERKRMRNRIAASKCRKRKLDRIARLEEQVKTLKAQNSELASTANMLREQVAQLKQKVMN*
CAGGAGCGGATCAAGGCGGAGAGGAAGCGCATGAGGAACCGCATCGCTGCCTCCAAGTGCCGAAAAAGGAAGCTGGATAGAATCGCCCGGCTGGAGGAAAAAGTGGGGACCTTGAAAGCTCAGAACTCGGAGCTGGCGTCCACGGCCAACATGCTCAGGGAACAGGTGGCACAGCTTAAACAGAAAGTCATGAACTAA	TTCCATATCCTTGTTCTCGGTTTT	QERIKAERKRMRNRIAASKCRKRKLDRIARLEEKVGTLKAQNSELASTANMLREQVAQLKQKVMN*
CAGGAGCGGATCAAGGCGGAGAGGAAGCGCATGAGGAACCGCATCGCTGCCTCCAAGTGCCGAAAAAGGAAGCTGGATAGAATCGCCCGGCTGGAGGAAAAAGTGAAAACCTTGGAGGCTCAGAACTCGGAGCTGGCGTCCACGGCCAACATGCTCAGGGAACAGGTGGCACAGCTTAAACAGAAAGTCATGAACTAA	GGTCTTTTTGGGTTGGACATATGT	QERIKAERKRMRNRIAASKCRKRKLDRIARLEEKVKTLEAQNSELASTANMLREQVAQLKQKVMN*
CAGGAGCGGATCAAGGCGGAGAGGAAGCGCATGAGGAACCGCATCGCTGCCTCCAAGTGCCGAAAAAGGAAGCTGGATAGAATCGCCCGGCTGGAGGAAAAAGTGAAAACCTTGGGGGCTCAGAACTCGGAGCTGGCGTCCACGGCCAACATGCTCAGGGAACAGGTGGCACAGCTTAAACAGAAAGTCATGAACTAA	TAGTGACTAATGATTTTTCCAGGT	QERIKAERKRMRNRIAASKCRKRKLDRIARLEEKVKTLGAQNSELASTANMLREQVAQLKQKVMN*
CAGGAGCGGATCAAGGCGGAGAGGAAGCGCATGAGGAACCGCATCGCTGCCTCCAAGTGCCGAAAAAGGAAGCTGGATAGAATCGCCCGGCTGGAGGAAAAAGTGAAAACCTTGAAAGCTCAGAACTCGGAGCCGGCGTCCACGGCCAACATGCTCAGGGAACAGGTGGCACAGCTTAAACAGAAAGTCATGAACTAA	CTATTCTTGATACGTGTTGTATAC	QERIKAERKRMRNRIAASKCRKRKLDRIARLEEKVKTLKAQNSEPASTANMLREQVAQLKQKVMN*
CAGGAGCGGATCAAGGCGGAGAGGAAGCGCATGAGGAACCGCATCGCTGCCTCCAAGTGCCGAAAAAGGAAGCTGGATAGAATCGCCCGGCTGGAGGAAAAAGTGAAAACCTTGAAAGCTCAGAACTCGGAGACCGCGTCCACGGCCAACATGCTCAGGGAACAGGTGGCACAGCTTAAACAGAAAGTCATGAACTAA	TTTTCTAAGCGGGTGTGTTGTCTG	QERIKAERKRMRNRIAASKCRKRKLDRIARLEEKVKTLKAQNSETASTANMLREQVAQLKQKVMN*
CAGGAGCGGATCAAGGCGGAGAGGAAGCGCATGAGGAACCGCATCGCTGCCTCCAAGTGCCGAAAAAGGAAGCTGGATAGAATCGCCCGGCTGGAGGAAAAAGTGAAAACCTTGAAAGCTCAGAACTCGGAGCTGGCGTCCACGGCCAACATGGCGAGGGAACAGGTGGCACAGCTTAAACAGAAAGTCATGAACTAA	GATATTGCCCTCGGGAGGCGGGGA	QERIKAERKRMRNRIAASKCRKRKLDRIARLEEKVKTLKAQNSELASTANMAREQVAQLKQKVMN*
CAGGAGCGGATCAAGGCGGAGAGGAAGCGCATGAGGAACCGCATCGCTGCCTCCAAGTGCCGAAAAAGGAAGCTGGATAGAATCGCCCGGCTGGAGGAAAAAGTGAAAACCTTGAAAGCTCAGCCCTCGGAGCTGGCGTCCACGGCCAACATGCTCAGGGAACAGGTGGCACAGCTTAAACAGAAAGTCATGAACTAA	GTTGTTGCTTCTATTGCTTTTCGG	QERIKAERKRMRNRIAASKCRKRKLDRIARLEEKVKTLKAQPSELASTANMLREQVAQLKQKVMN*
CAGGAGCGGATCAAGGCGGAGAGGAAGCGCATGAGGAACCGCATCGCTGCCTCCAAGTGCCGAAAAAGGAAGCTGGATAGAATCGCCCGGCTGGAGGAAAAAGTGAAAACCTTGAAAGCTCAGCAGTCGGAGCTGGCGTCCACGGCCAACATGCTCAGGGAACAGGTGGCACAGCTTAAACAGAAAGTCATGAACTAA	CACGTTGTTTTGACATTTTTCATG	QERIKAERKRMRNRIAASKCRKRKLDRIARLEEKVKTLKAQQSELASTANMLREQVAQLKQKVMN*
CAGGAGCGGATCAAGGCGGAGAGGAAGCGCATGAGGAACCGCATCGCTGCCTCCAAGTGCCGAAAAAGGAAGCTGGATAGAATCGCCCGGCTGGAGGAAAAAGTGAAAACCTTGAAAGCTCAGACGTCGGAGCTGGCGTCCACGGCCAACATGCTCAGGGAACAGGTGGCACAGCTTAAACAGAAAGTCATGAACTAA	GGTGTTGTGCGTAGGCGGTGAGGT	QERIKAERKRMRNRIAASKCRKRKLDRIARLEEKVKTLKAQTSELASTANMLREQVAQLKQKVMN*
CAGGAGCGGATCAAGGCGGAGAGGAAGCGCATGAGGAACCGCATCGCTGCCTCCAAGTGCCGAAAAAGGAAGCTGGATAGAATCGCCCGGCTGGAGGAAAAAGTGAAAACCTTGAAAGCTAGGAACTCGGAGCTGGCGTCCACGGCCAACATGCTCAGGGAACAGGTGGCACAGCTTAAACAGAAAGTCATGAACTAA	GCTATGGGTGGCTTATAGGTGTAC	QERIKAERKRMRNRIAASKCRKRKLDRIARLEEKVKTLKARNSELASTANMLREQVAQLKQKVMN*
CAGGAGCGGATCAAGGCGGAGAGGAAGCGCATGAGGAACCGCATCGCTGCCTCCAAGTGCCGAAAAAGGAAGCTGGATAGAATCGCCCGGCTGGAGGAAAAAGTGAAAACCTTGAAAGCTCAGAACTCGGAGCTGGCGTCCACGGCCAACATGCTCCAGGAACAGGTGGCACAGCTTAAACAGAAAGTCATGAACTAA	TTTTTCTTCTGAAGTGAGATTCAT	QERIKAERKRMRNRIAASKCRKRKLDRIARLEEKVKTLKAQNSELASTANMLQEQVAQLKQKVMN*
CAGGAGCGGATCAAGGCGGAGAGGAAGCGCATGAGGAACCGCATCGCTGCCTCCAAGTGCCGAAAAAGGAAGCTGGATAGAATCGCCCGGCTGGAGGAAAAAGTGAAAACCTTGAAAGCTCAGAACCCGGAGCTGGCGTCCACGGCCAACATGCTCAGGGAACAGGTGGCACAGCTTAAACAGAAAGTCATGAACTAA	TCTTGTCTAGGCATATCTATTGAC	QERIKAERKRMRNRIAASKCRKRKLDRIARLEEKVKTLKAQNPELASTANMLREQVAQLKQKVMN*
CAGGAGCGGATCAAGGCGGAGAGGAAGCGCATGAGGAACCGCATCGCTGCCTCCAAGTGCCGAAAAAGGAAGCTGGATAGAATCGCCCGGCTGGAGGAAAAAGTGAAAACCTTGAAAGCTCAGAACCCGGAGCTGGCGTCCACGGCCAACATGCTCAGGGAACAGGTGGCACAGCTTAAACAGAAAGTCATGAACTAA	TTGTCGTGGTTGGTGTTTTTAGGA	QERIKAERKRMRNRIAASKCRKRKLDRIARLEEKVKTLKAQNPELASTANMLREQVAQLKQKVMN*
CAGGAGCGGATCAAGGCGGAGAGGAAGCGCATGAGGAACCGCATCGCTGCCTCCAAGTGCCGAAAAAGGAAGCTGGATAGAATCGCCCGGCTGGAGGAAAAAGTGAAAACCTTGAAAGCTCAGAACTCGGAGCTGGCGAACACGGCCAACATGCTCAGGGAACAGGTGGCACAGCTTAAACAGAAAGTCATGAACTAA	AGGTTGGTACCATATGGGGTTTGT	QERIKAERKRMRNRIAASKCRKRKLDRIARLEEKVKTLKAQNSELANTANMLREQVAQLKQKVMN*
CAGGAGCGGATCAAGGCGGAGAGGAAGCGCATGAGGAACCGCATCGCTGCCTCCAAGTGCCGAAAAAGGAAGCTGGATAGAATCGCCCGGCTGGAGGAAAAAGTGAAAAGGTTGAAAGCTCAGAACTCGGAGCTGGCGTCCACGGCCAACATGCTCAGGGAACAGGTGGCACAGCTTAAACAGAAAGTCATGAACTAA	TTGTTTATCGTCGACTTTCGAGGG	QERIKAERKRMRNRIAASKCRKRKLDRIARLEEKVKRLKAQNSELASTANMLREQVAQLKQKVMN*
CAGGAGCGGATCAAGGCGGAGAGGAAGCGCATGAGGAACCGCATCGCTGCCTCCAAGTGCCGAAAAAGGAAGCTGGATAGAATCGCCCGGCTGGAGGAAAAAGTGAAAACCTTGAAAGCTCAGAACTCGGAGCTGGCGTCCACGGCCAACATGCTCAGGGAACAGCCCGCACAGCTTAAACAGAAAGTCATGAACTAA	GATTTTATAGTGGAGTGTCGCGGC	QERIKAERKRMRNRIAASKCRKRKLDRIARLEEKVKTLKAQNSELASTANMLREQPAQLKQKVMN*
CAGGAGCGGATCAAGGCGGAGAGGAAGCGCATGAGGAACCGCATCGCTGCCTCCAAGTGCCGAAAAAGGAAGCTGGGGAGAATCGCCCGGCTGGAGGAAAAAGTGAAAACCTTGAAAGCTCAGAACTCGACCCTGGCGTCCACGGCCAACATGCTCAGGGAACAGGTGGCACAGCTTAAACAGAAAGTCATGAACTAA	TTTCCGGATTTTGTAGTTTTTGGG	QERIKAERKRMRNRIAASKCRKRKLGRIARLEEKVKTLKAQNSTLASTANMLREQVAQLKQKVMN*
CAGGAGCGGATCAAGGCGGAGAGGAAGCGCATGAGGAACCGCATCGCTGCCTCCAAGTGCCGAAAAAGGAAGCTTGGAGAGAGGGGCCCGGCTGGAGGAAAAAGTGAAAACCTTGAAAGCTCAGAACTCGGAGCTGGCGTCCACGGCCAACATGCTCAGGGAACAGGTGGCACAGCTTAAACAGAAAGTCATGAACTAA	CTATATTTGTCACTTGCGACTGGC	QERIKAERKRMRNRIAASKCRKRKLGERGPAGGKSENLESSELGAGVHGQHAQGTGGTA*TESHELT
CAGGAGCGGATCAAGGCGGAGAGGAAGCGCATGAGGAACCGCATCGCTGCCTCCAAGTGCCGAAAAAGGAAGCTGAAGAGAATCAAGCGGCTGGAGGAAAAAGTGAAAACCTTGAAAGCTCAGAACTCGGAGCTGGCGTCCACGGCCAACATGCTCAGGGAACAGGTGGCACAGCTTAAACAGAAAGTCATGAACTAA	TTACTGGGTTTCTGTTTTACGGTC	QERIKAERKRMRNRIAASKCRKRKLKRIKRLEEKVKTLKAQNSELASTANMLREQVAQLKQKVMN*
CAGGATCGGATCAAGGCGGAGAGGAAGCGCATGAGGAACCGCATCGCTGCCTCCAAGTGCCGAAAAAGGAAGCTGGAGAGAATCGCCCGGCTGAACGAAAAAGTGAAAACCTTGAAAGCTCAGAACTCGGAGCTGGCGTCCACGGCCAACATGCTCAGGGAACAGGTGGCACAGCTTAAACAGAAAGTCATGAACTAA	TTCAGGGCGGCGGTGTATGAGTTC	QDRIKAERKRMRNRIAASKCRKRKLERIARLNEKVKTLKAQNSELASTANMLREQVAQLKQKVMN*
CAGGATCGGATCAAGGCGGAGAGGAAGCGCATGAGGAACCGCATCGCTGCCTCCAAGTGCCGAAAAAGGAAGCTGGAGAGAATCGCCCGGCTGGAGGAAAAAGTGAAAACCCCCAAAGCTCAGAACTCGGAGCTGGCGTCCACGGCCAACATGCTCAGGGAACAGGTGGCACAGCTTAAACAGAAAGTCATGAACTAA	TGAGGTTAGGTATTTTGGCTTTGG	QDRIKAERKRMRNRIAASKCRKRKLERIARLEEKVKTPKAQNSELASTANMLREQVAQLKQKVMN*
CAGGATCGGATCAAGGCGGAGAGGAAGCGCATGAGGAACCGCATCGCTGCCTCCAAGTGCCGAAAAAGGAAGCTGGAGAGAATCGCCCGGCTGGAGGAAAAAGTGAAAACCTTGAAAGCTCAGAACTCGGAGCTGGCGTCCACGGCCAACATGCTCAGGGAAAAGGTGGCACAGCTTAAACAGAAAGTCATGAACTAA	TCTTTTCTGTTTTTACGTTTCGCA	QDRIKAERKRMRNRIAASKCRKRKLERIARLEEKVKTLKAQNSELASTANMLREKVAQLKQKVMN*
CAGGACCGGATCAAGGCGGAGAGGAAGCGCATGAGGAACCGCATCGCTGCCTCCAAGTGCCGAAAAAGGAAGCTGGAGAGAATCGCCCGGCTGGAGGAAAAAGTGAAAACCTTGAAAGCTCAGAACCCGGAGCTGGCGTCCACGGCCAACATGCTCAGGGAACAGGTGGCACAGCTTAAACAGAAAGTCATGAACTAA	GCTTGCGTGGTCGAGGGCGTACGT	QDRIKAERKRMRNRIAASKCRKRKLERIARLEEKVKTLKAQNPELASTANMLREQVAQLKQKVMN*
CAGGATCGGATCAAGGCGGAGAGGAAGCGCATGAGGAACCGCATCGCTGCCTCCAAGTGCCGAAAAAGGAAGCTGGAGAGAATCGCCCGGCTGGAGGAAAAAGTGAAAACCTTGAAAGCTCAGAACTCGGAGCTGGCGTGCACGGCCAACATGCTCAGGGAACAGGTGGCACAGCTTAAACAGAAAGTCATGAACTAA	TGCGTTTAAGGGCGCGGTGTCATG	QDRIKAERKRMRNRIAASKCRKRKLERIARLEEKVKTLKAQNSELACTANMLREQVAQLKQKVMN*
CAGGATCGGATCAAGGCGGAGAGGAAGCGCATGAGGAACCGCATCGCTGCCTCCAAGTGCCGAAAAAGGAAGCTGGAGAGAATCGCCCGGCTGGAGGAAAAAGTGAAAACCTTGAAAGCTCAGAACTCGGAGCTGGCGTCCAGGGCCAACATGCTCAGGGAACAGGTGGCACAGCTTAAACAGAAAGTCATGAACTAA	AGCTCAGTGAGGGCCCGAATCTTT	QDRIKAERKRMRNRIAASKCRKRKLERIARLEEKVKTLKAQNSELASRANMLREQVAQLKQKVMN*
CAGGATCGGATCAAGGCGGAGAGGAAGCGCATGAGGAACCGCATCGCTGCCTCCAAGTGCCGAAAAAGGAAGCTGGAGAGAATCGCCCGGCTGGAGGAAAAAGTGAAAACCTTGAAAGCTCAGAACTCGGAGCTGGCGTCCACGGCCAACATGCTCAGGGAACAGCTGGCACAGCTTAAACAGAAAGTCATGAACTAA	TGTTACATATCGAAGGCTTTTGCG	QDRIKAERKRMRNRIAASKCRKRKLERIARLEEKVKTLKAQNSELASTANMLREQLAQLKQKVMN*
CAGGAGCGGATCAAGGCGGAGAGGAAGCGCATGAGGAACCGCATCGCTGCCTCCAAGTGCCGAAAAAGGAAGCTGGAGAGAATCGCCCGGCTGTAGGAAAAAGTGAAAACCTTGAAAGGGCAGAACTCGGAGCTGGCGTCCACGGCCAACATGCTCAGGGAACAGGTGGCACAGCTTAAACAGAAAGTCATGAACTAA	GGGCTCGGACAATTTGTTTCCAAG	QERIKAERKRMRNRIAASKCRKRKLERIARL*EKVKTLKGQNSELASTANMLREQVAQLKQKVMN*
CAGGAGCGGATCAAGGCGGAGAGGAAGCGCATGAGGAACCGCATCGCTGCCTCCAAGTGCCGAAAAAGGAAGCTGGAGAGAATCGCCCGGCTGTAGGAAAAAGTGAAAACCTTGAAAGCTCAGAACTCGGAGCTGATCTCCACGGCCAACATGCTCAGGGAACAGGTGGCACAGCTTAAACAGAAAGTCATGAACTAA	GGGTTGAGTAGACACGCAATGATT	QERIKAERKRMRNRIAASKCRKRKLERIARL*EKVKTLKAQNSELISTANMLREQVAQLKQKVMN*
CAGGAGCGGATCAAGGCGGAGAGGAAGCGCATGAGGAACCGCATCGCTGCCTCCAAGTGCCGAAAAAGGAAGCTGGAGAGAATCGCCCGGCTGTAGCTGAAAGTGAAAACCTTGAAAGCTCAGAACTCGGAGCTGGCGTCCACGGCCAACATGCTCAGGGAACAGGTGGCACAGCTTAAACAGAAAGTCATGAACTAA	TGCTTATTTTCGGTGAGTTTTATG	QERIKAERKRMRNRIAASKCRKRKLERIARL*LKVKTLKAQNSELASTANMLREQVAQLKQKVMN*
CAGGAGCGGATCAAGGCGGAGAGGAAGCGCATGAGGAACCGCATCGCTGCCTCCAAGTGCCGAAAAAGGAAGCTGGAGAGAATCGCCCGGCTGTAGGAAAAAGTGAAAACCTTGAAAGCTCAGAACTCGGAGCTGGCGTCCACGGCCAACATGCTCAGGTAACAGGTGGCACAGCTTAAACAGAAAGTCATGAACTAA	GGGTGGGGCTTATTCGGCGATGCT	QERIKAERKRMRNRIAASKCRKRKLERIARL*EKVKTLKAQNSELASTANMLR*QVAQLKQKVMN*
CAGGAGCGGATCAAGGCGGAGAGGAAGCGCATGAGGAACCGCATCGCTGCCTCCAAGTGCCGAAAAAGGAAGCTGGAGAGAATCGCCCGGCTGTAGGAAAAAGTGAAAACCTTGCAGGCTCAGAACTCGGAGCTGGCGTCCACGGCCAACATGCTCAGGGAACAGGTGGCACAGCTTAAACAGAAAGTCATGAACTAA	CGACGGTATGCATTGTCGTTTTTG	QERIKAERKRMRNRIAASKCRKRKLERIARL*EKVKTLQAQNSELASTANMLREQVAQLKQKVMN*
CAGGAGCGGATCAAGGCGGAGAGGAAGCGCATGAGGAACCGCATCGCTGCCTCCAAGTGCCGAAAAAGGAAGCTGGAGAGAATCGCCCGGCTGTAGGAAAAAGTGAAAACCTTGAAAGCTCAGAACTCGGAGCTGGCGTCCACGGCCAACACCCTCAGGGAACAGGTGGCACAGCTTAAACAGAAAGTCATGAACTAA	TTCGGCAGTTGCTGGTTACGCCGG	QERIKAERKRMRNRIAASKCRKRKLERIARL*EKVKTLKAQNSELASTANTLREQVAQLKQKVMN*
CAGGAGCGGATCAAGGCGGAGAGGAAGCGCATGAGGAACCGCATCGCTGCCTCCAAGTGCCGAAAAAGGAAGCTGGAGAGAATCGCCCGGCTGTAGGAAAAAGTGAAAACCTTGAAAGCTCAGAGCTCGGAGCTGGCGTCCACGGCCAACATGCTCAGGGAACAGGTGGCACAGCTTAAACAGAAAGTCATGAACTAA	TCCTGGTGCTACTTCGCGTGTTTG	QERIKAERKRMRNRIAASKCRKRKLERIARL*EKVKTLKAQSSELASTANMLREQVAQLKQKVMN*
CAGGAGCGGATCAAGGCGGAGAGGAAGCGCATGAGGAACCGCATCGCTGCCTCCAAGTGCCGAAAAAGGAAGCTGGAGAGAATCGCCCGGCTGTAGGAAAAAGTGAAAACCTTGAAAGCTCACAACTCGGAGCTGGCGTCCACGGCCAACATGCTCAGGGAACAGGTGGCACAGCTTAAACAGAAAGTCATGAACTAA	TGGTTGTGTATGGATGAATCGGCT	QERIKAERKRMRNRIAASKCRKRKLERIARL*EKVKTLKAHNSELASTANMLREQVAQLKQKVMN*
CAGGAGCGGATCAAGGCGGAGAGGAAGCGCATGAGGAACCGCATCGCTGCCTCCAAGTGCCGAAAAAGGAAGCTGGAGAGAATCGCCCGGCTGTAGGAAAAAGTGAAAACCTTGAAAGCTATGAACTCGGAGCTGGCGTCCACGGCCAACATGCTCAGGGAACAGGTGGCACAGCTTAAACAGAAAGTCATGAACTAA	TGCTGGAGTTAGTTTTTTTCGCTA	QERIKAERKRMRNRIAASKCRKRKLERIARL*EKVKTLKAMNSELASTANMLREQVAQLKQKVMN*
CAGGAGCGGATCAAGGCGGAGAGGAAGCGCATGAGGAACCGCATCGCTGCCTCCAAGTGCCGAAAAAGGAAGCTGGAGAGAATCGCCCGGCTGTAGGAAAAAGTGAAAACCTTGAAAGCTCAGAACGGGGAGCTGGCGTCCACGGCCAACATGCTCAGGGAACAGGTGGCACAGCTTAAACAGAAAGTCATGAACTAA	TGTATTGGCTTTATGAAGCAGTTG	QERIKAERKRMRNRIAASKCRKRKLERIARL*EKVKTLKAQNGELASTANMLREQVAQLKQKVMN*
CAGGAGCGGATCAAGGCGGAGAGGAAGCGCATGAGGAACCGCATCGCTGCCTCCAAGTGCCGAAAAAGGAAGCTGGAGAGAATCGCCCGGCTGTAGGAAAAAGTGAAAACCTTGAAAGCTCAGAACGGGGAGCTGGCGTCCACGGCCAACATGCTCAGGGAACAGGTGGCACAGCTTAAACAGAAAGTCATGAACTAA	TGTATTGGCTTTCTGGCGCGTGTT	QERIKAERKRMRNRIAASKCRKRKLERIARL*EKVKTLKAQNGELASTANMLREQVAQLKQKVMN*
CAGGAGCGGATCAAGGCGGAGAGGAAGCGCATGAGGAACCGCATCGCTGCCTCCAAGTGCCGAAAAAGGAAGCTGGAGAGAATCGCCCGGCTGTAGGAAAAAGTGAAAACCTTGAAAGCTCAGAACTCGGAGCTGGCGCGGACGGCCAACATGCTCAGGGAACAGGTGGCACAGCTTAAACAGAAAGTCATGAACTAA	TATTTTTTTTTACGGTATAGAGTT	QERIKAERKRMRNRIAASKCRKRKLERIARL*EKVKTLKAQNSELARTANMLREQVAQLKQKVMN*
CAGGAGCGGATCAAGGCGGAGAGGAAGCGCATGAGGAACCGCATCGCTGCCTCCAAGTGCCGAAAAAGGAAGCTGGAGAGAATCGCCCGGCTGTAGGAAAAAGTGAAAACCTTGAAAGCTCAGAACTCGGAGCTGGCGTCCGAGGCCAACATGCTCAGGGAACAGGTGGCACAGCTTAAACAGAAAGTCATGAACTAA	TTGGGGGGGAATCCGATATTCTTA	QERIKAERKRMRNRIAASKCRKRKLERIARL*EKVKTLKAQNSELASEANMLREQVAQLKQKVMN*
CAGGAGCGGATCAAGGCGGAGAGGAAGCGCATGAGGAACCGCATCGCTGCCTCCAAGTGCCGAAAAAGGAAGCTGGAGAGAATCGCCCGGCTGTAGGAAAAAGTGAAAACCTTGAAAGCTCAGAACTCGGAGCTGGCGTCCAAGGCCAACATGCTCAGGGAACAGGTGGCACAGCTTAAACAGAAAGTCATGAACTAA	CTGGTGCGTGCTTTTCGGACTATG	QERIKAERKRMRNRIAASKCRKRKLERIARL*EKVKTLKAQNSELASKANMLREQVAQLKQKVMN*
CAGGAGCGGATCAAGGCGGAGAGGAAGCGCATGAGGAACCGCATCGCTGCCTCCAAGTGCCGAAAAAGGAAGCTGGAGAGAATCGCCCGGCTGTAGGAAAAAGTGAAAACCTTGAAAGCTCAGAACTCGGAGCTGGCGTCCACGGCCAACATGCTCAGGGAACAGCACGCACAGCTTAAACAGAAAGTCATGAACTAA	TGACTTTTGCGTTCTTTGGATGGT	QERIKAERKRMRNRIAASKCRKRKLERIARL*EKVKTLKAQNSELASTANMLREQHAQLKQKVMN*
CAGGAGCGGATCAAGGCGGAGAGGAAGCGCATGAGGAACCGCATCGCTGCCTCCAAGTGCCGAAAAAGGAAGCTGGAGAGAATCGCCCGGCTGTAGGAAAAAGTGAAAACCTTGAAAGCTCAGAACTCGGAGCTGGCGTCCACGGCCAACATGCTCAGGGAACAGACGGCACAGCTTAAACAGAAAGTCATGAACTAA	TTCTCATATCCGTGAGGTCTCGCG	QERIKAERKRMRNRIAASKCRKRKLERIARL*EKVKTLKAQNSELASTANMLREQTAQLKQKVMN*
CAGGAGCGGATCAAGGCGGAGAGGAAGCGCATGAGGAACCGCATCGCTGCCTCCAAGTGCCGAAAAAGGAAGCTGGAGAGAATCGCCCGGCTGGCCGAAAAAGTGAAAACCTTGAAAGCTCAGAACTCGGAGCTGGAGTCCACGGCCAACATGCTCAGGGAACAGGTGGCACAGCTTAAACAGAAAGTCATGAACTAA	GCCTGCGGATTTGTACATGTTGGA	QERIKAERKRMRNRIAASKCRKRKLERIARLAEKVKTLKAQNSELESTANMLREQVAQLKQKVMN*
CAGGAGCGGATCAAGGCGGAGAGGAAGCGCATGAGGAACCGCATCGCTGCCTCCAAGTGCCGAAAAAGGAAGCTGGAGAGAATCGCCCGGCTGGCCGAAAAAGTGAAAACCTTGAAAGCTCAGAACTCGGAGCTGGCGTCCACGGCCAACATGCTCAGGGAACAGGTGGCACAGCTTAAACAGAAAGTCATTAACTAA	TGTGTCCGGGGCCTGTAGTATAGA	QERIKAERKRMRNRIAASKCRKRKLERIARLAEKVKTLKAQNSELASTANMLREQVAQLKQKVIN*
CAGGAGCGGATCAAGGCGGAGAGGAAGCGCATGAGGAACCGCATCGCTGCCTCCAAGTGCCGAAAAAGGAAGCTGGAGAGAATCGCCCGGCTGGCGGAAAAAGTGAAAACCTTGAAAGCTCAGAACTCGGAGCTGGCGTCCACGGCCAACATGCTCAGTGAACAGGTGGCACAGCTTAAACAGAAAGTCATGAACTAA	GCCTTTTATTGTTAGCTTTTTCTT	QERIKAERKRMRNRIAASKCRKRKLERIARLAEKVKTLKAQNSELASTANMLSEQVAQLKQKVMN*
CAGGAGCGGATCAAGGCGGAGAGGAAGCGCATGAGGAACCGCATCGCTGCCTCCAAGTGCCGAAAAAGGAAGCTGGAGAGAATCGCCCGGCTGTGCGAAAAAGTGAAAACCTTGAAAAGGCAGAACTCGGAGCTGGCGTCCACGGCCAACATGCTCAGGGAACAGGTGGCACAGCTTAAACAGAAAGTCATGAACTAA	TTTTCGGACAGTTTCTAGTTTACG	QERIKAERKRMRNRIAASKCRKRKLERIARLCEKVKTLKRQNSELASTANMLREQVAQLKQKVMN*
CAGGAGCGGATCAAGGCGGAGAGGAAGCGCATGAGGAACCGCATCGCTGCCTCCAAGTGCCGAAAAAGGAAGCTGGAGAGAATCGCCCGGCTGGATGAAAAAGTGAAAACCTTGAAAGCTCAGAACTCGGAGCTGGGGTCCACGGCCAACATGCTCAGGGAACAGGTGGCACAGCTTAAACAGAAAGTCATGAACTAA	TTGCGACGAAGGGGTCATTAGGGT	QERIKAERKRMRNRIAASKCRKRKLERIARLDEKVKTLKAQNSELGSTANMLREQVAQLKQKVMN*
CAGGAGCGGATCAAGGCGGAGAGGAAGCGCATGAGGAACCGCATCGCTGCCTCCAAGTGCCGAAAAAGGAAGCTGGAGAGAATCGCCCGGCTGGATGAAAAAGTGAAAACCTTGAAAGCTCAGAACTCGGAGCTGCACTCCACGGCCAACATGCTCAGGGAACAGGTGGCACAGCTTAAACAGAAAGTCATGAACTAA	TAGTATTTGTAATTGTTATACCAC	QERIKAERKRMRNRIAASKCRKRKLERIARLDEKVKTLKAQNSELHSTANMLREQVAQLKQKVMN*
CAGGAGCGGATCAAGGCGGAGAGGAAGCGCATGAGGAACCGCATCGCTGCCTCCAAGTGCCGAAAAAGGAAGCTGGAGAGAATCGCCCGGCTGGATGAAAAAGTGAAAACCTTGAAAGCTCAGAACTCGGAGCTGGCGTCCACGGCCAACATGCTCAGGGAACAGGTGCCGCAGCTTAAACAGAAAGTCATGAACTAA	CTCCCACGTTTTTTATGTGGCTAA	QERIKAERKRMRNRIAASKCRKRKLERIARLDEKVKTLKAQNSELASTANMLREQVPQLKQKVMN*
CAGGAGCGGATCAAGGCGGAGAGGAAGCGCATGAGGAACCGCATCGCTGCCTCCAAGTGCCGAAAAAGGAAGCTGGAGAGAATCGCCCGGCTGGACGCCAAAGTGAAAACCTTGAAAGCTCAGAACTCGGAGCTGGCGTCCACGGCCAACATGCTCAGGGAACAGGTGGCACAGCTTAAACAGAAAGTCATGAACTAA	TAGTTTTTAGTGGGGTATAGGTGG	QERIKAERKRMRNRIAASKCRKRKLERIARLDAKVKTLKAQNSELASTANMLREQVAQLKQKVMN*
CAGGAGCGGATCAAGGCGGAGAGGAAGCGCATGAGGAACCGCATCGCTGCCTCCAAGTGCCGAAAAAGGAAGCTGGAGAGAATCGCCCGGCTGGATCCGAAAGTGAAAACCTTGAAAGCTAAGAACTCGGAGCTGGCGTCCACGGCCAACATGCTCAGGGAACAGGTGGCACAGCTTAAACAGAAAGTCATGAACTAA	GCTGCTCTATGTCGAGCGGATGTA	QERIKAERKRMRNRIAASKCRKRKLERIARLDPKVKTLKAKNSELASTANMLREQVAQLKQKVMN*
CAGGAGCGGATCAAGGCGGAGAGGAAGCGCATGAGGAACCGCATCGCTGCCTCCAAGTGCCGAAAAAGGAAGCTGGAGAGAATCGCCCGGCTGGATGAAAAAGTGAAAACCTTGCCCGCTCAGAACTCGGAGCTGGCGTCCACGGCCAACATGCTCAGGGAACAGGTGGCACAGCTTAAACAGAAAGTCATGAACTAA	TTTAGTTTGCATTTAGTGGACTGG	QERIKAERKRMRNRIAASKCRKRKLERIARLDEKVKTLPAQNSELASTANMLREQVAQLKQKVMN*
CAGGAGCGGATCAAGGCGGAGAGGAAGCGCATGAGGAACCGCATCGCTGCCTCCAAGTGCCGAAAAAGGAAGCTGGAGAGAATCGCCCGGCTGGATGAAAAAGTGAAAACCGTCAAAGCTCAGAACTCGGAGCTGGCGTCCACGGCCAACATGCTCAGGGAACAGGTGGCACAGCTTAAACAGAAAGTCATGAACTAA	TCGTCTGTTGTTAGTTTTCTTGTC	QERIKAERKRMRNRIAASKCRKRKLERIARLDEKVKTVKAQNSELASTANMLREQVAQLKQKVMN*
CAGGAGCGGATCAAGGCGGAGAGGAAGCGCATGAGGAACCGCATCGCTGCCTCCAAGTGCCGAAAAAGGAAGCTGGAGAGAATCGCCCGGCTGGATGAAAAAGTGAAAACCTTGAAAGCTCAGAACTCGGAGCTGGCGTCCACGGCCAACATGCAGAGGGAACAGGTGGCACAGCTTAAACAGAAAGTCATGAACTAA	TGTGTATTTTCTGGTCTTCGGTTA	QERIKAERKRMRNRIAASKCRKRKLERIARLDEKVKTLKAQNSELASTANMQREQVAQLKQKVMN*
CAGGAGCGGATCAAGGCGGAGAGGAAGCGCATGAGGAACCGCATCGCTGCCTCCAAGTGCCGAAAAAGGAAGCTGGAGAGAATCGCCCGGCTGGATGAAAAAGTGAAAACCTTGAAAGCTCAGACGTCGGAGCTGGCGTCCACGGCCAACATGCTCAGGGAACAGGTGGCACAGCTTAAACAGAAAGTCATGAACTAA	TTTATTGAAGGCTGATAATGTCAT	QERIKAERKRMRNRIAASKCRKRKLERIARLDEKVKTLKAQTSELASTANMLREQVAQLKQKVMN*
CAGGAGCGGATCAAGGCGGAGAGGAAGCGCATGAGGAACCGCATCGCTGCCTCCAAGTGCCGAAAAAGGAAGCTGGAGAGAATCGCCCGGCTGGATGAAAAAGTGAAAACCTTGAAAGCTCCCAACTCGGAGCTGGCGTCCACGGCCAACATGCTCAGGGAACAGGTGGCACAGCTTAAACAGAAAGTCATGAACTAA	TGTCTTGCTGCCTTGCCAGTTATG	QERIKAERKRMRNRIAASKCRKRKLERIARLDEKVKTLKAPNSELASTANMLREQVAQLKQKVMN*
CAGGAGCGGATCAAGGCGGAGAGGAAGCGCATGAGGAACCGCATCGCTGCCTCCAAGTGCCGAAAAAGGAAGCTGGAGAGAATCGCCCGGCTGGATGAAAAAGTGAAAACCTTGAAAGCTCAGAACTCGGAGCTGGCGTCCACGGCCAACATGCTCAGGGAACCCGTGGCACAGCTTAAACAGAAAGTCATGAACTAA	ACTATCCCCCTGGGTCAGCAGGTC	QERIKAERKRMRNRIAASKCRKRKLERIARLDEKVKTLKAQNSELASTANMLREPVAQLKQKVMN*
CAGGAGCGGATCAAGGCGGAGAGGAAGCGCATGAGGAACCGCATCGCTGCCTCCAAGTGCCGAAAAAGGAAGCTGGAGAGAATCGCCCGGCTGGATGAAAAAGTGAAAACCTTGAAAGCTCAGAACCCCGAGCTGGCGTCCACGGCCAACATGCTCAGGGAACAGGTGGCACAGCTTAAACAGAAAGTCATGAACTAA	GATGCGGGTACTACTGTTCGACGG	QERIKAERKRMRNRIAASKCRKRKLERIARLDEKVKTLKAQNPELASTANMLREQVAQLKQKVMN*
CAGGAGCGGATCAAGGCGGAGAGGAAGCGCATGAGGAACCGCATCGCTGCCTCCAAGTGCCGAAAAAGGAAGCTGGAGAGAATCGCCCGGCTGGATGAAAAAGTGAAAACCTTGAAAGCTCAGAACTCGGAGCTGGCGACCACGGCCAACATGCTCAGGGAACAGGTGGCACAGCTTAAACAGAAAGTCATGAACTAA	ATCTTTTTCAATGTCCTATCGTTT	QERIKAERKRMRNRIAASKCRKRKLERIARLDEKVKTLKAQNSELATTANMLREQVAQLKQKVMN*
CAGGAGCGGATCAAGGCGGAGAGGAAGCGCATGAGGAACCGCATCGCTGCCTCCAAGTGCCGAAAAAGGAAGCTGGAGAGAATCGCCCGGCTGGACGAAAAAGGGAAAACCTTGAAAGCTCAGAACTCGGAGCTGGCGTCCACGGCCAACATGCTCAGGGAACAGGTGGCACAGCTTAAACAGAAAGTCATGAACTAA	GTGCGTAGCTTTGGTGTTTCGCTT	QERIKAERKRMRNRIAASKCRKRKLERIARLDEKGKTLKAQNSELASTANMLREQVAQLKQKVMN*
CAGGAGCGGATCAAGGCGGAGAGGAAGCGCATGAGGAACCGCATCGCTGCCTCCAAGTGCCGAAAAAGGAAGCTGGAGAGAATCGCCCGGCTGGGGAACAAAGTGAAAACCTTGAAAGCTCAGAACTCGGAGCTGGCGTCCACGGCCAACATGCTCAGGGAACAGGTGGCACAGCTTAAACAGAAAGTCATGAACTAA	TGGTCCGATGTGGCCAGGGTAGTA	QERIKAERKRMRNRIAASKCRKRKLERIARLGNKVKTLKAQNSELASTANMLREQVAQLKQKVMN*
CAGGAGCGGATCAAGGCGGAGAGGAAGCGCATGAGGAACCGCATCGCTGCCTCCAAGTGCCGAAAAAGGAAGCTGGAGAGAATCGCCCGGCTGGGGGAAAAAGTGAAAACCTTGAAAGCTCAGAACTCGGATCTGGCGTCCACGGCCAACATGCTCAGGGAACAGGTGGCACAGCTTAAACAGAAAGTCATGAACTAA	TACTGGAGCTTTTGGATTCGGAGT	QERIKAERKRMRNRIAASKCRKRKLERIARLGEKVKTLKAQNSDLASTANMLREQVAQLKQKVMN*
CAGGAGCGGATCAAGGCGGAGAGGAAGCGCATGAGGAACCGCATCGCTGCCTCCAAGTGCCGAAAAAGGAAGCTGGAGAGAATCGCCCGGCTGGGGGAAAAAGTGTAAACCTTGAAAGCTCAGAACTCGGAGCTGGCGTCCACTGCCAACATGCTCAGGGAACAGGTGGCACAGCTTAAACAGAAAGTCATGAACTAA	ATAGACATGGTAATCTGCGAATCC	QERIKAERKRMRNRIAASKCRKRKLERIARLGEKV*TLKAQNSELASTANMLREQVAQLKQKVMN*
CAGGAGCGGATCAAGGCGGAGAGGAAGCGCATGAGGAACCGCATCGCTGCCTCCAAGTGCCGAAAAAGGAAGCTGGAGAGAATCGCCCGGCTGGGGGAAAAAGTGAAAACCTTGAAAGCTCAGAACTCGGAGCTGGCGTCCACGGCCAACATGAACAGGGAACAGGTGGCACAGCTTAAACAGAAAGTCATGAACTAA	GTGCTTGAGGTTGCGCATGGTGTT	QERIKAERKRMRNRIAASKCRKRKLERIARLGEKVKTLKAQNSELASTANMNREQVAQLKQKVMN*
CAGGAGCGGATCAAGGCGGAGAGGAAGCGCATGAGGAACCGCATCGCTGCCTCCAAGTGCCGAAAAAGGAAGCTGGAGAGAATCGCCCGGCTGGGGGAAAAAGTGAAAACCTTGAAAGCTCAGAACTCGGAGCTGGCGTCCACGGCCAACATGCTCATGGAACAGGTGGCACAGCTTAAACAGAAAGTCATGAACTAA	TCCATCTGCTGATGTGCTGAGTGT	QERIKAERKRMRNRIAASKCRKRKLERIARLGEKVKTLKAQNSELASTANMLMEQVAQLKQKVMN*
CAGGAGCGGATCAAGGCGGAGAGGAAGCGCATGAGGAACCGCATCGCTGCCTCCAAGTGCCGAAAAAGGAAGCTGGAGAGAATCGCCCGGCTGGGGGAAAAAGAGAAAACCTTGAAAGCTCAGAACTCGGAGCTGGCGTCCACGGCCAACATGCTCAGGGAACAGGTGGCACAGCTTAAACAGAAAGTCATGAACTAA	TTCTGTTTCGTAGCTCGGTTTCTC	QERIKAERKRMRNRIAASKCRKRKLERIARLGEKEKTLKAQNSELASTANMLREQVAQLKQKVMN*
CAGGAGCGGATCAAGGCGGAGAGGAAGCGCATGAGGAACCGCATCGCTGCCTCCAAGTGCCGAAAAAGGAAGCTGGAGAGAATCGCCCGGCTGGGGGAAAAAGGGAAAACCTTGAAAGCTCAGAACTCGGAGCTGGCGTCCACGGCCAACATGCTCAGGGAACAGGTGGCACAGCTTAAACAGAAAGTCATGAACTAA	TCACATTGTAAGATGTCCACGACG	QERIKAERKRMRNRIAASKCRKRKLERIARLGEKGKTLKAQNSELASTANMLREQVAQLKQKVMN*
CAGGAGCGGATCAAGGCGGAGAGGAAGCGCATGAGGAACCGCATCGCTGCCTCCAAGTGCCGAAAAAGGAAGCTGGAGAGAATCGCCCGGCTGGGGGAAAAAATGAAAACCTTGAAAGCTCAGAACTCGGAGCTGGCGTCCACGGCCAACATGCTCAGGGAACAGGTGGCACAGCTTAAACAGAAAGTCATGAACTAA	ATTTTGTTTCAATTGTATTGTTGT	QERIKAERKRMRNRIAASKCRKRKLERIARLGEKMKTLKAQNSELASTANMLREQVAQLKQKVMN*
CAGGAGCGGATCAAGGCGGAGAGGAAGCGCATGAGGAACCGCATCGCTGCCTCCAAGTGCCGAAAAAGGAAGCTGGAGAGAATCGCCCGGCTGGGGGAAAAACCGAAAACCTTGAAAGCTCAGGAGTCGGAGCTGGCGTCCACGGCCAACATGCTCAGGGAACAGGTGGCACAGCTTAAACAGAAAGTCATGAACTAA	GTGGCGCTGTTCTTTCAATAGGGG	QERIKAERKRMRNRIAASKCRKRKLERIARLGEKPKTLKAQESELASTANMLREQVAQLKQKVMN*
CAGGAGCGGATCAAGGCGGAGAGGAAGCGCATGAGGAACCGCATCGCTGCCTCCAAGTGCCGAAAAAGGAAGCTGGAGAGAATCGCCCGGCTGTTGGAAAAAGTGAAAACCTTGAAAGCTCAGAACTCGGAGCTGGCGTCCACGTCCAACATGCTCAGGGAACAGGTGGCACAGCTTAAACAGAAAGTCATGAACTAA	TGGTACTTGTTAGGTTCTCGTTTG	QERIKAERKRMRNRIAASKCRKRKLERIARLLEKVKTLKAQNSELASTSNMLREQVAQLKQKVMN*
CAGGAGCGGATCAAGGCGGAGAGGAAGCGCATGAGGAACCGCATCGCTGCCTCCAAGTGCCGAAAAAGGAAGCTGGAGAGAATCGCCCGGCTGCTCGAAAAAGTGAAAACCTTGAAAGCTCAGAACTCGGAGCTGGCGTCCACGGCCAACATGCTCAGGGAACAGGTGTCACAGCTTAAACAGAAAGTCATGAACTAA	CGTGTTTTTATAGTTTTCGTATTA	QERIKAERKRMRNRIAASKCRKRKLERIARLLEKVKTLKAQNSELASTANMLREQVSQLKQKVMN*
CAGGAGCGGATCAAGGCGGAGAGGAAGCGCATGAGGAACCGCATCGCTGCCTCCAAGTGCCGAAAAAGGAAGCTGGAGAGAATCGCCCGGCTGTTGGAAAAAGTGAAAACCAGGAAAGCTCAGAACTCGGAGCTGGCGTCCACGGCCAACATGCTCAGGGAACAGGTGGCACAGCTTAAACAGAAAGTCATGAACTAA	TACAGGCTGCACCTTGCTGCGCAA	QERIKAERKRMRNRIAASKCRKRKLERIARLLEKVKTRKAQNSELASTANMLREQVAQLKQKVMN*
CAGGAGCGGATCAAGGCGGAGAGGAAGCGCATGAGGAACCGCATCGCTGCCTCCAAGTGCCGAAAAAGGAAGCTGGAGAGAATCGCCCGGCTGCTCGAAAAAGTGAAAACCTTGAAAGCTCAGAACTCGGAGCTGGCGTCCACGGCCAACATGCTCATGGAACAGGTGGCACAGCTTAAACAGAAAGTCATGAACTAA	TTATCTCGCGTTGGGGTTTCTTCG	QERIKAERKRMRNRIAASKCRKRKLERIARLLEKVKTLKAQNSELASTANMLMEQVAQLKQKVMN*
CAGGAGCGGATCAAGGCGGAGAGGAAGCGCATGAGGAACCGCATCGCTGCCTCCAAGTGCCGAAAAAGGAAGCTGGAGAGAATCGCCCGGCTGCTCGAAAAAGTGAAAACCTTGAAAGCTCAGAACTCGGAGCTGGCGTCCACGGCCAACATGCTCAGGGAACAGGCGGCACAGCTTAAACAGAAAGTCATGAACTAA	GCCTAGTTTTAGTGGTCGTTGTTT	QERIKAERKRMRNRIAASKCRKRKLERIARLLEKVKTLKAQNSELASTANMLREQAAQLKQKVMN*
CAGGAGCGGATCAAGGCGGAGAGGAAGCGCATGAGGAACCGCATCGCTGCCTCCAAGTGCCGAAAAAGGAAGCTGGAGAGAATCGCCCGGCTTAACGAAAAAGTGAAAACCGGGAAAGCTCAGAACTCGGAGCTGGCGTCCACGGCCAACATGCTCAGGGAACAGGTGGCACAGCTTAAACAGAAAGTCATGAACTAA	TTGGTCGTCTACTGGCGTACTGAT	QERIKAERKRMRNRIAASKCRKRKLERIARLNEKVKTGKAQNSELASTANMLREQVAQLKQKVMN*
CAGGAGCGGATCAAGGCGGAGAGGAAGCGCATGAGGAACCGCATCGCTGCCTCCAAGTGCCGAAAAAGGAAGCTGGAGAGAATCGCCCGGCTGCCGGAAAAAGTGAAAACCTTGAAACGCCAGAACTCGGAGCTGGCGTCCACGGCCAACATGCTCAGGGAACAGGTGGCACAGCTTAAACAGAAAGTCATGAACTAA	GTCCGTTTATATGTATCTTTGGTT	QERIKAERKRMRNRIAASKCRKRKLERIARLPEKVKTLKRQNSELASTANMLREQVAQLKQKVMN*
CAGGAGCGGATCAAGGCGGAGAGGAAGCGCATGAGGAACCGCATCGCTGCCTCCAAGTGCCGAAAAAGGAAGCTGGAGAGAATCGCCCGGCTGCCCGAAAAAGTGAAAACCTTGGAGGCTCAGAACTCGGAGCTGGCGTCCACGGCCAACATGCTCAGGGAACAGGTGGCACAGCTTAAACAGAAAGTCATGAACTAA	GTGTTTGTAGTGTCTGAAGTCTCA	QERIKAERKRMRNRIAASKCRKRKLERIARLPEKVKTLEAQNSELASTANMLREQVAQLKQKVMN*
CAGGAGCGGATCAAGGCGGAGAGGAAGCGCATGAGGAACCGCATCGCTGCCTCCAAGTGCCGAAAAAGGAAGCTGGAGAGAATCGCCCGGCTGCCGGAAAAAGTGAAAACCTTGAAAGCTCAGAACGCGGAGCTGGCGTCCACGGCCAACATGCTCAGGGAACAGGTGGCACAGCTTAAACAGAAAGTCATGAACTAA	ATTCTATGCTTTATGGCTTTCGTT	QERIKAERKRMRNRIAASKCRKRKLERIARLPEKVKTLKAQNAELASTANMLREQVAQLKQKVMN*
CAGGAGCGGATCAAGGCGGAGAGGAAGCGCATGAGGAACCGCATCGCTGCCTCCAAGTGCCGAAAAAGGAAGCTGGAGAGAATCGCCCGGCTGCCGGAAAAAGAGAAAACCTTGAAAGCTCAGAACTCGGAGCTGGCGTCCACGGCCAACATGCTCAGGGAACAGGTGGCACAGCTTAAACAGAAAGTCATGAACTAA	TTGCGGGTTTCATAGCCTCGCCGT	QERIKAERKRMRNRIAASKCRKRKLERIARLPEKEKTLKAQNSELASTANMLREQVAQLKQKVMN*
CAGGAGCGGATCAAGGCGGAGAGGAAGCGCATGAGGAACCGCATCGCTGCCTCCAAGTGCCGAAAAAGGAAGCTGGAGAGAATCGCCCGGCTGCGGGGAAAAAGTGAAAACCTTGAAAGCTCAGAACTCGGAGCTGGCGTCCACGGCCAACATGCTCAGGGAACAGGTGGCACAGCTTAAACAGAAAGTCATGAACTAA	TTTCTGTCTGCTTCTTTCGTGCCT	QERIKAERKRMRNRIAASKCRKRKLERIARLRGKSENLESSELGAGVHGQHAQGTGGTA*TESHELT
CAGGAGCGGATCAAGGCGGAGAGGAAGCGCATGAGGAACCGCATCGCTGCCTCCAAGTGCCGAAAAAGGAAGCTGGAGAGAATCGCCCGGCTGCGGAAAAAGTGAAAACCTTGAAAGCTCAGAACTCGGAGCTGGCGTCCACGGCCAACATGCTCAGGGAACAGGTGGCACAGCTTAAACAGAAAGTCATGAACTAA	GTTTTCAATTTGGCGATCTGGTTT	QERIKAERKRMRNRIAASKCRKRKLERIARLRKK*KP*KLRTRSWRPRPTCSGNRWHSLNRKS*TN
CAGGAGCGGATCAAGGCGGAGAGGAAGCGCATGAGGAACCGCATCGCTGCCTCCAAGTGCCGAAAAAGGAAGCTGGAGAGAATCGCCCGGCTGCGCGAAAAAGTGTAAACCTTGAAAGCTCAGAACTCGGAGCTGGCGTCCACGGCCAACATGCTCAGGGAACAGGTGGCACAGCTTAAACAGAAAGTCATGAACTAA	TTTCGCGTTTTCCCCCTGAACTTT	QERIKAERKRMRNRIAASKCRKRKLERIARLREKV*TLKAQNSELASTANMLREQVAQLKQKVMN*
CAGGAGCGGATCAAGGCGGAGAGGAAGCGCATGAGGAACCGCATCGCTGCCTCCAAGTGCCGAAAAAGGAAGCTGGAGAGAATCGCCCGGCTGCGGGAAAAAGTGGAAACCTTGAAAGCTCAGAACTCGGAGCTGGCGTCCACGGCCAACATGCTCAGGGAACAGGTGGCACAGCTTAAACAGAAAGTCATGAACTAA	CGTCTTTTAACGTTTTTCGTTTCT	QERIKAERKRMRNRIAASKCRKRKLERIARLREKVETLKAQNSELASTANMLREQVAQLKQKVMN*
CAGGAGCGGATCAAGGCGGAGAGGAAGCGCATGAGGAACCGCATCGCTGCCTCCAAGTGCCGAAAAAGGAAGCTGGAGAGAATCGCCCGGCTGAGGGAAAAAGTGAAAACCTTGAAAGCTCAGAACTCGGAGCTGGCGTCCACGGCCAACATGCTCAGGGAACAGGTGGCACAGCTTAAACAGAAAGTCATTAACTAA	TGGGTGGGTATACTGTGGGGCGAA	QERIKAERKRMRNRIAASKCRKRKLERIARLREKVKTLKAQNSELASTANMLREQVAQLKQKVIN*
CAGGAGCGGATCAAGGCGGAGAGGAAGCGCATGAGGAACCGCATCGCTGCCTCCAAGTGCCGAAAAAGGAAGCTGGAGAGAATCGCCCGGCTGCGCGAAAAAGTGAAAACCTTGAAAGCTCAGAACTCGGAGCTGGCGTCCACGGCCGACATGCTCAGGGAACAGGTGGCACAGCTTAAACAGAAAGTCATGAACTAA	GGTGGTTCGGTCTTTGGCTCAATT	QERIKAERKRMRNRIAASKCRKRKLERIARLREKVKTLKAQNSELASTADMLREQVAQLKQKVMN*
CAGGAGCGGATCAAGGCGGAGAGGAAGCGCATGAGGAACCGCATCGCTGCCTCCAAGTGCCGAAAAAGGAAGCTGGAGAGAATCGCCCGGCTGAGGGAAAAAGTGAAAACCTTGAAAGCTCAGAACTCGGAGCTGGCGTCCACGGCCAACATGCTCAGTGAACAGGTGGCACAGCTTAAACAGAAAGTCATGAACTAA	GCCATTCTGTTGTGCCCTCATTTG	QERIKAERKRMRNRIAASKCRKRKLERIARLREKVKTLKAQNSELASTANMLSEQVAQLKQKVMN*
CAGGAGCGGATCAAGGCGGAGAGGAAGCGCATGAGGAACCGCATCGCTGCCTCCAAGTGCCGAAAAAGGAAGCTGGAGAGAATCGCCCGGCTGCGGGAAAAAGAGAAAACCTTGAAAGCTCAGAACTCGGAGCTGGCGTCCACGGCCAACATGCTCAGGGAACAGGTGGCACAGCTTAAACAGAAAGTCATGAACTAA	TCGTTTCTCTCCCGCGTGTGTCGC	QERIKAERKRMRNRIAASKCRKRKLERIARLREKEKTLKAQNSELASTANMLREQVAQLKQKVMN*
CAGGAGCGGATCAAGGCGGAGAGGAAGCGCATGAGGAACCGCATCGCTGCCTCCAAGTGCCGAAAAAGGAAGCTGGAGAGAATCGCCCGGCTGTCGGAAAAAGTGAAAACCTTGAAAGCTCAGAACTCGTAGCTGGCGTCCACGGCCAACATGCTCAGGGAACAGGTGGCACAGCTTAAACAGAAAGTCATGAACTAA	TTGGAGCTGACTCATGTGGGTCGG	QERIKAERKRMRNRIAASKCRKRKLERIARLSEKVKTLKAQNS*LASTANMLREQVAQLKQKVMN*
CAGGAGCGGATCAAGGCGGAGAGGAAGCGCATGAGGAACCGCATCGCTGCCTCCAAGTGCCGAAAAAGGAAGCTGGAGAGAATCGCCCGGCTGGTGGAAAAAGTGTAAACCTTGAAAGCTCAGAACTCGGAGCTGGCGTCCACGGCCAACATGCTCAGGGAACAGGTGGCACAGCTTAAACAGAAAGTCATGAACTAA	CGTTGTGATACAGTTCACTTAGAG	QERIKAERKRMRNRIAASKCRKRKLERIARLVEKV*TLKAQNSELASTANMLREQVAQLKQKVMN*
CAGGAGCGGATCAAGGCGGAGAGGAAGCGCATGAGGAACCGCATCGCTGCCTCCAAGTGCCGAAAAAGGAAGCTGGAGAGAATCGCCCGGCTGTGGGAAAAAGTGAAAACCTTGAAAGCTCAGAACTCGGAGCTGAGGTCCACGGCCAACATGCTCAGGGAACAGGTGGCACAGCTTAAACAGAAAGTCATGAACTAA	CTCTCTCGCTGGGCTGAAGCGGTT	QERIKAERKRMRNRIAASKCRKRKLERIARLWEKVKTLKAQNSELRSTANMLREQVAQLKQKVMN*
CAGGAGCGGATCAAGGCGGAGAGGAAGCGCATGAGGAACCGCATCGCTGCCTCCAAGTGCCGAAAAAGGAAGCTGGAGAGAATCGCCCGGCTGTGGGAAAAAGTGAAAACCTTGAAAGCTCAGAACTCGGAGCTGGCGTCCACGGCCAACATGCTCAGGGAACAGGTGGCACAGCTTAAACAGAAAGTCATTAACTAA	GGCCTTTCGCTGATTTCTTGTTTT	QERIKAERKRMRNRIAASKCRKRKLERIARLWEKVKTLKAQNSELASTANMLREQVAQLKQKVIN*
CAGGAGCGGATCAAGGCGGAGAGGAAGCGCATGAGGAACCGCATCGCTGCCTCCAAGTGCCGAAAAAGGAAGCTGGAGAGAATCGCCCGGCTGTGGGAAAAGTGAAAACCTTGAAAGCTCAGAACTCGGAGCTGGCGTCCACGGCCAACATGCTCAGGGAACAGGTGGCACAGCTTAAACAGAAAGTCATGAACTAA	TCTTTCATGCCCTGGCAGATTGTG	QERIKAERKRMRNRIAASKCRKRKLERIARLWEK*KP*KLRTRSWRPRPTCSGNRWHSLNRKS*TN
CAGGAGCGGATCAAGGCGGAGAGGAAGCGCATGAGGAACCGCATCGCTGCCTCCAAGTGCCGAAAAAGGAAGCTGGAGAGAATCGCCCGGCTGGAGTAAAAAGTGAAAACCTTGAAAGGGCAGAACTCGGAGCTGGCGTCCACGGCCAACATGCTCAGGGAACAGGTGGCACAGCTTAAACAGAAAGTCATGAACTAA	GGTGTCGTCCTGGCGGCTTTATAC	QERIKAERKRMRNRIAASKCRKRKLERIARLE*KVKTLKGQNSELASTANMLREQVAQLKQKVMN*
CAGGAGCGGATCAAGGCGGAGAGGAAGCGCATGAGGAACCGCATCGCTGCCTCCAAGTGCCGAAAAAGGAAGCTGGAGAGAATCGCCCGGCTGGAGTAAAAAGTGAAAACCTTGAAAGCTCAGAACTCGGAGCTGGCGTCCACGGAGAACATGCTCAGGGAACAGGTGGCACAGCTTAAACAGAAAGTCATGAACTAA	AAGGTCGTTTTTCCTGCGCGCTCT	QERIKAERKRMRNRIAASKCRKRKLERIARLE*KVKTLKAQNSELASTENMLREQVAQLKQKVMN*
CAGGAGCGGATCAAGGCGGAGAGGAAGCGCATGAGGAACCGCATCGCTGCCTCCAAGTGCCGAAAAAGGAAGCTGGAGAGAATCGCCCGGCTGGAGTAAAAAGTGAAAACCTTGAAAGCTCAGAACTCGGAGCTGGCGTCCACGGCCAACATGCTCAGGGAACAGGTGCTGCAGCTTAAACAGAAAGTCATGAACTAA	ATTTGTTCGCTGTGTCTGTTGCAA	QERIKAERKRMRNRIAASKCRKRKLERIARLE*KVKTLKAQNSELASTANMLREQVLQLKQKVMN*
CAGGAGCGGATCAAGGCGGAGAGGAAGCGCATGAGGAACCGCATCGCTGCCTCCAAGTGCCGAAAAAGGAAGCTGGAGAGAATCGCCCGGCTGGAGTAAAAAGTGAAAACCTTGAAAGCTCAGAACTCGGAGCTGGCGTCCACGGCCAACATGCTCAGGGAACAGGTGGTCCAGCTTAAACAGAAAGTCATGAACTAA	TCTCTGCGGGCCGGGGCCATGATA	QERIKAERKRMRNRIAASKCRKRKLERIARLE*KVKTLKAQNSELASTANMLREQVVQLKQKVMN*
CAGGAGCGGATCAAGGCGGAGAGGAAGCGCATGAGGAACCGCATCGCTGCCTCCAAGTGCCGAAAAAGGAAGCTGGAGAGAATCGCCCGGCTGGAGTAAAAAGTGAAAACCTTGAAAGCTCAGAACTCGGAGCTGGCGTCCACGGCCAACGAGCTCAGGGAACAGGTGGCACAGCTTAAACAGAAAGTCATGAACTAA	TGTTATGGAGAGAAGCTACCCTGC	QERIKAERKRMRNRIAASKCRKRKLERIARLE*KVKTLKAQNSELASTANELREQVAQLKQKVMN*
CAGGAGCGGATCAAGGCGGAGAGGAAGCGCATGAGGAACCGCATCGCTGCCTCCAAGTGCCGAAAAAGGAAGCTGGAGAGAATCGCCCGGCTGGAGTAAAAAGTGAAAACCTTGAAAGCTCAGCCCTCGGAGCTGGCGTCCACGGCCAACATGCTCAGGGAACAGGTGGCACAGCTTAAACAGAAAGTCATGAACTAA	GTCTCCTGCTTAGTGTTCGGTTTG	QERIKAERKRMRNRIAASKCRKRKLERIARLE*KVKTLKAQPSELASTANMLREQVAQLKQKVMN*
CAGGAGCGGATCAAGGCGGAGAGGAAGCGCATGAGGAACCGCATCGCTGCCTCCAAGTGCCGAAAAAGGAAGCTGGAGAGAATCGCCCGGCTGGAGTAAAAAGTGAAAACCTTGAAAGCTGGCAACTCGGAGCTGGCGTCCACGGCCAACATGCTCAGGGAACAGGTGGCACAGCTTAAACAGAAAGTCATGAACTAA	GAGGTATTTGTCTTTTATTTATTG	QERIKAERKRMRNRIAASKCRKRKLERIARLE*KVKTLKAGNSELASTANMLREQVAQLKQKVMN*
CAGGAGCGGATCAAGGCGGAGAGGAAGCGCATGAGGAACCGCATCGCTGCCTCCAAGTGCCGAAAAAGGAAGCTGGAGAGAATCGCCCGGCTGGAGTAAAAAGTGAAAACCTTGAAAGCTCAGAACGAGGAGCTGGCGTCCACGGCCAACATGCTCAGGGAACAGGTGGCACAGCTTAAACAGAAAGTCATGAACTAA	CTATTGTGTCGGGTATGTTTCAAT	QERIKAERKRMRNRIAASKCRKRKLERIARLE*KVKTLKAQNEELASTANMLREQVAQLKQKVMN*
CAGGAGCGGATCAAGGCTGAGAGGAAGCGCATGAGGAACCGCATCGCTGCCTCCAAGTGCCGAAAAAGGAAGCTGGAGAGAATCGCCCGGCTGGAGTAAAAAGTGAAAACCTTGAAAGCTCAGAACGAGGAGCTGGCGTCCACGGCCAACATGCTCAGGGAACAGGTGGCACAGCTTAAACAGAAAGTCATGAACTAA	TATTCTGTGGGCCACTTGTTTGAT	QERIKAERKRMRNRIAASKCRKRKLERIARLE*KVKTLKAQNEELASTANMLREQVAQLKQKVMN*
CAGGAGCGGATCAAGGCGGAGAGGAAGCGCATGAGGAACCGCATCGCTGCCTCCAAGTGCCGAAAAAGGAAGCTGGAGAGAATCGCCCGGCTGGAGTAAAAAGTGAAAACCTTGAAAGCTCAGAACCCCGAGCTGGCGTCCACGGCCAACATGCTCAGGGAACAGGTGGCACAGCTTAAACAGAAAGTCATGAACTAA	CTCTGTAGCCATAGTCGATGGGTG	QERIKAERKRMRNRIAASKCRKRKLERIARLE*KVKTLKAQNPELASTANMLREQVAQLKQKVMN*
CAGGAGCGGATCAAGGCGGAGAGGAAGCGCATGAGGAACCGCATCGCTGCCTCCAAGTGCCGAAAAAGGAAGCTGGAGAGAATCGCCCGGCTGGAGTAAAAGTGAAAACCTTGAAAGCTCAGAACTCGGAGCTGGCGTCCACGGCCAACATGCTCAGGGAACAGGTGGCACAGCTTAAACAGAAAGTCATGAACTAA	GTGTTTTGTATACGTTGTTGCTTA	QERIKAERKRMRNRIAASKCRKRKLERIARLE*K*KP*KLRTRSWRPRPTCSGNRWHSLNRKS*TN
CAGGAGCGGATCAAGGCGGAGAGGAAGCGCATGAGGAACCGCATCGCTGCCTCCAAGTGCCGAAAAAGGAAGCTGGAGAGAATCGCCCGGCTGGAGGCGAAAGTGAAAACCTTGAAAGCTCAGCACTCGGAGCTGGCGTCCACGGCCAACATGCTCAGGGAACAGGTGGCACAGCTTAAACAGAAAGTCATGAACTAA	TGTTCATGTTAGTTTTTTGGCGTT	QERIKAERKRMRNRIAASKCRKRKLERIARLEAKVKTLKAQHSELASTANMLREQVAQLKQKVMN*
CAGGAGCGGATCAAGGCGGAGAGGAAGCGCATGAGGAACCGCATCGCTGCCTCCAAGTGCCGAAAAAGGAAGCTGGAGAGAATCGCCCGGCTGGAGGCAAAGTGAAAACCTTGAAAGCTCAGAACTCGGAGCTGGCGTCCACGGCCAACATGCTCAGGGAACAGGTGGCACAGCTTAAACAGAAAGTCATGAACTAA	CAGTCTGCGTTTTGGGTCGTCCGG	QERIKAERKRMRNRIAASKCRKRKLERIARLEAK*KP*KLRTRSWRPRPTCSGNRWHSLNRKS*TN
CAGGAGCGGATCAAGGCGGAGAGGAAGCGCATGAGGAACCGCATCGCTGCCTCCAAGTGCCGAAAAAGGAAGCTGGAGAGAATCGCCCGGCTGGAGTGCAAAGTGAAAACCTTGAAAGCTCAGCGGTCGGAGCTGGCGTCCACGGCCAACATGCTCAGGGAACAGGTGGCACAGCTTAAACAGAAAGTCATGAACTAA	TTGTCTTTGTGTTTCTGATGTGGT	QERIKAERKRMRNRIAASKCRKRKLERIARLECKVKTLKAQRSELASTANMLREQVAQLKQKVMN*
CAGGAGCGGATCAAGGCGGAGAGGAAGCGCATGAGGAACCGCATCGCTGCCTCCAAGTGCCGAAAAAGGAAGCTGGAGAGAATCGCCCGGCTGGAGTGCAAAGTGAAAACCTTGAAAGCTCATAACTCGGAGCTGGCGTCCACGGCCAACATGCTCAGGGAACAGGTGGCACAGCTTAAACAGAAAGTCATGAACTAA	GTTTTAGTCGGTGCTATATTGTTT	QERIKAERKRMRNRIAASKCRKRKLERIARLECKVKTLKAHNSELASTANMLREQVAQLKQKVMN*
CAGGAGCGGATCAAGGCGGAGAGGAAGCGCATGAGGAACCGCATCGCTGCCTCCAAGTGCCGAAAAAGGAAGCTGGAGAGAATCGCCCGGCTGGAGGACAAAGTGAAAACCTTGAAAGCTCAGAACTCGGAGCTGGCGTCCACGGCCAACATGCTCAGGATCCAGGTGGCACAGCTTAAACAGAAAGTCATGAACTAA	GTTTGAAGAACAAATTTGAGGTCG	QERIKAERKRMRNRIAASKCRKRKLERIARLEDKVKTLKAQNSELASTANMLRIQVAQLKQKVMN*
CAGGAGCGGATCAAGGCGGAGAGGAAGCGCATGAGGAACCGCATCGCTGCCTCCAAGTGCCGAAAAAGGAAGCTGGAGAGAATCGCCCGGCTGGAGTTCAAAGTGAAAACCTTGAAAGCTCAGAACTCGGAGCTGGCGTCCACGGCCAACATGCTCATGGAACAGGTGGCACAGCTTAAACAGAAAGTCATGAACTAA	TGTGTATCATCGGTGTTGGCGTAT	QERIKAERKRMRNRIAASKCRKRKLERIARLEFKVKTLKAQNSELASTANMLMEQVAQLKQKVMN*
CAGGAGCGGATCAAGGCGGAGAGGAAGCGCATGAGGAACCGCATCGCTGCCTCCAAGTGCCGAAAAAGGAAGCTGGAGAGAATCGCCCGGCTGGAGGGGAAAGTGAAAACCTTGAAAGCTCAGAACTCGGAGCCGGCGTCCACGGCCAACATGCTCAGGGAACAGGTGGCACAGCTTAAACAGAAAGTCATGAACTAA	GTGATTGAATGTTCTTTTTGTTTT	QERIKAERKRMRNRIAASKCRKRKLERIARLEGKVKTLKAQNSEPASTANMLREQVAQLKQKVMN*
CAGGAGCGGATCAAGGCGGAGAGGAAGCGCATGAGGAACCGCATCGCTGCCTCCAAGTGCCGAAAAAGGAAGCTGGAGAGAATCGCCCGGCTGGAGGGGAAAGTGAAAACCTTGAAAGCTCAGAACTCGGAGCTGGCGTCCACGGCCAACGTGCTCAGGGAACAGGTGGCACAGCTTAAACAGAAAGTCATGAACTAA	TGGTTTCTTGTTATCTTCTGTGCT	QERIKAERKRMRNRIAASKCRKRKLERIARLEGKVKTLKAQNSELASTANVLREQVAQLKQKVMN*
CAGGAGCGGATCAAGGCGGAGAGGAAGCGCATGAGGAACCGCATCGCTGCCTCCAAGTGCCGAAAAAGGAAGCTGGAGAGAATCGCCCGGCTGGAGGGCAAAGTGAAAACCTTGAAAGCTCAGAACTCGGAGCTGGCGTGCACGGCCAACATGCTCAGGGAACAGGTGGCACAGCTTAAACAGAAAGTCATGAACTAA	GCTGGCTTTTCCCTAGCAAGTTAC	QERIKAERKRMRNRIAASKCRKRKLERIARLEGKVKTLKAQNSELACTANMLREQVAQLKQKVMN*
CAGGAGCGGATCAAGGCGGAGAGGAAGCGCATGAGGAACCGCATCGCTGCCTCCAAGTGCCGAAAAAGGAAGCTGGAGAGAATCGCCCGGCTGGAGGGGAAGTGAAAACCTTGAAAGCTCAGAACTCGGAGCTGGCGTCCACGGCCAACATGCTCAGGGAACAGGTGGCACAGCTTAAACAGAAAGTCATGAACTAA	TTCATCGTGTTGTCGCCGGCCTCA	QERIKAERKRMRNRIAASKCRKRKLERIARLEGK*KP*KLRTRSWRPRPTCSGNRWHSLNRKS*TN
CAGGAGCGGATCAAGGCGGAGAGGAAGCGCATGAGGAACCGCATCGCTGCCTCCAAGTGCCGAAAAAGGAAGCTGGAGAGAATCGCCCGGCTGGAGGGGAAGTGAAAACCTTGAAAGCTCAGAACTCGGAGCTGGCGTCCACGGCCAACATGCTCAGGGAACAGGTGGCACAGCTTAAACAGAAAGTCATGAACTAA	TGTGGCTTGATTATGATTAGGGCT	QERIKAERKRMRNRIAASKCRKRKLERIARLEGK*KP*KLRTRSWRPRPTCSGNRWHSLNRKS*TN
CAGGAGCGGATCAAGGCGGAGAGGAAGCGCATGAGGAACCGCATCGCTGCCTCCAAGTGCCGAAAAAGGAAGCTGGAGAGAATCGCCCGGCTGGAGAAGTCGTGAAAACCTTGAAAGCTCAGAACTCGGAGCTGGCGTCCACGGCCAACATGCTCAGGGAACAGGTGGCACAGCTTAAACAGAAAGTCATGAACTAA	TGTTACGTTTTAGTAATGGCTCGT	QERIKAERKRMRNRIAASKCRKRKLERIARLEKS*KP*KLRTRSWRPRPTCSGNRWHSLNRKS*TN
CAGGAGCGGATCAAGGCGGAGAGGAAGCGCATGAGGAACCGCATCGCTGCCTCCAAGTGCCGAAAAAGGAAGCTGGAGAGAATCGCCCGGCTGGAGCTGAAGTGAAAACCTTGAAAGCTCAGAACTCGGAGCTGGCGTCCACGGCCAACATGCTCAGGGAACAGGTGGCACAGCTTAAACAGAAAGTCATGAACTAA	GGCTTTTCGGTAGATCATATTCGT	QERIKAERKRMRNRIAASKCRKRKLERIARLELK*KP*KLRTRSWRPRPTCSGNRWHSLNRKS*TN
CAGGAGCGGATCAAGGCGGAGAGGAAGCGCATGAGGAACCGCATCGCTGCCTCCAAGTGCCGAAAAAGGAAGCTGGAGAGAATCGCCCGGCTGGAGCCCAAAGTGAAAACCTTGAAAGCTCAGAGCTCGGAGCTGGCGTCCACGGCCAACATGCTCAGGGAACAGGTGGCACAGCTTAAACAGAAAGTCATGAACTAA	GCGTCTGAAGGTGTTAGTTCGCTT	QERIKAERKRMRNRIAASKCRKRKLERIARLEPKVKTLKAQSSELASTANMLREQVAQLKQKVMN*
CAGGAGCGGATCAAGGCGGAGAGGAAGCGCATGAGGAACCGCATCGCTGCCTCCAAGTGCCGAAAAAGGAAGCTGGAGAGAATCGCCCGGCTGGAGCAGAAAGTGAAAACCTTGAAAGCTCAGAACTCGTAGCTGGCGTCCACGGCCAACATGCTCAGGGAACAGGTGGCACAGCTTAAACAGAAAGTCATGAACTAA	TGACACTCTTTCTACAGCGTGTTG	QERIKAERKRMRNRIAASKCRKRKLERIARLEQKVKTLKAQNS*LASTANMLREQVAQLKQKVMN*
CAGGAGCGGATCAAGGCGGAGAGGAAGCGCATGAGGAACCGCATCGCTGCCTCCAAGTGCCGAAAAAGGAAGCTGGAGAGAATCGCCCGGCTGGAGCGCAAAGTGAAAACCTTGAAAGCTCAGAACTCGGAGCTGGCGTCCACGGCCAACATGCTCAGGGAACAGGTGTCACAGCTTAAACAGAAAGTCATGAACTAA	GTTCAGCTTGAGGAGTGCGACTAA	QERIKAERKRMRNRIAASKCRKRKLERIARLERKVKTLKAQNSELASTANMLREQVSQLKQKVMN*
CAGGAGCGGATCAAGGCGGAGAGGAAGCGCATGAGGAACCGCATCGCTGCCTCCAAGTGCCGAAAAAGGAAGCTGGAGAGAATCGCCCGGCTGGAGCGCAAAGTGAAAACCTTGAAAGCTCAGGCGTCGGAGCTGGCGTCCACGGCCAACATGCTCAGGGAACAGGTGGCACAGCTTAAACAGAAAGTCATGAACTAA	GGTGGAGCCAGCTTTGTTGGATTC	QERIKAERKRMRNRIAASKCRKRKLERIARLERKVKTLKAQASELASTANMLREQVAQLKQKVMN*
CAGGAGCGGATCAAGGCGGAGAGGAAGCGCATGAGGAACCGCATCGCTGCCTCCAAGTGCCGAAAAAGGAAGCTGGAGAGAATCGCCCGGCTGGAGAGCAAAGTGAAAACCTTGAAAGCTCAGCGCTCGGAGCTGGCGTCCACGGCCAACATGCTCAGGGAACAGGTGGCACAGCTTAAACAGAAAGTCATGAACTAA	CTAGGCTGCTTAGGTATCCTTTTA	QERIKAERKRMRNRIAASKCRKRKLERIARLESKVKTLKAQRSELASTANMLREQVAQLKQKVMN*
CAGGAGCGGATCAAGGCGGAGAGGAAGCGCATGAGGAACCGCATCGCTGCCTCCAAGTGCCGAAAAAGGAAGCTGGAGAGAATCGCCCGGCTGGAGTCAAAGTGAAAACCTTGAAAGCTCAGAACTCGGAGCTGGCGTCCACGGCCAACATGCTCAGGGAACAGGTGGCACAGCTTAAACAGAAAGTCATGAACTAA	GCTTAAAGGCCTTGGGCATTTTGA	QERIKAERKRMRNRIAASKCRKRKLERIARLESK*KP*KLRTRSWRPRPTCSGNRWHSLNRKS*TN
CAGGAGCGGATCAAGGCGGAGAGGAAGCGCATGAGGAACCGCATCGCTGCCTCCAAGTGCCGAAAAAGGAAGCTGGAGAGAATCGCCCGGCTGGAGGTCAAAGTGAAAACCTTGAAAGCTCAGAACTCGGAGCTGACGTCCACGGCCAACATGCTCAGGGAACAGGTGGCACAGCTTAAACAGAAAGTCATGAACTAA	GGTACTTTGGTATGCTACATGGGT	QERIKAERKRMRNRIAASKCRKRKLERIARLEVKVKTLKAQNSELTSTANMLREQVAQLKQKVMN*
CAGGAGCGGATCAAGGCGGAGAGGAAGCGCATGAGGAACCGCATCGCTGCCTCCAAGTGCCGAAAAAGGAAGCTGGAGAGAATCGCCCGGCTGGAGGTGAAAGTGAAAACCTTTAAAGCTCAGAACTCGGAGCTGGCGTCCACGGCCAACATGCTCAGGGAACAGGTGGCACAGCTTAAACAGAAAGTCATGAACTAA	CGGTCTGCAGCGCTCCGATACTAG	QERIKAERKRMRNRIAASKCRKRKLERIARLEVKVKTFKAQNSELASTANMLREQVAQLKQKVMN*
CAGGAGCGGATCAAGGCGGAGAGGAAGCGCATGAGGAACCGCATCGCTGCCTCCAAGTGCCGAAAAAGGAAGCTGGAGAGAATCGCCCGGCTGGAGTACAAAGTGAAAACCTTGAAAGCTCAGCGGTCGAGCTGGCGTCCACGGCCAACATGCTCAGGGAACAGGTGGCACAGCTTAAACAGAAAGTCATGAACTAA	TGATTCGGAGTCGAGTATTGCATT	QERIKAERKRMRNRIAASKCRKRKLERIARLEYKVKTLKAQRSSWRPRPTCSGNRWHSLNRKS*TN
CAGGAGCGGATCAAGGCGGAGAGGAAGCGCATGAGGAACCGCATCGCTGCCTCCAAGTGCCGAAAAAGGAAGCTGGAGAGAATCGCCCGGCTGGAGGAAAAAGTGAAAACCTTGAAAGCTCAGAACTCGTAGCTGGCGTCCACGTTCAACATGCTCAGGGAACAGGTGGCACAGCTTAAACAGAAAGTCATGAACTAA	TTGATGTTTATGACGTTTCATGCC	QERIKAERKRMRNRIAASKCRKRKLERIARLEEKVKTLKAQNS*LASTFNMLREQVAQLKQKVMN*
CAGGAGCGGATCAAGGCGGAGAGGAAGCGCATGAGGAACCGCATCGCTGCCTCCAAGTGCCGAAAAAGGAAGCTGGAGAGAATCGCCCGGCTGGAGGAAAAAGTGAAAACCTTGAAAGCTCAGAACTCGTAGCTGGCGTCCACGGCCAACATGCTCAGGGAACAGGTGGGCCAGCTTAAACAGAAAGTCATGAACTAA	TTGGTCGTCGCTTCTTCACGGATA	QERIKAERKRMRNRIAASKCRKRKLERIARLEEKVKTLKAQNS*LASTANMLREQVGQLKQKVMN*
CAGGAGCGGATCAAGGCGGAGAGGAAGCGCATGAGGAACCGCATCGCTGCCTCCAAGTGCCGAAAAAGGAAGCTGGAGAGAATCGCCCGGCTGGAGGAAAAAGTGAAAACCTTGAAAGCTCAGAACTCGTAGCTGGCGTCCACGGCCAACATGCTCAGGGAACAGGTGGGGCAGCTTAAACAGAAAGTCATGAACTAA	AGTGCACGTCTTATTTGGTCCTTA	QERIKAERKRMRNRIAASKCRKRKLERIARLEEKVKTLKAQNS*LASTANMLREQVGQLKQKVMN*
CAGGAGCGGATCAAGGCGGAGAGGAAGCGCATGAGGAACCGCATCGCTGCCTCCAAGTGCCGAAAAAGGAAGCTGGAGAGAATCGCCCGGCTGGAGGAAAAAGTGAAAACCTTGAAAGCTCAGAACTCGTAGCTGGCGTCCACGGCCAACATGCTCAGGGGGCAGGTGGCACAGCTTAAACAGAAAGTCATGAACTAA	TTGAGTTAGTTTACGCGGGGGGCT	QERIKAERKRMRNRIAASKCRKRKLERIARLEEKVKTLKAQNS*LASTANMLRGQVAQLKQKVMN*
CAGGAGCGGATCAAGGCGGAGAGGAAGCGCATGAGGAACCGCATCGCTGCCTCCAAGTGCCGAAAAAGGAAGCTGGAGAGAATCGCCCGGCTGGAGGAAAAAGTGAAAACCTTGAAAGCTCAGAACTCGTAGCTGGCGTCCACGGCCAACATGCTCAGGCGGCAGGTGGCACAGCTTAAACAGAAAGTCATGAACTAA	CTATTATTTCTTAGTTGTTGTCCT	QERIKAERKRMRNRIAASKCRKRKLERIARLEEKVKTLKAQNS*LASTANMLRRQVAQLKQKVMN*
CAGGAGCGGATCAAGGCGGAGAGGAAGCGCATGAGGAACCGCATCGCTGCCTCCAAGTGCCGAAAAAGGAAGCTGGAGAGAATCGCCCGGCTGGAGGAAAAAGTGAAAACCTTGAAAGCTCAGAACTCGTAGCTGGCGTCCACGGCCAACATGAGCAGGGAACAGGTGGCACAGCTTAAACAGAAAGTCATGAACTAA	TCTTTTTTTTGACGCGTACGTTAT	QERIKAERKRMRNRIAASKCRKRKLERIARLEEKVKTLKAQNS*LASTANMSREQVAQLKQKVMN*
CAGGAGCGGATCAAGGCGGAGAGGAAGCGCATGAGGAACCGCATCGCTGCCTCCAAGTGCCGAAAAAGGAAGCTGGAGAGAATCGCCCGGCTGGAGGAAAAAGTGAAAACCTTGAAAGCTCAGAACTCGTAGCTGGCGTCCACGGCCAACCTCCTCAGGGAACAGGTGGCACAGCTTAAACAGAAAGTCATGAACTAA	ATTTTGTATGTGTGGCTGTGCCAG	QERIKAERKRMRNRIAASKCRKRKLERIARLEEKVKTLKAQNS*LASTANLLREQVAQLKQKVMN*
CAGGAGCGGATCAAGGCGGAGAGGAAGCGCATGAGGAACCGCATCGCTGCCTCCAAGTGCCGAAAAAGGAAGCTGGAGAGAATCGCCCGGCTGGAGGAAAAAGTGAAAACCTTGAAAGCTCAGAACTCGTAGCTGGCGATGACGGCCAACATGCTCATGGAACAGGTGGCACAGCTTAAACAGAAAGTCATGAACTAA	CTTCGTGTATGTTAGGGCTCCTTC	QERIKAERKRMRNRIAASKCRKRKLERIARLEEKVKTLKAQNS*LAMTANMLMEQVAQLKQKVMN*
CAGGAGCGGATCAAGGCGGAGAGGAAGCGCATGAGGAACCGCATCGCTGCCTCCAAGTGCCGAAAAAGGAAGCTGGAGAGAATCGCCCGGCTGGAGGAAAAAGTGAAAACCTTGAAAGCTCAGAACTCGTAGCTGGCGTCCTCGGCCAACATGCTCAGGGAACAGGTGGCACAGCTTAAACAGAAAGTCATGAACTAA	GGTAGTTCTCCGCTGGATCCGGTG	QERIKAERKRMRNRIAASKCRKRKLERIARLEEKVKTLKAQNS*LASSANMLREQVAQLKQKVMN*
CAGGAGCGGATCAAGGCGGAGAGGAAGCGCATGAGGAACCGCATCGCTGCCTCCAAGTGCCGAAAAAGGAAGCTGGAGAGAATCGCCCGGCTGGAGGAAAAAGTGAAAACCTTGAAAGCTCAGAACTCGTAGCTGGCGTCCACGGCCAACATGCTCAGGGAACAGGGGGCACAGCTTAAACAGAAAGTCATGAACTAA	ACAACGTTGTTTTATTTTTATTTT	QERIKAERKRMRNRIAASKCRKRKLERIARLEEKVKTLKAQNS*LASTANMLREQGAQLKQKVMN*
CAGGAGCGGATCAAGGCGGAGAGGAAGCGCATGAGGAACCGCATCGCTGCCTCCAAGTGCCGAAAAAGGAAGCTGGAGAGAATCGCCCGGCTGGAGGAAAAAGTGAAAACCTTGAAAGCTCAGAACTCGGCGCTGGCGGTGACGGCCAACATGCTCAGGGAACAGGTGGCACAGCTTAAACAGAAAGTCATGAACTAA	TGTCAGGTTGTATTTTCGAGGGAG	QERIKAERKRMRNRIAASKCRKRKLERIARLEEKVKTLKAQNSALAVTANMLREQVAQLKQKVMN*
CAGGAGCGGATCAAGGCGGAGAGGAAGCGCATGAGGAACCGCATCGCTGCCTCCAAGTGCCGAAAAAGGAAGCTGGAGAGAATCGCCCGGCTGGAGGAAAAAGTGAAAACCTTGAAAGCTCAGAACTCGGACTGCCGTCCACGGCCAACATGCTCAGGGAACAGGTGGCACAGCTTAAACAGAAAGTCATGAACTAA	TTCGAGAGGCTATTCTGTGCAGCG	QERIKAERKRMRNRIAASKCRKRKLERIARLEEKVKTLKAQNSDCRPRPTCSGNRWHSLNRKS*TN
CAGGAGCGGATCAAGGCGGAGAGGAAGCGCATGAGGAACCGCATCGCTGCCTCCAAGTGCCGAAAAAGGAAGCTGGAGAGAATCGCCCGGCTGGAGGAAAAAGTGAAAACCTTGAAAGCTCAGAACTCGGATAAGGCGTCCACGGCCAACATGCTCAGGGAACAGGTGGCACAGCTTAAACAGAAAGTCATGAACTAA	GGTCCGTTCATGGGATTCGCTGTT	QERIKAERKRMRNRIAASKCRKRKLERIARLEEKVKTLKAQNSDKASTANMLREQVAQLKQKVMN*
CAGGAGCGGATCAAGGCGGAGAGGAAGCGCATGAGGAACCGCATCGCTGCCTCCAAGTGCCGAAAAAGGAAGCTGGAGAGAATCGCCCGGCTGGAGGAAAAAGTGAAAACCTTGAAAGCTCAGAACTCGGATATGGCGTCCACGGCCAACATGCTCAGGGAACAGGTGGCACAGCTTAAACAGAAAGTCATGAACTAA	ATTGCTGTTTTCGAGTTGGTCCGG	QERIKAERKRMRNRIAASKCRKRKLERIARLEEKVKTLKAQNSDMASTANMLREQVAQLKQKVMN*
CAGGAGCGGATCAAGGCGGAGAGGAAGCGCATGAGGAACCGCATCGCTGCCTCCAAGTGCCGAAAAAGGAAGCTGGAGAGAATCGCCCGGCTGGAGGAAAAAGTGAAAACCTTGAAAGCTCAGAACTCGGGCTGGCGTCCACGGCCAACATGCTCAGGGAACAGGTGGCACAGCTTAAACAGAAAGTCATGAACTAA	CAGTATGTTAGATGTGGTGGAAGG	QERIKAERKRMRNRIAASKCRKRKLERIARLEEKVKTLKAQNSGWRPRPTCSGNRWHSLNRKS*TN
CAGGAGCGGATCAAGGCGGAGAGGAAGCGCATGAGGAACCGCATCGCTGCCTCCAAGTGCCGAAAAAGGAAGCTGGAGAGAATCGCCCGGCTGGAGGAAAAAGTGAAAACCTTGAAAGCTCAGAACTCGGGGCTGGCGAGGACGGCCAACATGCTCAGGGAACAGGTGGCACAGCTTAAACAGAAAGTCATGAACTAA	GCTTTCGCTGGTACGGGAGGGGCC	QERIKAERKRMRNRIAASKCRKRKLERIARLEEKVKTLKAQNSGLARTANMLREQVAQLKQKVMN*
CAGGAGCGGATCAAGGCGGAGAGGAAGCGCATGAGGAACCGCATCGCTGCCTCCAAGTGCCGAAAAAGGAAGCTGGAGAGAATCGCCCGGCTGGAGGAAAAAGTGAAAACCTTGAAAGCTCAGAACTCGGGGCTGGCGAGGACGGCCAACATGCTCAGGGAACAGGTGGCACAGCTTAAACAGAAAGTCATGAACTAA	GCTTTCGCTGCTTGTCGGTCAGGT	QERIKAERKRMRNRIAASKCRKRKLERIARLEEKVKTLKAQNSGLARTANMLREQVAQLKQKVMN*
CAGGAGCGGATCAAGGCGGAGAGGAAGCGCATGAGGAACCGCATCGCTGCCTCCAAGTGCCGAAAAAGGAAGCTGGAGAGAATCGCCCGGCTGGAGGAAAAAGTGAAAACCTTGAAAGCTCAGAACTCGGGGCTGGCGGTCACGGCCAACATGCTCAGGGAACAGGTGGCACAGCTTAAACAGAAAGTCATGAACTAA	TGTTCATCGATCTTAGATTGCCCG	QERIKAERKRMRNRIAASKCRKRKLERIARLEEKVKTLKAQNSGLAVTANMLREQVAQLKQKVMN*
CAGGAGCGGATCAAGGCGGAGAGGAAGCGCATGAGGAACCGCATCGCTGCCTCCAAGTGCCGAAAAAGGAAGCTGGAGAGAATCGCCCGGCTGGAGGAAAAAGTGAAAACCTTGAAAGCTCAGAACTCGGGGCTGGCGTCCATGGCCAACATGCTCAGGGAACAGGTGGCACAGCTTAAACAGAAAGTCATGAACTAA	GCGGGTTCCGTGCTGGGGTCGGTG	QERIKAERKRMRNRIAASKCRKRKLERIARLEEKVKTLKAQNSGLASMANMLREQVAQLKQKVMN*
CAGGAGCGGATCAAGGCGGAGAGGAAGCGCATGAGGAACCGCATCGCTGCCTCCAAGTGCCGAAAAAGGAAGCTGGAGAGAATCGCCCGGCTGGAGGAAAAAGTGAAAACCTTGAAAGCTCAGAACTCGAAGGTCGCGTCCACGGCCAACATGCTCAGGGAACAGGTGGCACAGCTTAAACAGAAAGTCATGAACTAA	GGTGCCGGCGCGCTGTTTATTGTA	QERIKAERKRMRNRIAASKCRKRKLERIARLEEKVKTLKAQNSKVASTANMLREQVAQLKQKVMN*
CAGGAGCGGATCAAGGCGGAGAGGAAGCGCATGAGGAACCGCATCGCTGCCTCCAAGTGCCGAAAAAGGAAGCTGGAGAGAATCGCCCGGCTGGAGGAAAAAGTGAAAACCTTGAAAGCTCAGAACTCGTTGCTGGCGTCCACGGCCAACATGCTCAGGGAACATGTGGCACAGCTTAAACAGAAAGTCATGAACTAA	GTTGTCTGTTTTGGTGGCGGCTGG	QERIKAERKRMRNRIAASKCRKRKLERIARLEEKVKTLKAQNSLLASTANMLREHVAQLKQKVMN*
CAGGAGCGGATCAAGGCGGAGAGGAAGCGCATGAGGAACCGCATCGCTGCCTCCAAGTGCCGAAAAAGGAAGCTGGAGAGAATCGCCCGGCTGGAGGAAAAAGTGAAAACCTTGAAAGCTCAGAACTCGCCCCTGCCGTCCACGGCCAACATGCTCAGGGAACAGGTGGCACAGCTTAAACAGAAAGTCATGAACTAA	GCATGCGGTGGGAATGTTTAGTGT	QERIKAERKRMRNRIAASKCRKRKLERIARLEEKVKTLKAQNSPLPSTANMLREQVAQLKQKVMN*
CAGGAGCGGATCAAGGCGGAGAGGAAGCGCATGAGGAACCGCATCGCTGCCTCCAAGTGCCGAAAAAGGAAGCTGGAGAGAATCGCCCGGCTGGAGGAAAAAGTGAAAACCTTGAAAGCTCAGAACTCGCCCCTGGCGTCCACGGCCAACATGCTCAGGTAACAGGTGGCACAGCTTAAACAGAAAGTCATGAACTAA	GGCAGGGGATGTCCTCGTTGGTTG	QERIKAERKRMRNRIAASKCRKRKLERIARLEEKVKTLKAQNSPLASTANMLR*QVAQLKQKVMN*
CAGGAGCGGATCAAGGCGGAGAGGAAGCGCATGAGGAACCGCATCGCTGCCTCCAAGTGCCGAAAAAGGAAGCTGGAGAGAATCGCCCGGCTGGAGGAAAAAGTGAAAACCTTGAAAGCTCAGAACTCGCAGCTGCGTCCACGGCCAACATGCTCAGGGAACAGGTGGCACAGCTTAAACAGAAAGTCATGAACTAA	CTGCCTTTGTATCCTCTGGTCGGT	QERIKAERKRMRNRIAASKCRKRKLERIARLEEKVKTLKAQNSQLRPRPTCSGNRWHSLNRKS*TN
CAGGAGCGGATCAAGGCGGAGAGGAAGCGCATGAGGAACCGCATCGCTGCCTCCAAGTGCCGAAAAAGGAAGCTGGAGAGAATCGCCCGGCTGGAGGAAAAAGTGAAAACCTTGAAAGCTCAGAACTCGCAGCTGGCGTCCACGGCCAACATGCTCAGTGAACAGGTGGCACAGCTTAAACAGAAAGTCATGAACTAA	TTCGGGTGATCTTGCGATCGTGTC	QERIKAERKRMRNRIAASKCRKRKLERIARLEEKVKTLKAQNSQLASTANMLSEQVAQLKQKVMN*
CAGGAGCGGATCAAGGCGGAGAGGAAGCGCATGAGGAACCGCATCGCTGCCTCCAAGTGCCGAAAAAGGAAGCTGGAGAGAATCGCCCGGCTGGAGGAAAAAGTGAAAACCTTGAAAGCTCAGAACTCGCGGCTGGCGTCCATGGCCAACATGCTCAGGGAACAGGTGGCACAGCTTAAACAGAAAGTCATGAACTAA	CGTTGGTTATCGTTTAGCAGGGTC	QERIKAERKRMRNRIAASKCRKRKLERIARLEEKVKTLKAQNSRLASMANMLREQVAQLKQKVMN*
CAGGAGCGGATCAAGGCGGAGAGGAAGCGCATGAGGAACCGCATCGCTGCCTCCAAGTGCCGAAAAAGGAAGCTGGAGAGAATCGCCCGGCTGGAGGAAAAAGTGAAAACCTTGAAAGCTCAGAACTCGCGGCTGGCGTCCAGGGCCAACATGCTCAGGGAACAGGTGGCACAGCTTAAACAGAAAGTCATGAACTAA	GTGTACGGTTAGCAGAGCTTGCTA	QERIKAERKRMRNRIAASKCRKRKLERIARLEEKVKTLKAQNSRLASRANMLREQVAQLKQKVMN*
CAGGAGCGGATCAAGGCGGAGAGGAAGCGCATGAGGAACCGCATCGCTGCCTCCAAGTGCCGAAAAAGGAAGCTGGAGAGAATCGCCCGGCTGGAGGAAAAAGTGAAAACCTTGAAAGCTCAGAACTCGTCCTGGCGTCCACGGCCAACATGCTCAGGGAACAGGTGGCACAGCTTAAACAGAAAGTCATGAACTAA	TTGTCTGGACAAGTCGGTAAGGTT	QERIKAERKRMRNRIAASKCRKRKLERIARLEEKVKTLKAQNSSWRPRPTCSGNRWHSLNRKS*TN
CAGGAGCGGATCAAGGCGGAGAGGAAGCGCATGAGGAACCGCATCGCTGCCTCCAAGTGCCGAAAAAGGAAGCTGGAGAGAATCGCCCGGCTGGAGGAAAAAGTGAAAACCTTGAAAGCTCAGAACTCGACCTGGCGTCCACGGCCAACATGCTCAGGGAACAGGTGGCACAGCTTAAACAGAAAGTCATGAACTAA	AGGTGGCGCTTGGTTGTGCCTTTA	QERIKAERKRMRNRIAASKCRKRKLERIARLEEKVKTLKAQNSTWRPRPTCSGNRWHSLNRKS*TN
CAGGAGCGGATCAAGGCGGAGAGGAAGCGCATGAGGAACCGCATCGCTGCCTCCAAGTGCCGAAAAAGGAAGCTGGAGAGAATCGCCCGGCTGGAGGAAAAAGTGAAAACCTTGAAAGCTCAGAACTCGACCCTGGCGTCCACGGCCAACATGCAGAGGGAACAGGTGGCACAGCTTAAACAGAAAGTCATGAACTAA	TGGTGGGGGAGTGGTCATATGCTC	QERIKAERKRMRNRIAASKCRKRKLERIARLEEKVKTLKAQNSTLASTANMQREQVAQLKQKVMN*
CAGGAGCGGATCAAGGCGGAGAGGAAGCGCATGAGGAACCGCATCGCTGCCTCCAAGTGCCGAAAAAGGAAGCTGGAGAGAATCGCCCGGCTGGAGGAAAAAGTGAAAACCTTGAAAGCTCAGAACTCGGTGCTGGCGTCCACGGCCAACATGCTCAGTGAACAGGTGGCACAGCTTAAACAGAAAGTCATGAACTAA	TTCTTCGCCATGATTGTCCGTGTG	QERIKAERKRMRNRIAASKCRKRKLERIARLEEKVKTLKAQNSVLASTANMLSEQVAQLKQKVMN*
CAGGAGCGGATCAAGGCGGAGAGGAAGCGCATGAGGAACCGCATCGCTGCCTCCAAGTGCCGAAAAAGGAAGCTGGAGAGAATCGCCCGGCTGGAGGAAAAAGTGAAAACCTTGAAAGCTCAGAACTCGGTGCTGGCGGGCACGGCCAACATGCTCAGGGAACAGGTGGCACAGCTTAAACAGAAAGTCATGAACTAA	TTGGCTCTGGGTGCCTGGGTAGGG	QERIKAERKRMRNRIAASKCRKRKLERIARLEEKVKTLKAQNSVLAGTANMLREQVAQLKQKVMN*
CAGGAGCGGATCAAGGCGGAGAGGAAGCGCATGAGGAACCGCATCGCTGCCTCCAAGTGCCGAAAAAGGAAGCTGGAGAGAATCGCCCGGCTGGAGGAAAAAGTGAAAACCTTGAAAGCTCAGAACTCGTACCTGGCGTCCATGGCCAACATGCTCAGGGAACAGGTGGCACAGCTTAAACAGAAAGTCATGAACTAA	GTGTTTCAGTCCGGTGCTTGTAGG	QERIKAERKRMRNRIAASKCRKRKLERIARLEEKVKTLKAQNSYLASMANMLREQVAQLKQKVMN*
CAGGAGCGGATCAAGGCGGAGAGGAAGCGCATGAGGAACCGCATCGCTGCCTCCAAGTGCCGAAAAAGGAAGCTGGAGAGAATCGCCCGGCTGGAGGAAAAAGTGAAAACCTTGAAAGCTCAGAACTCGGAGCTGGCGTCCACGGCCAACATGCTCAGGTGCCAGTGGCACAGCTTAAACAGAAAGTCATGAACTAA	CTGGTGGTTTTGGGGCATGCAGAG	QERIKAERKRMRNRIAASKCRKRKLERIARLEEKVKTLKAQNSELASTANMLRCQWHSLNRKS*TN
CAGGAGCGGATCAAGGCGGAGAGGAAGCGCATGAGGAACCGCATCGCTGCCTCCAAGTGCCGAAAAAGGAAGCTGGAGAGAATCGCCCGGCTGGAGGAAAAAGTGAAAACCTTGAAAGCTCAGAACTCGGAGCTGGCGTCCACGGCCAACATGCTCAGGGACAGGAGGCACAGCTTAAACAGAAAGTCATGAACTAA	CTGTGGTCATAGCGTTGCATCTCA	QERIKAERKRMRNRIAASKCRKRKLERIARLEEKVKTLKAQNSELASTANMLRDRRHSLNRKS*TN
CAGGAGCGGATCAAGGCGGAGAGGAAGCGCATGAGGAACCGCATCGCTGCCTCCAAGTGCCGAAAAAGGAAGCTGGAGAGAATCGCCCGGCTGGAGGAAAAAGTGAAAACCTTGAAAGCTCAGAACTCGGAGCTGGCGTCCACGGCCAACATGCTCAGGGGCCAGGTGGCACAGCTTAAACAGAAAGTCATTAACTAA	TGGATTAGCAGGTATGTTGGAGCA	QERIKAERKRMRNRIAASKCRKRKLERIARLEEKVKTLKAQNSELASTANMLRGQVAQLKQKVIN*
CAGGAGCGGATCAAGGCGGAGAGGAAGCGCATGAGGAACCGCATCGCTGCCTCCAAGTGCCGAAAAAGGAAGCTGGAGAGAATCGCCCGGCTGGAGGAAAAAGTGAAAACCTTGAAAGCTCAGAACTCGGAGCTGGCGTCCACGGCCAACATGCTCAGGGGAAAACGTGGCACAGCTTAAACAGAAAGTCATGAACTAA	TGTTAAGGTGTGGACGTTTTGGGT	QERIKAERKRMRNRIAASKCRKRKLERIARLEEKVKTLKAQNSELASTANMLRGKRGTA*TESHELT
CAGGAGCGGATCAAGGCGGAGAGGAAGCGCATGAGGAACCGCATCGCTGCCTCCAAGTGCCGAAAAAGGAAGCTGGAGAGAATCGCCCGGCTGGAGGAAAAAGTGAAAACCTTGAAAGCTCAGAACTCGGAGCTGGCGTCCACGGCCAACATGCTCAGGGGGCAGGTGGCACGGCTTAAACAGAAAGTCATGAACTAA	ATAATTTTTGGCACTTTTATATCG	QERIKAERKRMRNRIAASKCRKRKLERIARLEEKVKTLKAQNSELASTANMLRGQVARLKQKVMN*
CAGGAGCGGATCAAGGCGGAGAGGAAGCGCATGAGGAACCGCATCGCTGCCTCCAAGTGCCGAAAAAGGAAGCTGGAGAGAATCGCCCGGCTGGAGGAAAAAGTGAAAACCTTGAAAGCTCAGAACTCGGAGCTGGCGTCCACGGCCAACATGCTCAGGAACAGGGCGCACAGCTTAAACAGAAAGTCATGAACTAA	CGTTGCCTTGCGTTTTCTACGGTG	QERIKAERKRMRNRIAASKCRKRKLERIARLEEKVKTLKAQNSELASTANMLRNRAHSLNRKS*TN
CAGGAGCGGATCAAGGCGGAGAGGAAGCGCATGAGGAACCGCATCGCTGCCTCCAAGTGCCGAAAAAGGAAGCTGGAGAGAATCGCCCGGCTGGAGGAAAAAGTGAAAACCTTGAAAGCTCAGAACTCGGAGCTGGCGTCCACGGCCAACATGCTCAGGCCCCAGGTGGCACAGCTTAAACAGAAAGTCATTAACTAA	TTGCCTCCGGTACTTTTCTTGCCC	QERIKAERKRMRNRIAASKCRKRKLERIARLEEKVKTLKAQNSELASTANMLRPQVAQLKQKVIN*
CAGGAGCGGATCAAGGCGGAGAGGAAGCGCATGAGGAACCGCATCGCTGCCTCCAAGTGCCGAAAAAGGAAGCTGGAGAGAATCGCCCGGCTGGAGGAAAAAGTGAAAACCTTGAAAGCTCAGAACTCGGAGCTGGCGTCCACGGCCAACATGCTCAGGCGGCAGGGCACAGCTTAAACAGAAAGTCATGAACTAA	TCTGGTTGTGATCGCATCGGATAC	QERIKAERKRMRNRIAASKCRKRKLERIARLEEKVKTLKAQNSELASTANMLRRQGTA*TESHELT
CAGGAGCGGATCAAGGCGGAGAGGAAGCGCATGAGGAACCGCATCGCTGCCTCCAAGTGCCGAAAAAGGAAGCTGGAGAGAATCGCCCGGCTGGAGGAAAAAGTGAAAACCTTGAAAGCTCAGAACTCGGAGCTGGCGTCCACGGCCAACATGCTCAGGAGCCAGGTGGCACATCTTAAACAGAAAGTCATGAACTAA	CGGCTGTTTTGTACGCCTCGGGGC	QERIKAERKRMRNRIAASKCRKRKLERIARLEEKVKTLKAQNSELASTANMLRSQVAHLKQKVMN*
CAGGAGCGGATCAAGGCGTAGAGGAAGCGCATGAGGAACCGCATCGCTGCCTCCAAGTGCCGAAAAAGGAAGCTGGAGAGAATCGCCCGGCTGGAGGAAAAAGTGAAAACCTTGAAAGCTCAGAACTCGGAGCTGGCGTCCACGGCCAACATGCTCAGGGAACAGGTGGCACAGCTTAAACAGAAAGTCATGAACTAA	TATTTGGCACGGTGGTGGGGCTTC	QERIKA*RKRMRNRIAASKCRKRKLERIARLEEKVKTLKAQNSELASTANMLREQVAQLKQKVMN*
CAGGAGCGGATCAAGGCGTAGAGGAAGCGCATGAGGAACCGCATCGCTGCCTCCAAGTGCCGAAAAAGGAAGCTGGAGAGAATCCCCCGGCTGGAGGAAAAAGTGAAAACCTTGAAAGCTCAGAACTCGGAGCTGGCGTCCACGGCCAACATGCTCAGGGAACAGGTGGCACAGCTTAAACAGAAAGTCATGAACTAA	TGTGTTTTAAGGTGAGCTTTGGCA	QERIKA*RKRMRNRIAASKCRKRKLERIPRLEEKVKTLKAQNSELASTANMLREQVAQLKQKVMN*
CAGGAGCGGATCAAGGCGTAGAGGAAGCGCATGAGGAACCGCATCGCTGCCTCCAAGTGCCGAAAAAGGAAGCTGGAGAGAATCCCCCGGCTGGAGGAAAAAGTGAAAACCTTGAAAGCTCAGAACTCGGAGCTGGCGTCCACGGCCAACATGCTCAGGGAACAGGTGGCACAGCTTAAACAGAAAGTCATGAACTAA	GCTGGGGGGTCCGTCGTTGTTATG	QERIKA*RKRMRNRIAASKCRKRKLERIPRLEEKVKTLKAQNSELASTANMLREQVAQLKQKVMN*
CAGGAGCGGATCAAGGCGTAGAGGAAGCGCATGAGGAACCGCATCGCTGCCTCCAAGTGCCGAAAAAGGAAGCTGGAGAGAATCGCCCGGCTGGAGGAAGGGGTGAAAACCTTGAAAGCTCAGAACTCGGAGCTGGCGTCCACGGCCAACATGCTCAGGGAACAGGTGGCACAGCTTAAACAGAAAGTCATGAACTAA	GGTCCTCATTGTTCACATCTTCTC	QERIKA*RKRMRNRIAASKCRKRKLERIARLEEGVKTLKAQNSELASTANMLREQVAQLKQKVMN*
CAGGAGCGGATCAAGGCGTAGAGGAAGCGCATGAGGAACCGCATCGCTGCCTCCAAGTGCCGAAAAAGGAAGCTGGAGAGAATCGCCCGGCTGGAGGAACTCGTGAAAACCTTGAAAGCTCAGAACTCGGAGCTGGCGTCCACGGCCAACATGCTCAGGGAACAGGTGGCACAGCTTAAACAGAAAGTCATGAACTAA	AGTAGTTGAGTTTTGGTTGCTTTA	QERIKA*RKRMRNRIAASKCRKRKLERIARLEELVKTLKAQNSELASTANMLREQVAQLKQKVMN*
CAGGAGCGGATCAAGGCGTAGAGGAAGCGCATGAGGAACCGCATCGCTGCCTCCAAGTGCCGAAAAAGGAAGCTGGAGAGAATCGCCCGGCTGGAGGAAAAAGTGGGGACCTTGAAAGCTCAGAACTCGGAGCTGGCGTCCACGGCCAACATGCTCAGGGAACAGGTGGCACAGCTTAAACAGAAAGTCATGAACTAA	TCATCCATTTTTGGTTCCCTTTTC	QERIKA*RKRMRNRIAASKCRKRKLERIARLEEKVGTLKAQNSELASTANMLREQVAQLKQKVMN*
CAGGAGCGGATCAAGGCGTAGAGGAAGCGCATGAGGAACCGCATCGCTGCCTCCAAGTGCCGAAAAAGGAAGCTGGAGAGAATCGCCCGGCTGGAGGAAAAAGTGAAAACCGGGAAAGCTCAGAACTCGGAGCTGGCGTCCACGGCCAACATGCTCAGGGAACAGGTGGCACAGCTTAAACAGAAAGTCATGAACTAA	TGTGAGGTAGTCGTTAGCGCTCTG	QERIKA*RKRMRNRIAASKCRKRKLERIARLEEKVKTGKAQNSELASTANMLREQVAQLKQKVMN*
CAGGAGCGGATCAAGGCGTAGAGGAAGCGCATGAGGAACCGCATCGCTGCCTCCAAGTGCCGAAAAAGGAAGCTGGAGAGAATCGCCCGGCTGGAGGAAAAAGTGAAAACCCCGAAAGCTCAGAACTCGGAGCTGGCGTCCACGGCCAACATGCTCAGGGAACAGGTGGCACAGCTTAAACAGAAAGTCATGAACTAA	GAGTGGTGGGGCTGTTGTTTATCG	QERIKA*RKRMRNRIAASKCRKRKLERIARLEEKVKTPKAQNSELASTANMLREQVAQLKQKVMN*
CAGGAGCGGATCAAGGCGTAGAGGAAGCGCATGAGGAACCGCATCGCTGCCTCCAAGTGCCGAAAAAGGAAGCTGGAGAGAATCGCCCGGCTGGAGGAAAAAGTGAAAACCACCAAAGCTCAGAACTCGGAGCTGGCGTCCACGGCCAACATGCTCAGGGAACAGGTGGCACAGCTTAAACAGAAAGTCATGAACTAA	TTGTGACGATTTGTTTGAGTAGTT	QERIKA*RKRMRNRIAASKCRKRKLERIARLEEKVKTTKAQNSELASTANMLREQVAQLKQKVMN*
CAGGAGCGGATCAAGGCGTAGAGGAAGCGCATGAGGAACCGCATCGCTGCCTCCAAGTGCCGAAAAAGGAAGCTGGAGAGAATCGCCCGGCTGGAGGAAAAAGTGAAAACCTTGAAAGCTCAGAACTCGGAGCTGGCGTCCACGGCCAACATGGAGAGGGAACAGGTGGCACAGCTTAAACAGAAAGTCATGAACTAA	TTTCTTCCTGGTGCTACTCTATGT	QERIKA*RKRMRNRIAASKCRKRKLERIARLEEKVKTLKAQNSELASTANMEREQVAQLKQKVMN*
CAGGAGCGGATCAAGGCGTAGAGGAAGCGCATGAGGAACCGCATCGCTGCCTCCAAGTGCCGAAAAAGGAAGCTGGAGAGAATCGCCCGGCTGGAGGAAAAAGTGAAAACCTTGAAAGCTCAGTGGTCGGAGCTGGCGTCCACGGCCAACATGCTCAGGGAACAGGTGGCACAGCTTAAACAGAAAGTCATGAACTAA	ACTTGGTTTTGTGTGCGAAATGGT	QERIKA*RKRMRNRIAASKCRKRKLERIARLEEKVKTLKAQWSELASTANMLREQVAQLKQKVMN*
CAGGAGCGGATCAAGGCGTAGAGGAAGCGCATGAGGAACCGCATCGCTGCCTCCAAGTGCCGAAAAAGGAAGCTGGAGAGAATCGCCTGCCTGGAGGAAAAAGTGAAAACCTTGAAAGCTCAGAACTCGGAGCTGGCGTCCACGGCCAACATGCTCAGGGAACAGGTGGCACAGCTTAAACAGAAAGTCATGAACTAA	ATGGGAGGTGATGGTGGGCGTGGG	QERIKA*RKRMRNRIAASKCRKRKLERIACLEEKVKTLKAQNSELASTANMLREQVAQLKQKVMN*
CAGGAGCGGATCAAGGCGTAGAGGAAGCGCATGAGGAACCGCATCGCTGCCTCCAAGTGCCGAAAAAGGAAGCTGGAGAGAATCGCCTTGCTGGAGGAAAAAGTGAAAACCTTGAAAGCTCAGAACTCGGAGCTGGCGTCCACGGCCAACATGCTCAGGGAACAGGTGGCACAGCTTAAACAGAAAGTCATGAACTAA	GTCGTTGGGTGTCTGTTTAGTCAA	QERIKA*RKRMRNRIAASKCRKRKLERIALLEEKVKTLKAQNSELASTANMLREQVAQLKQKVMN*
CAGGAGCGGATCAAGGCGTAGAGGAAGCGCATGAGGAACCGCATCGCTGCCTCCAAGTGCCGAAAAAGGAAGCTGGAGAGAATCGCCTGGGGGGAGGAAAAAGTGAAAACCTTGAAAGCTCAGAACTCGGAGCTGGCGTCCACGGCCAACATGCTCAGGGAACAGGTGGCACAGCTTAAACAGAAAGTCATGAACTAA	GGGCCTGGTTGTCGATCTGGATGG	QERIKA*RKRMRNRIAASKCRKRKLERIAWGEEKVKTLKAQNSELASTANMLREQVAQLKQKVMN*
CAGGAGCGGATCAAGGCGTAGAGGAAGCGCATGAGGAACCGCATCGCTGCCTCCAAGTGCCGAAAAAGGAAGCTGGAGAGAATCGCCCGGCTGGAGGAAAAAGTGAAAACCTTGAAAGCTCAGAACTCGGAGCTGGCGTCCACGGCCAACATGCTCAACGAACAGGTGGCACAGCTTAAACAGAAAGTCATGAACTAA	GAGAGCGTATTTGGGTGTGATTTG	QERIKA*RKRMRNRIAASKCRKRKLERIARLEEKVKTLKAQNSELASTANMLNEQVAQLKQKVMN*
CAGGAGCGGATCAAGGCGTAGAGGAAGCGCATGAGGAACCGCATCGCTGCCTCCAAGTGCCGAAAAAGGAAGCTGGAGAGAATCGCCCGGCTGGAGGAAAAAGTGAAAACCTTGAAAGCTCAGAACTCGGAGCTGGCGTCCGCGGCCAACATGCTCAGGGAACAGGTGGCACAGCTTAAACAGAAAGTCATGAACTAA	TTTTTCGCCATGTGTGCACTCCGG	QERIKA*RKRMRNRIAASKCRKRKLERIARLEEKVKTLKAQNSELASAANMLREQVAQLKQKVMN*
CAGGAGCGGATCAAGGCGTAGAGGAAGCGCATGAGGAACCGCATCGCTGCCTCCAAGTGCCGAAAAAGGAAGCTGGAGAGAATCGCCCGGCTGGAGGAAAAAGACAAAACCTTGAAAGCTCAGAACTCGGAGCTGGCGTCCACGGCCAACATGCTCAGGGAACAGGTGGCACAGCTTAAACAGAAAGTCATGAACTAA	CGGTTAATTTCTGTTGGTTCGATG	QERIKA*RKRMRNRIAASKCRKRKLERIARLEEKDKTLKAQNSELASTANMLREQVAQLKQKVMN*
CAGGAGCGGATCAAGGCGGATAGGAAGCGCATGAGGAACCGCATCGCTGCCTCCAAGTGCCGAAAAAGGAAGCTGGAGAGAATCGCCCGGCTGGAGGAAAAAGTGAAAACCTTGAAAGCTCAGAACTCGGAGCTGGCGTCCACGGCCAACATGCTCAGGGAACAGGTGGCACAGCTTAAACAGAAAGTCATGAACTAA	ATTCCCTTAGGGTGGAGGTATTGG	QERIKADRKRMRNRIAASKCRKRKLERIARLEEKVKTLKAQNSELASTANMLREQVAQLKQKVMN*
CAGGAGCGGATCAAGGCGGATAGGAAGCGCATGAGGAACCGCATCGCTGCCTCCAAGTGCCGAAAAAGGAAGCTGGAGAGAATCGCCCGGCTGGAGGAAAAAGTGAAAACCTTGAAAGCTCAGAACTCGGAGCTGGCGTCCACGGCCAACATGCTCAGGGAACAGGTGGCACAGCTTAAACAGAAAGTCATGAACTAA	GATTTCTGTCTTGTGTCAAGTGGC	QERIKADRKRMRNRIAASKCRKRKLERIARLEEKVKTLKAQNSELASTANMLREQVAQLKQKVMN*
CAGGAGCGGATCAAGGCGGATAGGAAGCGCATGAGGAACCGCATCGCTGCCTCCAAGTGCCGAAAAAGGAAGCTGGAGAGAATCGCCCGGCTGGAGGAAAAAGTGCTGACCTTGAAAGCTCAGAACTCGGAGCTGGCGTCCACGGCCAACATGCTCAGGGAACAGGTGGCACAGCTTAAACAGAAAGTCATGAACTAA	GTTTGTTTCTTTATTAAGTAGTCT	QERIKADRKRMRNRIAASKCRKRKLERIARLEEKVLTLKAQNSELASTANMLREQVAQLKQKVMN*
CAGGAGCGGATCAAGGCGGATAGGAAGCGCATGAGGAACCGCATCGCTGCCTCCAAGTGCCGAAAAAGGAAGCTGGAGAGAATCGCCCGGCTGGAGGAAAAAGTGAGCACCTTGAAAGCTCAGAACTCGGAGCTGGCGTCCACGGCCAACATGCTCAGGGAACAGGTGGCACAGCTTAAACAGAAAGTCATGAACTAA	GGTGGCGTTTCTTATTGTGTTAGT	QERIKADRKRMRNRIAASKCRKRKLERIARLEEKVSTLKAQNSELASTANMLREQVAQLKQKVMN*
CAGGAGCGGATCAAGGCGGATAGGAAGCGCATGAGGAACCGCATCGCTGCCTCCAAGTGCCGAAAAAGGAAGCTGGAGAGAATCGCCCGGCTGGAGGAAAAAGTGAGCACCTTGAAAGCTCAGAACTCGGAGCTGGCGTCCACGGCCAACATGCTCAGGGAACAGGTGGCACAGCTTAAACAGAAAGTCATGAACTAA	GGTAGCGTTTCGTTTGAGTTCTCA	QERIKADRKRMRNRIAASKCRKRKLERIARLEEKVSTLKAQNSELASTANMLREQVAQLKQKVMN*
CAGGAGCGGATCAAGGCGGATAGGAAGCGCATGAGGAACCGCATCGCTGCCTCCAAGTGCCGAAAAAGGAAGCTGGAGAGAATCGCCCGGCTGGAGGAAAAAGTGAAAACCTTGGTGGCTCAGAACTCGGAGCTGGCGTCCACGGCCAACATGCTCAGGGAACAGGTGGCACAGCTTAAACAGAAAGTCATGAACTAA	TTATTGAAGGATTGCTTGAACGCT	QERIKADRKRMRNRIAASKCRKRKLERIARLEEKVKTLVAQNSELASTANMLREQVAQLKQKVMN*
CAGGAGCGGATCAAGGCGGATAGGAAGCGCATGAGGAACCGCATCGCTGCCTCCAAGTGCCGAAAAAGGAAGCTGGAGAGAATCGCCCGGGTGGAGGAAAAAGTGAAAACCTTGAAAGCTCAGAACTCGGAGCTGGCGTCCACGGCCAACATGCTCAGGGAACAGGTGGCACAGCTTAAACAGAAAGTCATGAACTAA	GTCCTTGGCTGGCGTGTGTTTGGG	QERIKADRKRMRNRIAASKCRKRKLERIARVEEKVKTLKAQNSELASTANMLREQVAQLKQKVMN*
CAGGAGCGGATCAAGGCGGATAGGAAGCGCATGAGGAACCGCATCGCTGCCTCCAAGTGCAGAAAAAGGAAGCTGGAGAGAATCGCCCGGCTGGAGGAAAAAGTGAAAACCGCCAAAGCTCAGAACTCGGAGCTGGCGTCCACGGCCAACATGCTCAGGGAACAGGTGGCACAGCTTAAACAGAAAGTCATGAACTAA	TTTGGCATACGTGAATTTAAAGCC	QERIKADRKRMRNRIAASKCRKRKLERIARLEEKVKTAKAQNSELASTANMLREQVAQLKQKVMN*
CAGGAGCGGATCAAGGCGGATAGGAAGCGCATGAGGAACCGCATCGCTGCCTCCAAGTGCCGAAAAAGGAAGCTGGAGAGAATCGCCCGGCTGGAGGAAAAAGTGAAAACCTTGAAAGCTCAGAACTCGGAGCTGGCGTCCACGGCCAACCAGCTCAGGGAACAGGTGGCACAGCTTAAACAGAAAGTCATGAACTAA	GGGTTGGTTGTTTTGTGCGATTTT	QERIKADRKRMRNRIAASKCRKRKLERIARLEEKVKTLKAQNSELASTANQLREQVAQLKQKVMN*
CAGGAGCGGATCAAGGCGGATAGGAAGCGCATGAGGAACCGCATCGCTGCCTCCAAGTGCCGAAAAAGGAAGCTGGAGAGAATCGCCCGGCTGGAGGAAAAAGTGAAAACCTTGAAAGCTCAGAACTCGGAGCTGGCGTCCACGGCCAACCGCCTCAGGGAACAGGTGGCACAGCTTAAACAGAAAGTCATGAACTAA	GTTGTACCTTGCACGGGGTGATCG	QERIKADRKRMRNRIAASKCRKRKLERIARLEEKVKTLKAQNSELASTANRLREQVAQLKQKVMN*
CAGGAGCGGATCAAGGCGGATAGGAAGCGCATGAGGAACCGCATCGCTGCCTCCAAGTGCCGAAAAAGGAAGCTGGAGAGAATCGCCCGGCTGGAGGAAAAAGTGAAAACCTTGAAAGCTTAGAACTCGGAGCTGGCGTCCACGGCCAACATGCTCAGGGAACAGGTGGCACAGCTTAAACAGAAAGTCATGAACTAA	CGCCCGGAACTCGTAGTATGTACG	QERIKADRKRMRNRIAASKCRKRKLERIARLEEKVKTLKA*NSELASTANMLREQVAQLKQKVMN*
CAGGAGCGGATCAAGGCGGATAGGAAGCGCATGAGGAACCGCATCGCTGCCTCCAAGTGCCGAAAAAGGAAGCTGGAGAGAATCGCCCGGCTGGAGGAAAAAGTGAAAACCTTGAAAGCTCAGAACTCGGAGCTGGCGTCCACGGCCAACATGCTCGTCGAACAGGTGGCACAGCTTAAACAGAAAGTCATGAACTAA	TGTTTTTAAGATGTTTTCTATGTG	QERIKADRKRMRNRIAASKCRKRKLERIARLEEKVKTLKAQNSELASTANMLVEQVAQLKQKVMN*
CAGGAGCGGATCAAGGCGGATAGGAAGCGCATGAGGAACCGCATCGCTGCCTCCAAGTGCCGAAAAAGGAAGCTGGAGAGAATCGCCCGGCTGGAGGAAAAAGTGAAAAGGTTGAAAGCTCAGAACTCGGAGCTGGCGTCCACGGCCAACATGCTCAGGGAACAGGTGGCACAGCTTAAACAGAAAGTCATGAACTAA	GCTGTAGGGTAGTCTTAGTGGGTG	QERIKADRKRMRNRIAASKCRKRKLERIARLEEKVKRLKAQNSELASTANMLREQVAQLKQKVMN*
CAGGAGCGGATCAAGGCGGATAGGAAGCGCATGAGGAACCGCATCGCTGCCTCCAAGTGCCGAAAAAGGAAGCTGGAGAGAATCGCCCGGCTGGAGGAAAAAGTGAAAACCTTGAAAGCTCAGAACTCGGAGCTGGCGTCCATCGCCAACATGCTCAGGGAACAGGTGGCACAGCTTAAACAGAAAGTCATGAACTAA	GTCTAATTATTGTTTTTCGTGTTT	QERIKADRKRMRNRIAASKCRKRKLERIARLEEKVKTLKAQNSELASIANMLREQVAQLKQKVMN*
CAGGAGCGGATCAAGGCGGATAGGAAGCGCATGAGGAACCGCATCGCTGCCTCCAAGTGCCGAAAAAGGAAGCTGGAGAGAATCGCCCGGCTGGAGGAAAAAGTGAAAACCTTGAAAGCTCAGAACTCGGAGCTGGCGTCCGTGGCCAACATGCTCAGGGAACAGGTGGCACAGCTTAAACAGAAAGTCATGAACTAA	GTACCCTCGGCTTTTATTGGGTCC	QERIKADRKRMRNRIAASKCRKRKLERIARLEEKVKTLKAQNSELASVANMLREQVAQLKQKVMN*
CAGGAGCGGATCAAGGCGGATAGGAAGCGCATGAGGAACCGCATCGCTGCCTCCAAGTGCCGAAAAAGGAAGCTGGAGAGAATCGCCCGGCTGGAGGAAAAAGTGAAAACCTTGAAAGCTCAGAACTCGGAGCTGGCGTCCACGGCCAACATGCTCAGGGAACAGCCCGCACAGCTTAAACAGAAAGTCATGAACTAA	AACAGCTTTGTTCCTTGCTTGCTT	QERIKADRKRMRNRIAASKCRKRKLERIARLEEKVKTLKAQNSELASTANMLREQPAQLKQKVMN*
CAGGAGCGGATCAAGGCGGGGAGGAAGCGCATGAGGAACCGCATCGCTGCCTCCAAGTGCCGAAAAAGGAAGCTGGAGAGAATCGCCCGGCTGGAGGAAAAAGTGAAAACCTTGAAAGCTCAGAACTCGGGGCTGGCGTCCACGGCCAACATGCTCAGGGAACAGGTGGCACAGCTTAAACAGAAAGTCATGAACTAA	TTTTTTTCTTAGTTTTGGTCATTG	QERIKAGRKRMRNRIAASKCRKRKLERIARLEEKVKTLKAQNSGLASTANMLREQVAQLKQKVMN*
CAGGAGCGGATCAAGGCGGGAGGAAGCGCATGAGGAACCGCATCGCTGCCTCCAAGTGCCGAAAAAGGAAGCTGGAGAGAATCGCCCGGCTGGAGGAAAAAGTGAAAACCTTGAAAGCTCAGAACTCGGCCCTGGCGTCCACGGCCAACATGCTCAGGGAACAGGTGGCACAGCTTAAACAGAAAGTCATGAACTAA	GTGCGCGTGCTCGTTTTCCCGTTG	QERIKAGGSA*GTASLPPSAEKGSWRESPGWRKK*KP*KLRTRPWRPRPTCSGNRWHSLNRKS*TN
CAGGAGCGGATCAAGGCGGAGAGGAAGCGCATGAGGAACCGCATCGCTGCCTCCAAGTGCCGAAAAAGGAAGCTGGAGAGATAGGCCCGGCTGGAGGAAAAAGTGAAAACCGCGAAAGCTCAGAACTCGGAGCTGGCGTCCACGGCCAACATGCTCAGGGAACAGGTGGCACAGCTTAAACAGAAAGTCATGAACTAA	TTGGCCGTAGGTGCATACACTGGT	QERIKAERKRMRNRIAASKCRKRKLER*ARLEEKVKTAKAQNSELASTANMLREQVAQLKQKVMN*
CAGGAGCGGATCAAGGCGGAGAGGAAGCGCATGAGGAACCGCATCGCTGCCTCCAAGTGCCGAAAAAGGAAGCTGGAGAGAGCCGCCCGGCTGGAGGAAAAAGTGAAAACCTTGAAAGCTCAGAACTCGGAGCTGGCGTCCACGGACAACATGCTCAGGGAACAGGTGGCACAGCTTAAACAGAAAGTCATGAACTAA	ATCGTTTTTAGGTTATTTAGCAGT	QERIKAERKRMRNRIAASKCRKRKLERAARLEEKVKTLKAQNSELASTDNMLREQVAQLKQKVMN*
CAGGAGCGGATCAAGGCGGAGAGGAAGCGCATGAGGAACCGCATCGCTGCCTCCAAGTGCCGAAAAAGGAAGCTGGAGAGAGCGGCCCGGCTGGAGGAAAAAGTGAAAACCTTGAAAGCTCAGAACTCGGAGCTGGCGTCCACGGACAACATGCTCAGGGAACAGGTGGCACAGCTTAAACAGAAAGTCATGAACTAA	GATGATTACTCCCTTCTACTTTCG	QERIKAERKRMRNRIAASKCRKRKLERAARLEEKVKTLKAQNSELASTDNMLREQVAQLKQKVMN*
CAGGAGCGGATCAAGGCGGAGAGGAAGCGCATGAGGAACCGCATCGCTGCCTCCAAGTGCCGAAAAAGGAAGCTGGAGAGAGCCGCCCGGCTGGATGAAAAAGTGAAAACCTTGAAAGCTCAGAACTCGGAGCTGGCGTCCACGGCCAACATGCTCAGGGAACAGGTGGCACAGCTTAAACAGAAAGTCATGAACTAA	GTAATAGGTTTGGTTTTCCTGACT	QERIKAERKRMRNRIAASKCRKRKLERAARLDEKVKTLKAQNSELASTANMLREQVAQLKQKVMN*
CAGGAGCGGATCAAGGCGGAGAGGAAGCGCATGAGGAACCGCATCGCTGCCTCCAAGTGCCGAAAAAGGAAGCTGGAGAGAGCGGCCCGGCTGGAGGAAAAAGTGAAAACCTTGAAAGCTCAGAACTAGGAGCTGGCGTCCACGGCCAACATGCTCAGGGAACAGGTGGCACAGCTTAAACAGAAAGTCATGAACTAA	ATTTTGTGGACTTCGCTACTGTCT	QERIKAERKRMRNRIAASKCRKRKLERAARLEEKVKTLKAQN*ELASTANMLREQVAQLKQKVMN*
CAGGAGCGGATCAAGGCGGAGAGGAAGCGCATGAGGAACCGCATCGCTGCCTCCAAGTGCCGAAAAAGGAAGCTGGAGAGAGCCGCCCGGCTGGAGGAAAAAGTGAAAACCTTGAAAGCTCAGAACTCGGAGCTGGCGAACACGGCCAACATGCTCAGGGAACAGGTGGCACAGCTTAAACAGAAAGTCATGAACTAA	AGTCTTTATGGCTTCTGTGGATTG	QERIKAERKRMRNRIAASKCRKRKLERAARLEEKVKTLKAQNSELANTANMLREQVAQLKQKVMN*
CAGGAGCGGATCAAGGCGGAGAGGAAGCGCATGAGGAACCGCATCGCTGCCTCCAAGTGCCGAAAAAGGAAGCTGGAGAGAGCGGCCCGGCTGGAGGAAAAAGTGAAAACCTTGAAAGCTCAGAACTCGGAGCTGGCGTCCACGGCCAACATGCTCAGGGAACAGGTGGCACAGCTTAAACAGAAATTCATGAACTAA	GTCGTTTCAGCCAGATTCAGGCTT	QERIKAERKRMRNRIAASKCRKRKLERAARLEEKVKTLKAQNSELASTANMLREQVAQLKQKFMN*
CAGGAGCGGATCAAGGCGGAGAGGAAGCGCATGAGGAACCGCATCGCTGCCTCCAAGTGCCGAAAAAGGAAGCTGGAGAGATTCGGGCGGCTGGAGGAAAAAGTGAAAACCTTGAAAGCTCAGAACTCGGAGCTGGCGTCCACGGCCAACATGCTCAGGGAACAGGTGGCACAGCTTAAACAGAAAGTCATGAACTAA	CTTTCGGAGATGTCGTATGCCTAG	QERIKAERKRMRNRIAASKCRKRKLERFGRLEEKVKTLKAQNSELASTANMLREQVAQLKQKVMN*
CAGGAGCGGATCAAGGCGGAGAGGAAGCGCATGAGGAACCGCATCGCTGCCTCCAAGTGCCGAAAAAGGAAGCTGGAGAGATTCGGGCGGCTGGAGGAAAAAGTGAAAACCTTGAAAGCTCAGAACTCGGAGCTGGCGTCCACGGCCAACATGCTCAGGGAACAGGTGGCACAGCTTAAACAGAAAGTCATGAACTAA	CCTAGCCTCAATACCGGTTTGCAT	QERIKAERKRMRNRIAASKCRKRKLERFGRLEEKVKTLKAQNSELASTANMLREQVAQLKQKVMN*
CAGGAGCGGATCAAGGCGGAGAGGAAGCGCATGAGGAACCGCATCGCTGCCTCCAAGTGCCGAAAAAGGAAGCTGGAGAGATTCTTGCGGCTGGAGGAAAAAGTGAAAACCTTGAAAGCTCAGAACTCGGAGCTGGCGTCCACGGCCAACATGCTCAGGGAACAGGTGGCACAGCTTAAACAGAAAGTCATGAACTAA	GGTGTGGAGGGGGCCGGTGTTGTT	QERIKAERKRMRNRIAASKCRKRKLERFLRLEEKVKTLKAQNSELASTANMLREQVAQLKQKVMN*
CAGGAGCGGATCAAGGCGGAGAGGAAGCGCATGAGGAACCGCATCGCTGCCTCCAAGTGCCGAAAAAGGAAGCTGGAGAGATTCCGGCGGCTGGAGGAAAAAGTGAAAACCTTGAAAGCTCAGAACTCGGAGCTGGCGTCCACGGCCAACATGCTCAGGGAACAGGTGGCACAGCTTAAACAGAAAGTCATGAACTAA	GCGTGTCTTCACATTGAGGGTGCG	QERIKAERKRMRNRIAASKCRKRKLERFRRLEEKVKTLKAQNSELASTANMLREQVAQLKQKVMN*
CAGGAGCGGATCAAGGCGGAGAGGAAGCGCATGAGGAACCGCATCGCTGCCTCCAAGTGCCGAAAAAGGAAGCTGGAGAGATTCGCCCGGCTGGAGGAAAAAGTGAAAACCTTGAAAGCTAAGAACTCGGAGCTGGCGTCCACGGCCAACATGCTCAGGGAACAGGTGGCACAGCTTAAACAGAAAGTCATGAACTAA	ATGGTGCCTATCTATGTATTCGCG	QERIKAERKRMRNRIAASKCRKRKLERFARLEEKVKTLKAKNSELASTANMLREQVAQLKQKVMN*
CAGGAGCGGATCAAGGCGGAGAGGAAGCGCATGAGGAACCGCATCGCTGCCTCCAAGTGCCGAAAAAGGAAGCTGGAGAGAGGGCCCGGCTGGAGGAAAAAGTGAAAACCTTGAAAGCTCAGAACTCGGAGCTGGCGTCCACGGCCAACATGCTCAGGGAACAGGTGGCACAGCTTAAACAGAAAGTCATGAACTAA	TTCTTGGTTTGGGCAAGTTGCGTA	QERIKAERKRMRNRIAASKCRKRKLERGPGWRKK*KP*KLRTRSWRPRPTCSGNRWHSLNRKS*TN
CAGGAGCGGATCAAGGCGGAGAGGAAGCGCATGAGGAACCGCATCGCTGCCTCCAAGTGCCGAAAAAGGAAGCTGGAGAGGGGGCCCGGCTGGAGGAAAAAGTGAAAACCTTGAAAGCTCAGAACTCGGAGCTGGCGTCCACGGCCAACATGCTCAGGGAACAGGTGGCACAGCTTAAACAGAAAGTCATGAACTAA	GGTTGAATGCCGTTTCGTGCCCGT	QERIKAERKRMRNRIAASKCRKRKLERGPGWRKK*KP*KLRTRSWRPRPTCSGNRWHSLNRKS*TN
CAGGAGCGGATCAAGGCGGAGAGGAAGCGCATGAGGAACCGCATCGCTGCCTCCAAGTGCCGAAAAAGGAAGCTGGAGAGAGGGGCCCGGCTGGAGGAAAAAGTGAAAACCTTGAAAGCTCAGAACTCGGAGCTGGGGTCCACGGCCAACATGCTCAGGGAACAGGTGGCACAGCTTAAACAGAAAGTCATGAACTAA	CCTCTCTTTGGGGCTGTGCAGCGT	QERIKAERKRMRNRIAASKCRKRKLERGARLEEKVKTLKAQNSELGSTANMLREQVAQLKQKVMN*
CAGGAGCGGATCAAGGCGGAGAGGAAGCGCATGAGGAACCGCATCGCTGCCTCCAAGTGCCGAAAAAGGAAGCTGGAGAGAGGGGCCCGGCTGGAGGAAAAAGTGAAAACCTTGAAAGCTCAGAACTCGGAGCTGGCGTCCACGGACAACATGCTCAGGGAACAGGTGGCACAGCTTAAACAGAAAGTCATGAACTAA	CGTTTGGGCCGCCTGCCACTGGGC	QERIKAERKRMRNRIAASKCRKRKLERGARLEEKVKTLKAQNSELASTDNMLREQVAQLKQKVMN*
CAGGAGCGGATCAAGGCGGAGAGGAAGCGCATGAGGAACCGCATCGCTGCCTCCAAGTGCCGAAAAAGGAAGCTGGAGAGAGGGGCCCGGCTGGAGTAAAAAGTGAAAACCTTGAAAGCTCAGAACTCGGAGCTGGCGTCCACGGCCAACATGCTCAGGGAACAGGTGGCACAGCTTAAACAGAAAGTCATGAACTAA	GGGTTAGTTTGTCTTAGTCTACGC	QERIKAERKRMRNRIAASKCRKRKLERGARLE*KVKTLKAQNSELASTANMLREQVAQLKQKVMN*
CAGGAGCGGATCAAGGCGGAGAGGAAGCGCATGAGGAACCGCATCGCTGCCTCCAAGTGCCGAAAAAGGAAGCTGGAGAGAGGGGCCCGGCTGGAGTAAAAAGTGAAAACCTTGAAAGCTCAGAACTCGGAGCTGGCGTCCACGGCCAACATGCTCAGGGAACAGGTGGCACAGCTTAAACAGAAAGTCATGAACTAA	GGGCTAGTTTGTGGCTGCGCCCGC	QERIKAERKRMRNRIAASKCRKRKLERGARLE*KVKTLKAQNSELASTANMLREQVAQLKQKVMN*
CAGGAGCGGATCAAGGCGGAGAGGAAGCGCATGAGGAACCGCATCGCTGCCTCCAAGTGCCGAAAAAGGAAGCTGGAGAGAGGGGCCGGCTGGAGGAAAAAGTGAAAACCTTGAAAGCTCAGAACTCGGAGCTGGCGTCCACGGCCAACATGCTCAGGGAACAGGTGGCACAGCTTAAACAGAAAGTCATGAACTAA	CAGTTGGGAGTGTTTTAGCCTTCC	QERIKAERKRMRNRIAASKCRKRKLERGAGWRKK*KP*KLRTRSWRPRPTCSGNRWHSLNRKS*TN
CAGGAGCGGATCAAGGCGGAGAGGAAGCGCATGAGGAACCGCATCGCTGCCTCCAAGTGCCGAAAAAGGAAGCTGGAGAGAAAGGCCCGGCTGGAGGAAAAAGTGAAAACCTTTAAAGCTCAGAACTCGGAGCTGGCGTCCACGGCCAACATGCTCAGGGAACAGGTGGCACAGCTTAAACAGAAAGTCATGAACTAA	GTGTTGTGTTCGATGCGTTTTGTC	QERIKAERKRMRNRIAASKCRKRKLERKARLEEKVKTFKAQNSELASTANMLREQVAQLKQKVMN*
CAGGAGCGGATCAAGGCGGAGAGGAAGCGCATGAGGAACCGCATCGCTGCCTCCAAGTGCCGAAAAAGGAAGCTGGAGAGACTGGCCCGGCTGGAGGAAAAAGTGAAAACCTTGCCCGCTCAGAACTCGGAGCTGGCGTCCACGGCCAACATGCTCAGGGAACAGGTGGCACAGCTTAAACAGAAAGTCATGAACTAA	GATTCAGGGAAAGCCGAGTGGTAG	QERIKAERKRMRNRIAASKCRKRKLERLARLEEKVKTLPAQNSELASTANMLREQVAQLKQKVMN*
CAGGAGCGGATCAAGGCGGAGAGGAAGCGCATGAGGAACCGCATCGCTGCCTCCAAGTGCCGAAAAAGGAAGCTGGAGAGACTGGCCCGGCTGGAGGAAAAAGTGAAAACCTTGAAAGCTCAGAACTCGGAGCTGGCGTCCACGGCCAACATGCTCAGGGAATAGGTGGCACAGCTTAAACAGAAAGTCATGAACTAA	AGTGGGCTTCACTTGTTGTGGGCG	QERIKAERKRMRNRIAASKCRKRKLERLARLEEKVKTLKAQNSELASTANMLRE*VAQLKQKVMN*
CAGGAGCGGATCAAGGCGGAGAGGAAGCGCATGAGGAACCGCATCGCTGCCTCCAAGTGCCGAAAAAGGAAGCTGGAGAGACTCGCCCGGCTGGAGGAAAAAGTGAAAACCTTGAAAGCTCAGAACTCGGAGCTGGCGTCCACGGCCAACATGCTCGGGGAACAGGTGGCACAGCTTAAACAGAAAGTCATGAACTAA	TTTGGTCATTCACTTAGAATGGGC	QERIKAERKRMRNRIAASKCRKRKLERLARLEEKVKTLKAQNSELASTANMLGEQVAQLKQKVMN*
CAGGAGCGGATCAAGGCGGAGAGGAAGCGCATGAGGAACCGCATCGCTGCCTCCAAGTGCCGAAAAAGGAAGCTGGAGAGAATGGGGCGGCTGGAGGAAAAAGTGAAAACCTTGAAAGCTCAGAACTCGGAGCTGGCGTCCACGGCCAACATGCTCAGGGAACAGGTGGCACAGCTTAAACAGAAAGTCATGAACTAA	GATGTTTTTGTATAGTGTACGGTC	QERIKAERKRMRNRIAASKCRKRKLERMGRLEEKVKTLKAQNSELASTANMLREQVAQLKQKVMN*
CAGGAGCGGATCAAGGCGGAGAGGAAGCGCATGAGGAACCGCATCGCTGCCTCCAAGTGCCGAAAAAGGAAGCTGGAGAGAATGGGGCGGCTGGAGGAAAAAGTGAAAACCTTGAAAGCTCAGAACTCGGAGCTGGCGTCCACGGCCAACATGCTCAGGGAACAGGTGGCACAGCTTAAACAGAAAGTCATGAACTAA	CGCTGCTTTTTTGGCATTAGGGTC	QERIKAERKRMRNRIAASKCRKRKLERMGRLEEKVKTLKAQNSELASTANMLREQVAQLKQKVMN*
CAGGAGCGGATCAAGGCGGAGAGGAAGCGCATGAGGAACCGCATCGCTGCCTCCAAGTGCCGAAAAAGGAAGCTGGAGAGACCCGCCCGGCTGGAGGAAAAAGTGAAAACCTTGAAAGCTCAGAACTCGGAGCTGGCGTCCACGGCCAACATGCTCAGGTAACAGGTGGCACAGCTTAAACAGAAAGTCATGAACTAA	GACGTTAGCTTGTATTGTTTTCAG	QERIKAERKRMRNRIAASKCRKRKLERPARLEEKVKTLKAQNSELASTANMLR*QVAQLKQKVMN*
CAGGAGCGGATCAAGGCGGAGAGGAAGCGCATGAGGAACCGCATCGCTGCCTCCAAGTGCCGAAAAAGGAAGCTGGAGAGACAGGCCCGGCTGGAGGAAAAAGTGAAAACCTTGAAAGCTCAGAACTCGGAGCTGGAGTCCACGGCCAACATGCTCAGGGAACAGGTGGCACAGCTTAAACAGAAAGTCATGAACTAA	GCCTCGCGGTTATGAGGTCGTTAG	QERIKAERKRMRNRIAASKCRKRKLERQARLEEKVKTLKAQNSELESTANMLREQVAQLKQKVMN*
CAGGAGCGGATCAAGGCGGAGAGGAAGCGCATGAGGAACCGCATCGCTGCCTCCAAGTGCCGAAAAAGGAAGCTGGAGAGACAGGCCCGGCTGGATGAAAAAGTGAAAACCTTGAAAGCTCAGAACTCGGAGCTGGCGTCCACGGCCAACATGCTCAGGGAACAGGTGGCACAGCTTAAACAGAAAGTCATGAACTAA	TTCCCCTATTGTAATTTTGGCTCG	QERIKAERKRMRNRIAASKCRKRKLERQARLDEKVKTLKAQNSELASTANMLREQVAQLKQKVMN*
CAGGAGCGGATCAAGGCGGAGAGGAAGCGCATGAGGAACCGCATCGCTGCCTCCAAGTGCCGAAAAAGGAAGCTGGAGAGACGCCAGGCTGGAGGAAAAAGTGAAAACCTTGAAAGCTCAGAACTCGGAGCTGGCGTCCACGGCCAACATGCTCAGGGAACAGGTGGCACAGCTTAAACAGAAAGTCATGAACTAA	GTTTTCTCATTAGGAATATAATTC	QERIKAERKRMRNRIAASKCRKRKLERRQAGGKSENLESSELGAGVHGQHAQGTGGTA*TESHELT
CAGGAGCGGATCAAGGCGGAGAGGAAGCGCATGAGGAACCGCATCGCTGCCTCCAAGTGCCGAAAAAGGAAGCTGGAGAGAAGGGCCCGGCTGGAGGAAAAAGTGAAAACCTTGAAACCGCAGAACTCGGAGCTGGCGTCCACGGCCAACATGCTCAGGGAACAGGTGGCACAGCTTAAACAGAAAGTCATGAACTAA	CCCTCCTGTTCTCCATGGGGCTCC	QERIKAERKRMRNRIAASKCRKRKLERRARLEEKVKTLKPQNSELASTANMLREQVAQLKQKVMN*
CAGGAGCGGATCAAGGCGGAGAGGAAGCGCATGAGGAACCGCATCGCTGCCTCCAAGTGCCGAAAAAGGAAGCTGGAGAGACGGGCCGGCTGGAGGAAAAAGTGAAAACCTTGAAAGCTCAGAACTCGGAGCTGGCGTCCACGGCCAACATGCTCAGGGAACAGGTGGCACAGCTTAAACAGAAAGTCATGAACTAA	TGTATTCTTTAGGTGATGTGTATA	QERIKAERKRMRNRIAASKCRKRKLERRAGWRKK*KP*KLRTRSWRPRPTCSGNRWHSLNRKS*TN
CAGGAGCGGATCAAGGCGGAGAGGAAGCGCATGAGGAACCGCATCGCTGCCTCCAAGTGCCGAAAAAGGAAGCTGGAGAGACGGGCCCGGCTGGAGGAAAAAGTGAAAACCTTGAAAGCTCAGAACTCGGAGCTGGCGTCCACGGCCAACATGCTCAGTGAACAGGTGGCACAGCTTAAACAGAAAGTCATGAACTAA	GATTGTAGGAGCGGGTGTTGGGAG	QERIKAERKRMRNRIAASKCRKRKLERRARLEEKVKTLKAQNSELASTANMLSEQVAQLKQKVMN*
CAGGAGCGGATCAAGGCGGAGAGGAAGCGCATGAGGAACCGCATCGCTGCCTCCAAGTGCCGAAAAAGGAAGCTGGAGAGACGGGCCCGGCTGGAGGAAAAAGTGAAAACCTTGAAAGCTCAGAACTCGGAGCTGGCGTCCACGGCCAACATGCTCACGGAACAGGTGGCACAGCTTAAACAGAAAGTCATGAACTAA	TGTTAGGAGTTGAGTGCTGGCTTT	QERIKAERKRMRNRIAASKCRKRKLERRARLEEKVKTLKAQNSELASTANMLTEQVAQLKQKVMN*
CAGGAGCGGATCAAGGCGGAGAGGAAGCGCATGAGGAACCGCATCGCTGCCTCCAAGTGCCGAAAAAGGAAGCTGGAGAGATCGGCCCGGCTGGAGGAAAAAGTGAAAACCTTGAAATCTCAGAACTCGGAGCTGGCGTCCACGGCCAACATGCTCAGGGAACAGGTGGCACAGCTTAAACAGAAAGTCATGAACTAA	TTTCGTCGCTGTTTTAATTGTTGC	QERIKAERKRMRNRIAASKCRKRKLERSARLEEKVKTLKSQNSELASTANMLREQVAQLKQKVMN*
CAGGAGCGGATCAAGGCGGAGAGGAAGCGCATGAGGAACCGCATCGCTGCCTCCAAGTGCCGAAAAAGGAAGCTGGAGAGATCGGCCCGGCTGGAGTAAAAAGTGAAAACCTTGAAAGCTCAGAACTCGGAGCTGGCGTCCACGGCCAACATGCTCAGGGAACAGGTGGCACAGCTTAAACAGAAAGTCATGAACTAA	TTTTGGTGCTTGGTTGTTTTTGGT	QERIKAERKRMRNRIAASKCRKRKLERSARLE*KVKTLKAQNSELASTANMLREQVAQLKQKVMN*
CAGGAGCGGATCAAGGCGGAGAGGAAGCGCATGAGGAACCGCATCGCTGCCTCCAAGTGCCGAAAAAGGAAGCTGGAGAGATCCGCCCGGCTGGAGGAAAAAGTGAAAACCTTGAAAGCTCATAACTCGGAGCTGGCGTCCACGGCCAACATGCTCAGGGAACAGGTGGCACAGCTTAAACAGAAAGTCATGAACTAA	TTGGTATGCTTGCTTTGGTCTGAC	QERIKAERKRMRNRIAASKCRKRKLERSARLEEKVKTLKAHNSELASTANMLREQVAQLKQKVMN*
CAGGAGCGGATCAAGGCGGAGAGGAAGCGCATGAGGAACCGCATCGCTGCCTCCAAGTGCCGAAAAAGGAAGCTGGAGAGATCCGCCCGGCTGGAGGAAAAAGTGAAAACCTTGAAAGCTCAGAACTCGGAGCTGGCGTCCCAGGCCAACATGCTCAGGGAACAGGTGGCACAGCTTAAACAGAAAGTCATGAACTAA	GGTCTTGACGTGCGCGGTTTATTT	QERIKAERKRMRNRIAASKCRKRKLERSARLEEKVKTLKAQNSELASQANMLREQVAQLKQKVMN*
CAGGAGCGGATCAAGGCGGAGAGGAAGCGCATGAGGAACCGCATCGCTGCCTCCAAGTGCCGAAAAAGGAAGCTGGAGAGAACGCCCGGCTGGAGGAAAAAGTGAAAACCTTGAAAGCTCAGAACTCGGAGCTGGCGTCCACGGCCAACATGCTCAGGGAACAGGTGGCACAGCTTAAACAGAAAGTCATGAACTAA	CCCGCGCGGGCCGTTAAACGTAGG	QERIKAERKRMRNRIAASKCRKRKLERTPGWRKK*KP*KLRTRSWRPRPTCSGNRWHSLNRKS*TN
CAGGAGCGGATCAAGGCGGAGAGGAAGCGCATGAGGAACCGCATCGCTGCCTCCAAGTGCCGAAAAAGGAAGCTGGAGAGAACGCCCGGCTGGAGGAAAAAGTGAAAACCTTGAAAGCTCAGAACTCGGAGCTGGCGTCCACGGCCAACATGCTCAGGGAACAGGTGGCACAGCTTAAACAGAAAGTCATGAACTAA	GCTTTTCTGGTCAAGTGGGTATGG	QERIKAERKRMRNRIAASKCRKRKLERTPGWRKK*KP*KLRTRSWRPRPTCSGNRWHSLNRKS*TN
CAGGAGCGGATCAAGGCGGAGAGGAAGCGCATGAGGAACCGCATCGCTGCCTCCAAGTGCCGAAAAAGGAAGCTGGAGAGAACCGCCCGGGGGGAGGAAAAAGTGAAAACCTTGAAAGCTCAGAACTCGGAGCTGGCGTCCACGGCCAACATGCTCAGGGAACAGGTGGCACAGCTTAAACAGAAAGTCATGAACTAA	TTTTTCTGTTCCGTGTGCTCTATG	QERIKAERKRMRNRIAASKCRKRKLERTARGEEKVKTLKAQNSELASTANMLREQVAQLKQKVMN*
CAGGAGCGGATCAAGGCGGAGAGGAAGCGCATGAGGAACCGCATCGCTGCCTCCAAGTGCCGAAAAAGGAAGCTGGAGAGAGTCGCCCGGCTGGAGGAAAAAGTGAAAACCTTGAAAAGGCAGAACTCGGAGCTGGCGTCCACGGCCAACATGCTCAGGGAACAGGTGGCACAGCTTAAACAGAAAGTCATGAACTAA	GCGTTGCAGTAGGGTTGGGGGTGT	QERIKAERKRMRNRIAASKCRKRKLERVARLEEKVKTLKRQNSELASTANMLREQVAQLKQKVMN*
CAGGAGCGGGTCAAGGCGGAGAGGAAGCGCATGAGGAACCGCATCGCTGCCTCCAAGTGCCGAAAAAGGAAGCTGGAGAGAATCGCCCGGCTGGAGGAAAAAGAGAAAACCTTGAAAGCTCAGAACTCGGAGCTGGCGTCCACGGCCAACATGCTCAGGGAACAGGTGGCACAGCTTAAACAGAAAGTCATGAACTAA	GTCTAACGCTTAGGGGGATTGTGA	QERVKAERKRMRNRIAASKCRKRKLERIARLEEKEKTLKAQNSELASTANMLREQVAQLKQKVMN*
CAGGAGCGGATCAAGGCGGAGAGGAAGCGCATGAGGAACCGCATCGCTGCCTCCGAGTGCCGAAAAAGGAAGCTGGAGAGAATCGCCGTGCTGGAGGAAAAAGTGAAAACCTTGAAAGCTCAGAACTCGGAGCTGGCGTCCACGGCCAACATGCTCAGGGAACAGGTGGCACAGCTTAAACAGAAAGTCATGAACTAA	CTTGTCTTTGGTGACTTGTGGATA	QERIKAERKRMRNRIAASECRKRKLERIAVLEEKVKTLKAQNSELASTANMLREQVAQLKQKVMN*
CAGGAGCGGATCAAGGCGGAGAGGAAGCGCATGAGGAACCGCATCGCTGCCTCCGAGTGCCGAAAAAGGAAGCTGGAGAGAATCGCCCGGCTGGAGGAAAAAGTGAAAACCTTGAAAGCTCAGAACTCGGAGCTGGCGAGGACGGCCAACATGCTCAGGGAACAGGTGGCACAGCTTAAACAGAAAGTCATGAACTAA	TTCCGAGGTTGTTGTCTGTGCACG	QERIKAERKRMRNRIAASECRKRKLERIARLEEKVKTLKAQNSELARTANMLREQVAQLKQKVMN*
CAGGAGCGGATCAAGGCGGAGAGGAAGCGCATGAGGAACCGCATCGCTGCCTCCAATTGCCGAAAAAGGAAGCTGGAGAGAATCGGGCGGCTGGAGGAAAAAGTGAAAACCTTGAAAGCTCAGAACTCGGAGCTGGCGTCCACGGCCAACATGCTCAGGGAACAGGTGGCACAGCTTAAACAGAAAGTCATGAACTAA	GTTCGCTTTATTTCGGTTGTTCTG	QERIKAERKRMRNRIAASNCRKRKLERIGRLEEKVKTLKAQNSELASTANMLREQVAQLKQKVMN*
CAGGAGCGGATCAAGGCGGAGAGGAAGCGCATGAGGAACCGCATCGCTGCCTCCAATTGCCGAAAAAGGAAGCTGGAGAGAATCGCCCGGCTGGAGGAAAAAGTGACCACCTTGAAAGCTCAGAACTCGGAGCTGGCGTCCACGGCCAACATGCTCAGGGAACAGGTGGCACAGCTTAAACAGAAAGTCATGAACTAA	CGGTTATCCTGTTGGGCGGGTTGT	QERIKAERKRMRNRIAASNCRKRKLERIARLEEKVTTLKAQNSELASTANMLREQVAQLKQKVMN*
CAGGAGCGGATCAAGGCGGAGAGGAAGCGCATGAGGAACCGCATCGCTGCCTCCAATTGCCGAAAAAGGAAGCTGGAGAGAATCGCCGGGCTGGAGGAAAAAGTGAAAACCTTGAAAGCTCAGAACTCGGAGCTGGCGTCCACGGCCAACATGCTCAGGGAACAGGTGGCACAGCTTAAACAGAAAGTCATGAACTAA	ACTTTAGGATGGTGGGGTTTCTGT	QERIKAERKRMRNRIAASNCRKRKLERIAGLEEKVKTLKAQNSELASTANMLREQVAQLKQKVMN*
CAGGAGCGGATCAAGGCGGAGAGGAAGCGCATGAGGAACCGCATCGCTGCCTCCAAGTGCCGAAAAAGGAATCTGGAGAGAGGGGCCCGGCTGGAGGAAAAAGTGAAAACCTTGAAAGCTCAGAACTCGGAGCTGGCGTCCACGGCCAACATGCTCAGGGAACAGGTGGCACAGCTTAAACAGAAAGTCATGAACTAA	AATTGCTGGCCGACGTTTAGCTAC	QERIKAERKRMRNRIAASKCRKRNLERGARLEEKVKTLKAQNSELASTANMLREQVAQLKQKVMN*
CAGGAGCGGATCAAGGCGGAGAGGAAGCGCATGAGGAACCGCATCGCTGCCTCCAAGTGCCGAAAAAGGAATCTGGAGAGAATCGCCCGGCTGGAGGAAAAAGTGAAAACCTTGAAAGCTCAGAACTCGGAGCCCGCGTCCACGGCCAACATGCTCAGGGAACAGGTGGCACAGCTTAAACAGAAAGTCATGAACTAA	TTGTTTGCAACTGCCTGTTTTTCT	QERIKAERKRMRNRIAASKCRKRNLERIARLEEKVKTLKAQNSEPASTANMLREQVAQLKQKVMN*
CAGGAGCGGATCAAGGCGGAGAGGAAGCGCATGAGGAACCGCATCGCTGCCTCCAAGTGCCGAAAAAGGAAGCTGGAGAGAATCGCCCGGCTGGAGGAAGCCGTGAAAACCTTGAAAGCTCAGAACTCGGAGCTGGCGTCCACGGCCAACATGCTCAGTGAACAGGTGGCACAGCTTAAACAGAAAGTCATGAACTAA	GTGAAAGTGGGTATCGCGTTTGTA	QERIKAERKRMRNRIAASKCRKRKLERIARLEEAVKTLKAQNSELASTANMLSEQVAQLKQKVMN*
CAGGAGCGGATCAAGGCGGAGAGGAAGCGCATGAGGAACCGCATCGCTGCCTCCAAGTGCCGAAAAAGGAAGCTGGAGAGAATCGCCCGGCTGGAGGAAGCGGTGAAAACCTTGAAAGCTCAGAACTCGGAGCTGGCGCACACGGCCAACATGCTCAGGGAACAGGTGGCACAGCTTAAACAGAAAGTCATGAACTAA	CTCTTTACGGTCTTAGCTTTGTAG	QERIKAERKRMRNRIAASKCRKRKLERIARLEEAVKTLKAQNSELAHTANMLREQVAQLKQKVMN*
CAGGAGCGGATCAAGGCGGAGAGGAAGCGCATGAGGAACCGCATCGCTGCCTCCAAGTGCCGAAAAAGGAAGCTGGAGAGAATCGCCCGGCTGGAGGAATGCGTGAAAACCTTGAAAGCTCAGAACTCGGAGCTGGCGGGCACGGCCAACATGCTCATGGAACAGGTGGCACAGCTTAAACAGAAAGTCATGAACTAA	TTTGGTTTGGCCTAGTCATCGGAT	QERIKAERKRMRNRIAASKCRKRKLERIARLEECVKTLKAQNSELAGTANMLMEQVAQLKQKVMN*
CAGGAGCGGATCAAGGCGGAGAGGAAGCGCATGAGGAACCGCATCGCTGCCTCCAAGTGCCGAAAAAGGAAGCTGGAGAGAATCGCCCGGCTGGAGGAAGGCGTGAAAACCTTGAAATCTCAGAACTCGGAGCTGGCGTCCACGGCCAACATGCTCAGGGAACAGGTGGCACAGCTTAAACAGAAAGTCATGAACTAA	CTTCTTGTACTTTCGGTTCTGCGT	QERIKAERKRMRNRIAASKCRKRKLERIARLEEGVKTLKSQNSELASTANMLREQVAQLKQKVMN*
CAGGAGCGGATCAAGGCGGAGAGGAAGCGCATGAGGAACCGCATCGCTGCCTCCAAGTGCCGAAAAAGGAAGCTGGAGAGAATCGCCCGGCTGGAGGAAGGCGTGAAAACCTTGAAAGCTCAGAAATCGGAGCTGGCGTCCACGGCCAACATGCTCAGGGAACAGGTGGCACAGCTTAAACAGAAAGTCATGAACTAA	TTGTTCAGTTAGTTTTTTTTTGGT	QERIKAERKRMRNRIAASKCRKRKLERIARLEEGVKTLKAQKSELASTANMLREQVAQLKQKVMN*
CAGGAGCGGATCAAGGCGGAGAGGAAGCGCATGAGGAACCGCATCGCTGCCTCCAAGTGCCGAAAAAGGAAGCTGGAGAGAATCGCCCGGCTGGAGGAAGGGGTGAAAACCTTGAAAGCTCAGAACTAGGAGCTGGCGTCCACGGCCAACATGCTCAGGGAACAGGTGGCACAGCTTAAACAGAAAGTCATGAACTAA	CGTATGTTTTTATGTATCTCTATT	QERIKAERKRMRNRIAASKCRKRKLERIARLEEGVKTLKAQN*ELASTANMLREQVAQLKQKVMN*
CAGGAGCGGATCAAGGCGGAGAGGAAGCGCATGAGGAACCGCATCGCTGCCTCCAAGTGCCGAAAAAGGAAGCTGGAGAGAATCGCCCGGCTGGAGGAAGGGGTGAAAACCTTGAAAGCTCAGAACGGCGAGCTGGCGTCCACGGCCAACATGGGGAGGGAACAGGTGGCACAGCTTAAACAGAAAGTCATGAACTAA	GTTGGGGGCACGCCGTGTTCTAGT	QERIKAERKRMRNRIAASKCRKRKLERIARLEEGVKTLKAQNGELASTANMGREQVAQLKQKVMN*
CAGGAGCGGATCAAGGCGGAGAGGAAGCGCATGAGGAACCGCATCGCTGCCTCCAAGTGCCGAAAAAGGAAGCTGGAGAGAATCGCCCGGCTGGAGGAAATAGTGAAAACCGGGAAAGCTCAGAACTCGGAGCTGGCGTCCACGGCCAACATGCTCAGGGAACAGGTGGCACAGCTTAAACAGAAAGTCATGAACTAA	TTTGGCATCTTCTCGCATGTACTC	QERIKAERKRMRNRIAASKCRKRKLERIARLEEIVKTGKAQNSELASTANMLREQVAQLKQKVMN*
CAGGAGCGGATCAAGGCGGAGAGGAAGCGCATGAGGAACCGCATCGCTGCCTCCAAGTGCCGAAAAAGGAAGCTGGAGAGAATCGCCCGGCTGGAGGAACCCGTGAAAACCTTGAAAGCTCATAACTCGGAGCTGGCGTCCACGGCCAACATGCTCAGGGAACAGGTGGCACAGCTTAAACAGAAAGTCATGAACTAA	TCTTTGTCTTCCTCGGGGAATTTC	QERIKAERKRMRNRIAASKCRKRKLERIARLEEPVKTLKAHNSELASTANMLREQVAQLKQKVMN*
CAGGAGCGGATCAAGGCGGAGAGGAAGCGCATGAGGAACCGCATCGCTGCCTCCAAGTGCCGAAAAAGGAAGCTGGAGAGAATCGCCCGGCTGGAGGAACCCGTGAAAACCTTGAAAGCTCGGAACTCGGAGCTGGCGTCCACGGCCAACATGCTCAGGGAACAGGTGGCACAGCTTAAACAGAAAGTCATGAACTAA	GTGTGTTGGGTTCGGTCTATCTGT	QERIKAERKRMRNRIAASKCRKRKLERIARLEEPVKTLKARNSELASTANMLREQVAQLKQKVMN*
CAGGAGCGGATCAAGGCGGAGAGGAAGCGCATGAGGAACCGCATCGCTGCCTCCAAGTGCCGAAAAAGGAAGCTGGAGAGAATCGCCCGGCTGGAGGAACCCGTGAAAACCTTGAAAGCTCAGAACTCGGAGCTGGCGTCCACGGCCAACATGCTCATGGAACAGGTGGCACAGCTTAAACAGAAAGTCATGAACTAA	CCTTCTCGTGTTGGTTTGGATTTG	QERIKAERKRMRNRIAASKCRKRKLERIARLEEPVKTLKAQNSELASTANMLMEQVAQLKQKVMN*
CAGGAGCGGATCAAGGCGGAGAGGAAGCGCATGAGGAACCGCATCGCTGCCTCCAAGTGCCGAAAAAGGAAGCTGGAGAGAATCGCCCGGCTGGAGGAACGGGTGAAAACCTTGAAAGCTCAGAACTCGGAGCTGGCGTCCACGGCCAACATGCTCAGGGAACAGGTGGCACAGCTTAAACATAAAGTCATGAACTAA	ACAGTAGGGAAGGTGGCCGGTATC	QERIKAERKRMRNRIAASKCRKRKLERIARLEERVKTLKAQNSELASTANMLREQVAQLKHKVMN*
CAGGAGCGGATCAAGGCGGAGAGGAAGCGCATGAGGAACCGCATCGCTGCCTCCAAGTGCCGAAAAAGGAAGCTGGAGAGAATCGCCCGGCTGGAGGAAGTGAAAACCTTGAAAGCTCAGAACTCGGAGCTGGCGTCCACGGCCAACATGCTCAGGGAACAGGTGGCACAGCTTAAACAGAAAGTCATGAACTAA	TACTGTGTACATTAAGGTGCGCGA	QERIKAERKRMRNRIAASKCRKRKLERIARLEEVKTLKAQNSELASTANMLREQVAQLKQKVMN*
CAGGAGCGGATCAAGGCGGAGAGGAAGCGCATGAGGAACCGCATCGCTGCCTCCAAGTGCCGAAAAAGGAAGCTGGAGAGAATCGCCCGGCTGGAGGAAAAAGTGGCACCTTGAAAGCTCAGAACTCGGAGCTGGCGTCCACGGCCAACATGCTCAGGGAACAGGTGGCACAGCTTAAACAGAAAGTCATGAACTAA	TGCGTCTTTATGCTTTCGTTTTCG	QERIKAERKRMRNRIAASKCRKRKLERIARLEEKVAP*KLRTRSWRPRPTCSGNRWHSLNRKS*TN
CAGGAGCGGATCAAGGCGGAGAGGAAGCGCATGAGGAACCGCATCGCTGCCTCCAAGTGCCGAAAAAGGAAGCTGGAGAGAATCGCCCGGCTGGAGGAAAAAGTGTTCACCTTGAAAGCTCAGAACTCGGAGCTGGCGTCCACGGCCAACATGATCAGGGAACAGGTGGCACAGCTTAAACAGAAAGTCATGAACTAA	GCGCCTTTGCTTTTTGTTTTTTCG	QERIKAERKRMRNRIAASKCRKRKLERIARLEEKVFTLKAQNSELASTANMIREQVAQLKQKVMN*
CAGGAGCGGATCAAGGCGGAGAGGAAGCGCATGAGGAACCGCATCGCTGCCTCCAAGTGCCGAAAAAGGAAGCTGGAGAGAATCGCCCGGCTGGAGGAAAAAGTGGGGACCTTGAAAGCTCAGAACTCGCTCCTGGCGTCCACGGCCAACATGCTCAGGGAACAGGTGGCACAGCTTAAACAGAAAGTCATGAACTAA	CGCGGTTTCGAGGTCCGCGTAGTA	QERIKAERKRMRNRIAASKCRKRKLERIARLEEKVGTLKAQNSLLASTANMLREQVAQLKQKVMN*
CAGGAGCGGATCAAGGCGGAGAGGAAGCGCATGAGGAACCGCATCGCTGCCTCCAAGTGCCGAAAAAGGAAGCTGGAGAGAATCGCCCGGCTGGAGGAAAAAGTGCACACCTTGAAAGCTCAGAACTCGGAGCTGGCGTCCACGGCCAACATGCTCAGGGAACAGGCGGCACAGCTTAAACAGAAAGTCATGAACTAA	CGCGGTTTTGTGTCGTCTCGTGAG	QERIKAERKRMRNRIAASKCRKRKLERIARLEEKVHTLKAQNSELASTANMLREQAAQLKQKVMN*
CAGGAGCGGATCAAGGCGGAGAGGAAGCGCATGAGGAACCGCATCGCTGCCTCCAAGTGCCGAAAAAGGAAGCTGGAGAGAATCGCCCGGCTGGAGGAAAAAGTGCCCACCTTGAAAGCTCATAACTCGGAGCTGGCGTCCACGGCCAACATGCTCAGGGAACAGGTGGCACAGCTTAAACAGAAAGTCATGAACTAA	TCTACATTTTCGGGTGTGGGAAGC	QERIKAERKRMRNRIAASKCRKRKLERIARLEEKVPTLKAHNSELASTANMLREQVAQLKQKVMN*
CAGGAGCGGATCAAGGCGGAGAGGAAGCGCATGAGGAACCGCATCGCTGCCTCCAAGTGCCGAAAAAGGAAGCTGGAGAGAATCGCCCGGCTGGAGGAAAAAGTGCCCACCTTGAAAGCTCAGAACTCGGAGCTGGCGTCCACGGCCAACATGCTCAGTGAACAGGTGGCACAGCTTAAACAGAAAGTCATGAACTAA	GTCCGATCGTGTTTGATTTTGTAT	QERIKAERKRMRNRIAASKCRKRKLERIARLEEKVPTLKAQNSELASTANMLSEQVAQLKQKVMN*
CAGGAGCGGATCAAGGCGGAGAGGAAGCGCATGAGGAACCGCATCGCTGCCTCCAAGTGCCGAAAAAGGAAGCTGGAGAGAATCGCCCGGCTGGAGGAAAAAGTGCCCACCTTGAAAGCTCAGAACTAGGAGCTGGCGTCCACGGCCAACATGCTCAGGGAACAGGTGGCACAGCTTAAACAGAAAGTCATGAACTAA	ACGTGCTGCAGGGTCAATTGCTCT	QERIKAERKRMRNRIAASKCRKRKLERIARLEEKVPTLKAQN*ELASTANMLREQVAQLKQKVMN*
CAGGAGCGGATCAAGGCGGAGAGGAAGCGCATGAGGAACCGCATCGCTGCCTCCAAGTGCCGAAAAAGGAAGCTGGAGAGAATCGCCCGGCTGGAGGAAAAAGTGCCCACCTTGAAAGCTCAGAACTCGGAGCTGGCGTACACGGCCAACATGCTCAGGGAACAGGTGGCACAGCTTAAACAGAAAGTCATGAACTAA	TTTTCTTCGCCTTCTATCCCCGGA	QERIKAERKRMRNRIAASKCRKRKLERIARLEEKVPTLKAQNSELAYTANMLREQVAQLKQKVMN*
CAGGAGCGGATCAAGGCGGAGAGGAAGCGCATGAGGAACCGCATCGCTGCCTCCAAGTGCCGAAAAAGGAAGCTGGAGAGAATCGCCCGGCTGGAGGAAAAAGTGCCACCTTGAAAGCTCAGAACTCGGAGCTGGCGTCCACGGCCAACATGCTCAGGGAACAGGTGGCACAGCTTAAACAGAAAGTCATGAACTAA	TGCGTGTGAGGGTTGCTATATAGT	QERIKAERKRMRNRIAASKCRKRKLERIARLEEKVPP*KLRTRSWRPRPTCSGNRWHSLNRKS*TN
CAGGAGCGGATCAAGGCGGAGAGGAAGCGCATGAGGAACCGCATCGCTGCCTCCAAGTGCCGAAAAAGGAAGCTGGAGAGAATCGCCCGGCTGGAGGAAAAAGTGAGACCTTGAAAGCTCAGAACTCGGAGCTGGCGTCCACGGCCAACATGCTCAGGGAACAGGTGGCACAGCTTAAACAGAAAGTCATGAACTAA	TGGGGGCTCATGGCCGTTGTTGGG	QERIKAERKRMRNRIAASKCRKRKLERIARLEEKVRP*KLRTRSWRPRPTCSGNRWHSLNRKS*TN
CAGGAGCGGATCAAGGCGGAGAGGAAGCGCATGAGGAACCGCATCGCTGCCTCCAAGTGCCGAAAAAGGAAGCTGGAGAGAATCGCCCGGCTGGAGGAAAAAGTGTCCACCTTGAAAGCTCAGAACTCGGAGCTGGCGAAGACGGCCAACATGACGAGGGAACAGGTGGCACAGCTTAAACAGAAAGTCATGAACTAA	TTGGAGCAAAGTAGTATTTCTCTG	QERIKAERKRMRNRIAASKCRKRKLERIARLEEKVSTLKAQNSELAKTANMTREQVAQLKQKVMN*
CAGGAGCGGATCAAGGCGGAGAGGAAGCGCATGAGGAACCGCATCGCTGCCTCCAAGTGCCGAAAAAGGAAGCTGGAGAGAATCGCCCGGCTGGAGGAAAAAGTGAAAACCTTGTAGGATCAGAACTCGGAGCTGGCGTCCACGGCCAACATGCTCAGGGAACAGGTGGCACAGCTTAAACAGAAAGTCATGAACTAA	GGCTCCAGTTGGTATGGAATTACT	QERIKAERKRMRNRIAASKCRKRKLERIARLEEKVKTL*DQNSELASTANMLREQVAQLKQKVMN*
CAGGAGCGGATCAAGGCGGAGAGGAAGCGCATGAGGAACCGCATCGCTGCCTCCAAGTGCCGAAAAAGGAAGCTGGAGAGAATCGCCCGGCTGGAGGAAAAAGTGAAAACCTTGTAAGCTCAGTGGTCGGAGCTGGCGTCCACGGCCAACATGCTAAGGGAACAGGTGGCACAGCTTAAACAGAAAGTCATGAACTAA	GATCGTGTCTCACTGGGTTGTGCG	QERIKAERKRMRNRIAASKCRKRKLERIARLEEKVKTL*AQWSELASTANMLREQVAQLKQKVMN*
CAGGAGCGGATCAAGGCGGAGAGGAAGCGCATGAGGAACCGCATCGCTGCCTCCAAGTGCCGAAAAAGGAAGCTGGAGAGAATCGCCCGGCTGGAGGAAAAAGTGAAAACCTTGGCGGCTCAGAACTCGGAGCTGGCGTCCACGGCCAACATGCTCAGGTAACAGGTGGCACAGCTTAAACAGAAAGTCATGAACTAA	CTCGTGATCCGTTATTCTGTTTAT	QERIKAERKRMRNRIAASKCRKRKLERIARLEEKVKTLAAQNSELASTANMLR*QVAQLKQKVMN*
CAGGAGCGGATCAAGGCGGAGAGGAAGCGCATGAGGAACCGCATCGCTGCCTCCAAGTGCCGAAAAAGGAAGCTGGAGAGAATCGCCCGGCTGGAGGAAAAAGTGAAAACCTTGGCGGCTCAGAACTCGGAGCTGGCGTCCACGGCCAACATGCTCAGGGGACAGGTGGCACAGCTTAAACAGAAAGTCATGAACTAA	GCCTGCGTGATTATGGGATTTGTG	QERIKAERKRMRNRIAASKCRKRKLERIARLEEKVKTLAAQNSELASTANMLRGQVAQLKQKVMN*
CAGGAGCGGATCAAGGCGGAGAGGAAGCGCATGAGGAACCGCATCGCTGCCTCCAAGTGCCGAAAAAGGAAGCTGGAGAGAATCGCCCGGCTGGAGGAAAAAGTGAAAACCTTGGACGCTCAGAACTCGGAGCTGGCGTCCACGGCCAACATGCTCATGGAACAGGTGGCACAGCTTAAACAGAAAGTCATGAACTAA	TGCGTGTTAGGCGATGCGAGTTCT	QERIKAERKRMRNRIAASKCRKRKLERIARLEEKVKTLDAQNSELASTANMLMEQVAQLKQKVMN*
CAGGAGCGGATCAAGGCGGAGAGGAAGCGCATGAGGAACCGCATCGCTGCCTCCAAGTGCCGAAAAAGGAAGCTGGAGAGAATCGCCCGGCTGGAGGAAAAAGTGAAAACCTTGGAAATGCCAGAACTCGGAGCTGGCGTCCACGGCCAACATGCTCAGGGAACAGGTGGCACAGCTTAAACAGAAAGTCATGAACTAA	AATTCGTTTTCCGTAGTTGTGCGT	QERIKAERKRMRNRIAASKCRKRKLERIARLEEKVKTLEMPELGAGVHGQHAQGTGGTA*TESHELT
CAGGAGCGGATCAAGGCGGAGAGGAAGCGCATGAGGAACCGCATCGCTGCCTCCAAGTGCCGAAAAAGGAAGCTGGAGAGAATCGCCCGGCTGGAGGAAAAAGTGAAAACCTTGGGCGCTCAGAACTCGGAGCTGGCGTCCACGGCCAACATGCTCAGGTAACAGGTGGCACAGCTTAAACAGAAAGTCATGAACTAA	GGGGCGCGTAGTTTGTTCAAGTAC	QERIKAERKRMRNRIAASKCRKRKLERIARLEEKVKTLGAQNSELASTANMLR*QVAQLKQKVMN*
CAGGAGCGGATCAAGGCGGAGAGGAAGCGCATGAGGAACCGCATCGCTGCCTCCAAGTGCCGAAAAAGGAAGCTGGAGAGAATCGCCCGGCTGGAGGAAAAAGTGAAAACCTTGGGGGCTCAGAACTCGGAGCTGGCGTCCACGGCCAACATGCTCAGGTAACAGGTGGCACAGCTTAAACAGAAAGTCATGAACTAA	TTGGACCTTAAATTGTTGGACTTT	QERIKAERKRMRNRIAASKCRKRKLERIARLEEKVKTLGAQNSELASTANMLR*QVAQLKQKVMN*
CAGGAGCGGATCAAGGCGGAGAGGAAGCGCATGAGGAACCGCATCGCTGCCTCCAAGTGCCGAAAAAGGAAGCTGGAGAGAATCGCCCGGCTGGAGGAAAAAGTGAAAACCTTGGGCGCTAGAACTCGGAGCTGGCGTCCACGGCCAACATGCTCAGGGAACAGGTGGCACAGCTTAAACAGAAAGTCATGAACTAA	TTTTTGCTGGTGGTGTAAGAGATC	QERIKAERKRMRNRIAASKCRKRKLERIARLEEKVKTLGARTRSWRPRPTCSGNRWHSLNRKS*TN
CAGGAGCGGATCAAGGCGGAGAGGAAGCGCATGAGGAACCGCATCGCTGCCTCCAAGTGCCGAAAAAGGAAGCTGGAGAGAATCGCCCGGCTGGAGGAAAAAGTGAAAACCTTGGGGGCTCAGAACTCGGAGCTGGCGTCCACGGCCAACATGCTCAGGGAACAGGTGGCACAGCTTAAACATAAAGTCATGAACTAA	GTAATTGCGGGGGTTATTAGCGGC	QERIKAERKRMRNRIAASKCRKRKLERIARLEEKVKTLGAQNSELASTANMLREQVAQLKHKVMN*
CAGGAGCGGATCAAGGCGGAGAGGAAGCGCATGAGGAACCGCATCGCTGCCTCCAAGTGCCGAAAAAGGAAGCTGGAGAGAATCGCCCGGCTGGAGGAAAAAGTGAAAACATTGATAGCTCAGTCGTCGGAGCTGGCGTCCACGGCCAACATGCTCAGGGAACAGGTGGCACAGCTTAAACAGAAAGTCATGAACTAA	TGGTGTAGTACGTATGCGTACGGT	QERIKAERKRMRNRIAASKCRKRKLERIARLEEKVKTLIAQSSELASTANMLREQVAQLKQKVMN*
CAGGAGCGGATCAAGGCGGAGAGGAAGCGCATGAGGAACCGCATCGCTGCCTCCAAGTGCCGAAAAAGGAAGCTGGAGAGAATCGCCCGGCTGGAGGAAAAAGTGAAAACCTTGATAGCTCAGTGGTCGGAGCTGGCGTCCACGGCCAACATGCTCAGGGAACAGGTGGCACAGCTTAAACAGAAAGTCATGAACTAA	GTTTATTTTTGTTGGATTAGTGTT	QERIKAERKRMRNRIAASKCRKRKLERIARLEEKVKTLIAQWSELASTANMLREQVAQLKQKVMN*
CAGGAGCGGATCAAGGCGGAGAGGAAGCGCATGAGGAACCGCATCGCTGCCTCCAAGTGCCGAAAAAGGAAGCTGGAGAGAATCGCCCGGCTGGAGGAAAAAGTGAAAACCTTGATAGCTCAGTGGTCGGAGCTGGCGTCCACGGCCAACATGCTCAGGGAACAGGTGGCACAGCTTAAACAGAAAGTCATGAACTAA	TTGCCTGTCGTGGCGGGCGTTTTG	QERIKAERKRMRNRIAASKCRKRKLERIARLEEKVKTLIAQWSELASTANMLREQVAQLKQKVMN*
CAGGAGCGGATCAAGGCGGAGAGGAAGCGCATGAGGAACCGCATCGCTGCCTCCAAGTGCCGAAAAAGGAAGCTGGAGAGAATCGCCCGGCTGGAGGAAAAAGTGAAAACCTTGATGGCTCAGAACTCGGAGCTGGAGTCCACGGCCAACATGCTCAGGGAACAGGTGGCACAGCTTAAACAGAAAGTCATGAACTAA	CCCTGGTAGTGTAGGTGTGGGGTG	QERIKAERKRMRNRIAASKCRKRKLERIARLEEKVKTLMAQNSELESTANMLREQVAQLKQKVMN*
CAGGAGCGGATCAAGGCGGAGAGGAAGCGCATGAGGAACCGCATCGCTGCCTCCAAGTGCCGAAAAAGGAAGCTGGAGAGAATCGCCCGGCTGGAGGAAAAAGTGAAAACCTTGAATGCTTGCAACTCGGAGCTGGCGTCCACGGCCAACATGCTCAGGGAACAGGTGGCACAGCTTAAACAGAAAGTCATGAACTAA	GCTGTGTGGGGGATGCTTTATTGT	QERIKAERKRMRNRIAASKCRKRKLERIARLEEKVKTLNACNSELASTANMLREQVAQLKQKVMN*
CAGGAGCGGATCAAGGCGGAGAGGAAGCGCATGAGGAACCGCATCGCTGCCTCCAAGTGCCGAAAAAGGAAGCTGGAGAGAATCGCCAGGCTGGAGGAAAAAGTGAAAACCTTGCCGGCTCAGAACTCGGAGCTGTCGTCCACGGCCAACATGCTCAGGGAACAGGTGGCACAGCTTAAACAGAAAGTCATGAACTAA	TTTGGTGGTTTGTGCTTGGTGTTT	QERIKAERKRMRNRIAASKCRKRKLERIARLEEKVKTLPAQNSELSSTANMLREQVAQLKQKVMN*
CAGGAGCGGATCAAGGCGGAGAGGAAGCGCATGAGGAACCGCATCGCTGCCTCCAAGTGCCGAAAAAGGAAGCTGGAGAGAATCGCCCGGCTGGAGGAAAAAGTGAAAACCTTGCCCGCTCAGAACTCGGAGCTGGCGTCCACGGCCAACACCCTAAGGGAACAGGTGGCACAGCTTAAACAGAAAGTCATGAACTAA	TTGTTAGGGATGTCGCTCTATCGT	QERIKAERKRMRNRIAASKCRKRKLERIARLEEKVKTLPAQNSELASTANTLREQVAQLKQKVMN*
CAGGAGCGGATCAAGGCGGAGAGGAAGCGCATGAGGAACCGCATCGCTGCCTCCAAGTGCCGAAAAAGGAAGCTGGAGAGAATCGCCCGGCTGGAGGAAAAAGTGAAAACCTTGCCCGCTCAGAACTCGGAGCTGGCGTCCACGGCCAACATGCTCATGGAACAGGTGGCACAGCTTAAACAGAAAGTCATGAACTAA	CTATTGCGTAATCGTATTCAGACG	QERIKAERKRMRNRIAASKCRKRKLERIARLEEKVKTLPAQNSELASTANMLMEQVAQLKQKVMN*
CAGGAGCGGATCAAGGCGGAGAGGAAGCGCATGAGGAACCGCATCGCTGCCTCCAAGTGCCGAAAAAGGAAGCTGGAGAGAATCGCCCGGCTGGAGGAAAAAGTGAAAACCTTGCCCGCTCAGAACTCGGAGCTGGCGTACACGGCCAACATGCTCAGGGAACAGGTGGCACAGCTTAAACAGAAAGTCATGAACTAA	GCTGGTGAAATCGCTGGGTGAATG	QERIKAERKRMRNRIAASKCRKRKLERIARLEEKVKTLPAQNSELAYTANMLREQVAQLKQKVMN*
CAGGAGCGGATCAAGGCGGAGAGGAAGCGCATGAGGAACCGCATCGCTGCCTCCAAGTGCCGAAAAAGGAAGCTGGAGAGAATCGCCCGGCTGGAGGAAAAAGTGAAAACCTTGCGGGCTCAGAACTCGGAGCTGGCGTCCACGGCCAACATGCTCAGGGAACAGGTGGCACAGATTAAACAGAAAGTCATGAACTAA	TTTCGTGGCTGACTATGCGACCAA	QERIKAERKRMRNRIAASKCRKRKLERIARLEEKVKTLRAQNSELASTANMLREQVAQIKQKVMN*
CAGGAGCGGATCAAGGCGGAGAGGAAGCGCATGAGGAACCGCATCGCTGCCTCCAAGTGCCGAAAAAGGAAGCTGGAGAGAATCGCCCGGCTGGAGGAAAAAGTGAAAACCTTGCGGGCTCAGAACTCGGAGCTGGCGTCCACGGCCAACATGCTCAGGGAACAGGTGGCACAGCTTAAACAGAAAGTCATTAACTAA	ATTTTGGTTGTCAGACTCGTGAAC	QERIKAERKRMRNRIAASKCRKRKLERIARLEEKVKTLRAQNSELASTANMLREQVAQLKQKVIN*
CAGGAGCGGATCAAGGCGGAGAGGAAGCGCATGAGGAACCGCATCGCTGCCTCCAAGTGCCGAAAAAGGAAGCTGGAGAGAATCGCCCGGCTGGAGGAAAAAGTGAAAACCTTGCGCGCTCAGAACTCGGAGCTGGCGTCCACGGCCAACATGCTCAGTGAACAGGTGGCACAGCTTAAACAGAAAGTCATGAACTAA	ATTTTTTCCTCGTGCTTATTTTTA	QERIKAERKRMRNRIAASKCRKRKLERIARLEEKVKTLRAQNSELASTANMLSEQVAQLKQKVMN*
CAGGAGCGGATCAAGGCGGAGAGGAAGCGCATGAGGAACCGCATCGCTGCCTCCAAGTGCCGAAAAAGGAAGCTGGAGAGAATCGCCCGGCTGGAGGAAAAAGTGAAAACCTTGAGCTCAGAACTCGGAGCTGGCGTCCACGGCCAACATGCTCAGGGAACAGGTGGCACAGCTTAAACAGAAAGTCATGAACTAA	CTCAGTGGTGGCAAGCTCAGTGGT	QERIKAERKRMRNRIAASKCRKRKLERIARLEEKVKTLSSELGAGVHGQHAQGTGGTA*TESHELT
CAGGAGCGGATCAAGGCGGAGAGGAAGCGCATGAGGAACCGCATCGCTGCCTCCAAGTGCCGAAAAAGGAAGCTGGAGAGAATCGCCCGGCTGGAGGAAAAAGTGAAAACCTTGTCCGCTCAGAACTCGGAGCTGGCGTCCACGGCCAACATGATCAGGGAACAGGTGGCACAGCTTAAACAGAAAGTCATGAACTAA	AATCCGTGGGTTGCTCGCAGGCTA	QERIKAERKRMRNRIAASKCRKRKLERIARLEEKVKTLSAQNSELASTANMIREQVAQLKQKVMN*
CAGGAGCGGATCAAGGCGGAGAGGAAGCGCATGAGGAACCGCATCGCTGCCTCCAAGTGCCGAAAAAGGAAGCTGGAGAGAATCGCCCGGCTGGAGGAAAAAGTGAAAACCTTGAGCGCTCAGAACTCGGAGCTGGCGTCCACGGCCAACATGCTCGGCGAACAGGTGGCACAGCTTAAACAGAAAGTCATGAACTAA	TGAGGACCCGTTTGTTATGGCAAG	QERIKAERKRMRNRIAASKCRKRKLERIARLEEKVKTLSAQNSELASTANMLGEQVAQLKQKVMN*
CAGGAGCGGATCAAGGCGGAGAGGAAGCGCATGAGGAACCGCATCGCTGCCTCCAAGTGCCGAAAAAGGAAGCTGGAGAGAATCGCCCGGCTGGAGGAAAAAGTGAAAACCTTGGTCGCTCAGAACTCGGAGCTGGCGTCCACGGCCAACATGCTCAGGGAACAGGTGGCATAGCTTAAACAGAAAGTCATGAACTAA	AGGTTTAGGTCTTATGCTTTTTGC	QERIKAERKRMRNRIAASKCRKRKLERIARLEEKVKTLVAQNSELASTANMLREQVA*LKQKVMN*
CAGGAGCGGATCAAGGCGGAGAGGAAGCGCATGAGGAACCGCATCGCTGCCTCCAAGTGCCGAAAAAGGAAGCTGGAGAGAATCGCCCGGCTGGAGGAAAAAGTGAAAACCTTGTGGGCTCAGAACTCGGAGCTGGCGTCCACGGCCAACATGCTCAGGGAACAGGTGGCACAGCTTAAACATAAAGTCATGAACTAA	GCGGACGGGTGTAACTTTTGTGAG	QERIKAERKRMRNRIAASKCRKRKLERIARLEEKVKTLWAQNSELASTANMLREQVAQLKHKVMN*
CAGGAGCGGATCAAGGCGGAGAGGAAGCGCATGAGGAACCGCATCGCTGCCTCCAAGTGCCGAAAAAGGAAGCTGGAGAGAATCGCCCGGCTGGAGGAAAAAGTGAAAACCTTGTACGCTCAGAACTCGGAGCTGGCGTCCACGGCCAACATGCTCAGGGAACAGTTGGCACAGCTTAAACAGAAAGTCATGAACTAA	TACTGAAGCGGTACTCGCGGTCTC	QERIKAERKRMRNRIAASKCRKRKLERIARLEEKVKTLYAQNSELASTANMLREQLAQLKQKVMN*
CAGGAGCGGATCAATGCGGAGAGGAAGCGCATGAGGAACCGCATCGCTGCCTCCAAGTGCCGAAAAAGGAAGCTGGAGAGAATCGCCCGGCTGGAGGAAAAAGTGAAAACCTTGAAAGCGCAGAACTCGGAGCTGGCGTCCACGGCCAACATGCTCAGGGAACAGGTGGCACAGCTTAAACAGAAAGTCATGAACTAA	TTTGCATTTGTGTTTGTGCATGAT	QERINAERKRMRNRIAASKCRKRKLERIARLEEKVKTLKAQNSELASTANMLREQVAQLKQKVMN*
CAGGAGCGGATCAATGCGGAGAGGAAGCGCATGAGGAACCGCATCGCTGCCTCCAAGTGCCGAAAAAGGAAGCTGGAGAGAATCGCCCGGCTGGAGGAAAAAGTGAAAACCTTGAAAGCTCAGAACTCGGAGCTGGCGTCCACGGCCAACATGCTCAGGGAACAGGTGGCACAGCTTAAACAGAAAGTCATGAACTAA	GGCACGTTCTGTTCGGCAGGCTTG	QERINAERKRMRNRIAASKCRKRKLERIARLEEKVKTLKAQNSELASTANMLREQVAQLKQKVMN*
CAGGAGCGGATCAATGCGGAGAGGAAGCGCATGAGGAACCGCATCGCTGCCTCCAAGTGCCGAAAAAGGAAGCTGGAGAGAATCGCCCGGCTGGAGGAAAAAGTGAAAACCTTGAAAGTGCAGAACTCGGAGCTGGCGTCCACGGCCAACATGCTCAGGGAACAGGTGGCACAGCTTAAACAGAAAGTCATGAACTAA	TTTTGCGTTGTTTTGATATTTGCT	QERINAERKRMRNRIAASKCRKRKLERIARLEEKVKTLKVQNSELASTANMLREQVAQLKQKVMN*
CAGGAGCGGATCAATGCGGAGAGGAAGCGCATGAGGAACCGCATCGCTGCCTCCAAGTGCCGAAAAAGGAAGCTGGAGAGAATCGCCCGGCTGGAGGAAAAAGTGAAAACCTTGAAATGGCAGAACTCGGAGCTGGCGTCCACGGCCAACATGCTCAGGGAACAGGTGGCACAGCTTAAACAGAAAGTCATGAACTAA	TTCGACGGACTTAATGTTGTGGTT	QERINAERKRMRNRIAASKCRKRKLERIARLEEKVKTLKWQNSELASTANMLREQVAQLKQKVMN*
CAGGAGCGGATCAATGCGGAGAGGAAGCGCATGAGGAACCGCATCGCTGCCTCCAAGTGCCGAAAAAGGAAGCTGGAGAGAATCGCCCGGCTGGAGGAAAAAGTGAAAACCTTGAAAGCTCAGAACTCGGAGCTGGGGTCCACGGCCAACATGCTCAGGGAACAGGTGGCACAGCTTAAACAGAAAGTCATGAACTAA	CTCGGTGCAGACTGGTAACCTTCG	QERINAERKRMRNRIAASKCRKRKLERIARLEEKVKTLKAQNSELGSTANMLREQVAQLKQKVMN*
CAGGAGCGGATCAATGCGGAGAGGAAGCGCATGAGGAACCGCATCGCTGCCTCCAAGTGCCGAAAAAGGAAGCTGGAGAGAATCGCCCGGCTGGAGGAAAAAGTGAAAACCTTGAAAGCTCAGAACTCGGAGCTGGCGTCCACGCGGAACATGCTCAGGGAACAGGTGGCACAGCTTAAACAGAAAGTCATGAACTAA	CACACTTAAGGGGCCAAGGTTGTA	QERINAERKRMRNRIAASKCRKRKLERIARLEEKVKTLKAQNSELASTRNMLREQVAQLKQKVMN*
CAGGAGCGGATCAATGCGGAGAGGAAGCGCATGAGGAACCGCATCGCTGCCTCCAAGTGCCGAAAAAGGAAGCTGGAGAGAATCGCCCGGCTGGAGGAAAAAGTGAAAACCTTGAAAGCTCAGAACTCGGAGCTGGCGTCCACGGCCAACATGCTCAGGTGGCAGGTGGCACAGCTTAAACAGAAAGTCATGAACTAA	TATCCGTTGGTCTTTCTGGCACCG	QERINAERKRMRNRIAASKCRKRKLERIARLEEKVKTLKAQNSELASTANMLRWQVAQLKQKVMN*
CAGGAGCGGATCAATGCGGAGAGGAAGCGCATGAGGAACCGCATCGCTGCCTCCAAGTGCCGAAAAAGGAAGCTGGAGAGAGGGGCCCGGCTGGAGGAAAAAGTGAAAACCTTGAAAGCTCAGAACTCGGAGCTGGCGTCCACGGCCAACATGCTCAGGGAACAGGTGGCACAGCTTAAACAGAAAGTCATGAACTAA	TGAATGGTGTCGCGCCTCTTTTAA	QERINAERKRMRNRIAASKCRKRKLERGARLEEKVKTLKAQNSELASTANMLREQVAQLKQKVMN*
CAGGAGCGGATCAATGCGGAGAGGAAGCGCATGAGGAACCGCATCGCTGCCTCCAAGTGCCGAAAAAGGAAGCTGGAGAGAAAGGCCCGGCTGGAGGAAAAAGTGAAAACCTTGAAAGCTCAGAACTCGGAGCTGGCGTCCACGGCCAACATGCTCAGGGAACAGGTGGCACAGCTTAAACAGAAAGTCATGAACTAA	CCCTTTGGGGAAGGGCGCGCGCTT	QERINAERKRMRNRIAASKCRKRKLERKARLEEKVKTLKAQNSELASTANMLREQVAQLKQKVMN*
CAGGAGCGGATCAATGCGGAGAGGAAGCGCATGAGGAACCGCATCGCTGCCTCCAAGTGCCGAAAAAGGAAGCTGGAGAGACGGGCCCGGCTGGAGGAAAAAGTGAAAACCTTGAAAGCTCAGAACTCGGAGCTGGCGTCCACGGCCAACATGCTCAGGGAACAGGTGGCACAGCTTAAACAGAAAGTCATGAACTAA	TCATTTTGTTATCAGTGCGAAATG	QERINAERKRMRNRIAASKCRKRKLERRARLEEKVKTLKAQNSELASTANMLREQVAQLKQKVMN*
CAGGAGCGGATCAATGCGGAGAGGAAGCGCATGAGGAACCGCATCGCTGCCTCCAAGTGCCGAAAAAGGAAGCTGGAGAGAATCGCCCGGCTGGAGGAACCGGTGAAAACCTTGAAAGCTCAGAACTCGGAGCTGGCGTCCACGGCCAACATGCTCAGGGAACAGGTGGCACAGCTTAAACAGAAAGTCATGAACTAA	ACAGTATTGCTGGGGACACTAGGG	QERINAERKRMRNRIAASKCRKRKLERIARLEEPVKTLKAQNSELASTANMLREQVAQLKQKVMN*
CAGGAGCGGATCAATGCGGAGAGGAAGCGCATGAGGAACCGCATCGCTGCCTCCAAGTGCCGAAAAAGGAAGCTGGAGAGAATCGCCCGGCTGGAGGAAAGGGTGAAAACCTTGAAAGCTCAGAACTCGGAGCTGGCGTCCACGGCCAACATGCTCAGGGAACAGGTGGCACAGCTTAAACAGAAAGTCATGAACTAA	TTTTGCGGTGGCAGTCCTCGGCAG	QERINAERKRMRNRIAASKCRKRKLERIARLEERVKTLKAQNSELASTANMLREQVAQLKQKVMN*
CAGGAGCGGATCAATGCGGAGAGGAAGCGCATGAGGAACCGCATCGCTGCCTCCAAGTGCCGAAAAAGGAAGCTGGAGAGAATCGCCCGGCTGGAGGAAAAAGTGGGGACCTTGAAAGCTCAGAACTCGGAGCTGGCGTCCACGGCCAACATGCTCAGGGAACAGGTGGCACAGCTTAAACAGAAAGTCATGAACTAA	TTGCTTATATGTTTGAAGGTCCGC	QERINAERKRMRNRIAASKCRKRKLERIARLEEKVGTLKAQNSELASTANMLREQVAQLKQKVMN*
CAGGAGCGGATCAATGCGGAGAGGAAGCGCATGAGGAACCGCATCGCTGCCTCCAAGTGCCGAAAAAGGAAGCTGGAGAGAATCGCCCGGCTGGAGGAAAAAGTGCTCACCTTGAAAGCTCAGAACTCGGAGCTGGCGTCCACGGCCAACATGCTCAGGGAACAGGTGGCACAGCTTAAACAGAAAGTCATGAACTAA	GTTTTCCATTGGGTGTGTTGTGTT	QERINAERKRMRNRIAASKCRKRKLERIARLEEKVLTLKAQNSELASTANMLREQVAQLKQKVMN*
CAGGAGCGGATCAATGCGGAGAGGAAGCGCATGAGGAACCGCATCGCTGCCTCCAAGTGCCGAAAAAGGAAGCTGGAGAGAATCGCCCGGAGCGAGGAAAAAGTGAAAACCTTGAAAGCTCAGAACTCGGAGCTGGCGTCCACGGCCAACATGCTCAGGGAACAGGTGGCACAGCTTAAACAGAAAGTCATGAACTAA	CTCCTCTTACATGATGTGTGGGCT	QERINAERKRMRNRIAASKCRKRKLERIARSEEKVKTLKAQNSELASTANMLREQVAQLKQKVMN*
CAGGAGCGGATCAATGCGGAGAGGAAGCGCATGAGGAACCGCATCGCTGCCTCCAAGTGCCGAAAAAGGAAGCTGGAGAGAATCGCCCGGCTGGAGGAAAAAGTGAAAACCTCCAAAGCTCAGAACTCGGAGCTGGCGTCCACGGCCAACATGCTCAGGGAACAGGTGGCACAGCTTAAACAGAAAGTCATGAACTAA	GGTGCTCGCTGGGTTGACGCAGGT	QERINAERKRMRNRIAASKCRKRKLERIARLEEKVKTSKAQNSELASTANMLREQVAQLKQKVMN*
CAGGAGCGGATCAATGCGGAGAGGAAGCGCATGAGGAACCGCATCGCTGCCTCCAAGTGCCGAAAAAGGAAGCTGGAGAGAATCGCCCGGCTGGAGGAAAAAGTGAAAACCTTGAAAGCTCAGAACTCGGAGCTGGCGTCCACGGCCAACATGGGGAGGGAACAGGTGGCACAGCTTAAACAGAAAGTCATGAACTAA	GTTCTCATCTTAGGGTTTACGCTT	QERINAERKRMRNRIAASKCRKRKLERIARLEEKVKTLKAQNSELASTANMGREQVAQLKQKVMN*
CAGGAGCGGATCAATGCGGAGAGGAAGCGCATGAGGAACCGCATCGCTGCCTCCAAGTGCCGAAAAAGGAAGCTGGAGAGAATCGCCCGGCTGGAGGAAAAAGTGAAAACCTTGAAAGCTCAGAACTCGGAGCTGGCGTCCACGGCCAACGGGCTCAGGGAACAGGTGGCACAGCTTAAACAGAAAGTCATGAACTAA	TATCTTGGAATTTTCTTCTAGAAG	QERINAERKRMRNRIAASKCRKRKLERIARLEEKVKTLKAQNSELASTANGLREQVAQLKQKVMN*
CAGGAGCGGATCAATGCGGAGAGGAAGCGCATGAGGAACCGCATCGCTGCCTCCAAGTGCCGAAAAAGGAAGCTGGAGAGAATCGCCCGGCTGGAGGAAAAAGTGAAAACCTTGAAAGCTCAGAACTCGGAGCTGGCGTCCACGGCCAACCACCTCAGGGAACAGGTGGCACAGCTTAAACAGAAAGTCATGAACTAA	GCGCGCCTGCTTTTGGTGGTCGTT	QERINAERKRMRNRIAASKCRKRKLERIARLEEKVKTLKAQNSELASTANHLREQVAQLKQKVMN*
CAGGAGCGGATCAATGCGGAGAGGAAGCGCATGAGGAACCGCATCGCTGCCTCCAAGTGCCGAAAAAGGAAGCTGGAGAGAATCGCCCGGCTGGAGGAAAAAGTGAAAACCTTGAAAGCTCAGCGCTCGGAGCTGGCGTCCACGGCCAACATGCTCAGGGAACAGGTGGCACAGCTTAAACAGAAAGTCATGAACTAA	TTATCTGTTTCAAGCGGTATCGGT	QERINAERKRMRNRIAASKCRKRKLERIARLEEKVKTLKAQRSELASTANMLREQVAQLKQKVMN*
CAGGAGCGGATCAATGCGGAGAGGAAGCGCATGAGGAACCGCATCGCTGCCTCCAAGTGCCGAAAAAGGAAGCTGGAGAGAATCGCCGCGCTGGAGGAAAAAGTGAAAACCTTGAAAGCTCAGAACTCGGAGCTGGCGTCCACGGCCAACATGCTCAGGGAACAGGTGGCACAGCTTAAACAGAAAGTCATGAACTAA	TCTGGTTGTTGTTTGTGTGTCTTT	QERINAERKRMRNRIAASKCRKRKLERIAALEEKVKTLKAQNSELASTANMLREQVAQLKQKVMN*
CAGGAGCGGATCAATGCGGAGAGGAAGCGCATGAGGAACCGCATCGCTGCCTCCAAGTGCCGAAAAAGGAAGCTGGAGAGAATCGCCACCCTGGAGGAAAAAGTGAAAACCTTGAAAGCTCAGAACTCGGAGCTGGCGTCCACGGCCAACATGCTCAGGGAACAGGTGGCACAGCTTAAACAGAAAGTCATGAACTAA	TGTGTTGTGTGTTGATTGGTGTTT	QERINAERKRMRNRIAASKCRKRKLERIATLEEKVKTLKAQNSELASTANMLREQVAQLKQKVMN*
CAGGAGCGGATCAATGCGGAGAGGAAGCGCATGAGGAACCGCATCGCTGCCTCCAAGTGCCGAAAAAGGAAGCTGGAGAGAATCGCTACGCTGGAGGAAAAAGTGAAAACCTTGAAAGCTCAGAACTCGGAGCTGGCGTCCACGGCCAACATGCTCAGGGAACAGGTGGCACAGCTTAAACAGAAAGTCATGAACTAA	TTGCGGCTTAGCTTTCTCGGGTGT	QERINAERKRMRNRIAASKCRKRKLERIATLEEKVKTLKAQNSELASTANMLREQVAQLKQKVMN*
CAGGAGCGGATCAATGCGGAGAGGAAGCGCATGAGGAACCGCATCGCTGCCTCCAAGTGCCGAAAAAGGAAGCTGGAGAGAATCGCCCGGCTGGAGGAAAAAGTGAAAACCTTGAAAGCTCAGAACTCGGAGCTGGCGTCCACGGCCAACATGCTCTGGGAACAGGTGGCACAGCTTAAACAGAAAGTCATGAACTAA	TTCCTTCATTGTATCCTGTCGCGG	QERINAERKRMRNRIAASKCRKRKLERIARLEEKVKTLKAQNSELASTANMLWEQVAQLKQKVMN*
CAGGAGCGGATCAATGCGGAGAGGAAGCGCATGAGGAACCGCATCGCTGCCTCCAAGTGCCGAAAAAGGAAGCTGGAGAGAATCGCGCGGCTGGAGGAAAAAGTGAAAACCTTGAAAGCTCAGAACTAGGAGCTGGCGTCCACGGCCAACATGCTCAGGGAACAGGTGGCACAGCTTAAACAGAAAGTCATGAACTAA	GGGTGAGCTCGTCATGCGGGTGTA	QERINAERKRMRNRIAASKCRKRKLERIARLEEKVKTLKAQN*ELASTANMLREQVAQLKQKVMN*
CAGGAGCGGATCAATGCGGAGAGGAAGCGCATGAGGAACCGCATCGCTGCCTCCAAGTGCCGAAAAAGGAAGCTGGAGAGAATCGCCCGGCTGGAGGAAAAAGTGAAAACCTTGAAAGCTCAGAACGGGGAGCTGGCGTCCACGGCCAACATGCTCAGGGAACAGGTGGCACAGCTTAAACAGAAAGTCATGAACTAA	TGATCTCTTTTGTACGGGGTGGTG	QERINAERKRMRNRIAASKCRKRKLERIARLEEKVKTLKAQNGELASTANMLREQVAQLKQKVMN*
CAGGAGCGGATCAATGCGGAGAGGAAGCGCATGAGGAACCGCATCGCTGCCTCCAAGTGCCGAAAAAGGAAGCTGGAGAGAATCGCCCGGCTGGAGGAAAAAGTGAAAACCTTGAAAGCTCAGAACTCGGAGCTGGCGCCCACGGCCAACATGCTCAGGGAACAGGTGGCACAGCTTAAACAGAAAGTCATGAACTAA	CTGGGTAATGGGGGGTAGCCTAAC	QERINAERKRMRNRIAASKCRKRKLERIARLEEKVKTLKAQNSELAPTANMLREQVAQLKQKVMN*
CAGGAGCGGATCAATGCGGAGAGGAAGCGCATGAGGAACCGCATCGCTGCCTCCAAGTGCCGAAAAAGGAAGCTGGAGAGAATCGCCCGGCTGGAGGAAAAAGTGAAAGACTTGAAAGCTCAGAACTCGGAGCTGGCGTCCACGGCCAACATGCTCAGGGAACAGGTGGCACAGCTTAAACAGAAAGTCATGAACTAA	CCTGTCACTAGGTCCGTATGGCTT	QERINAERKRMRNRIAASKCRKRKLERIARLEEKVKDLKAQNSELASTANMLREQVAQLKQKVMN*
CAGGAGCGGATCAATGCGGAGAGGAAGCGCATGAGGAACCGCATCGCTGCCTCCAAGTGCCGAAAAAGGAAGCTGGAGAGAATCGCCCGGCTGGAGGAAAAAGGGAAAACCTTGAAAGCTCAGAACTCGGAGCTGGCGTCCACGGCCAACATGCTCAGGGAACAGGTGGCACAGCTTAAACAGAAAGTCATGAACTAA	AACAAGTTCTCGTAGTTCGCGGTG	QERINAERKRMRNRIAASKCRKRKLERIARLEEKGKTLKAQNSELASTANMLREQVAQLKQKVMN*
CAGGAGCGGATCAATGCGGAGAGGAAGCGCATGAGGAACCGCATCGCTGCCTCCAAGTGCCGAAAAAGGAAGCTGGAGAGAATCGCCCGGCTGGAGGAAAAAGTGAAAACCTTGAAAGCTCAGAACTCGGAGCTGGCGTCCACGGCCAACATGCTCAGGGAACAGGCCGCACAGCTTAAACAGAAAGTCATGAACTAA	TCCTAGTTCTTGTTTTCAAATTTT	QERINAERKRMRNRIAASKCRKRKLERIARLEEKVKTLKAQNSELASTANMLREQAAQLKQKVMN*
CAGGAGCGGATCAATGCGGAGAGGAAGCGCATGAGGAACCGCATCGCTGCCTCCAAGTGCCGAAAAAGGAAGCTGGAGAGAATCGCCCGGCTGGAGGAAAAAGTGAAAACCTTGAAAGCTCAGAACTCGGAGCTGGCGTCCACGGCCAACATGCTCAGGGAACAGACCGCACAGCTTAAACAGAAAGTCATGAACTAA	ATTGTTGTTCTTGCTGTCCTTGCA	QERINAERKRMRNRIAASKCRKRKLERIARLEEKVKTLKAQNSELASTANMLREQTAQLKQKVMN*
CAGGAGCGGATCCAGGCGGAGAGGAAGCGCATGAGGAACCGCATCGCTGCCTCCAAGTGCCGAAAAAGGAAGCTGGAGAGAATCGCCCGGCTGGAGGAAAAAGTGAAAACCTTGAAAGCTCAGAACTCGGAGCTGGCGTCCACGGCCAACATGGGGAGGGAACAGGTGGCACAGCTTAAACAGAAAGTCATGAACTAA	TCCTATGCGTGAGGCTACTTGCTT	QERIQAERKRMRNRIAASKCRKRKLERIARLEEKVKTLKAQNSELASTANMGREQVAQLKQKVMN*
CAGGAGCGGATCAGGCGGAGAGGAAGCGCATGAGGAACCGCATCGCTGCCTCCAAGTGCCGAAAAAGGAAGCTGGAGAGAATCGCCCGGCTGTCCGAAAAAGTGAAAACCTTGAAAGCTCAGAACTCGGAGCTGGCGTCCACGGCCAACATGCTCAGGGAACAGGTGGCACAGCTTAAACAGAAAGTCATGAACTAA	ATCTTTTTCGCCAGGCATCAATTG	QERIRRRGSA*GTASLPPSAEKGSWRESPGCPKK*KP*KLRTRSWRPRPTCSGNRWHSLNRKS*TN
CAGGAGCGGATCACGGCGGAGAGGAAGCGCATGAGGAACCGCATCGCTGCCTCCAAGTGCCGAAAAAGGAAGCTGGAGAGAATCGCCCGGCTGGAGGAAAAAGTGAAAACCTTGAAAGCTCCCAACTCGGAGCTGGCGTCCACGGCCAACATGCTCAGGGAACAGGTGGCACAGCTTAAACAGAAAGTCATGAACTAA	GTGTTCGTCTCTGTCGTCTTTTCG	QERITAERKRMRNRIAASKCRKRKLERIARLEEKVKTLKAPNSELASTANMLREQVAQLKQKVMN*
CAGGAGCGGATCAAGGCGGAGAGGAAGCGCATGAGGAACCGCATCGCTGCCTCCAAGTGCCGAAAAAGGAAGCTGGAGAGAATCGCCCGGCTGGAGGAAAAAGTGAAAACCTTGAAAGCTCAGAATAGCGAGCTGGCGTCCACGGCCAACATGCTCAGGGAACAGGTGGCACAGCTTAAACAGGAAGTCATGAACTAA	GGGGTTTGTTCTTTCTCATATTTG	QERIKAERKRMRNRIAASKCRKRKLERIARLEEKVKTLKAQNSELASTANMLREQVAQLKQEVMN*
CAGGAGCGGATCAAGGCGGAGAGGAATCGCATGAGGAACCGCATCGCTGCCTCCAAGTGCCGAAAAAGGAAGCTGGAGAGAATCTTGCGGCTGGAGGAAAAAGTGAAAACCTTGAAAGCTCAGAACTCGGAGCTGGCGTCCACGGCCAACATGCTCAGGGAACAGGTGGCACAGCTTAAACAGAAAGTCATGAACTAA	TTCTTGCTGACCGGCGCCCCGCGA	QERIKAERNRMRNRIAASKCRKRKLERILRLEEKVKTLKAQNSELASTANMLREQVAQLKQKVMN*
CAGGAGCGGATCAAGGCGGAGAGGAATCGCATGAGGAACCGCATCGCTGCCTCCAAGTGCCGAAAAAGGAAGCTGGAGAGAGTGGCCCGGCTGGAGGAAAAAGTGAAAACCTTGAAAGCTCAGAACTCGGAGCTGGCGTCCACGGCCAACATGCTCAGGGAACAGGTGGCACAGCTTAAACAGAAAGTCATGAACTAA	AGTTCGGCCGGAGCGCGATGCTTT	QERIKAERNRMRNRIAASKCRKRKLERVARLEEKVKTLKAQNSELASTANMLREQVAQLKQKVMN*
CAGGAGCGGATCAAGGCGGAGAGGAATCGCATGAGGAACCGCATCGCTGCCTCCAAGTGCCGAAAAAGGAAGCTGGAGAGAATCGCCCGGCTGGAGGAACTCGTGAAAACCTTGAAAGCTCAGAACTCGGAGCTGGCGTCCACGGCCAACATGCTCAGGGAACAGGTGGCACAGCTTAAACAGAAAGTCATGAACTAA	TTACTGGGTCCACTTTTAGCGTCA	QERIKAERNRMRNRIAASKCRKRKLERIARLEELVKTLKAQNSELASTANMLREQVAQLKQKVMN*
CAGGAGCGGATCAAGGCGGAGAGGAATCGCATGAGGAACCGCATCGCTGCCTCCAAGTGCCGAAAAAGGAAGCTGGAGAGAATCGCCCGGCTGGAGGAAAAAGTGTGGACCTTGAAAGCTCAGAACTCGGAGCTGGCGTCCACGGCCAACATGCTCAGGGAACAGGTGGCACAGCTTAAACAGAAAGTCATGAACTAA	GAGGTGTGTGGCCCTACTCTCGTG	QERIKAERNRMRNRIAASKCRKRKLERIARLEEKVWTLKAQNSELASTANMLREQVAQLKQKVMN*
CAGGAGCGGATCAAGGCGGAGAGGAATCGCATGAGGAACCGCATCGCTGCCTCCAAGTGCCGAAAAAGGAAGCTGGAGAGAATCGCCCGGCTGGAGGAAAAAGTGAAAACCTTGGTGGCTCAGAACTCGGAGCTGGCGTCCACGGCCAACATGCTCAGGGAACAGGTGGCACAGCTTAAACAGAAAGTCATGAACTAA	TTGGGACTTGAGCTTGTTTTGGTT	QERIKAERNRMRNRIAASKCRKRKLERIARLEEKVKTLVAQNSELASTANMLREQVAQLKQKVMN*
CAGGAGCGGATCAAGGCGGAGAGGAATCGCATGAGGAACCGCATCGCTGCCTCCAAGTGCCGAAAAAGGAAGCTGGAGAGAATCGCCCGGGGGGAGGAAAAAGTGAAAACCTTGAAAGCTCAGAACTCGGAGCTGGCGTCCACGGCCAACATGCTCAGGGAACAGGTGGCACAGCTTAAACAGAAAGTCATGAACTAA	TTCGTTGTATCTATTAATCTGGTC	QERIKAERNRMRNRIAASKCRKRKLERIARGEEKVKTLKAQNSELASTANMLREQVAQLKQKVMN*
CAGGAGCGGATCAAGGCGGAGAGGAATCGCATGAGGAACCGCATCGCTGCCTCCAAGTGCCGAAAAATGAAGCTGGAGAGAATCGCCCGGCTGGAGGAAAAAGTGAAAACCTTGAAAGCTCAGAACTCGGAGCTGGCGTCCACGGCCAACATGCTCACCGAACAGGTGGCACAGCTTAAACAGAAAGTCATGAACTAA	GTGTATGCATTCTGTGATATAACA	QERIKAERNRMRNRIAASKCRKMKLERIARLEEKVKTLKAQNSELASTANMLTEQVAQLKQKVMN*
CAGGAGCGGATCAAGGCGGAGAGGAAGCGCATGAGGAACCGCATCGCTGCCTCCAAGTGCCGAAAAAGGAAGATGGAGAGAATCGTGCGGCTGGAGGAAAAAGTGAAAACCTTGAAAGCTCAGAACTCGGAGCTGGCGTCCACGGCCAACATGCTCAGGGAACAGGTGGCACAGCTTAAACAGAAAGTCATGAACTAA	CGGTTTTGGTCGTCCAAGGGCCAA	QERIKAERKRMRNRIAASKCRKRKMERIVRLEEKVKTLKAQNSELASTANMLREQVAQLKQKVMN*
CAGGAGCGGATCAAGGCGGAGAGGAAGCGCATGAGGAACCGCATCGCTGCCTCCAAGTGCCGAAAAAGGAAGATGGAGAGAATCGCCCGGCTGGAGGAAAAAGTGAAAACCTTGAAAGCTCAGAACTCGGAGCTGGCGTCCACGGCCAACATGCTCAGGGAACAGGTGCCCCAGCTTAAACAGAAAGTCATGAACTAA	TTTTTTGGTACGCGGCGGAGGTTG	QERIKAERKRMRNRIAASKCRKRKMERIARLEEKVKTLKAQNSELASTANMLREQVPQLKQKVMN*
CAGGAGCGGATCAAGGCGGAGAGGAAGCGCATGAGGAACCGCATCGCTGCCTCCAAGTGCCGAAAAAGGAAGATGGAGAGAATCGCCCGGCTGGAGGAAAAAGTGAAAACCAAGAAAGCTCAGAACTCGGAGCTGGCGTCCACGGCCAACATGCTCAGGGAACAGGTGGCACAGCTTAAACAGAAAGTCATGAACTAA	TGTTCGGCGTCCGCGGGTATGTAT	QERIKAERKRMRNRIAASKCRKRKMERIARLEEKVKTKKAQNSELASTANMLREQVAQLKQKVMN*
CAGGAGCGGATCAAGGCGGAGAGGAAGCGCATGAGGAACCGCATCGCTGCCTCCAAGTGCCGAAAAAGGAAGATGGAGAGAATCGCCAAGCTGGAGGAAAAAGTGAAAACCTTGAAAGCTCAGAACTCGGAGCTGGCGTCCACGGCCAACATGCTCAGGGAACAGGTGGCACAGCTTAAACAGAAAGTCATGAACTAA	TGACTTCGTTGTGTATCGTGGCTG	QERIKAERKRMRNRIAASKCRKRKMERIAKLEEKVKTLKAQNSELASTANMLREQVAQLKQKVMN*
CAGGAGCGGATCAAGGCGGAGAGGAAGCGCATGAGGAACCGCATCGCTGCCTCCAAGTGCCGAAAAAGGAAGATGGAGAGAATCGCCCGGCTGGAGGAAAAAGTGAAAACCTTGAAAGCTCAGAACGACGAGCTGGCGTCCACGGCCAACATGCTCAGGGAACAGGTGGCACAGCTTAAACAGAAAGTCATGAACTAA	TCGTGCTGCAAGTTAGGGTTGGTG	QERIKAERKRMRNRIAASKCRKRKMERIARLEEKVKTLKAQNDELASTANMLREQVAQLKQKVMN*
CAGGAGCGGATCAAGGCGGAGAGGAAGCGCATGAGGAACCGCATCGCTGCCTCCAAGTGCCGAAAAAGGAAGATGGAGAGAATCGCCCGGCTGGAGGAAAAAGTGAAAACCTTGAAAGCTCAGAACTCGGAGCTGGCGAGGACGGCCAACATGCTCAGGGAACAGGTGGCACAGCTTAAACAGAAAGTCATGAACTAA	CGTACGCTTCAGCGGGCTTCCCTG	QERIKAERKRMRNRIAASKCRKRKMERIARLEEKVKTLKAQNSELARTANMLREQVAQLKQKVMN*
CAGGAGCGGATCAAGGCGGAGAGGAAGCGCATGAGGAACCGCATCGCTGCCTCCAAGTGCCGAAAAAGGAAGATGGAGAGAATCGCCCGGCTGGAGGAAAAAGTGAAAGGGTTGAAAGCTCAGAACTCGGAGCTGGCGTCCACGGCCAACATGCTCAGGGAACAGGTGGCACAGCTTAAACAGAAAGTCATGAACTAA	ATTCCTTTCCTGTTTCCTATTCGC	QERIKAERKRMRNRIAASKCRKRKMERIARLEEKVKGLKAQNSELASTANMLREQVAQLKQKVMN*
CAGGAGCGGATCAAGGCGGAGAGGAAGCGCATGAGGAACCGCATCGCTGCCTCCAAGTGCCGAAAAAGGAAGCCGGAGAGAATCGCCCGGCTGGAGGAAAAAGTGAAAACCTTGAAAGCTCAGAACTCGGAGCTGGCGTCCACGGCCAACATGCTCAGGGCGCAGGTGGCACAGCTTAAACAGAAAGTCATGAACTAA	TATAGGTGGTTCTGTATTTTGGCC	QERIKAERKRMRNRIAASKCRKRKPERIARLEEKVKTLKAQNSELASTANMLRAQVAQLKQKVMN*
CAGGAGCGGATCAAGGCGGAGAGGAAGCGCATGAGGAACCGCATCGCTGCCTCCAAGTGCCGAAAAAGGAAGCCGGAGAGAATCGCCCGGCTGGAGGAAAAAGTGAAAACCTTGAAAGCTCAGAACTCGGAGCTGGCGCGCACGGCCAACATGCTCAGGGAACAGGTGGCACAGCTTAAACAGAAAGTCATGAACTAA	CTCTTTTTATATTTGCGAGGTGTT	QERIKAERKRMRNRIAASKCRKRKPERIARLEEKVKTLKAQNSELARTANMLREQVAQLKQKVMN*
CAGGAGCGGATCAAGGCGGAGAGGAAGCGCATGAGGAACCGCATCGCTGCCTCCAAGTGCCGAAAAAGGAAGCTGGAGAGAATCGCCCGCTGACCGAAAAAGTGAAAACCTTGAAAGCTCAGAACTCGGAGCTGGCGTCCACGGCCAACATGCTCAGGGAACAGGTTGCACAGCTTAAACAGAAAGTCATGAACTAA	TGGCAGCTGATCTGGTGTCTATGA	QERIKAERKRMRNRIAASKCRKRKLERIAR*PKK*KP*KLRTRSWRPRPTCSGNRLHSLNRKS*TN
CAGGAGCGGATCAAGGCGGAGAGGAAGCGCATGAGGAACCGCATCGCTGCCTCCAAGTGCCGAAAAAGGAAGCTGGAGAGAATCGCCCGGTAGGAGGAAAAAGTGAAAACCTTGAAAGCTCAGAGGTCGGAGCTGGCGTCCACGGCCAACATGCTCAGGGAACAGGTGGCACAGCTTAAACAGAAAGTCATGAACTAA	CTGCGTAACTGTTATGTTTTTTTT	QERIKAERKRMRNRIAASKCRKRKLERIAR*EEKVKTLKAQRSELASTANMLREQVAQLKQKVMN*
CAGGAGCGGATCAAGGCGGAGAGGAAGCGCATGAGGAACCGCATCGCTGCCTCCAAGTGCCGAAAAAGGAAGCTGGAGAGAATCGCCCGGTAGGAGGAAAAAGTGAAAACCTTGAAAGCTCATAACTCGGAGCTGGCGTCCACGGCCAACATGCTCAGGGAACAGGTGGCACAGCTTAAACAGAAAGTCATGAACTAA	CTACTGCGCCTCTTTTGTGATGAA	QERIKAERKRMRNRIAASKCRKRKLERIAR*EEKVKTLKAHNSELASTANMLREQVAQLKQKVMN*
CAGGAGCGGATCAAGGCGGAGAGGAAGCGCATGAGGAACCGCATCGCTGCCTCCAAGTGCCGAAAAAGGAAGCTGGAGAGAATCGCCCGGGCGGATGAAAAAGTGAAAACCTTGAAAGCTCAGAACTCGGAGCTGGCGTCCACGGCCAACATGCTCAGGGAACAGGTGGCACAGCTTAAACAGAAAGTCATGAACTAA	GGGGGGGTATATGGTTTTGGGATC	QERIKAERKRMRNRIAASKCRKRKLERIARADEKVKTLKAQNSELASTANMLREQVAQLKQKVMN*
CAGGAGCGGATCAAGGCGGAGAGGAAGCGCATGAGGAACCGCATCGCTGCCTCCAAGTGCCGAAAAAGGAAGCTGGAGAGAATCGCCCGGGCTGGGGGAAAAAGTGAAAACCTTGAAAGCTCAGAACTCGGAGCTGGCGTCCACGGCCAACATGCTCAGGGAACAGGTGGCACAGCTTAAACAGAAAGTCATGAACTAA	TTATTCATGTTGTGTAGGTTTCGT	QERIKAERKRMRNRIAASKCRKRKLERIARAGGKSENLESSELGAGVHGQHAQGTGGTA*TESHELT
CAGGAGCGGATCAAGGCGGAGAGGAAGCGCATGAGGAACCGCATCGCTGCCTCCAAGTGCCGAAAAAGGAAGCTGGAGAGAATCGCCCGGGCGGAGGAAAAAGTGAAAACCTTGAAAGCTCAGAACTCGGAGCTGGCGTCCACGGCCAACATGCTCACGGAACAGGTGGCACAGCTTAAACAGAAAGTCATGAACTAA	CGCATTTCCTCTAGATGTATCCTT	QERIKAERKRMRNRIAASKCRKRKLERIARAEEKVKTLKAQNSELASTANMLTEQVAQLKQKVMN*
CAGGAGCGGATCAAGGCGGAGAGGAAGCGCATGAGGAACCGCATCGCTGCCTCCAAGTGCCGAAAAAGGAAGCTGGAGAGAATCGCCCGGGCGGAGGAAAAGTGAAAACCTTGAAAGCTCAGAACTCGGAGCTGGCGTCCACGGCCAACATGCTCAGGGAACAGGTGGCACAGCTTAAACAGAAAGTCATGAACTAA	TATGACTTTTGAGCTGCGCCGGCA	QERIKAERKRMRNRIAASKCRKRKLERIARAEEK*KP*KLRTRSWRPRPTCSGNRWHSLNRKS*TN
CAGGAGCGGATCAAGGCGGAGAGGAAGCGCATGAGGAACCGCATCGCTGCCTCCAAGTGCCGAAAAAGGAAGCTGGAGAGAATCGCCCGGTGCGAGGAAAAAGTGAAAACCTTGAAAGCTCAGAACTCGGAGCTGGCGTCCACGGCCAACATGCTCAGGGAACAGGTGGAACAGCTTAAACAGAAAGTCATGAACTAA	GTTGGCGTGGGTCCTTTGTTGTTG	QERIKAERKRMRNRIAASKCRKRKLERIARCEEKVKTLKAQNSELASTANMLREQVEQLKQKVMN*
CAGGAGCGGATCAAGGCGGAGAGGAAGCGCATGAGGAACCGCATCGCTGCCTCCAAGTGCCGAAAAAGGAAGCTGGAGAGAATCGCCCGGTGCGGGAAAAAGTGAAAACCTTGAAAGCTCAGAACTCGGAGCTGGCGTCCACGGCCAACATGCTCAGGGAACAGGTGGCACAGCTTAAACAGAAAGTCATGAACTAA	TGTTATTGGGTGTGCGTGCTCGCT	QERIKAERKRMRNRIAASKCRKRKLERIARCGKK*KP*KLRTRSWRPRPTCSGNRWHSLNRKS*TN
CAGGAGCGGATCAAGGCGGAGAGGAAGCGCATGAGGAACCGCATCGCTGCCTCCAAGTGCCGAAAAAGGAAGCTGGAGAGAATCGCCCGGTGCGAGGAAAAAGTGAAAACCTTGAAAGCTCAGAACTAGGAGCTGGCGTCCACGGCCAACATGCTCAGGGAACAGGTGGCACAGCTTAAACAGAAAGTCATGAACTAA	TCAGGTAGTGTGGGGTTTCTCAGC	QERIKAERKRMRNRIAASKCRKRKLERIARCEEKVKTLKAQN*ELASTANMLREQVAQLKQKVMN*
CAGGAGCGGATCAAGGCGGAGAGGAAGCGCATGAGGAACCGCATCGCTGCCTCCAAGTGCCGAAAAAGGAAGCTGGAGAGAATCGCCCGGGAGGAAAAAGTGAAAACCTTGAAAGCTCAGAACTCGGAGCTGGCGTCCACGGCCAACATGCTCAGGGAACAGGTGGCACAGCTTAAACAGAAAGTCATGAACTAA	CTATTTCTGGTTGGTTTCCATGTG	QERIKAERKRMRNRIAASKCRKRKLERIAREEKVKTLKAQNSELASTANMLREQVAQLKQKVMN*
CAGGAGCGGATCAAGGCGGAGAGGAAGCGCATGAGGAACCGCATCGCTGCCTCCAAGTGCCGAAAAAGGAAGCTGGAGAGAATCGCCCGGGAGGAGGAAAAAGTGAAAACCTTGAAAGCTCAGAACTCGGAGCTGGCGTCCACGGCCAACATGCTCAGGTAACAGGTGGCACAGCTTAAACAGAAAGTCATGAACTAA	GTCTTGGTTCTGTGACTCTGCGTT	QERIKAERKRMRNRIAASKCRKRKLERIAREEEKVKTLKAQNSELASTANMLR*QVAQLKQKVMN*
CAGGAGCGGATCAAGGCGGAGAGGAAGCGCATGAGGAACCGCATCGCTGCCTCCAAGTGCCGAAAAAGGAAGCTGGAGAGAATCGCCCGGGGGAGGAAAAAGTGAAAACCTTGAAAGCTCAGAACTCGGAGCTGGCGTCCACGGCCAACATGCTCAGGGAACAGGTGGCACAGCTTAAACAGAAAGTCATTAACTAA	TTCTCGTTGACGCGTAGCGTTTTT	QERIKAERKRMRNRIAASKCRKRKLERIARGRKK*KP*KLRTRSWRPRPTCSGNRWHSLNRKSLTN
CAGGAGCGGATCAAGGCGGAGAGGAAGCGCATGAGGAACCGCATCGCTGCCTCCAAGTGCCGAAAAAGGAAGCTGGAGAGAATCGCCCGGGGGGAGAAAAAGTGAAAACCTTGAAAGCTCAGAACTCGGAGCTGGCGTCCACGGCCAACATGCTCAGGGAACAGGTGGCACAGCTTAAACAGAAAGTCATGAACTAA	TGGGGGCGTTGTGGTGGTTTCTGG	QERIKAERKRMRNRIAASKCRKRKLERIARGEKK*KP*KLRTRSWRPRPTCSGNRWHSLNRKS*TN
CAGGAGCGGATCAAGGCGGAGAGGAAGCGCATGAGGAACCGCATCGCTGCCTCCAAGTGCCGAAAAAGGAAGCTGGAGAGAATCGCCCGGGGGGAGGAAAAAGTGAAAACCTTGAAAGCTCAGAACTCGGAGCTGGCGTCCACGGCCAACATGCTCAGGGAACAGGTGGCACAGCTTAAACATAAAGTCATGAACTAA	CCCGTGTCTTTTGCGGTAGACTAG	QERIKAERKRMRNRIAASKCRKRKLERIARGEEKVKTLKAQNSELASTANMLREQVAQLKHKVMN*
CAGGAGCGGATCAAGGCGGAGAGGAAGCGCATGAGGAACCGCATCGCTGCCTCCAAGTGCCGAAAAAGGAAGCTGGAGAGAATCGCCCGGCACGAGGAAAAAGTGAAAACCTTGAAAGCTCAGAACGCGGAGCTGGCGTCCACGGCCAACATGCTCAGGGAACAGGTGGCACAGCTTAAACAGAAAGTCATGAACTAA	GGTGGCTTTGTTTGGTTGGTATGG	QERIKAERKRMRNRIAASKCRKRKLERIARHEEKVKTLKAQNAELASTANMLREQVAQLKQKVMN*
CAGGAGCGGATCAAGGCGGAGAGGAAGCGCATGAGGAACCGCATCGCTGCCTCCAAGTGCCGAAAAAGGAAGCTGGAGAGAATCGCCCGGATCGAGGAAAAAGTGAAAACCTTGAAAGCTCAGAACTCGGAGCTGGCGTCCACGGCCAACATGTTCAGGGAACAGGTGGCACAGCTTAAACAGAAAGTCATGAACTAA	ACGTTTCAACGGTATGTATTTTGC	QERIKAERKRMRNRIAASKCRKRKLERIARIEEKVKTLKAQNSELASTANMFREQVAQLKQKVMN*
CAGGAGCGGATCAAGGCGGAGAGGAAGCGCATGAGGAACCGCATCGCTGCCTCCAAGTGCCGAAAAAGGAAGCTGGAGAGAATCGCCCGGAAGGAGGGAAAAAGTGAAAACCTTGAAAGCTCAGAACTCGGAGCTGGCGTCCACGGCCAACATGCTCAGGGAACAGGTGGCACAGCTTAAACAGAAAGTCATGAACTAA	TGTTGGGTGGGTTCCTCTTGCACT	QERIKAERKRMRNRIAASKCRKRKLERIARKEGKSENLESSELGAGVHGQHAQGTGGTA*TESHELT
CAGGAGCGGATCAAGGCGGAGAGGAAGCGCATGAGGAACCGCATCGCTGCCTCCAAGTGCCGAAAAAGGAAGCTGGAGAGAATCGCCCGGATGGAGGAAAAAGTGAAAACCTTGAAAGCTCAGAACTCGGAGCTGATGTCCACGGCCAACATGCTCAGGGAACAGGTGGCACAGCTTAAACAGAAAGTCATGAACTAA	TTCTGTCTCTTTGATCGTTTTGGG	QERIKAERKRMRNRIAASKCRKRKLERIARMEEKVKTLKAQNSELMSTANMLREQVAQLKQKVMN*
CAGGAGCGGATCAAGGCGGAGAGGAAGCGCATGAGGAACCGCATCGCTGCCTCCAAGTGCCGAAAAAGGAAGCTGGAGAGAATCGCCCGGATGGAGGAAAAAGTGCGGACCTTGAAAGCTCAGAACTCGGAGCTGGCGTCCACGGCCAACATGCTCAGGGAACAGGTGGCACAGCTTAAACAGAAAGTCATGAACTAA	GCTGTGTTTCTTGCGTAGAGGCTC	QERIKAERKRMRNRIAASKCRKRKLERIARMEEKVRTLKAQNSELASTANMLREQVAQLKQKVMN*
CAGGAGCGGATCAAGGCGGAGAGGAAGCGCATGAGGAACCGCATCGCTGCCTCCAAGTGCCGAAAAAGGAAGCTGGAGAGAATCGCCCGGATGGAGGAAAAAGTGTCCACCTTGAAAGCTCAGAACTCGGAGCTGGCGTCCACGGCCAACATGCTCAGGGAACAGGTGGCACAGCTTAAACAGAAAGTCATGAACTAA	GGCTTGTCACGATTGGCCGCCATG	QERIKAERKRMRNRIAASKCRKRKLERIARMEEKVSTLKAQNSELASTANMLREQVAQLKQKVMN*
CAGGAGCGGATCAAGGCGGAGAGGAAGCGCATGAGGAACCGCATCGCTGCCTCCAAGTGCCGAAAAAGGAAGCTGGAGAGAATCGCCCGGATGGAGGAAAAAGTGAAAACCTTGAGCGCTCAGAACTCGGAGCTGGCGTCCACGGCCAACATGCTCAGGGAACAGGTGGCACAGCTTAAACAGAAAGTCATGAACTAA	TTTTTTGTTTCGTGGAATGTAAGG	QERIKAERKRMRNRIAASKCRKRKLERIARMEEKVKTLSAQNSELASTANMLREQVAQLKQKVMN*
CAGGAGCGGATCAAGGCGGAGAGGAAGCGCATGAGGAACCGCATCGCTGCCTCCAAGTGCCGAAAAAGGAAGCTGGAGAGAATCGCCCGGATGGAGGAAAAAGTGAAAACCTTGAAAGCTCAGAACTCGGAGCTGGCGTAGACGGCCAACATGCTCAGGGAACAGGTGGCACAGCTTAAACAGAAAGTCATGAACTAA	TTTTGCTGGTATTGGTTTAGGTTT	QERIKAERKRMRNRIAASKCRKRKLERIARMEEKVKTLKAQNSELA*TANMLREQVAQLKQKVMN*
CAGGAGCGGATCAAGGCGGAGAGGAAGCGCATGAGGAACCGCATCGCTGCCTCCAAGTGCCGAAAAAGGAAGCTGGAGAGAATCGCCCGGATGGAGGAAAAAGTGAAAACCTTGAAAGCTCAGAACTCGGAGCTGGCGTCCGCCGCCAACATGCTCAGGGAACAGGTGGCACAGCTTAAACAGAAAGTCATGAACTAA	TTTACGGTGGATTTTGTTATGGGT	QERIKAERKRMRNRIAASKCRKRKLERIARMEEKVKTLKAQNSELASAANMLREQVAQLKQKVMN*
CAGGAGCGGATCAAGGCGGAGAGGAAGCGCATGAGGAACCGCATCGCTGCCTCCAAGTGCCGAAAAAGGAAGCTGGAGAGAATCGCCCGGATGGAGGAAAAAGTGAAAACCTTGAAAGCTCAGAACTCGGAGCTGGCGTCCACGGCCAACATGCTCAGGGAACAGTTGGCACAGCTTAAACAGAAAGTCATGAACTAA	CTGGCGTAGGGTCATCTGGTGGCG	QERIKAERKRMRNRIAASKCRKRKLERIARMEEKVKTLKAQNSELASTANMLREQLAQLKQKVMN*
CAGGAGCGGATCAAGGCGGAGAGGAAGCGCATGAGGAACCGCATCGCTGCCTCCAAGTGCCGAAAAAGGAAGCTGGAGAGAATCGCCCGGCCGAGGGAAAAAGTGAAAACCTTGAAAGCTCAGAACTCGGAGCTGGCGTCCACGGCCAACATGCTCAGGGAACAGGTGGCACAGCTTAAACAGAAAGTCATGAACTAA	GTTGGGATCCGTACAGTCTTTCTG	QERIKAERKRMRNRIAASKCRKRKLERIARPREKVKTLKAQNSELASTANMLREQVAQLKQKVMN*
CAGGAGCGGATCAAGGCGGAGAGGAAGCGCATGAGGAACCGCATCGCTGCCTCCAAGTGCCGAAAAAGGAAGCTGGAGAGAATCGCCCGGCGGAGGAAAGGGTGAAAACCTTGAAAGCTCAGAACTCGGAGCTGGCGTCCACGGCCAACATGCTCAGGGAACAGGTGGCACAGCTTAAACAGAAAGTCATGAACTAA	TTTAGTTGGTGATTATTTGGGAGT	QERIKAERKRMRNRIAASKCRKRKLERIARRRKG*KP*KLRTRSWRPRPTCSGNRWHSLNRKS*TN
CAGGAGCGGATCAAGGCGGAGAGGAAGCGCATGAGGAACCGCATCGCTGCCTCCAAGTGCCGAAAAAGGAAGCTGGAGAGAATCGCCCGACGGAGGAAAAAGTGAAAACCTTGAAAGCTCAGAACTCGGAGCTGGCGTCCACGGCCAACATGCTCAGGGAACAGGTGGCACAGCTTAAACAGAAAGTCATGAACTAA	CGCTAGTTGATCCGGTATTTGCAA	QERIKAERKRMRNRIAASKCRKRKLERIARRRKK*KP*KLRTRSWRPRPTCSGNRWHSLNRKS*TN
CAGGAGCGGATCAAGGCGGAGAGGAAGCGCATGAGGAACCGCATCGCTGCCTCCAAGTGCCGAAAAAGGAAGCTGGAGAGAATCGCCCGGCGGAGGAAAAAGTGAAAACCTTGAAAGCTCAGAACTCGGAGCTGGCGTCCACGGCCAACATGCTCAGGGAACAGGTGGCACAGCTTAAACAGAAAGTCATGAACTAA	ATCTGTCTCCTGGGTGGTGGAGTT	QERIKAERKRMRNRIAASKCRKRKLERIARRRKK*KP*KLRTRSWRPRPTCSGNRWHSLNRKS*TN
CAGGAGCGGATCAAGGCGGAGAGGAAGCGCATGAGGAACCGCATCGCTGCCTCCAAGTGCCGAAAAAGGAAGCTGGAGAGAATCGCCCGGCGGGAGGAAAAAGTGGGGACCTTGAAAGCTCAGAACTCGGAGCTGGCGTCCACGGCCAACATGCTCAGGGAACAGGTGGCACAGCTTAAACAGAAAGTCATGAACTAA	TTTTCTTTGGCTCTGGTGGATCAT	QERIKAERKRMRNRIAASKCRKRKLERIARREEKVGTLKAQNSELASTANMLREQVAQLKQKVMN*
CAGGAGCGGATCAAGGCGGAGAGGAAGCGCATGAGGAACCGCATCGCTGCCTCCAAGTGCCGAAAAAGGAAGCTGGAGAGAATCGCCCGGCGGGAGGAAAAAGTGAAAACCTTGAAAGCTCAGAACTCGGAGCTGGCGTCCACGGCCAACATTCTCAGGGAACAGGTGGCACAGCTTAAACAGAAAGTCATGAACTAA	TTATGGGCGGGTTTGATGATTTTG	QERIKAERKRMRNRIAASKCRKRKLERIARREEKVKTLKAQNSELASTANILREQVAQLKQKVMN*
CAGGAGCGGATCAAGGCGGAGAGGAAGCGCATGAGGAACCGCATCGCTGCCTCCAAGTGCCGAAAAAGGAAGCTGGAGAGAATCGCCCGGCGGGAGGAAAAAGTGAAAACCTTGAAAGCTCAGAACTAGGAGCTGGCGTCCACGGCCAACATGCTCAGGGAACAGGTGGCACAGCTTAAACAGAAAGTCATGAACTAA	AAAGTGGGTTTTCTTTTATAGGCG	QERIKAERKRMRNRIAASKCRKRKLERIARREEKVKTLKAQN*ELASTANMLREQVAQLKQKVMN*
CAGGAGCGGATCAAGGCGGAGAGGAAGCGCATGAGGAACCGCATCGCTGCCTCCAAGTGCCGAAAAAGGAAGCTGGAGAGAATCGCCCGGTCCGAGGAAAAAGTGAAAACCTTGAAAGCTCAGAACTAGGAGCTGGCGTCCACGGCCAACATGCTCAGGGAACAGGTGGCACAGCTTAAACAGAAAGTCATGAACTAA	ATTTGCTGGGAAAATCTTTTGGTG	QERIKAERKRMRNRIAASKCRKRKLERIARSEEKVKTLKAQN*ELASTANMLREQVAQLKQKVMN*
CAGGAGCGGATCAAGGCGGAGAGGAAGCGCATGAGGAACCGCATCGCTGCCTCCAAGTGCCGAAAAAGGAAGCTGGAGAGAATCGCCCGGTCCGAGGAAAAAGTGAAAACCTTGAAAGCTCAGAACGCGGAGCTGGCGTCCACGGCCAACATGCTCAGGGAACAGGTGGCACAGCTTAAACAGAAAGTCATGAACTAA	TTCTGTATTCTTAGTCGGTCCCGA	QERIKAERKRMRNRIAASKCRKRKLERIARSEEKVKTLKAQNAELASTANMLREQVAQLKQKVMN*
CAGGAGCGGATCAAGGCGGAGAGGAAGCGCATGAGGAACCGCATCGCTGCCTCCAAGTGCCGAAAAAGGAAGCTGGAGAGAATCGCCCGGAGCGAGGAAAAAGTGAAAACCTTGAAAGCTCAGAACGGGGAGCTGGCGTCCACGGCCAACATGCTCAGGGAACAGGTGGCACAGCTTAAACAGAAAGTCATGAACTAA	GCTTTTAATTGCCTTGACGCGCTG	QERIKAERKRMRNRIAASKCRKRKLERIARSEEKVKTLKAQNGELASTANMLREQVAQLKQKVMN*
CAGGAGCGGATCAAGGCGGAGAGGAAGCGCATGAGGAACCGCATCGCTGCCTCCAAGTGCCGAAAAAGGAAGCTGGAGAGAATCGCCCGGACCGAGGAAAAAGTGAAAACCTTGAAAGCTCAGAACTCGGAGCTGGCGTCCACGTCCAACATGCTCAGGGAACAGGTGGCACAGCTTAAACAGAAAGTCATGAACTAA	GTTCGTGCGCTTTGCAGGTATGAC	QERIKAERKRMRNRIAASKCRKRKLERIARTEEKVKTLKAQNSELASTSNMLREQVAQLKQKVMN*
CAGGAGCGGATCAAGGCGGAGAGGAAGCGCATGAGGAACCGCATCGCTGCCTCCAAGTGCCGAAAAAGGAAGCTGGAGAGAATCGCCCGGACCGAGGAAAAAGTGAAAACCTTGAAAGCTCAGAACTCGGAGCTGGCGTCCACGTCCAACATGCTCAGGGAACAGGTGGCACAGCTTAAACAGAAAGTCATGAACTAA	GTTCGTGCCGCGTCGCTGGTTTGT	QERIKAERKRMRNRIAASKCRKRKLERIARTEEKVKTLKAQNSELASTSNMLREQVAQLKQKVMN*
CAGGAGCGGATCAAGGCGGAGAGGAAGCGCATGAGGAACCGCATCGCTGCCTCCAAGTGCCGAAAAAGGAAGCTGGAGAGAATCGCCCGGGTGGAGGAAAAAGTGAAAACCTTGAAAGCTCAGAACTCGGAGCTGGAGTCCACGGCCAACATGCTCAGGGAACAGGTGGCACAGCTTAAACAGAAAGTCATGAACTAA	CATTTCGATTTTAAGATCTTGTTC	QERIKAERKRMRNRIAASKCRKRKLERIARVEEKVKTLKAQNSELESTANMLREQVAQLKQKVMN*
CAGGAGCGGATCAAGGCGGAGAGGAAGCGCATGAGGAACCGCATCGCTGCCTCCAAGTGCCGAAAAAGGAAGCTGGAGAGAATCGCCCGGGTGGGGGAAAAAGTGAAAACCTTGAAAGCTCAGAACTCGGAGCTGGCGTCCACGGCCAACATGCTCAGGGAACAGGTGGCACAGCTTAAACAGAAAGTCATGAACTAA	TTTCGAATCGTGGGGTACGGGCGT	QERIKAERKRMRNRIAASKCRKRKLERIARVGEKVKTLKAQNSELASTANMLREQVAQLKQKVMN*
CAGGAGCGGATCAAGGCGGAGAGGAAGCGCATGAGGAACCGCATCGCTGCCTCCAAGTGCCGAAAAAGGAAGCTGGAGAGAATCGCCCGGGTGGAGGCCAAAGTGAAAACCTTGAAAGCTCAGAACTCGGAGCTGGCGTCCACGGCCAACATGCTCAGGGAACAGGTGGCACAGCTTAAACAGAAAGTCATGAACTAA	GGTTGGGGGGCAATGGGCATCTCT	QERIKAERKRMRNRIAASKCRKRKLERIARVEAKVKTLKAQNSELASTANMLREQVAQLKQKVMN*
CAGGAGCGGATCAAGGCGGAGAGGAAGCGCATGAGGAACCGCATCGCTGCCTCCAAGTGCCGAAAAAGGAAGCTGGAGAGAATCGCCCGGGTCGAGGAAAAAGTGAAAACCTTGAAAGCTCAGAACTCGGAGCTGGCGTCCATGGCCAACATGCTCAGGGAACAGGTGGCACAGCTTAAACAGAAAGTCATGAACTAA	GTTATGCGTGTCACTTCTGAGTCG	QERIKAERKRMRNRIAASKCRKRKLERIARVEEKVKTLKAQNSELASMANMLREQVAQLKQKVMN*
CAGGAGCGGATCAAGGCGGAGAGGAAGCGCATGAGGAACCGCATCGCTGCCTCCAAGTGCCGAAAAAGGAAGCTGGAGAGAATCGCCCGGTGGGAGGAAAAAGTGAAAACCTTGAAAGCTCAGAACTAGGAGCTGGCGTCCACGGCCAACATGCTCAGGGAACAGGTGGCACAGCTTAAACAGAAAGTCATGAACTAA	TAGTGAAGTTAACGTTGTCATTGG	QERIKAERKRMRNRIAASKCRKRKLERIARWEEKVKTLKAQN*ELASTANMLREQVAQLKQKVMN*
CAGGAGCGGATCAAGGCGGAGAGGAAGCGCATGAGGAACCGCATCGCTGCCTCCAAGTGCCGAAAAAGGAAGCTGGAGAGAATCGCCCGGTACGAGGGAAAAAGTGAAAACCTTGAAAGCTCAGAACTCGGAGCTGGCGTCCACGGCCAACATGCTCAGGGAACAGGTGGCACAGCTTAAACAGAAAGTCATGAACTAA	TTGGGGGCTTGGGCACCGGTGCTG	QERIKAERKRMRNRIAASKCRKRKLERIARYEGKSENLESSELGAGVHGQHAQGTGGTA*TESHELT
CAGGAGCGGATCAAGGCGGAGAGGAAGCGCATGAGGAACCGCATCGCTGCCTCCAAGTGCCGAAAAAGGAAGCTGGAGAGAATCGCCCGGCTGGAGGAAAAAGTGAAAACCTGTGGGCTCAGAACTCGGAGCTGGCGTCCACGGCCAACATGCTCAGGGAACAGGTGGCACAGCTTAAACAGAAAGTCATGAACTAA	GTTTCGCCGTCGTGTGTTTAAGTG	QERIKAERKRMRNRIAASKCRKRKLERIARLEEKVKTCGLRTRSWRPRPTCSGNRWHSLNRKS*TN
CAGGAGCGGATCAAGGCGGAGAGGAAGCGCATGAGGAACCGCATCGCTGCCTCCAAGTGCCGAAAAAGGAAGCTGGAGAGAATCGCCCGGCTGGAGGAAAAAGTGAAAACTTGCCCGCTCAGAACTCGGAGCTGGCGTCCACGGCCAACATGCTCAGGGAACAGGTGGCACAGCTTAAACAGAAAGTCATGAACTAA	AATTCGGCGGACGGTCGTGTTAGT	QERIKAERKRMRNRIAASKCRKRKLERIARLEEKVKTCPLRTRSWRPRPTCSGNRWHSLNRKS*TN
CAGGAGCGGATCAAGGCGGAGAGGAAGCGCATGAGGAACCGCATCGCTGCCTCCAAGTGCCGAAAAAGGAAGCTGGAGAGAATCGCCCGGCTGGAGGAAAAAGTGAAAACCTTTAAAGCTCAGAACTCGGAGCTGGCGTCCACGAACAACATGCTCAGGGAACAGGTGGCACAGCTTAAACAGAAAGTCATGAACTAA	GCTCTTACGTGATTGACGGAGCTC	QERIKAERKRMRNRIAASKCRKRKLERIARLEEKVKTFKAQNSELASTNNMLREQVAQLKQKVMN*
CAGGAGCGGATCAAGGCGGAGAGGAAGCGCATGAGGAACCGCATCGCTGCCTCCAAGTGCCGAAAAAGGAAGCTGGAGAGAATCGCCCGGCTGGAGGAAAAAGTGAAAACCTTTAAAGCTCAGAACTCGGAGCTGGCGTCCACGTACAACATGCTCAGGGAACAGGTGGCACAGCTTAAACAGAAAGTCATGAACTAA	GTGGTGAAGTCGTGCTTGCATTTG	QERIKAERKRMRNRIAASKCRKRKLERIARLEEKVKTFKAQNSELASTYNMLREQVAQLKQKVMN*
CAGGAGCGGATCAAGGCGGAGAGGAAGCGCATGAGGAACCGCATCGCTGCCTCCAAGTGCCGAAAAAGGAAGCTGGAGAGAATCGCCCGGCTGGAGGAAAAAGTGAAAACCTTTAAAGCTCAGAACTCGTTGCTGGCGTCCACGGCCAACATGCTCAGGGAACAGGTGGCACAGCTTAAACAGAAAGTCATGAACTAA	TTGGGCCTGTAGAGTTGTTCTGAT	QERIKAERKRMRNRIAASKCRKRKLERIARLEEKVKTFKAQNSLLASTANMLREQVAQLKQKVMN*
CAGGAGCGGATCAAGGCGGAGAGGAAGCGCATGAGGAACCGCATCGCTGCCTCCAAGTGCCGAAAAAGGAAGCTGGAGAGAATCGCCCGGCTGGAGGAAAAAGTGAAAACCTTTAAAGCTCAGAACTCGGAGATCGCGTCCACGGCCAACATGCTCAGGGAACAGGTGGCACAGCTTAAACAGAAAGTCATGAACTAA	GTTTTCCTGTTCTCTGGGACTTGG	QERIKAERKRMRNRIAASKCRKRKLERIARLEEKVKTFKAQNSEIASTANMLREQVAQLKQKVMN*
CAGGAGCGGATCAAGGCGGAGAGGAAGCGCATGAGGAACCGCATCGCTGCCTCCAAGTGCCGAAAAAGGAAGCTGGAGAGAATCGCCCGGCTGGAGGAAAAAGTGAAAACCTTTAAAGCTCAGAACTCGGAGCTGGCGTCCACGGCCAACGACCTCAGGGAACAGGTGGCACAGCTTAAACAGAAAGTCATGAACTAA	ATGTTACCCGTGGTGGGTGCTTGT	QERIKAERKRMRNRIAASKCRKRKLERIARLEEKVKTFKAQNSELASTANDLREQVAQLKQKVMN*
CAGGAGCGGATCAAGGCGGAGAGGAAGCGCATGAGGAACCGCATCGCTGCCTCCAAGTGCCGAAAAAGGAAGCTGGAGAGAATCGCCCGGCTGGAGGAAAAAGTGAAAACCTTTAAAGCTCAGAACTCGGAGCTGGCGTCCACGGCCAACATGCTCAGGGAACAGCTGGCACAGCTTAAACAGAAAGTCATGAACTAA	CGCCTGCTTTTGCGTACTTATATC	QERIKAERKRMRNRIAASKCRKRKLERIARLEEKVKTFKAQNSELASTANMLREQLAQLKQKVMN*
CAGGAGCGGATCAAGGCGGAGAGGAAGCGCATGAGGAACCGCATCGCTGCCTCCAAGTGCCGAAAAAGGAAGCTGGAGAGAATCGCCCGGCTGGAGGAAAAAGTGAAAACCGGGAAAGCTCAGAACTCGGAGCTGGCGTCCACGGCCAACATGCTCAGGGGACAGGTGGCACAGCTTAAACAGAAAGTCATGAACTAA	TTTTGTTTCGTTTGATTTTCTTAT	QERIKAERKRMRNRIAASKCRKRKLERIARLEEKVKTGKAQNSELASTANMLRGQVAQLKQKVMN*
CAGGAGCGGATCAAGGCGGAGAGGAAGCGCATGAGGAACCGCATCGCTGCCTCCAAGTGCCGAAAAAGGAAGCTGGAGAGAATCGCCCGGCTGGAGGAAAAAGTGAAAACCGGGAAAGCTCAGAACTCGGAGCCGGCGTCCACGGCCAACATGCTCAGGGAACAGGTGGCACAGCTTAAACAGAAAGTCATGAACTAA	TTTGCCTTTTTTTCGTCGTTTCCT	QERIKAERKRMRNRIAASKCRKRKLERIARLEEKVKTGKAQNSEPASTANMLREQVAQLKQKVMN*
CAGGAGCGGATCAAGGCGGAGAGGAAGCGCATGAGGAACCGCATCGCTGCCTCCAAGTGCCGAAAAAGGAAGCTGGAGAGAATCGCCCGGCTGGAGGAAAAAGTGAAAACCGGGAAAGCTCAGAACTCGGAGCTGGCGTCCACGGCCAAAATGCTCAGGGAACAGGTGGCACAGCTTAAACAGAAAGTCATGAACTAA	TTCCAGTTCTTTTTTTTTTACCTT	QERIKAERKRMRNRIAASKCRKRKLERIARLEEKVKTGKAQNSELASTAKMLREQVAQLKQKVMN*
CAGGAGCGGATCAAGGCGGAGAGGAAGCGCATGAGGAACCGCATCGCTGCCTCCAAGTGCCGAAAAAGGAAGCTGGAGAGAATCGCCCGGCTGGAGGAAAAAGTGAAAACCGGGAAAGCTCCGAACTCGGAGCTGGCGTCCACGGCCAACATGCTCAGGGAACAGGTGGCACAGCTTAAACAGAAAGTCATGAACTAA	GACAGGTCGTTGGAATTCTACGCG	QERIKAERKRMRNRIAASKCRKRKLERIARLEEKVKTGKAPNSELASTANMLREQVAQLKQKVMN*
CAGGAGCGGATCAAGGCGGAGAGGAAGCGCATGAGGAACCGCATCGCTGCCTCCAAGTGCCGAAAAAGGAAGCTGGAGAGAATCGCCCGGCTGGAGGAAAAAGTGAAAACCCACAAAGTCAGAACTCGGAGCTGGCGTCCACGGCCAACATGCTCAGGGAACAGGTGGCACAGCTTAAACAGAAAGTCATGAACTAA	TATAGTTGGCATCGTCTTTACTTG	QERIKAERKRMRNRIAASKCRKRKLERIARLEEKVKTHKVRTRSWRPRPTCSGNRWHSLNRKS*TN
CAGGAGCGGATCAAGGCGGAGAGGAAGCGCATGAGGAACCGCATCGCTGCCTCCAAGTGCCGAAAAAGGAAGCTGGAGAGAATCGCCCGGCTGGAGGAAAAAGTGAAAACCATAAAAGCTCAGAACTCGGAGCTGGCGTCCACGGCCAACGCCCTCAGGGAACAGGTGGCACAGCTTAAACAGAAAGTCATGAACTAA	TTTGTTAGTTTGGTTGCATGATTT	QERIKAERKRMRNRIAASKCRKRKLERIARLEEKVKTIKAQNSELASTANALREQVAQLKQKVMN*
CAGGAGCGGATCAAGGCGGAGAGGAAGCGCATGAGGAACCGCATCGCTGCCTCCAAGTGCCGAAAAAGGAAGCTGGAGAGAATCGCCCGGCTGGAGGAAAAAGTGAAAACCAAGAAGCTCAGAACTCGGAGCTGGCGTCCACGGCCAACATGCTCAGGGAACAGGTGGCACAGCTTAAACAGAAAGTCATGAACTAA	TTTAGCTACTCAGTTATTTGGGTT	QERIKAERKRMRNRIAASKCRKRKLERIARLEEKVKTKKLRTRSWRPRPTCSGNRWHSLNRKS*TN
CAGGAGCGGATCAAGGCGGAGAGGAAGCGCATGAGGAACCGCATCGCTGCCTCCAAGTGCCGAAAAAGGAAGCTGGAGAGAATCGCCCGGCTGGAGGAAAAAGTGAAAACCAAGAAAGCTCAGAACTCGGAGCTGGCGTCCACGACCAACATGCTCAGGGAACAGGTGGCACAGCTTAAACAGAAAGTCATGAACTAA	GGATAGGTGCCAGTCGCCTTGAGT	QERIKAERKRMRNRIAASKCRKRKLERIARLEEKVKTKKAQNSELASTTNMLREQVAQLKQKVMN*
CAGGAGCGGATCAAGGCGGAGAGGAAGCGCATGAGGAACCGCATCGCTGCCTCCAAGTGCCGAAAAAGGAAGCTGGAGAGAATCGCCCGGCTGGAGGAAAAAGTGAAAACCAAAGCTCAGAACTCGGAGCTGGCGTCCACGGCCAACATGCTCAGGGAACAGGTGGCACAGCTTAAACAGAAAGTCATGAACTAA	TTTCGGTAACTCAAATACCTGATC	QERIKAERKRMRNRIAASKCRKRKLERIARLEEKVKTKAQNSELASTANMLREQVAQLKQKVMN*
CAGGAGCGGATCAAGGCGGAGAGGAAGCGCATGAGGAACCGCATCGCTGCCTCCAAGTGCCGAAAAAGGAAGCTGGAGAGAATCGCCCGGCTGGAGGAAAAAGTGAAAACCCCCAAAGCTCAGAACTCGGAGCTGGAGTCCACGGCCAACATGCTCAGGGAACAGGTGGCACAGCTTAAACAGAAAGTCATGAACTAA	TTCTATATAAGTTTGGTGCTTCGG	QERIKAERKRMRNRIAASKCRKRKLERIARLEEKVKTPKAQNSELESTANMLREQVAQLKQKVMN*
CAGGAGCGGATCAAGGCGGAGAGGAAGCGCATGAGGAACCGCATCGCTGCCTCCAAGTGCCGAAAAAGGAAGCTGGAGAGAATCGCCCGGCTGGAGGAAAAAGTGAAAACCCCGAAAGCTCAGAACTCGGAGCTGGCGTCCACGGCCAACATGCTCAGGGAACAGGTGGCACAGCTTAAACAGAAAGTCATTAACTAA	TGTGTGCCATCGATCGGCGGACTA	QERIKAERKRMRNRIAASKCRKRKLERIARLEEKVKTPKAQNSELASTANMLREQVAQLKQKVIN*
CAGGAGCGGATCAAGGCGGAGAGGAAGCGCATGAGGAACCGCATCGCTGCCTCAAAGTGCCGAAAAAGGAAGCTGGAGAGAATCGCCCGGCTGGAGGAAAAAGTGAAAACCCCCAAAGCTCAGAACTAGGAGCTGGCGTCCACGGCCAACATGCTCAGGGAACAGGTGGCACAGCTTAAACAGAAAGTCATGAACTAA	TATTTGCCATCGGCGATGTGTCGC	QERIKAERKRMRNRIAASKCRKRKLERIARLEEKVKTPKAQN*ELASTANMLREQVAQLKQKVMN*
CAGGAGCGGATCAAGGCGGAGAGGAAGCGCATGAGGAACCGCATCGCTGCCTCCAAGTGCCGAAAAAGGAAGCTGGAGAGAATCGCCCGGCTGGAGGAAAAAGTGAAAACCTCCAAGCTCAGAACTCGGAGCTGGCGTCCACGGCCAACATGCTCAGGGAACAGGTGGCACAGCTTAAACAGAAAGTCATGAACTAA	TTGGCGATTTGTTCGGCTCGCATT	QERIKAERKRMRNRIAASKCRKRKLERIARLEEKVKTSKLRTRSWRPRPTCSGNRWHSLNRKS*TN
CAGGAGCGGATCAAGGCGGAGAGGAAGCGCATGAGGAACCGCATCGCTGCCTCCAAGTGCCGAAAAAGGAAGCTGGAGAGAATCGCCCGGCTGGAGGAAAAAGTGAAAACCACAAAGCTCAGAACTCGGAGCTGGCGTCCACGGCCAACATGCTCAGGGAACAGGTGGCACAGCTTAAACAGAAAGTCATGAACTAA	GGTCCGGTTTCACCCGGCTGGGTT	QERIKAERKRMRNRIAASKCRKRKLERIARLEEKVKTTKLRTRSWRPRPTCSGNRWHSLNRKS*TN
CAGGAGCGGATCAAGGCGGAGAGGAAGCGCATGAGGAACCGCATCGCTGCCTCCAAGTGCCGAAAAAGGAAGCTGGAGAGAATCGCCCGGCTGGAGGAAAAAGTGAAAACCGTCAAAGCTCAGAACTCGGAGCTGGCGTCCACGCGCAACATGCTCAGGGAACAGGTGGCACAGCTTAAACAGAAAGTCATGAACTAA	ACTCCGATTATTGTTTGCGGTTAG	QERIKAERKRMRNRIAASKCRKRKLERIARLEEKVKTVKAQNSELASTRNMLREQVAQLKQKVMN*
CAGGAGCGGATCAAGGCGGAGAGGAAGCGCATGAGGAACCGCATCGCTGCCTCCAAGTGCCGAAAAAGGAAGCTGGAGAGAATCGCCCGGCTGGAGGAAAAAGTGAAAACCTTGAAAGCTCAGAACTCGGAGGCGCTCCACGGCCAACATGCTCAGGGAACAGGTGGCACAGCTTAAACAGAAAGTCATGAACTAA	GGTTATTGATGAAGAGGGTTGTCT	QERIKAERKRMRNRIAASKCRKRKLERIARLEEKVKTLKAQNSEALHGQHAQGTGGTA*TESHELT
CAGGAGCGGATCAAGGCGGAGAGGAAGCGCATGAGGAACCGCATCGCTGCCTCCAAGTGCCGAAAAAGGAAGCTGGAGAGAATCGCCCGGCTGGAGGAAAAAGTGAAAACCTTGAAAGCTCAGAACTCGGAGTTTTCGTCCACGGCCAACATGCTCAGGGAACAGGTGGCACAGCTTAAACAGAAAGTCATGAACTAA	GATTTGCTGCCGTTCTTCGGCGCT	QERIKAERKRMRNRIAASKCRKRKLERIARLEEKVKTLKAQNSEFSSTANMLREQVAQLKQKVMN*
CAGGAGCGGATCAAGGCGGAGAGGAAGCGCATGAGGAACCGCATCGCTGCCTCCAAGTGCCGAAAAAGGAAGCTGGAGAGAATCGCCCGGCTGGAGGAAAAAGTGAAAACCTTGAAAGCTCAGAACTCGGAGGGGGCGTCCACGGTCAACATGCTCAGGGAACAGGTGGCACAGCTTAAACAGAAAGTCATGAACTAA	CGTGTTTAAGACTCTCTTGTATGT	QERIKAERKRMRNRIAASKCRKRKLERIARLEEKVKTLKAQNSEGASTVNMLREQVAQLKQKVMN*
CAGGAGCGGATCAAGGCGGAGAGGAAGCGCATGAGGAACCGCATCGCTGCCTCCAAGTGCCGAAAAAGGAAGCTGGAGAGAATCGCCCGGCTGGAGGAAAAAGTGAAAACCTTGAAAGCTCAGAACTCGGAGGGGGCGTCCACGGTCAACATGCTCAGGGAACAGGTGGCACAGCTTAAACAGAAAGTCATGAACTAA	TTTGGTCGCTTATCCACGTATCGC	QERIKAERKRMRNRIAASKCRKRKLERIARLEEKVKTLKAQNSEGASTVNMLREQVAQLKQKVMN*
CAGGAGCGGATCAAGGCGGAGAGGAAGCGCATGAGGAACCGCATCGCTGCCTCCAAGTGCCGAAAAAGGAAGCTGGAGAGAATCGCCCGGCTGGAGGAAAAAGTGAAAACCTTGAAAGCTCAGAACTCGGAGGGGGCGTCCACGGTCAACATGCTCAGGGAACAGGTGGCACAGCTTAAACAGAAAGTCATGAACTAA	GCTTGTCATTGTTGTTCGGCAATG	QERIKAERKRMRNRIAASKCRKRKLERIARLEEKVKTLKAQNSEGASTVNMLREQVAQLKQKVMN*
CAGGAGCGGATCAAGGCGGAGAGGAAGCGCATGAGGAACCGCATCGCTGCCTCCAAGTGCCGAAAAAGGAAGCTGGAGAGAATCGCCCGGCTGGAGGAAAAAGTGAAAACCTTGAAAGCTCAGAACTCGGAGGGGGCGTCCACGGTCAACATGCTCAGGGAACAGGTGGCACAGCTTAAACAGAAAGTCATGAACTAA	AGTGGCCATGGCTCTTTTTAACTA	QERIKAERKRMRNRIAASKCRKRKLERIARLEEKVKTLKAQNSEGASTVNMLREQVAQLKQKVMN*
CAGGAGCGGATCAAGGCGGAGAGGAAGCGCATGAGGAACCGCATCGCTGCCTCCAAGTGCCGAAAAAGGAAGCTGGAGAGAATCGCCCGGCTGGAGGAAAAAGTGAAAACCTTGAAAGCTCAGAACTCGGAGGGCGCGTCCACGGCCAACATGCTCAGGGAACAGGTGGCACAGTGGAAACAGAAAGTCATGAACTAA	GCGGTCCTGTATGTTCGTCTCACT	QERIKAERKRMRNRIAASKCRKRKLERIARLEEKVKTLKAQNSEGASTANMLREQVAQWKQKVMN*
CAGGAGCGGATCAAGGCGGAGAGGAAGCGCATGAGGAACCGCATCGCTGCCTCCAAGTGCCGAAAAAGGAAGCTGGAGAGAATCGCCCGGCTGGAGGAAAAAGTGAAAACCTTGAAAGCTCAGAACTCGGAGGGGGCGTCCACGGCCAACATGCTCATGGAACAGGTGGCACAGCTTAAACAGAAAGTCATGAACTAA	AATACATTCGTCTCTTTTTGTCCG	QERIKAERKRMRNRIAASKCRKRKLERIARLEEKVKTLKAQNSEGASTANMLMEQVAQLKQKVMN*
CAGGAGCGGATCAAGGCGGAGAGGAAGCGCATGAGGAACCGCATCGCTGCCTCCAAGTGCCGAAAAAGGAAGCTGGAGAGAATCGCCCGGCTGGAGGAAAAAGTGAAAACCTTGAAAGCTCAGAACTCGGAGGGGGCGTCCACGGCCAACATGCTCAGGGAACAGATGGCACAGCTTAAACAGAAAGTCATGAACTAA	GTTGTACAGGTAGTTAGTAGATTT	QERIKAERKRMRNRIAASKCRKRKLERIARLEEKVKTLKAQNSEGASTANMLREQMAQLKQKVMN*
CAGGAGCGGATCAAGGCGGAGAGGAAGCGCATGAGGAACCGCATCGCTGCCTCCAAGTGCCGAAAAAGGAAGCTGGAGAGAATCGCCCGGCTGGAGGAAAAAGTGAAAACCTTGAAAGCTCAGAACTCGGAGCACGCGTCCACGGTCAACATGCTCAGGGAACAGGTGGCACAGCTTAAACAGAAAGTCATGAACTAA	CTTTGTTTGCGTATGTTTTTTAAG	QERIKAERKRMRNRIAASKCRKRKLERIARLEEKVKTLKAQNSEHASTVNMLREQVAQLKQKVMN*
CAGGAGCGGATCAAGGCGGAGAGGAAGCGCATGAGGAACCGCATCGCTGCCTCCAAGTGCCGAAAAAGGAAGCTGGAGAGAATCGCCCGGCTGGAGGAAAAAGTGAAAACCTTGAAAGCTCAGAACTCGGAGATGGCGTCCACGCGGAACATGCTCAGGGAACAGGTGGCACAGCTTAAACAGAAAGTCATGAACTAA	TCGTCTAAAGAGGTTTTTTTCAGT	QERIKAERKRMRNRIAASKCRKRKLERIARLEEKVKTLKAQNSEMASTRNMLREQVAQLKQKVMN*
CAGGAGCGGATCAAGGCGGAGAGGAAGCGCATGAGGAACCGCATCGCTGCCTCCAAGTGCCGAAAAAGGAAGCTGGAGAGAATCGCCCGGCTGGAGGAAAAAGTGAAAACCTTGAAAGCTCAGAACTCGGAGATGGCGTCCACGGCCAACAACCTCAGGGAACAGGTGGCACAGCTTAAACAGAAAGTCATGAACTAA	TACTTTACTTGTGGATTCCGGGGT	QERIKAERKRMRNRIAASKCRKRKLERIARLEEKVKTLKAQNSEMASTANNLREQVAQLKQKVMN*
CAGGAGCGGATCAAGGCGGAGAGGAAGCGCATGAGGAACCGCATCGCTGCCTCCAAGTGCCGAAAAAGGAAGCTGGAGAGAATCGCCCGGCTGGAGGAAAAAGTGAAAACCTTGAAAGCTCAGAACTCGGAGATGGCGGTCACGGCCAACATGCTCAGGGAACAGGTGGCACAGCTTAAACAGAAAGTCATGAACTAA	CCGATTTGTCAATTTTAGCGAGGT	QERIKAERKRMRNRIAASKCRKRKLERIARLEEKVKTLKAQNSEMAVTANMLREQVAQLKQKVMN*
CAGGAGCGGATCAAGGCGGAGAGGAAGCGCATGAGGAACCGCATCGCTGCCTCCAAGTGCCGAAAAAGGAAGCTGGAGAGAATCGCCCGGCTGGAGGAAAAAGTGAAAACCTTGAAAGCTCAGAACTCGGAGCCGGTCCACGGCCAACATGCTCAGGGAACAGGTGGCACAGCTTAAACAGAAAGTCATGAACTAA	TGGGTGTATTTTTTTTGGAGTTTA	QERIKAERKRMRNRIAASKCRKRKLERIARLEEKVKTLKAQNSEPVHGQHAQGTGGTA*TESHELT
CAGGAGCGGATCAAGGCGGAGAGGAAGCGCATGAGGAACCGCATCGCTGCCTCCAAGTGCCGAAAAAGGAAGCTGGAGAGAATCGCCCGGCTGGAGGAAAAAGTGAAAACCTTGAAAGCTCAGAACTCGGAGCAGGCGTCCACGTGGAACATGCTCAGGGAACAGGTGGCACAGCTTAAACAGAAAGTCATGAACTAA	GCATGTTTTGTGGGTGGAGCGGTT	QERIKAERKRMRNRIAASKCRKRKLERIARLEEKVKTLKAQNSEQASTWNMLREQVAQLKQKVMN*
CAGGAGCGGATCAAGGCGGAGAGGAAGCGCATGAGGAACCGCATCGCTGCCTCCAAGTGCCGAAAAAGGAAGCTGGAGAGAATCGCCCGGCTGGAGGAAAAAGTGAAAACCTTGAAAGCTCAGAACTCGGAGCGGCGCAGACGGCCAACATGCTCAGGGAACAGGTGGCACAGCTTAAACAGAAAGTCATGAACTAA	GTGTAGGTTTCAACGGATGGTGGT	QERIKAERKRMRNRIAASKCRKRKLERIARLEEKVKTLKAQNSERRRRPTCSGNRWHSLNRKS*TN
CAGGAGCGGATCAAGGCGGAGAGGAAGCGCATGAGGAACCGCATCGCTGCCTCCAAGTGCCGAAAAAGGAAGCTGGAGAGAATCGCCCGGCTGGAGGAAAAAGTGAAAACCTTGAAAGCTCAGAACTCGGAGAGGGCGTCCACGGCCAACATGCTCATGGAACAGGTGGCACAGCTTAAACAGAAAGTCATGAACTAA	GTGCGAGAGGGTTGCATCGTGTAT	QERIKAERKRMRNRIAASKCRKRKLERIARLEEKVKTLKAQNSERASTANMLMEQVAQLKQKVMN*
CAGGAGCGGATCAAGGCGGAGAGGAAGCGCATGAGGAACCGCATCGCTGCCTCCAAGTGCCGAAAAAGGAAGCTGGAGAGAATCGCCCGGCTGGAGGAAAAAGTGAAAACCTTGAAAGCTCAGAACTCGGAGCGCGCGTCCACGGCCAACATGCTCAGGGAACAGGTGGCACAGCTTAAACAGAAATTCATGAACTAA	TTTAGTGGCATCCCGCCTGGTTTG	QERIKAERKRMRNRIAASKCRKRKLERIARLEEKVKTLKAQNSERASTANMLREQVAQLKQKFMN*
CAGGAGCGGATCAAGGCGGAGAGGAAGCGCATGAGGAACCGCATCGCTGCCTCCAAGTGCCGAAAAAGGAAGCTGGAGAGAATCGCCCGGCTGGAGGAAAAAGTGAAAACCTTGAAAGCTCAGAACTCGGAGACGCGTCCACGGCCAACATGCTCAGGGAACAGGTGGCACAGCTTAAACAGAAAGTCATGAACTAA	AAGCGAAATGATAGTAGTTTGGCC	QERIKAERKRMRNRIAASKCRKRKLERIARLEEKVKTLKAQNSETRPRPTCSGNRWHSLNRKS*TN
CAGGAGCGGATCAAGGCGGAGAGGAAGCGCATGAGGAACCGCATCGCTGCCTCCAAGTGCCGAAAAAGGAAGCTGGAGAGAATCGCCCGGCTGGAGGAAAAAGTGAAAACCTTGAAAGCTCAGAACTCGGAGGTGGCGTCCACGGCCAACATGCTCAGGGAATCGGTGGCACAGCTTAAACAGAAAGTCATGAACTAA	GTATCTGCGTCGGCGACGTGGGAG	QERIKAERKRMRNRIAASKCRKRKLERIARLEEKVKTLKAQNSEVASTANMLRESVAQLKQKVMN*
CAGGAGCGGATCAAGGCGGAGAGGAAGCGCATGAGGAACCGCATCGCTGCCTCCAAGTGCCGAAAAAGGAAGCTGGAGAGAATCGCCCGGCTGGAGGAAAAAGTGAAAACCTTGAAAGCTCAGAACTCGGAGGTCGCGTCCACGGCCAACATGCTCAGTGAACAGGTGGCACAGCTTAAACAGAAAGTCATGAACTAA	ATAGCAGTATGCTCGGTTGGGTTT	QERIKAERKRMRNRIAASKCRKRKLERIARLEEKVKTLKAQNSEVASTANMLSEQVAQLKQKVMN*
CAGGAGCGGATCAAGGCGGAGAGGAAGCGCATGAGGAACCGCATCGCTGCCTCCAAGTGCCGAAAAAGGAAGCTGGAGAGAATCGCCCGGCTGGAGGAAAAAGTGAAAACCTTGAAAGCTCAGAACTCGGAGCTGGCGTCCACGGCCAACATGGGCGGGGAACAGGTGGCACAGCTTAAACAGAAAGTCATGAACTAA	GCTTTGCTGTAGTGTCTGCATTGG	QERIKAERKRMRNRIAASKCRKRKLERIARLEEKVKTLKAQNSELASTANMGGEQVAQLKQKVMN*
CAGGAGCGGATCAAGGCGGAGAGGAAGCGCATGAGGAACCGCATCGCTGCCTCCAAGTGCCGAAAAAGGAAGCTGGAGAGAATCGCCCGGCTGGAGGAAAAAGTGAAAACCTTGAAAGCTCAGAACTCGGAGCTGGCGTCCACGGCCAACATGAAGAGGGAAAGGTGGCACAGCTTAAACAGAAAGTCATGAACTAA	GGTGAAGACGGTGGTCACATGTGC	QERIKAERKRMRNRIAASKCRKRKLERIARLEEKVKTLKAQNSELASTANMKRERWHSLNRKS*TN
CAGGAGCGGATCAAGGCGGAGAGGAAGCGCATGAGGAACCGCATCGCTGCCTCCAAGTGCCGAAAAAGGAAGCTGGAGAGAATCGCCCGGCTGGAGGAAAAAGTGAAAACCTTGAAAGCTCAGAACTCGGAGCTGGCGTCCACGGCCAACATGCCAGCGAACAGGTGGCACAGCTTAAACAGAAAGTCATGAACTAA	TTTTTGTTTCGTCATTTTATCGTT	QERIKAERKRMRNRIAASKCRKRKLERIARLEEKVKTLKAQNSELASTANMPANRWHSLNRKS*TN
CAGGAGCGGATCAAGGCGGAGAGGAAGCGCATGAGGAACCGCATCGCTGCCTCCAAGTGCCGAAAAAGGAAGCTGGAGAGAATCGCCCGGCTGGAGGAAAAAGTGAAAACCTTGAAAGCTCAGAACTCGGAGCTGGCGTCCACGGCCAACATGCGGAGGAACAGGTGGCACAGCTTAAACAGAAAGTCATGAACTAA	TTTTGTGTGGGGACGGGTTATGGC	QERIKAERKRMRNRIAASKCRKRKLERIARLEEKVKTLKAQNSELASTANMRRNRWHSLNRKS*TN
CAGGAGCGGATCAAGGCGGAGAGGAAGCGCATGAGGAACCGCATCGCTGCCTCCAAGTGCCGAAAAAGGAAGCTGGAGAGAATCGCCCGGCTGGAGGAAAAAGTGAAAACCTTGAAAGCTCAGAACTCGGAGCTGGCGTCCACGGCCAACATGCGCAGGGAACAGGTGGCACGGCTTAAACAGAAAGTCATGAACTAA	GATCACTGGGGTTTTAGAAATAGA	QERIKAERKRMRNRIAASKCRKRKLERIARLEEKVKTLKAQNSELASTANMRREQVARLKQKVMN*
CAGGAGCGGATCAAGGCGGAGAGGAAGCGCATGAGGAACCGCATCGCTGCCTCCAAGTGCCGAAAAAGGAAGCTGGAGAGAATCGCCCGGCTGGAGGAAAAAGTGAAAACCTTGAAAGCTCAGAACTCGGAGCTGGCGTCCACGGCCAACATGCGGAGGGAACAGGTGGCACAGCTTAAACATAAAGTCATGAACTAA	GCTGTGTTTCTTGTCTGTATTGTT	QERIKAERKRMRNRIAASKCRKRKLERIARLEEKVKTLKAQNSELASTANMRREQVAQLKHKVMN*
CAGGAGCGGATCAAGGCGGAGAGGAAGCGCATGAGGAACCGCATCGCTGCCTCCAAGTGCCGAAAAAGGAAGCTGGAGAGAATCGCCCGGCTGGAGGAAAAAGTGAAAACCTTGAAAGCTCAGAACTCGGAGCTGGCGTCCACGGCCAACATGCGAGGGAACAGGTGGCACAGCTTAAACAGAAAGTCATGAACTAA	GTCGGGGCAATTGCTTGCCTAGGT	QERIKAERKRMRNRIAASKCRKRKLERIARLEEKVKTLKAQNSELASTANMRGNRWHSLNRKS*TN
CAGGAGCGGATCAAGGCGGAGAGGAAGCGCATGAGGAACCGCATCGCTGCCTCCAAGTGCCGAAAAAGGAAGCTGGAGAGAATCGCCCGGCTGGAGGAAAAAGTGAAAACCTTGAAAGCTCAGAACTCGGAGCTGGCGTCCACGGCCAACATGTCAGGGAACAGGTGGCACAGCTTAAACAGAAAGTCATGAACTAA	CCTATCTGAGGTGTTGGGTCTAAG	QERIKAERKRMRNRIAASKCRKRKLERIARLEEKVKTLKAQNSELASTANMSGNRWHSLNRKS*TN
CAGGAGAGGATCAAGGCGGAGAGGAAGCGCATGAGGAACCGCATCGCTGCCTCCAAGTGCCGAAAAAGGAAGCTGGAGAGAATCGCCCGGCTGGAGGAAAAAGTGAAAACCTTGAAAGCTCAGAACTCGGAGCTGGCGTCCACGGCCAACATGGTCAGGGAACAGTGGCACAGCTTAAACAGAAAGTCATGAACTAA	TTGTTGTTAGTATGTTTTTAATTG	QERIKAERKRMRNRIAASKCRKRKLERIARLEEKVKTLKAQNSELASTANMVREQWHSLNRKS*TN
CAGGAGCGGATCAAGGCGGAGAGGAAGCGCATGAGGAACCGCATCGCTGCCTCCAAGTGCCGAAAAAGGAAGCTGGAGAGAATCGCCCGGCTGGAGGAAAAAGTGAAAACCTTGAAAGCTCAGAACTCGGAGCTGGCGTCCACGGCCAACATGCTCAGGGAACAGGTGGCACAGTCAAACAGAAAGTCATGAACTAA	GGCTCGTTATGGGTTCATGTTTAC	QERIKAERKRMRNRIAASKCRKRKLERIARLEEKVKTLKAQNSELASTANMLREQVAQSNRKS*TN
CAGGAGCGGATCAAGGCGGAGAGGAAGCGCATTAGGAACCGCATCGCTGCCTCCAAGTGCCGAAAAAGGAAGCTGGAGAGAATCGCCAGGCTGGAGGAAAAAGTGAAAACCTTGAAAGCTCAGAACTCGGAGCTGGCGTCCACGGCCAACATGCTCAGGGAACAGGTGGCACAGCTTAAACAGAAAGTCATGAACTAA	ATTTGCAGCCCGTGTTTTTAGTTT	QERIKAERKRIRNRIAASKCRKRKLERIARLEEKVKTLKAQNSELASTANMLREQVAQLKQKVMN*
CAGGAGCGGATCAAGGCGGAGAGGAAGCGCATTAGGAACCGCATCGCTGCCTCCAAGTGCCGAAAAAGGAAGCTGGAGAGAATCGGCCGGCTGGAGGAAAAAGTGAAAACCTTGAAAGCTCAGAACTCGGAGCTGGCGTCCACGGCCAACATGCTCAGGGAACAGGTGGCACAGCTTAAACAGAAAGTCATGAACTAA	CATTCGCTTGGCCGCGGTTACTGT	QERIKAERKRIRNRIAASKCRKRKLERIGRLEEKVKTLKAQNSELASTANMLREQVAQLKQKVMN*
CAGGAGCGGATCAAGGCGGAGAGGAAGCGCATTAGGAACCGCATCGCTGCCTCCAAGTGCCGAAAAAGGAAGCTGGAGAGAATCGCCCGGCTGGAGGAAAAAGTGAAAACCTTGAAAGCTCAGAACTCGGAGCTGGCGTCCACGTTGAACATGCTCAGGGAACAGGTGGCACAGCTTAAACAGAAAGTCATGAACTAA	TGTGGAGTTGCCAATTTTGTTGAC	QERIKAERKRIRNRIAASKCRKRKLERIARLEEKVKTLKAQNSELASTLNMLREQVAQLKQKVMN*
CAGGAGCGGATCAAGGCGGAGAGGAAGCGCATTAGGAACCGCATCGCTGCCTCCAAGTGCCGAAAAAGGAAGCTGGAGAGAATCGCCCGGCTGGAGGAAAAAGTGAAAACCTTGAAAGCTCAGAACTCGGAGCTGGCGTCCACGGTCAACATGCTCAGGGAACAGGTGGCACAGCTTAAACAGAAAGTCATGAACTAA	TGAAGTGGTACTTTTGCGGACCGG	QERIKAERKRIRNRIAASKCRKRKLERIARLEEKVKTLKAQNSELASTVNMLREQVAQLKQKVMN*
CAGGAGCGGATCAAGGCGGAGAGGAAGCGCATTAGGAACCGCATCGCTGCCTCCAAGTGCCGAAAAAGGAAGCTGGAGAGAATCGCCCGGCTGGGGGAAAAAGTGAAAACCTTGAAAGCTCAGAACTCGGAGCTGGCGTCCACGGCCAACATGCTCAGGGAACAGGTGGCACAGCTTAAACAGAAAGTCATGAACTAA	GCGTATGGTGCTTCTATGTCCCGG	QERIKAERKRIRNRIAASKCRKRKLERIARLGEKVKTLKAQNSELASTANMLREQVAQLKQKVMN*
CAGGAGCGGATCAAGGCGGAGAGGAAGCGCATTAGGAACCGCATCGCTGCCTCCAAGTGCCGAAAAAGGAAGCTGGAGAGAATCGCCCGGCTGCGCGAAAAAGTGAAAACCTTGAAAGCTCAGAACTCGGAGCTGGCGTCCACGGCCAACATGCTCAGGGAACAGGTGGCACAGCTTAAACAGAAAGTCATGAACTAA	GTATACGGGCTTCTGGTCTGGACT	QERIKAERKRIRNRIAASKCRKRKLERIARLREKVKTLKAQNSELASTANMLREQVAQLKQKVMN*
CAGGAGCGGATCAAGGCGGAGAGGAAGCGCATTAGGAACCGCATCGCTGCCTCCAAGTGCCGAAAAAGGAAGCTGGAGAGAATCGCCCGGCTGGAGGAAAAAGTGAAAACCTTGAAAGCTCAGAACTCGAACCTGGCGTCCACGGCCAACATGCTCAGGGAACAGGTGGCACAGCTTAAACAGAAAGTCATGAACTAA	ATTAATTTCTCAGCTTGTACCCTG	QERIKAERKRIRNRIAASKCRKRKLERIARLEEKVKTLKAQNSNLASTANMLREQVAQLKQKVMN*
CAGGAGCGGATCAAGGCGGAGAGGAAGCGCATTAGGAACCGCATCGCTGCCTCCAAGTGCCGAAAAAGGAAGCTGGAGAGAATGGCCCGGCTGGAGGAAAAAGTGAAAACCTTGAAAGCTCAGAACTCGGAGCTGGCGTCCACGGCCAACATGCTCAGGGAACAGGTGGCACAGCTTAAACAGAAAGTCATGAACTAA	TTCTTCCCGTGTTCCGGGGGTGAC	QERIKAERKRIRNRIAASKCRKRKLERMARLEEKVKTLKAQNSELASTANMLREQVAQLKQKVMN*
CAGGAGCGGATCAAGGCGGAGAGGAAGCGCATTAGGAACCGCATCGCTGCCTCCAAGTGCCGAAAAAGGAAGCTGGAGAGAATCGCCCGGCTGGAGGAAAAAGTGCTCACCTTGAAAGCTCAGAACTCGGAGCTGGCGTCCACGGCCAACATGCTCAGGGAACAGGTGGCACAGCTTAAACAGAAAGTCATGAACTAA	TTTCAAGTGGCGTGTCGCTCTGTC	QERIKAERKRIRNRIAASKCRKRKLERIARLEEKVLTLKAQNSELASTANMLREQVAQLKQKVMN*
CAGGAGCGGATCAAGGCGGAGAGGAAGCGCATTAGGAACCGCATCGCTGCCTCCAAGTGCCGAAAAAGGAAGCTGGAGAGAATCGCCCGGCTGGAGGAAAAAGTGCCCACCTTGAAAGCTCAGAACTCGGAGCTGGCGTCCACGGCCAACATGCTCAGGGAACAGGTGGCACAGCTTAAACAGAAAGTCATGAACTAA	TTTCCTAACGGAGTTTTGCGGCTA	QERIKAERKRIRNRIAASKCRKRKLERIARLEEKVPTLKAQNSELASTANMLREQVAQLKQKVMN*
CAGGAGCGGATCAAGGCGGAGAGGAAGCGCATTAGGAACCGCATCGCTGCCTCCAAGTGCCGAAAAAGGAAGCTGGAGAGAATCGCCCGGCTGGAGGAAAAAGTGAAAACCTTGGTGGCTCAGAACTCGGAGCTGGCGTCCACGGCCAACATGCTCAGGGAACAGGTGGCACAGCTTAAACAGAAAGTCATGAACTAA	ACTCGGTGACTGACTTTACGGGCC	QERIKAERKRIRNRIAASKCRKRKLERIARLEEKVKTLVAQNSELASTANMLREQVAQLKQKVMN*
CAGGAGCGGATCAAGGCGGAGAGGAAGCGCATTAGGAACCGCATCGCTGCCTCCAAGTGCCGAAAAAGGAAGCTGGAGAGAATCGCCCGGATGGAGGAAAAAGTGAAAACCTTGAAAGCTCAGAACTCGGAGCTGGCGTCCACGGCCAACATGCTCAGGGAACAGGTGGCACAGCTTAAACAGAAAGTCATGAACTAA	TTGGCTGGCTTGGTTATGCCTGTT	QERIKAERKRIRNRIAASKCRKRKLERIARMEEKVKTLKAQNSELASTANMLREQVAQLKQKVMN*
CAGGAGCGGATCAAGGCGGAGAGGAAGCGCATTAGGAACCGCATCGCTGCCTCCAAGTGCCGAAAAAGGAAGCTGGAGAGAATCGCCCGGCTGGAGGAAAAAGTGAAAACCTTGAAAGCTCAGAACTCGGAGGCGGCGTCCACGGCCAACATGCTCAGGGAACAGGTGGCACAGCTTAAACAGAAAGTCATGAACTAA	CCTCAGTTGTTGGTATAGACTTCT	QERIKAERKRIRNRIAASKCRKRKLERIARLEEKVKTLKAQNSEAASTANMLREQVAQLKQKVMN*
CAGGAGCGGATCAAGGCGGAGAGGAAGCGCATTAGGAACCGCATCGCTGCCTCCAAGTGCCGAAAAAGGAAGCTGGAGAGAATCGCCCGGCTGGAGGAAAAAGTGAAAACCTTGAAAGCTCAGAACTCGGAGCTGGCGTCCACGGCCAACGACCTCAGGGAACAGGTGGCACAGCTTAAACAGAAAGTCATGAACTAA	TGTTGTTCTGAGTTAATCTTCTGT	QERIKAERKRIRNRIAASKCRKRKLERIARLEEKVKTLKAQNSELASTANDLREQVAQLKQKVMN*
CAGGAGCGGATCAAGGCGGAGAGGAAGCGCATTAGGAACCGCATCGCTGCCTCCAAGTGCCGAAAAAGGAAGCTGGAGAGAATCGCCCGGCTGGAGGAAAAAGTGAAAACCTTGAAAGCTCAGGCCTCGGAGCTGGCGTCCACGGCCAACATGCTCAGGGAACAGGTGGCACAGCTTAAACAGAAAGTCATGAACTAA	TGCGCTGTGCCGCGAGATTGGGGT	QERIKAERKRIRNRIAASKCRKRKLERIARLEEKVKTLKAQASELASTANMLREQVAQLKQKVMN*
CAGGAGCGGATCAAGGCGGAGAGGAAGCGCATTAGGAACCGCATCGCTGCCTCCAAGTGCCGAAAAAGGAAGCTGGAGAGAATCGCCCGGCTGGAGGAAAAAGTGAAAACCTTGAAAGCTCAGGGGTCGGAGCTGGCGTCCACGGCCAACATGCTCAGGGAACAGGTGGCACAGCTTAAACAGAAAGTCATGAACTAA	CCGTATGGATTATTTTTTCTTAGC	QERIKAERKRIRNRIAASKCRKRKLERIARLEEKVKTLKAQGSELASTANMLREQVAQLKQKVMN*
CAGGAGCGGATCAAGGCGGAGAGGAAGCGCATTAGGAACCGCATCGCTGCCTCCAAGTGCCGAAAAAGGAAGCTGGAGAGAATCGCACGGCTGGAGGAAAAAGTGAAAACCTTGAAAGCTCAGGTGTCGGAGCTGGCGTCCACGGCCAACATGCTCAGGGAACAGGTGGCACAGCTTAAACAGAAAGTCATGAACTAA	TCTTCGGGTGTTGGATGGATGGTT	QERIKAERKRIRNRIAASKCRKRKLERIARLEEKVKTLKAQVSELASTANMLREQVAQLKQKVMN*
CAGGAGCGGATCAAGGCGGAGAGGAAGCGCATTAGGAACCGCATCGCTGCCTCCAAGTGCCGAAAAAGGAAGCTGGAGAGAATCGCCCGGCTGGAGGAAAAAGTGAAAACCTTGAAAGCTATGAACTCGGAGCTGGCGTCCACGGCCAACATGCTCAGGGAACAGGTGGCACAGCTTAAACAGAAAGTCATGAACTAA	GAAGTTTGATCTTTTCTTATTGTC	QERIKAERKRIRNRIAASKCRKRKLERIARLEEKVKTLKAMNSELASTANMLREQVAQLKQKVMN*
CAGGAGCGGATCAAGGCGGAGAGGAAGCGCATTAGGAACCGCATCGCTGCCTCCAAGTGCCGAAAAAGGAAGCTGGAGAGAATCGCCGCGCTGGAGGAAAAAGTGAAAACCTTGAAAGCTCAGAACTCGGAGCTGGCGTCCACGGCCAACATGCTCAGGGAACAGGTGGCACAGCTTAAACAGAAAGTCATGAACTAA	AGTTTTTCTTGGGTCGGTAAGCTT	QERIKAERKRIRNRIAASKCRKRKLERIAALEEKVKTLKAQNSELASTANMLREQVAQLKQKVMN*
CAGGAGCGGATCAAGGCGGAGAGGAAGCGCATTAGGAACCGCATCGCTGCCTCCAAGTGCCGAAAAAGGAAGCTGGAGAGAATCGCCCGGCTGGAGGAAAAAGTGAAAACCTTGAAAGCTCAGAACGTCGAGCTGGCGTCCACGGCCAACATGCTCAGGGAACAGGTGGCACAGCTTAAACAGAAAGTCATGAACTAA	GGTTGCGATTGGCGTATCTTCTAT	QERIKAERKRIRNRIAASKCRKRKLERIARLEEKVKTLKAQNVELASTANMLREQVAQLKQKVMN*
CAGGAGCGGATCAAGGCGGAGAGGAAGCGCATTAGGAACCGCATCGCTGCCTCCAAGTGCCGAAAAAGGAAGCTGGAGAGAATCGCCCGGCTGGAGGAAAAAGTGAAAACCTTGAAAGCTCAGAACTCGGAGCTGGCGTCCGACGCCAACATGCTCAGGGAACAGGTGGCACAGCTTAAACAGAAAGTCATGAACTAA	ATCATGACGTTCAGTCCGTGGTTA	QERIKAERKRIRNRIAASKCRKRKLERIARLEEKVKTLKAQNSELASDANMLREQVAQLKQKVMN*
CAGGAGCGGATCAAGGCGGAGAGGAAGCGCATTAGGAACCGCATCGCTGCCTCCAAGTGCCGAAAAAGGAAGCTGGAGAGAATCGCCCGGCTGGAGGAAAAAGTGAAAACCTTGAAAGCTCAGAACTCGGAGCTGGCGTCCAAGGCCAACATGCTCAGGGAACAGGTGGCACAGCTTAAACAGAAAGTCATGAACTAA	TGGCAATACAGCTCGGGTAGAGCG	QERIKAERKRIRNRIAASKCRKRKLERIARLEEKVKTLKAQNSELASKANMLREQVAQLKQKVMN*
CAGGAGCGGATCAAGGCGGAGAGGAAGCGCATTAGGAACCGCATCGCTGCCTCCAAGTGCCGAAAAAGGAAGCTGGAGAGAATCGCCCGGCTGGAGGAAAAAGTGAAAACCTTGAAAGCTCAGAACTCGGAGCTGGCGTCCATGGCCAACATGCTCAGGGAACAGGTGGCACAGCTTAAACAGAAAGTCATGAACTAA	TTTAATTCTGGGGCTTAATTTCAT	QERIKAERKRIRNRIAASKCRKRKLERIARLEEKVKTLKAQNSELASMANMLREQVAQLKQKVMN*
CAGGAGCGGATCAAGGCGGAGAGGAAGCGCATTAGGAACCGCATCGCTGCCTCCAAGTGCCGAAAAAGGAAGCTGGAGAGAATCGCCCGGCTGGAGGAAAAAGTGAAAACCTTGAAAGCTCAGAACTCGGAGCTGGCGTCCCCCGCCAACATGCTCAGGGAACAGGTGGCACAGCTTAAACAGAAAGTCATGAACTAA	TTAGATAGTTCGTCACGGGGTCTC	QERIKAERKRIRNRIAASKCRKRKLERIARLEEKVKTLKAQNSELASPANMLREQVAQLKQKVMN*
CAGGAGCGGATCAAGGCGGAGAGGAAGCGCATTAGGAACCGCATCGCTGCCTCCAAGTGCCGAAAAAGGAAGCTGGAGAGAATCGCCCGGCTGGAGGAAAAAGTGAAAACCTTGAAAGCTCAGAACTCGGAGCTGGCGTCCACGGCCAACATGCTCAGGGAACAGGGGGCACAGCTTAAACAGAAAGTCATGAACTAA	ATTGCCTGGGTAGGATAGGCCTGA	QERIKAERKRIRNRIAASKCRKRKLERIARLEEKVKTLKAQNSELASTANMLREQGAQLKQKVMN*
CAGGAGCGGATCAAGGCGGAGAGGAAGCGCATTAGGAACCGCATCGCTGCCTCCAAGTGCCGAAAAAGGAAGCTGGAGAGAATCGCCCGGCTGGAGGAAAAAGTGAAAACCTTGAAAGCTCAGAACTCGGAGCTGGCGTCCACGGCCAACATGCTCAGGGAACAGCCCGCACAGCTTAAACAGAAAGTCATGAACTAA	TTCTCGGTTGCGTTGCTTGGGCTC	QERIKAERKRIRNRIAASKCRKRKLERIARLEEKVKTLKAQNSELASTANMLREQPAQLKQKVMN*
CAGGAGCGGATCAAGGCGGAGAGGAAGCGCATGAGGAACCGCATCGCTGCCTCCAAGTGCCGAAAAAGGAAGCTGGAGAGAATCGCCCGGCTGGAGGAAAAAGTGAAAACCTTGAAAGCTCAGAACTCGGAGCTGGCGTCCACGGCCAACTAAGGGAACAGGTGGCACAGCTTAAACAGAAAGTCATGAACTAA	TATTGCACTGGTATGTCTTGGAAC	QERIKAERKRMRNRIAASKCRKRKLERIARLEEKVKTLKAQNSELASTAN*GNRWHSLNRKS*TN
CAGGAGCGGATCAAGGCGGAGAGGAAGCGCATGAGGAACCGCATCGCTGCCTCCAAGTGCCGAAAAAGGAAGCTGGAGAGAATCGCCCGGCTGGAGGAAAAAGTGAAAACCTTGAAAGCTCAGAACTCGGAGCTGGCGTCCACGGCCAACTGCTCAGGGAACAGGTGGCACAGCTTAAACAGAAAGTCATGAACTAA	TCTTTGTCTCCTTGTCTAGGGGTG	QERIKAERKRMRNRIAASKCRKRKLERIARLEEKVKTLKAQNSELASTANCSGNRWHSLNRKS*TN
CAGGAGCGGATCAAGGCGGAGAGGAAGCGCATGAGGAACCGCATCGCTGCCTCCAAGTGCCGAAAAAGGAAGCTGGAGAGAATCGCCCGGCTGGAGGAAAAAGTGAAAACCTTGAAAGCTCAGAACTCGGAGCTGGCGTCCACGGCCAACGAGCTCAGGGACCAGGTGGCACAGCTTAAACAGAAAGTCATGAACTAA	GTCTCCTTTGGGATTGTGGCTGAT	QERIKAERKRMRNRIAASKCRKRKLERIARLEEKVKTLKAQNSELASTANELRDQVAQLKQKVMN*
CAGGAGCGGATCAAGGCGGAGAGGAAGCGCATGAGGAACCGCATCGCTGCCTCCAAGTGCCGAAAAAGGAAGCTGGAGAGAATCGCCCGGCTGGAGGAAAAAGTGAAAACCTTGAAAGCTCAGAACTCGGAGCTGGCGTCCACGGCCAACGGGCTCAGGGAACAGGTGTCACAGCTTAAACAGAAAGTCATGAACTAA	GCTTAGGGGGAACTTTGTCGTAAC	QERIKAERKRMRNRIAASKCRKRKLERIARLEEKVKTLKAQNSELASTANGLREQVSQLKQKVMN*
[truncated: 27,609 more rows]
