# Supplementary material for: Optimization of a deep mutational scanning workflow to improve quantification of mutation effects on protein–protein interactions
Source: BMC Genomics. 2024 Jun 24;25:630. doi: 10.1186/s12864-024-10524-7 (PMC11194945; doi:10.1186/s12864-024-10524-7)
Supplement: Supplementary file 6 — Supplementary Material 6. [file 12864_2024_10524_MOESM6_ESM.csv]

Sample Name	Description	File name
INP1.1	100 ng Input Replicate 1	3323F1-1_221115_A01563_0095_BHCCKHDRX2_CACTGTAGAT-AGTCGCTTGT_L002_R1_001.fastq.gz
INP1.2	333 ng Input Replicate 1	3323F2-1_221115_A01563_0095_BHCCKHDRX2_GTGCACGAAT-GCCTATCAGT_L002_R1_001.fastq.gz
INP1.3	1 ug Input Replicate 1	3323F3-1_221115_A01563_0095_BHCCKHDRX2_ATGTTCCTAT-GGCGCTGAGT_L002_R1_001.fastq.gz
INP1.4	3 ug Input Replicate 1	3323F4-1_221115_A01563_0095_BHCCKHDRX2_CATTATGGAT-ATGTGACTGT_L002_R1_001.fastq.gz
INP1.5	20 ug Input Replicate 1	3323F5-1_221115_A01563_0095_BHCCKHDRX2_TCTTGTTTAT-GTGAAAGGGT_L002_R1_001.fastq.gz
INP2.1	100 ng Input Replicate 2	3323F11-1_221115_A01563_0095_BHCCKHDRX2_AACACCACAT-CTCACACCGT_L002_R1_001.fastq.gz
INP2.2	333 ng Input Replicate 2	3323F12-1_221115_A01563_0095_BHCCKHDRX2_ACCTCTTCAT-TATGCAAGGT_L002_R1_001.fastq.gz
INP2.3	1 ug Input Replicate 2	3323F13-1_221115_A01563_0095_BHCCKHDRX2_GTCCGATCAT-GGATTGGCGT_L002_R1_001.fastq.gz
INP2.4	3 ug Input Replicate 2	3323F14-1_221115_A01563_0095_BHCCKHDRX2_GAGGACCAAT-ACCGGCATGT_L002_R1_001.fastq.gz
INP2.5	20 ug Input Replicate 2	3323F15-1_221115_A01563_0095_BHCCKHDRX2_CGCTCTTAAT-ACGGTATGGT_L002_R1_001.fastq.gz
INP3.1	100 ng Input Replicate 3	3323F21-1_221115_A01563_0095_BHCCKHDRX2_GATATGAAAT-CTGCCGTAGT_L002_R1_001.fastq.gz
INP3.2	333 ng Input Replicate 3	3323F22-1_221115_A01563_0095_BHCCKHDRX2_AAGTGTGGAT-GATGGGCAGT_L002_R1_001.fastq.gz
INP3.3	1 ug Input Replicate 3	3323F23-1_221115_A01563_0095_BHCCKHDRX2_GTTGGCGTAT-GACTGCTGGT_L002_R1_001.fastq.gz
INP3.4	3 ug Input Replicate 3	3323F24-1_221115_A01563_0095_BHCCKHDRX2_TAGCTGGCAT-AGCCGGTAGT_L002_R1_001.fastq.gz
INP3.5	20 ug Input Replicate 3	3323F25-1_221115_A01563_0095_BHCCKHDRX2_ATTACCCAAT-CTACAGTGGT_L002_R1_001.fastq.gz
INP4.1	100 ng Input Replicate 4	3323F31-1_221115_A01563_0095_BHCCKHDRX2_TATGACGTAT-GATTAGCGGT_L002_R1_001.fastq.gz
INP4.2	333 ng Input Replicate 4	3323F32-1_221115_A01563_0095_BHCCKHDRX2_TTGGGTACAT-GTTGGAAGGT_L002_R1_001.fastq.gz
INP4.3	1 ug Input Replicate 4	3323F33-1_221115_A01563_0095_BHCCKHDRX2_TTCAATAGAT-TCGTGGGAGT_L002_R1_001.fastq.gz
INP4.4	3 ug Input Replicate 4	3323F34-1_221115_A01563_0095_BHCCKHDRX2_GTTTGCTCAT-CTGTTGGTGT_L002_R1_001.fastq.gz
INP4.5	20 ug Input Replicate 4	3323F35-1_221115_A01563_0095_BHCCKHDRX2_AGAAGCCTAT-ATACTGACGT_L002_R1_001.fastq.gz
INP5.2	333 ng Input Replicate 5	3323F41-1_221115_A01563_0095_BHCCKHDRX2_ACCGGAGTAT-CCTTCCTTGT_L002_R1_001.fastq.gz
INP5.3	1 ug Input Replicate 5	3323F42-1_221115_A01563_0095_BHCCKHDRX2_CTTGACGAAT-TTGTGTGCGT_L002_R1_001.fastq.gz
INP5.4	3 ug Input Replicate 5	3323F43-1_221115_A01563_0095_BHCCKHDRX2_GCCACGACAT-ACCCGAGGGT_L002_R1_001.fastq.gz
INP5.5	20 ug Input Replicate 5	3323F44-1_221115_A01563_0095_BHCCKHDRX2_TCTGGAACAT-AGGTGCTAGT_L002_R1_001.fastq.gz
INP6.1	100 ng Input Replicate 6	3323F49-1_221115_A01563_0095_BHCCKHDRX2_TGTTCGCCAT-TCCTACCTGT_L002_R1_001.fastq.gz
INP6.2	333 ng Input Replicate 6	3323F50-1_221115_A01563_0095_BHCCKHDRX2_ACAAGGCAAT-TTGCGCGAGT_L002_R1_001.fastq.gz
INP6.3	1 ug Input Replicate 6	3323F51-1_221115_A01563_0095_BHCCKHDRX2_TCAGCGCCAT-AGGAACATGT_L002_R1_001.fastq.gz
INP6.4	3 ug Input Replicate 6	3323F52-1_221115_A01563_0095_BHCCKHDRX2_AGTCACATAT-CCATAATGGT_L002_R1_001.fastq.gz
INP6.5	20 ug Input Replicate 6	3323F53-1_221115_A01563_0095_BHCCKHDRX2_CCTTTCACAT-AAACAAGAGT_L002_R1_001.fastq.gz
OUT1.1	100 ng Output Replicate 1	3323F6-1_221115_A01563_0095_BHCCKHDRX2_GGCTTACTAT-AGGGAAAGGT_L002_R1_001.fastq.gz
OUT1.2	333 ng Output Replicate 1	3323F7-1_221115_A01563_0095_BHCCKHDRX2_ACGATATGAT-GAATTGTCGT_L002_R1_001.fastq.gz
OUT1.3	1 ug Outut Replicate 1	3323F8-1_221115_A01563_0095_BHCCKHDRX2_ATCCGCAGAT-AGTCGTGTGT_L002_R1_001.fastq.gz
OUT1.4	3 ug Output Replicate 1	3323F9-1_221115_A01563_0095_BHCCKHDRX2_AAGCGACTAT-GGATTCGTGT_L002_R1_001.fastq.gz
OUT1.5	20 ug Output Replicate 1	3323F10-1_221115_A01563_0095_BHCCKHDRX2_TGATAGGCAT-ACTCAGACGT_L002_R1_001.fastq.gz
OUT2.1	100 ng Output Replicate 2	3323F16-1_221115_A01563_0095_BHCCKHDRX2_CTGAGCTCAT-GCTCTGATGT_L002_R1_001.fastq.gz
OUT2.2	333 ng Output Replicate 2	3323F17-1_221115_A01563_0095_BHCCKHDRX2_ACGAATCCAT-TGGGTAATGT_L002_R1_001.fastq.gz
OUT2.3	1 ug Outut Replicate 2	3323F18-1_221115_A01563_0095_BHCCKHDRX2_GTCTGAGTAT-CACAAGTCGT_L002_R1_001.fastq.gz
OUT2.4	3 ug Output Replicate 2	3323F19-1_221115_A01563_0095_BHCCKHDRX2_CCTAAACTAT-CTCCTCGTGT_L002_R1_001.fastq.gz
OUT2.5	20 ug Output Replicate 2	3323F20-1_221115_A01563_0095_BHCCKHDRX2_TGTCACACAT-CGAGATTAGT_L002_R1_001.fastq.gz
OUT3.1	100 ng Output Replicate 3	3323F26-1_221115_A01563_0095_BHCCKHDRX2_GACTTGTGAT-TCGTGCACGT_L002_R1_001.fastq.gz
OUT3.2	333 ng Output Replicate 3	3323F27-1_221115_A01563_0095_BHCCKHDRX2_CAGGTAAGAT-ATTTCGAGGT_L002_R1_001.fastq.gz
OUT3.3	1 ug Outut Replicate 3	3323F28-1_221115_A01563_0095_BHCCKHDRX2_AAGGAGACAT-GTTGTGAGGT_L002_R1_001.fastq.gz
OUT3.4	3 ug Output Replicate 3	3323F29-1_221115_A01563_0095_BHCCKHDRX2_AGTCAGGTAT-GTGGTTACGT_L002_R1_001.fastq.gz
OUT3.5	20 ug Output Replicate 3	3323F30-1_221115_A01563_0095_BHCCKHDRX2_ACCGTAAGAT-TGGATATGGT_L002_R1_001.fastq.gz
OUT4.1	100 ng Output Replicate 4	3323F36-1_221115_A01563_0095_BHCCKHDRX2_CTAGGTTGAT-GCTCGAATGT_L002_R1_001.fastq.gz
OUT4.2	333 ng Output Replicate 4	3323F37-1_221115_A01563_0095_BHCCKHDRX2_TGTGTCAGAT-TACAGGTGGT_L002_R1_001.fastq.gz
OUT4.3	1 ug Outut Replicate 4	3323F38-1_221115_A01563_0095_BHCCKHDRX2_AGAACCAGAT-AGAGTCGGGT_L002_R1_001.fastq.gz
OUT4.4	3 ug Output Replicate 4	3323F39-1_221115_A01563_0095_BHCCKHDRX2_ATTGGACAAT-TCCAGCAAGT_L002_R1_001.fastq.gz
OUT4.5	20 ug Output Replicate 4	3323F40-1_221115_A01563_0095_BHCCKHDRX2_ACCCGTTGAT-CGAAGCTGGT_L002_R1_001.fastq.gz
OUT5.2	333 ng Output Replicate 5	3323F45-1_221115_A01563_0095_BHCCKHDRX2_CACTAGACAT-AGTCCTCAGT_L002_R1_001.fastq.gz
OUT5.3	1 ug Outut Replicate 5	3323F46-1_221115_A01563_0095_BHCCKHDRX2_TTGCGTTAAT-TTCGGGAAGT_L002_R1_001.fastq.gz
OUT5.4	3 ug Output Replicate 5	3323F47-1_221115_A01563_0095_BHCCKHDRX2_CCTATGCAAT-ATCGACTCGT_L002_R1_001.fastq.gz
OUT5.5	20 ug Output Replicate 5	3323F48-1_221115_A01563_0095_BHCCKHDRX2_CAACCGAGAT-CACAGGTAGT_L002_R1_001.fastq.gz
OUT6.1	100 ng Output Replicate 6	3323F54-1_221115_A01563_0095_BHCCKHDRX2_CTTTCCCTAT-AGTAAGCCGT_L002_R1_001.fastq.gz
OUT6.2	333 ng Output Replicate 6	3323F55-1_221115_A01563_0095_BHCCKHDRX2_GACAATTCAT-CATATCGTGT_L002_R1_001.fastq.gz
OUT6.3	1 ug Outut Replicate 6	3323F56-1_221115_A01563_0095_BHCCKHDRX2_ACACGACTAT-CTGCGGATGT_L002_R1_001.fastq.gz
OUT6.4	3 ug Output Replicate 6	3323F57-1_221115_A01563_0095_BHCCKHDRX2_CCTGTCAAAT-ACAGCCATGT_L002_R1_001.fastq.gz
OUT6.5	20 ug Output Replicate 6	3323F58-1_221115_A01563_0095_BHCCKHDRX2_CCATCCGCAT-TACGCCTTGT_L002_R1_001.fastq.gz										Sequenced with NovaSeq 6000
	INP1.1	INP1.2	INP1.3	INP1.4	INP1.5	INP2.1	INP2.2	INP2.3	INP2.4	INP2.5	INP3.1	INP3.2	INP3.3	INP3.4	INP3.5	INP4.1	INP4.2	INP4.3	INP4.4	INP4.5	INP5.2	INP5.3	INP5.4	INP5.5	INP6.1	INP6.2	INP6.3	INP6.4	INP6.5	OUT1.1	OUT1.2	OUT1.3	OUT1.4	OUT1.5	OUT2.1	OUT2.2	OUT2.3	OUT2.4	OUT2.5	OUT3.1	OUT3.2	OUT3.3	OUT3.4	OUT3.5	OUT4.1	OUT4.2	OUT4.3	OUT4.4	OUT4.5
wt_NFE2	53970	40352	44377	47457	47199	68232	34281	33739	66420	78220	48533	54461	73796	62559	31719	59182	25593	16635	49480	25185	27213	41054	37428	45153	11977	10735	84992	19398	27296	1401	1757	1357	5536	14085	2122	1673	2892	2483	15828	1045	2217	1471	4410	5275	1241	1652	1844	4409	5242
wt_FOS	49760	35026	36927	41525	37421	59433	28103	27734	54783	65090	40622	45668	59008	51123	25504	51334	22831	13825	42442	20913	23402	33597	31940	37576	10575	9067	73396	16865	22759	240483	292197	176798	475686	276743	373668	287976	414408	238398	433267	208313	441004	251256	326286	123437	288088	339678	259718	371571	107876
wt_ATF7	44907	33687	34879	38293	37438	55744	27379	26917	53567	62530	40054	45072	57434	50229	24906	47019	21268	13700	40318	20146	22908	32482	30499	35576	9809	8406	68574	15751	21559	14850	15782	8496	24922	24662	21000	20060	20788	12035	30545	11905	28799	15032	17166	9728	20860	21099	15800	22796	9911
3aG_NFE2	15881	11670	12671	13450	13615	19151	10071	9717	19178	22602	14594	15652	21241	18399	8791	17201	7444	4911	14366	7323	7850	12024	11132	12986	3281	3231	24451	5664	7841	316	436	284	933	1717	537	443	563	342	1778	273	544	314	648	567	304	378	367	480	635
3aG_FOS	15446	11119	11351	12553	11445	16885	8691	8642	17053	19937	11938	13956	18477	16066	7648	14869	7162	4236	12959	6308	7156	10684	9880	11632	3144	2709	22609	5208	6950	933	1264	861	2782	5139	2244	1373	1674	1482	5520	699	2035	1065	1868	1915	1104	1526	1389	1907	1593
1cG_NFE2	14997	11117	12144	12666	12620	18037	9187	9146	17918	21053	13853	15443	19865	16671	8512	15156	6866	4489	13555	6797	7629	10654	9933	12057	3138	2840	22464	5193	7311	474	450	308	2033	3414	531	426	918	650	3621	280	647	503	1060	1451	309	455	522	1000	1460
2dG_NFE2	14559	10936	11340	11779	11841	18164	8767	8747	16957	19901	13584	13995	19126	16087	7990	15566	6786	4365	12796	6475	7532	10592	9851	11672	3235	2733	22015	4840	6891	329	467	242	852	1373	521	402	503	331	1895	302	534	326	608	494	278	393	336	566	551
1cG_FOS	14094	10245	10651	11337	10298	16310	7702	7561	15158	17673	11465	12762	15999	14135	6885	13748	6221	3958	11866	5743	6346	8983	8718	10297	2904	2538	20450	4663	6288	82691	102665	63103	153875	82930	118581	88412	128998	73522	134827	71179	150453	80237	105040	40830	95682	107268	81520	115140	35322
3aG_ATF7	13013	9929	10472	10991	10804	17658	7735	7885	15322	18139	12014	13301	16569	14993	7040	14180	6117	3937	11754	5802	7067	9781	8902	10344	3029	2414	20083	4545	6244	474	694	384	1054	1739	778	640	654	434	1716	339	716	427	740	600	506	634	468	902	576
2dG_FOS	12707	8940	9855	10605	9220	15567	6936	6991	14102	16122	10566	12033	15240	13078	6298	13014	5779	3605	10976	5231	5848	8882	8190	9446	2578	2224	18782	4115	5886	875	1157	815	3282	4051	1518	1248	1835	1347	4424	1426	2419	1396	2097	1618	1627	1596	1232	2018	1382
2eG_NFE2	12613	9961	10687	11431	11318	16186	8027	8255	16003	18949	12368	12838	17736	15111	7441	14561	6314	4165	11961	5966	6937	9965	9264	11154	2887	2747	20531	4758	6606	270	395	259	843	1490	478	343	532	363	1743	248	442	321	622	597	281	318	312	561	488
1cG_ATF7	12527	9041	9994	10610	10239	15108	7845	7405	14653	17094	11287	12815	15747	13768	6889	13951	5753	3821	10727	5514	6208	8983	8570	9806	2851	2205	18982	4274	5823	2573	3534	2244	5494	5996	5238	4961	4350	3031	8567	3074	6439	3328	3956	2919	5308	4152	3414	4513	2307
1aG_NFE2	11852	8322	9195	9420	9539	13881	6779	7005	13574	16034	9839	11006	15309	12766	6399	11580	5316	3349	10013	5055	5737	7998	7884	9207	2250	2223	17928	3985	5596	277	414	284	743	1641	393	315	436	340	1909	201	400	284	615	649	183	389	278	589	676
2aG_FOS	11165	7843	8218	9187	8370	13232	6491	6196	12245	14453	9870	10058	12868	11168	5761	11314	4923	3095	9628	4774	5261	7275	7024	8151	2404	2013	16605	3842	5087	1306	1751	899	2863	3479	1562	1815	2262	1195	4351	1118	2510	1873	1951	1704	1982	2087	1681	2355	1580
2dG_ATF7	11154	8058	8555	9260	9070	12954	6495	6442	12948	15089	9836	10923	13664	12304	5961	12213	5117	3402	9668	4873	5569	7891	7551	8624	2499	1934	16241	3759	5259	231	364	219	617	1189	405	348	480	278	1424	217	476	273	536	595	241	337	239	472	501
1aG_FOS	11070	7532	7801	8511	7806	13530	6022	5853	11454	13687	8534	9391	12416	10584	5300	10153	4921	2967	8828	4354	4911	7097	6808	7912	2240	1825	15465	3498	4755	25217	29828	16475	45931	26220	51359	32325	40994	22563	41153	21711	47240	28176	31759	12833	31608	35696	25882	33887	10490
2eG_FOS	11030	8492	8966	10001	8842	14037	6992	6743	12944	15132	10397	10999	14123	12017	6130	12215	5632	3310	10086	4966	5692	7976	7737	9138	2488	2192	18279	3934	5420	3599	3954	1987	6276	6092	6016	5836	6606	3688	7552	3881	8392	4646	4708	2880	5597	6102	3806	6377	2630
2aG_NFE2	11021	8654	9253	9601	9988	14098	7214	7319	13489	16275	10393	11385	15843	13473	6481	12118	5328	3502	10282	5339	5853	8408	7783	9441	2451	2366	17753	4115	5734	213	343	213	696	1279	392	336	443	268	1388	196	401	224	523	479	201	323	299	484	406
2eG_ATF7	10822	8232	8534	9155	8814	13470	6379	6529	12613	15193	10216	10836	13871	11656	5928	11181	4827	3360	9576	4774	5430	7875	7311	8642	2211	1959	16777	3739	4996	923	1177	573	1558	1959	1470	1367	1367	761	2772	834	1767	933	1801	839	1305	1371	982	1529	865
1dG_NFE2	10318	7776	8194	8758	8723	12513	6336	6346	12298	14248	9633	10206	13879	11863	5822	10848	4761	2991	9082	4687	4947	7310	6982	8392	2080	2016	15682	3546	5010	211	351	198	853	1158	363	322	347	293	1215	187	365	206	458	427	183	313	256	434	437
2aG_ATF7	9984	7019	7224	7901	7739	10647	5796	5389	11442	12645	8027	9333	11722	10292	5109	9436	4475	2818	8258	4232	4977	7053	6346	7424	2026	1758	14186	3246	4435	223	313	195	681	1168	331	279	319	284	1130	170	389	184	429	384	233	297	200	554	436
2dP_NFE2	9659	6959	7678	8022	7994	10990	5986	5773	10976	13062	8567	9242	12643	10414	5273	9476	4290	2875	8350	4307	4582	6720	6294	7726	1959	1757	13920	3279	4611	224	286	165	586	861	322	258	351	168	1004	150	320	216	379	315	152	274	187	373	341
3bG_NFE2	9486	6725	7349	7616	7730	11311	5608	5503	10813	12759	8493	9180	12814	10571	5133	9617	4235	2781	8076	4286	4772	6769	6233	7583	1878	1742	14480	3226	4574	229	299	185	1485	1623	355	254	374	329	1994	137	356	208	562	738	173	223	248	647	677
1gG_NFE2	9457	7294	7598	8086	7831	11954	5868	5563	11513	13271	8693	9236	12434	10531	5302	10061	4370	3010	8538	4308	4825	7029	6525	7648	2081	1898	14867	3345	4788	191	326	174	757	2127	348	247	343	350	1911	167	314	221	570	631	177	225	226	550	786
3aR_NFE2	9390	7128	7655	8192	8247	11626	6084	5989	11432	13859	8726	10056	12887	11024	5507	10293	4431	2885	8376	4551	4791	7118	6612	7975	2113	1792	15074	3374	4664	216	340	227	785	1863	333	320	412	278	1496	144	332	209	444	569	202	284	220	652	624
2cG_NFE2	9331	6334	7333	7540	7512	10345	5567	5342	10638	12604	8181	8832	11431	9985	5051	9956	4056	2658	8048	4012	4407	6520	6300	7270	2021	1766	14152	3068	4449	182	242	195	800	1888	251	267	490	344	2221	172	329	252	530	667	159	254	237	557	533
1eG_NFE2	9218	7385	7763	8301	8084	12289	5906	5905	11597	13638	8973	9136	12620	10451	5409	9821	4291	2816	8545	4377	4645	7041	6517	7835	2156	1904	14503	3226	4717	210	328	196	816	1789	375	279	406	310	2035	177	345	190	510	542	184	272	206	521	740
3eG_NFE2	9189	6854	7138	7483	7687	10984	5689	5527	11088	12577	8107	8561	11765	10033	5047	9323	3945	2705	7971	4068	4509	6261	5979	7349	2025	1779	13693	3112	4444	214	246	177	620	1231	323	239	280	220	1319	150	365	199	391	515	147	187	277	460	480
1dG_FOS	9035	6630	7265	7931	7149	12280	5189	5346	10352	12292	8108	8599	11206	10002	4793	9702	4409	2619	7919	3998	4440	6370	5964	7247	2101	1710	14004	3143	4331	3288	4811	2403	5418	5307	6880	5533	6272	3173	6838	3089	7733	4129	5169	2516	5202	5501	3973	5192	2100
1aG_ATF7	8993	6908	7014	7838	7312	10891	5505	5414	10332	12463	7988	8975	11760	10118	4956	9784	4261	2813	7918	4073	4408	6549	6241	7194	2062	1663	13829	3040	4417	1026	940	568	1852	2294	1244	1247	1084	729	2818	632	1580	791	1213	1046	1222	1334	972	1180	873
3bG_FOS	8830	5950	6418	6691	6346	9786	4742	4711	9435	11100	6883	7967	10084	8586	4314	8984	3826	2415	7239	3528	4085	5704	5375	6434	1824	1639	13082	2809	3928	38989	43602	25661	68849	37264	56169	41605	58261	34316	56436	30128	68186	36726	47332	17161	42284	49402	38942	49440	14795
1gG_FOS	8646	6428	6544	7123	6543	10476	4773	4814	9828	11243	7295	8087	10486	8938	4457	9003	4245	2471	7580	3607	4433	6179	5747	6649	1911	1491	13604	3085	4118	34009	45535	25565	70615	39915	60189	45170	64201	35699	60642	30916	71360	39752	45322	17537	44236	52374	39378	52405	15486
3aR_FOS	8632	6355	6473	7140	6428	10025	4626	4798	9546	11145	7671	7593	10358	8866	4267	7939	3863	2411	7222	3599	3932	5868	5358	6397	1757	1588	12614	2787	3967	18600	23687	12299	35501	19776	28201	23273	33305	19034	30985	17957	33816	19925	24405	9791	22214	26061	21385	25780	8675
2cG_FOS	8476	5731	6190	6539	5953	10133	4466	4535	8810	10266	5793	7646	9685	8097	4095	8735	3598	2295	6680	3310	3814	5160	5142	6014	1617	1513	11487	2757	3689	30444	34607	22056	55331	29926	49138	34095	47972	27646	45803	21996	59495	32672	37615	14459	35960	38024	33555	40754	11592
1dG_ATF7	8137	5864	6471	6796	6660	10528	5060	4863	9471	11234	7271	8164	10844	9004	4372	8578	3805	2491	7250	3452	4045	5781	5501	6513	1820	1467	12059	2690	3790	213	309	149	503	1064	284	263	305	178	1258	169	390	213	394	460	191	254	213	394	388
1fG_NFE2	8069	5860	6549	6904	6973	10689	4925	4884	9966	11714	7839	7893	11049	9317	4727	8174	3847	2547	7415	3741	4288	6106	5618	6805	1737	1603	12391	2841	4045	171	251	171	580	1471	326	229	288	244	1760	156	288	197	460	531	115	224	269	381	448
3eG_FOS	8057	5582	6183	6832	6072	8630	4660	4569	8797	10411	7007	7478	9736	8273	4160	8215	3797	2325	6864	3297	3557	5625	4929	5994	1834	1439	12106	2737	3671	11182	12968	7994	18924	11621	16905	14011	18849	10033	17715	10785	23445	12100	13179	6068	15833	15431	12789	14662	5216
1eG_FOS	8051	5759	6123	6834	6036	9488	4532	4362	9194	10833	6602	7322	9433	8373	4184	8534	3774	2252	7104	3405	4033	5452	5039	6145	1788	1442	12131	2665	3808	18083	23476	13849	36098	22342	28525	23971	30380	17387	33365	17270	36542	21246	24608	9602	24849	30462	20395	26403	9070
3dG_NFE2	8046	6136	6442	7046	6859	10059	4811	4856	9745	11517	6992	7875	10434	9150	4847	9075	3812	2507	7360	3537	4356	5979	5583	6757	1951	1585	12540	2915	3956	184	263	151	449	812	312	211	287	166	1156	133	269	163	359	333	143	211	176	297	269
3fG_NFE2	7940	5635	6153	6342	6577	9969	4581	4676	9141	10727	7325	7210	10133	8659	4338	8482	3499	2194	6684	3478	3703	5458	5223	6304	1704	1493	11430	2618	3710	163	226	148	857	1499	317	189	261	358	1990	142	252	170	523	542	159	195	176	371	607
3aR_ATF7	7908	5835	6230	6777	6629	9509	4755	4809	9500	10972	7674	8077	9781	8860	4478	7494	3614	2568	6992	3523	4028	5719	5357	6498	1624	1383	12253	2757	3676	384	608	567	1242	2201	796	722	837	551	2220	378	820	461	719	811	632	849	515	952	691
3dG_FOS	7889	5178	5501	6064	5524	9053	4359	4195	8189	9613	5734	6670	8652	7415	3790	7794	3251	2030	6278	3059	3394	5144	4748	5595	1518	1250	11133	2513	3419	298	547	303	1532	1917	899	465	413	430	1676	517	515	357	675	587	311	579	369	1268	634
2dP_FOS	7854	5804	5908	6622	5877	9196	4501	4445	8909	10352	6296	7026	9277	8301	4157	8630	3579	2102	6765	3339	3536	5280	4940	5906	1686	1456	11918	2619	3629	180	456	190	876	1686	384	558	736	460	1678	139	400	383	653	626	280	413	495	588	632
2dP_ATF7	7755	5626	5918	6164	6212	9806	4671	4545	9073	10596	7683	7337	9835	8664	4152	8322	3377	2275	6363	3335	3979	5512	5126	5904	1507	1404	11621	2632	3596	176	212	150	423	977	338	204	374	178	963	175	287	161	312	278	171	203	177	313	275
2bG_NFE2	7746	6034	6690	7092	7113	10548	5197	5245	9763	11862	7233	8717	10673	9263	4786	8893	3835	2513	7398	3826	3948	6073	5468	6779	1890	1556	12334	2915	4117	210	245	209	694	1523	284	224	414	293	1572	160	297	178	483	546	173	266	233	493	518
2bG_FOS	7712	5531	5854	6481	5718	8810	4575	4317	8496	9910	6563	7178	9425	8055	4004	8193	3732	2146	6685	3132	3564	5335	4909	5858	1553	1424	11325	2654	3538	19673	22440	12845	33690	20579	29884	25241	33104	17825	31929	19807	36785	20629	26467	9064	26000	30263	20112	28767	8206
3bG_ATF7	7686	5858	5710	6506	6228	10258	4760	4606	9021	10408	6759	7140	9484	8102	4124	8426	3506	2223	6864	3296	4218	5362	5297	5868	1786	1341	11340	2663	3661	1252	1395	779	2580	3022	2246	2129	2264	1279	3539	1125	2479	1296	1426	1322	2067	1703	1388	2396	1212
2bG_ATF7	7642	5876	5942	6116	5872	9506	4487	4453	8591	9836	6588	7261	9215	8075	4034	8300	3521	2248	6482	3125	3676	5317	4847	5830	1567	1391	10928	2517	3466	600	805	445	1489	1774	1298	817	1040	537	2365	515	1163	638	778	676	1008	965	740	1207	709
2eP_NFE2	7641	6016	6080	6474	6658	10435	4981	4776	9167	11312	6863	7977	10729	8855	4494	8378	3744	2445	7109	3570	3953	5655	5180	6530	1694	1561	12027	2753	3829	143	224	139	411	757	306	238	291	165	870	111	282	175	363	325	145	220	183	279	311
1eG_ATF7	7562	5366	5847	6211	6066	9806	4342	4381	8711	10002	6486	7291	9307	8226	3974	7807	3233	2195	6447	3219	3678	5358	4912	5789	1595	1325	10652	2568	3492	339	424	233	827	2059	501	476	512	367	2036	291	580	353	610	714	372	564	370	874	674
3eG_ATF7	7352	5850	5623	6398	6155	8383	4387	4519	8747	10063	6393	7503	9167	8086	4104	7447	3495	2190	6458	3162	3693	5310	4852	5939	1602	1324	11083	2588	3408	405	448	286	869	1358	610	507	599	500	1516	320	596	321	603	512	463	560	404	704	603
2eP_FOS	7351	5381	5622	6046	5380	8736	3927	3951	8139	9390	6256	6701	8611	7495	3713	7741	3500	1993	6098	3033	3542	5212	4607	5326	1488	1324	10597	2388	3357	248	650	296	853	1783	269	347	839	454	2131	172	436	480	782	699	706	570	304	743	536
3gG_NFE2	7312	5253	5354	5997	5996	8430	4252	4136	8374	9926	6414	6997	9427	7738	4059	7177	3261	2166	6247	3173	3418	5104	4645	5655	1466	1228	10607	2519	3462	173	206	129	410	659	250	179	256	150	744	146	279	144	304	282	151	173	145	246	297
1fG_FOS	7290	5336	5633	6067	5465	9148	3773	4017	8258	9410	5994	6752	8654	7372	3851	7144	3344	2046	6234	3125	3335	4809	4567	5520	1561	1328	10783	2492	3438	14560	18419	9630	28014	14827	24548	17659	23522	13725	25030	14055	27669	16106	17835	7301	17480	20889	15561	23089	6599
1gG_ATF7	7270	5406	5682	6325	6055	9393	4407	4470	8862	10349	6370	7561	9694	8319	4023	7870	3430	2319	6636	3303	3864	5394	5145	5954	1810	1350	11453	2555	3641	213	302	231	767	2182	405	296	477	367	1944	162	408	257	537	704	259	413	365	1000	648
2cP_NFE2	7196	5145	5677	6095	5829	9524	4290	4340	8354	9801	6342	7589	9703	7962	3993	7525	3404	2067	6385	3267	3371	5248	4819	5746	1530	1461	10707	2383	3452	160	179	118	438	695	274	211	261	347	690	124	284	161	266	216	123	173	186	221	270
3cG_NFE2	6880	5417	5730	5766	5836	6862	4201	4093	8336	9812	5121	6830	9461	7858	3996	7078	3262	2134	6071	3104	3803	5192	4709	5769	1605	1277	10634	2362	3345	162	218	120	620	1063	169	187	263	228	1285	137	266	185	287	340	141	228	186	456	329
1dR_NFE2	6839	5129	5662	5964	5952	7346	4191	4197	8204	9823	6923	7045	9236	7834	3924	7213	3217	2087	6087	3081	3317	5307	4689	5807	1542	1373	10845	2320	3545	160	180	118	336	766	189	178	276	183	767	138	288	185	339	262	173	204	183	332	277
1fG_ATF7	6835	5224	5364	5621	5696	8146	4046	3946	7990	9305	6255	6403	8877	7530	3695	7109	3119	2154	5965	2992	3364	4660	4650	5266	1335	1319	10551	2324	3209	433	541	260	1141	1722	670	563	590	430	1897	324	821	474	521	655	556	758	381	787	534
2cG_ATF7	6806	5433	5686	6410	6099	8684	4702	4297	8487	10261	6707	7168	9422	8376	3964	8115	3371	2338	6567	3270	4196	5379	5122	5923	1516	1373	11743	2520	3475	1309	1556	739	2876	3069	2130	2149	1935	1092	3958	1175	2396	1326	1621	1038	2013	2230	1383	2337	1237
2eP_ATF7	6720	4621	4893	5162	5209	7364	3906	3870	7174	8506	5342	6407	7899	6792	3373	6324	2882	1871	5477	2771	3290	4564	4188	4902	1409	1164	9277	2221	2926	152	218	96	355	629	230	218	289	168	683	136	365	145	288	267	134	205	175	256	239
1gP_NFE2	6638	5395	5564	6001	5910	8511	4229	4369	8267	9701	5710	6805	9445	7939	3938	7265	3143	2132	6321	3253	3527	5196	4888	5799	1547	1299	11114	2425	3485	152	202	107	402	546	273	177	238	165	659	129	217	143	276	261	103	212	179	302	253
1bG_FOS	6590	4448	5004	5347	4821	8248	3695	3732	7362	8335	5842	5771	7748	6581	3191	5908	2967	1740	5561	2676	2908	4286	3915	4778	1287	1139	9425	2177	2970	17392	19549	10857	32156	19450	30282	22261	32452	16897	29426	16263	31522	21139	20762	8089	19322	24171	17605	25813	7992
2cP_FOS	6511	4784	5209	5652	4979	8474	3695	3845	7254	8922	6186	6252	8491	6761	3466	6820	3052	1858	5861	2964	3130	4513	4298	5243	1576	1237	9903	2290	3108	256	276	715	869	1223	304	440	546	291	1635	221	289	516	567	538	203	304	879	801	480
3aS_NFE2	6396	4518	4805	5148	5510	7808	3798	3685	7459	8832	5291	5940	8228	7113	3487	6483	2860	1907	5523	2727	2894	4475	4375	5068	1341	1187	9707	2153	3049	134	183	106	302	921	226	188	257	205	533	116	170	137	297	183	127	165	140	235	242
3fG_FOS	6380	5094	5248	5983	5179	8201	3809	3895	7707	9354	6415	6193	8353	7405	3506	7505	3205	1917	5965	2999	3484	4708	4439	5311	1339	1236	10285	2413	3285	25538	34147	19300	52628	30648	44548	33647	44995	29540	47821	27808	49968	31652	38401	14002	36172	38839	29540	39683	11787
2fG_FOS	6361	4344	4849	5161	4630	6884	3483	3593	6983	8259	5012	6065	7667	6561	3130	6796	2910	1822	5474	2733	3003	4332	3982	4871	1414	1160	9270	2097	2902	15349	17666	9814	26395	14188	18858	18545	23693	14058	23526	11726	32654	14095	18891	6909	17951	19330	16047	19593	5533
2fG_NFE2	6295	5132	5528	5734	5908	9163	4360	4136	8365	9635	6339	7028	9378	7770	3958	7627	3309	2113	6377	3167	3537	5261	4878	5780	1467	1348	10695	2484	3278	148	236	114	479	1054	305	185	338	226	1261	102	265	155	373	458	140	217	195	413	422
1aR_NFE2	6270	4405	5104	5412	5189	6508	3633	3719	7507	8564	5295	5746	8231	6929	3675	6341	2825	1962	5553	2897	3003	4561	4183	5093	1361	1198	9346	2223	3173	160	196	92	605	1334	156	175	246	253	1381	133	254	155	414	515	124	184	149	278	474
1dR_FOS	6203	4617	4872	5415	5094	8513	3543	3764	7478	8358	5262	6243	7755	6751	3437	6291	2912	1846	5642	2727	3054	4367	4284	5073	1399	1304	9572	2212	3105	2862	3595	2059	5701	3658	6163	4354	6240	3060	6617	3347	8024	3883	4251	2214	4742	5332	3085	5145	1764
3fG_ATF7	6203	4546	4655	5133	5117	7468	3695	3509	7181	8497	5783	5911	7667	6768	3225	5587	2809	1742	5345	2616	3153	4242	4098	4775	1481	1047	9084	2075	2927	1090	1014	510	1886	1955	1340	1597	1761	966	2710	629	1686	1004	1045	943	1176	1448	872	1562	959
1aR_FOS	6147	4384	4474	5063	4493	7292	3271	3390	6949	7920	5155	5332	7404	6341	3061	5537	2843	1651	5119	2619	2821	4307	3897	4525	1364	1115	9426	2054	2812	23233	28792	14877	40386	24488	31047	25124	36690	22372	32921	21295	39903	23090	26482	10668	26200	35220	23057	32928	9826
2cP_ATF7	6138	4333	4609	5145	4889	7618	3677	3739	7037	8302	5552	6035	7600	6725	3140	6430	2678	1838	5151	2595	3179	4453	4093	4744	1376	1121	9218	2056	2709	171	172	99	320	734	207	200	228	131	905	91	223	106	270	233	105	138	140	246	204
3gG_FOS	6037	4548	4691	5018	4693	6632	3477	3402	6778	8023	4649	5405	7171	6495	3219	5891	2837	1796	5254	2561	2731	4117	3793	4528	1343	1154	9302	2174	2838	534	682	416	2282	1771	1060	780	1252	786	2312	652	1603	694	1037	815	1000	1169	760	1152	651
3dR_NFE2	5996	4265	4732	4931	4778	6738	3652	3481	6657	8227	5133	5730	7652	6474	3205	6282	2689	1817	5120	2755	2922	4307	4009	4935	1222	1160	8632	2062	2841	115	139	145	332	550	207	140	205	151	549	104	238	137	245	196	89	166	147	259	189
2dR_NFE2	5973	4156	4484	4698	4817	6128	3598	3490	6859	8008	5522	5699	7371	6411	3198	5475	2846	1674	5175	2571	2877	4322	3886	4770	1223	1064	8668	2077	2766	127	196	92	293	565	174	167	210	124	734	121	197	126	261	158	86	160	172	219	209
1eR_NFE2	5946	4522	4921	4897	4983	7281	3683	3606	7140	8338	4673	6149	7183	6666	3340	6435	2755	1774	5285	2645	2886	4464	4117	4822	1206	1185	9275	2001	3021	155	230	148	529	1814	219	206	360	305	2275	119	264	236	418	660	135	219	200	853	656
1dR_ATF7	5896	4204	4296	4786	4633	7139	3621	3425	6586	7719	4786	5417	6918	6356	3122	5783	2635	1754	4894	2490	2792	4173	3736	4442	1175	987	8433	2040	2717	129	176	104	335	716	253	190	226	200	815	99	233	171	296	314	124	176	161	262	279
3fR_NFE2	5852	4244	4965	5227	5290	6901	4016	3823	7250	8673	5058	5862	8118	6817	3426	6245	2896	1922	5555	2887	2929	4574	4325	4990	1289	1177	9065	2188	3039	142	211	148	844	1857	193	210	321	310	2225	115	350	249	487	811	131	194	410	565	660
3dG_ATF7	5802	4839	5055	5366	5355	7833	4269	3971	7993	9047	6072	6151	7961	7352	3490	7514	3041	2059	5702	2884	3206	4900	4507	5325	1592	1168	9926	2288	3122	134	195	105	353	634	241	231	272	206	650	161	258	142	355	284	132	171	145	257	250
1cP_NFE2	5770	4449	4698	4834	4909	6668	3522	3498	6996	7937	5218	5515	7482	6638	3157	6372	2590	1715	5140	2559	2964	4146	3935	4632	1256	1015	8565	2111	2788	128	217	107	632	778	190	167	226	137	1079	124	197	153	323	393	114	172	119	355	267
2fG_ATF7	5769	4463	4639	4729	4825	8240	3464	3436	6804	7974	5853	5792	7237	6421	3151	5428	2768	1784	5095	2575	3142	4246	3927	4596	1183	1035	8642	1996	2794	361	463	280	704	1319	642	533	531	436	1838	313	683	367	652	571	449	590	382	637	590
3dP_NFE2	5754	3764	4009	4299	4309	5898	2890	3019	6067	7084	4608	4828	6913	5846	2892	5028	2361	1611	4800	2288	2662	3775	3442	4325	1181	996	7679	1788	2553	136	133	109	293	466	161	132	188	127	514	110	178	124	218	218	98	107	145	173	205
2fP_NFE2	5700	4030	4355	4680	4606	7334	3573	3334	6527	7446	4538	5197	7498	5881	3085	5680	2473	1589	4922	2360	2468	3943	3647	4423	1140	1015	8183	1893	2655	109	145	102	263	502	198	178	199	122	546	92	189	145	239	239	109	147	120	202	180
3aS_FOS	5693	3931	4160	4756	4165	6323	2996	3146	6180	7450	4434	4869	6418	5708	2875	5511	2473	1509	4574	2320	2543	3791	3614	4230	1211	995	8113	1888	2595	1588	1474	687	2248	2421	1624	1665	2037	1058	2980	1091	2350	1241	1511	1010	1703	2168	1204	1770	865
1bG_NFE2	5677	5045	5459	5529	5839	7949	3945	4116	8013	9673	6008	7114	8869	7562	3847	6861	3094	1993	6075	3155	3152	4922	4491	5596	1419	1238	10361	2332	3370	122	220	126	629	1362	274	173	305	192	1632	118	221	158	320	354	106	183	126	411	396
3cG_ATF7	5486	4592	4701	5111	4833	7443	3823	3607	6871	8072	5328	5885	7657	6703	3165	6231	2697	1823	5303	2583	3414	4306	3995	4762	1379	1046	9230	2013	2855	314	335	214	901	1761	520	413	487	379	1652	246	661	289	574	528	405	515	359	653	486
1bR_NFE2	5415	3620	4160	4349	4580	6294	2999	3185	6283	7288	4529	5017	6700	5732	2958	5536	2314	1594	4632	2418	2692	3674	3453	4143	1175	1011	7772	1776	2560	125	156	106	298	1057	173	175	209	314	1247	86	214	118	329	418	108	257	189	291	468
1gP_FOS	5397	4024	4663	4961	4511	7666	3243	3244	6658	7653	4991	5359	6910	6114	2918	6445	2891	1704	5005	2538	2874	4139	3917	4361	1211	1104	8890	1952	2770	460	393	231	890	1694	411	506	675	424	1473	321	431	267	498	556	391	428	443	569	452
3gG_ATF7	5386	4056	4055	4392	4602	6613	3289	3178	6296	7275	5361	5092	6378	6024	3058	5254	2545	1616	4684	2417	2932	3940	3493	4268	1204	987	7987	1798	2518	133	195	118	334	556	232	157	242	175	670	120	210	126	336	278	125	163	173	221	263
1bG_ATF7	5354	3928	4138	4754	4546	6901	3381	3288	6297	7779	4392	5540	6950	6124	3067	5961	2620	1594	4876	2438	2899	3908	3761	4404	1295	986	8456	1833	2621	695	716	470	1175	1586	883	803	708	479	2054	482	1370	504	670	677	781	985	713	1031	784
2eR_NFE2	5348	4242	4256	4639	4483	7074	3269	3233	6190	7512	5070	5028	7265	5939	2939	5720	2663	1605	4874	2404	2938	3963	3548	4514	1132	1021	8114	1864	2609	145	178	89	489	1790	236	163	374	493	1828	119	264	195	519	436	106	155	222	366	704
2gG_NFE2	5322	3765	4396	4632	4656	5185	3443	3269	6385	7554	4660	5214	6814	5995	2952	5189	2537	1707	4772	2429	2765	3925	3708	4432	1226	983	7907	1708	2611	130	162	103	483	805	173	174	258	177	922	100	231	142	398	379	81	138	151	257	379
3fR_ATF7	5301	3772	3863	4109	4158	5537	3092	2900	6121	6780	4303	4640	6510	5639	2812	4995	2498	1492	4569	2285	2528	3813	3384	4039	1167	847	7663	1723	2324	2358	2303	1325	4713	3747	3064	3025	2930	1914	5295	1810	3449	2115	2835	1740	3202	3377	2387	3657	1438
3dR_ATF7	5299	3614	3851	4226	4035	6261	2914	2984	5751	6727	4318	4902	6270	5483	2505	5240	2370	1421	4232	2148	2471	3582	3287	3843	1004	844	7358	1680	2267	113	150	89	289	541	173	132	199	149	554	92	205	100	218	161	92	148	115	183	202
3bR_NFE2	5287	4126	4243	4546	4594	7007	3118	3258	6139	7464	5135	5328	7262	5882	3058	5337	2444	1629	4684	2494	2726	3937	3629	4339	1246	1037	8202	1951	2785	134	210	191	791	1965	248	133	327	273	2132	104	219	199	458	544	92	234	125	621	677
4cP_NFE2	5285	3761	4396	4663	4483	5659	3348	3153	6515	7308	4668	5434	7313	5926	3028	6502	2588	1611	4711	2465	2671	3951	3763	4385	1092	1113	8329	1863	2648	145	158	93	310	489	149	148	222	129	734	105	181	113	199	252	136	123	102	268	216
5aP_NFE2	5251	3526	4219	4153	4283	6279	3247	3109	6085	7103	4495	4518	6836	5651	2914	5453	2471	1545	4498	2170	2407	3964	3438	4169	1057	913	7388	1791	2509	109	118	85	375	442	162	159	197	110	566	81	144	113	227	156	92	109	86	191	140
1gP_ATF7	5164	3621	4079	4362	4090	6187	2997	2998	6121	6965	4713	5082	6247	5751	2787	5445	2481	1612	4409	2222	2806	3797	3372	3958	1055	908	7704	1791	2318	126	160	85	401	541	167	149	213	144	701	108	301	130	201	206	124	206	95	211	201
2bP_NFE2	5159	4078	4091	4254	4187	6841	3214	3053	6122	7095	4832	5150	7040	5816	2934	5242	2441	1595	4581	2257	2633	3766	3643	4102	1096	1044	7588	1872	2408	115	169	107	268	422	214	141	153	106	528	101	243	104	236	178	109	121	111	148	176
1aR_ATF7	5158	3595	3582	4069	3991	6255	3008	2867	5620	6728	4319	4665	5996	5278	2657	5463	2250	1438	4203	2100	2625	3346	3289	3946	1082	926	7341	1662	2346	1251	1252	476	1851	1854	1515	1687	1531	953	2533	1193	2082	1031	1232	888	1846	1978	1334	1905	864
3cG_FOS	5139	4445	4845	5160	4758	6685	3621	3347	6944	8121	5450	5733	7500	6234	3260	6464	2927	1751	5324	2668	2968	4287	3988	4648	1254	1156	9292	2113	2911	11090	15156	8910	20503	12066	19714	15545	19817	10719	18172	11723	20442	13622	16079	6122	17523	18038	14131	18819	5351
3gP_NFE2	5098	3717	4001	4165	4249	6495	2942	3229	5821	6983	4214	4402	6352	5741	2927	5529	2337	1456	4584	2279	2257	3770	3356	4039	1150	977	7640	1708	2454	113	142	93	278	410	196	118	183	113	504	98	174	126	196	173	80	125	117	206	173
3aL_NFE2	5088	3818	4327	4461	4571	7423	3090	3155	6283	7175	4619	5586	6862	5874	2974	5797	2473	1600	4623	2489	2456	3926	3456	4325	1131	1079	8233	1906	2590	135	152	105	430	844	273	142	191	198	1208	78	230	135	437	596	95	180	138	327	464
4dP_NFE2	5017	3624	3860	4202	4268	5941	2960	3030	5911	6742	4265	4837	6440	5440	2923	5373	2394	1421	4332	2220	2509	3667	3325	3954	1047	927	7264	1731	2403	93	153	94	249	433	170	131	167	142	534	83	174	87	253	213	99	161	87	259	127
2dS_NFE2	5014	3767	4006	4232	4224	5906	3131	3002	5960	7030	4605	4582	6569	5720	2927	4850	2296	1433	4437	2191	2257	3531	3231	4074	1240	855	8034	1744	2459	134	123	88	309	384	184	129	191	140	584	102	181	124	211	220	69	158	108	309	188
3fR_FOS	5005	4046	4210	4593	4281	6072	2990	3135	6123	7514	4747	5129	6508	5822	2909	5665	2594	1557	4689	2424	2906	3786	3452	4307	1277	983	8155	1864	2703	29432	41508	26895	73850	41825	49068	37008	60452	32448	64997	33388	64321	36863	51458	18873	41474	46232	41155	55510	17055
1dA_NFE2	4972	3690	3720	3829	3989	5755	3141	2848	5670	6255	3899	4794	6502	5102	2598	4500	2172	1427	4137	2173	2346	3412	3288	3850	1079	937	7272	1590	2255	124	138	102	346	632	180	153	254	209	1051	71	164	138	207	318	87	169	117	211	236
3aL_ATF7	4939	3495	3673	3812	3731	5458	2674	2594	5176	6132	4342	4256	5542	4923	2391	4679	2039	1385	4029	1973	2316	3087	3122	3289	997	778	6862	1567	2157	146	233	132	912	1257	200	172	240	247	1480	95	219	124	310	387	123	241	137	350	380
3bP_NFE2	4925	3469	3973	4277	4237	6451	3051	2955	5948	6916	4425	4853	6745	5504	2884	5579	2289	1503	4513	2299	2539	3611	3360	4099	946	974	7980	1683	2462	115	132	74	256	496	181	144	144	131	505	81	175	113	227	154	96	122	131	165	287
1cP_FOS	4913	3755	3956	4300	3966	5791	2883	3007	5619	6703	4303	4909	6327	5302	2607	5506	2428	1459	4508	2116	2343	3601	3311	3869	1171	950	7529	1746	2242	10837	14317	6718	17699	11290	18208	15042	21221	10492	17187	10265	22982	13729	14959	5609	13517	15208	11803	15720	4672
3dR_FOS	4908	3630	4030	4315	3975	5758	3068	2910	6033	6911	4554	4971	6361	5531	2699	5632	2376	1499	4751	2289	2369	3664	3424	4139	1212	981	8224	1722	2547	470	206	140	529	1370	403	234	437	389	1754	554	328	205	406	632	711	599	272	551	439
2bP_FOS	4903	3567	3757	4189	3628	5588	2695	2894	5366	6394	3793	4413	5747	4984	2585	5101	2249	1375	4252	2162	2317	3363	3392	3802	1009	820	7546	1709	2212	143	229	201	506	1203	441	177	315	240	1442	131	701	225	500	576	385	164	381	415	502
1dP_NFE2	4877	3771	4412	4602	4576	6251	3129	3299	6157	7425	4867	5557	7421	5825	2904	5661	2472	1609	4609	2350	2353	3788	3629	4350	1243	986	8491	1849	2501	112	149	106	281	407	179	130	195	210	642	84	182	157	231	250	109	150	102	221	200
5aG_NFE2	4852	4173	4348	4686	4662	6589	3372	3119	6194	7525	5127	5586	6887	6081	2965	6160	2488	1617	4877	2375	2681	3816	3563	4409	1190	1018	8362	1850	2615	95	192	91	320	456	203	149	249	135	507	88	181	101	201	148	132	162	122	214	191
3bR_FOS	4851	3481	3615	4041	3669	6180	2915	2668	5411	6560	4475	4953	6014	5385	2517	5514	2453	1434	4363	1999	2538	3297	3252	3804	990	884	7289	1601	2176	30499	38343	25150	74686	39992	51821	40613	53014	33613	63577	33853	70235	35909	48158	18299	41139	48931	39518	50294	15831
1dP_FOS	4821	3454	3731	4163	3757	5998	2741	2706	5540	6579	4059	4495	5938	4916	2521	4963	2287	1373	4151	2065	2310	3308	3211	3935	1043	897	7372	1646	2222	305	562	246	742	1442	536	631	624	503	2074	401	747	527	585	518	562	513	490	891	663
1eR_FOS	4799	3613	3836	4145	3681	5669	3237	2883	5529	6355	4423	4582	5588	5147	2555	4660	2376	1492	4208	2067	2297	3359	3139	3810	979	933	7600	1667	2231	24897	34808	19943	59035	30674	36370	36446	44556	25893	48991	25658	48578	25805	36429	13555	27265	38428	26729	38548	13303
1aP_FOS	4770	3027	3385	3845	3445	4809	2349	2551	4868	5804	3638	3887	5453	4732	2309	4663	2061	1339	3865	1874	2045	3181	2781	3464	967	814	6744	1494	2036	7132	8763	4840	14345	6983	9231	7317	11191	6446	10290	6294	13572	7733	8598	3626	9275	9007	7925	10072	2980
2aP_NFE2	4769	3694	3752	4031	3996	6276	3103	2973	5568	6622	4115	4697	6412	5376	2697	5082	2287	1485	4168	2187	2572	3648	3144	3978	1108	921	7660	1628	2246	78	142	76	351	471	189	121	156	123	493	76	147	127	230	132	94	122	115	190	151
3aA_FOS	4738	3386	3557	3833	3499	5808	2672	2479	5226	6114	3553	4311	5572	4785	2321	5066	2061	1287	3974	2028	2191	3116	2933	3563	980	920	7228	1688	2163	3891	3263	2457	5835	5076	6251	4989	5797	3716	6577	3467	7111	3903	4399	1847	5958	5478	4159	4976	1536
3aA_NFE2	4716	3449	3804	4063	3968	6265	3029	2966	5612	6719	3989	4620	6330	5459	2674	5083	2192	1438	4532	2179	2371	3503	3306	3938	1127	914	7627	1688	2378	117	152	102	306	469	150	132	189	126	863	98	180	118	311	206	101	130	106	197	186
5aP_FOS	4699	3105	3745	3792	3295	6850	2712	2609	5207	5923	3547	4066	5477	4858	2349	5022	2125	1381	3942	1961	2089	3157	2917	3441	900	853	6812	1596	2188	473	210	188	726	1041	224	418	352	235	1130	383	241	174	313	479	841	241	373	382	409
1eR_ATF7	4671	3138	3428	3641	3531	5447	2727	2529	4986	5676	3964	3838	5442	4955	2289	4140	1916	1344	3824	1861	2130	3104	2939	3348	948	752	6479	1483	2037	1483	1479	791	2615	2491	1924	1985	1854	1286	3264	1225	2290	1179	1760	1072	1939	2417	1465	1960	1100
2fP_FOS	4667	3169	3663	3944	3679	5537	2509	2694	5225	6097	3808	4491	5871	4949	2329	5317	2216	1307	4191	2029	2200	3232	3133	3663	956	852	7443	1590	2214	111	235	161	457	814	166	126	411	209	780	124	404	202	464	306	305	197	203	366	331
2eR_FOS	4662	3406	3483	3782	3460	5652	2612	2655	4906	6141	3687	4289	5341	4777	2490	5048	2129	1302	3948	2035	2211	3101	3076	3496	937	833	6827	1618	2135	29149	39009	21818	61801	37013	50436	39113	55563	32018	57550	25932	57735	33251	41803	17290	40250	43849	32652	52027	14823
1cP_ATF7	4643	3284	3652	3575	3432	6236	2790	2723	5215	6082	3867	4264	5647	5039	2372	4800	2121	1366	3896	1995	2405	3441	3010	3536	995	827	7105	1468	2141	190	250	119	502	1011	352	272	293	230	902	154	373	168	337	307	200	268	215	343	352
1bR_FOS	4642	3371	3550	3915	3531	5616	2652	2673	5154	5922	3775	4646	5546	4884	2353	5082	2143	1289	4184	2042	2001	3383	2996	3678	909	860	7353	1547	2127	16785	20499	12567	32228	19826	31383	21204	27557	16448	27375	17106	32636	18091	21773	8052	18611	24331	17759	24099	7624
5aG_FOS	4614	3565	3646	3980	3592	5784	2741	2743	5381	6116	3995	4474	5824	4863	2415	5087	2327	1370	4025	2089	2411	3258	3070	3660	997	835	7292	1662	2274	212	290	212	554	1224	232	719	515	353	1336	211	325	353	482	387	178	418	275	498	399
2gG_FOS	4607	3621	3858	4346	3743	6663	2885	2906	5564	6817	4253	4646	6144	5261	2711	5201	2284	1296	4460	2159	2284	3429	3200	3897	1078	889	7503	1745	2282	13149	18161	10347	28810	16034	24706	17391	24540	13199	25323	14343	30017	16186	18717	7263	17811	20352	14350	19733	6454
3bR_ATF7	4596	3135	3557	3783	3516	6318	2750	2586	5112	5989	4320	4525	5560	5053	2277	4428	2046	1381	3981	1962	2370	3185	2973	3536	866	746	6494	1546	2038	2240	2602	1275	3177	2826	3102	2893	2464	1711	4080	1939	4201	1826	2278	1313	2595	2540	2452	3003	1280
3aS_ATF7	4578	3579	3790	4140	3898	5719	2928	3001	5708	6477	5110	4973	5953	5431	2664	4920	2255	1486	4370	2155	2444	3588	3259	3797	1045	892	7097	1688	2322	152	186	162	445	586	205	223	275	157	782	166	288	142	289	273	122	175	206	260	245
3gP_FOS	4554	2938	3309	3411	3259	5593	2371	2328	4649	5619	3260	3956	5117	4455	2307	4471	1927	1239	3858	1810	2039	2838	2714	3357	906	831	6601	1495	2012	357	271	214	665	929	212	331	374	221	1073	91	303	182	364	293	231	216	161	409	324
2gG_ATF7	4549	3130	3483	3766	3557	5261	2673	2694	5089	5988	3813	4246	5432	4914	2452	4452	2138	1414	4072	1926	2285	3199	3070	3406	974	738	6859	1627	2092	127	177	114	474	1061	178	170	291	153	1000	101	200	227	453	464	122	182	223	326	337
4cP_FOS	4548	3731	3639	4102	3661	6032	2883	2903	5514	6500	3999	4478	5789	5005	2519	5052	2256	1398	4220	2012	2359	3368	2987	3733	1215	959	7261	1684	2347	279	691	387	1155	1406	251	423	639	500	1196	386	486	495	761	455	728	431	518	707	468
3bP_FOS	4546	3204	3509	3751	3436	4996	2538	2696	5119	5900	3788	4107	5593	4761	2344	4577	2077	1280	3769	1933	2088	3035	2995	3436	955	848	6959	1536	2098	130	311	150	578	953	300	338	357	305	954	125	364	224	836	454	115	235	174	360	488
4cG_NFE2	4528	3398	3912	4144	3982	6450	3061	2801	5734	6662	4322	4916	6365	5361	2711	5186	2144	1412	4206	2215	2212	3504	3211	3817	1021	924	7115	1711	2430	137	131	100	394	670	208	147	216	186	1099	72	162	149	478	304	102	175	172	430	316
3aL_FOS	4526	3305	3692	3920	3600	5311	2665	2667	5214	6108	3594	4291	5561	5024	2515	4297	2211	1359	4092	2006	2172	3179	3008	3604	864	828	7019	1554	2126	15885	20770	13193	31640	19071	25488	20732	26356	17185	29343	13422	29577	18567	21435	9373	19248	24960	18894	25270	8469
2dR_FOS	4514	3496	3755	4123	3594	5706	2748	2763	5549	6333	4286	4350	5947	4969	2456	4808	2333	1308	4124	2071	2188	3353	3081	3717	1051	856	6850	1572	2365	176	252	165	739	1194	601	319	352	308	1284	124	709	328	451	503	156	205	374	411	472
3bP_ATF7	4500	2970	3214	3513	3394	4820	2324	2419	4960	5741	3563	4291	5145	4452	2277	4418	1914	1260	3702	1842	2192	3048	2807	3299	917	728	6185	1398	1838	125	113	97	218	333	150	100	269	93	422	78	156	101	164	180	74	129	82	147	186
1aP_ATF7	4467	2969	3117	3383	3250	4474	2544	2292	4898	5533	3675	3664	4932	4367	2220	4298	1788	1268	3356	1735	2030	2786	2606	3248	967	721	5886	1490	1818	145	165	110	561	744	213	181	289	192	902	104	227	157	277	301	164	187	170	261	277
1dA_ATF7	4422	3081	3033	3367	3248	5030	2397	2417	4732	5690	4081	3905	5451	4565	2190	3922	1869	1237	3445	1720	2002	2964	2681	3158	916	783	5972	1425	1898	192	233	105	630	905	270	249	246	171	780	159	248	283	382	372	184	261	258	368	367
2aP_FOS	4356	3088	3343	3568	3309	5812	2340	2313	4874	5632	3522	3870	5102	4492	2226	4558	2057	1228	3590	1871	2033	2963	2858	3285	1029	784	6537	1429	2002	86	217	180	452	793	350	249	243	273	1079	102	172	213	830	391	312	280	160	459	421
2dS_FOS	4351	2943	3016	3412	2963	4492	2335	2364	4455	5187	3465	3974	4900	4265	2099	3907	1788	1175	3550	1724	1827	2731	2547	3081	783	660	6061	1327	1869	175	195	184	464	1009	573	280	369	408	1396	351	337	252	442	449	259	259	216	399	570
5aG_ATF7	4348	3078	3238	3509	3478	6080	2664	2275	4769	5639	3585	4111	5319	4613	2259	4512	1959	1244	3520	1885	2161	3053	2851	3162	872	734	6217	1461	1961	84	138	79	231	446	193	130	118	176	537	97	139	90	158	153	82	130	94	236	129
4fG_NFE2	4335	2987	3385	3673	3612	4747	2634	2567	4957	5896	3733	4292	5701	4773	2397	4437	1993	1252	3716	1832	2109	3050	2917	3449	874	789	6325	1495	2135	111	134	103	396	760	131	111	232	120	1007	139	171	102	300	291	72	196	97	265	327
3dP_FOS	4328	3156	3490	3738	3417	5527	2629	2466	4986	5779	4256	3885	5313	4666	2276	4836	2036	1259	3845	1864	2258	3124	2817	3499	924	769	6629	1421	1958	298	152	184	592	952	168	165	385	209	1415	143	236	157	599	402	209	168	370	486	390
4gG_NFE2	4328	3192	3156	3518	3458	4994	2497	2490	4869	5668	3106	4021	5462	4545	2356	4145	1898	1206	3594	1890	1995	3124	2720	3182	916	743	5928	1379	1949	104	131	82	227	409	150	103	165	86	615	56	177	102	246	155	73	123	105	184	134
1gR_NFE2	4314	2546	3037	3093	3228	5169	2152	2342	4486	5377	3573	3938	5503	4207	2171	3892	1772	1082	3559	1708	1879	2756	2571	3089	774	731	6155	1309	1859	115	131	65	419	1228	207	130	190	202	1162	67	144	160	296	464	68	119	148	379	416
4dG_FOS	4310	3328	3343	3662	3457	5356	2638	2527	5159	6066	4058	4145	5412	4771	2406	4480	2221	1343	4090	1950	2058	3057	2949	3281	1019	886	7014	1561	2105	171	308	174	413	823	175	424	320	190	898	76	168	121	373	495	107	262	166	330	322
4dG_NFE2	4309	3480	3956	3980	4146	5812	2737	2978	5604	6789	4005	4561	6431	5701	2726	4704	2267	1432	4388	2160	2158	3510	3286	3864	1007	864	7291	1694	2351	80	153	93	264	417	144	114	180	126	610	72	168	96	191	192	80	145	102	158	213
4cG_FOS	4307	3380	3563	3999	3486	4677	2739	2658	5101	6016	4015	4162	5741	4883	2291	4687	2188	1278	4011	1947	2244	3339	3029	3705	967	869	6867	1687	2170	13431	18120	11879	28126	15307	17681	16447	22684	13576	25254	12729	25545	14858	17973	6837	17117	19422	14477	18919	5965
2eR_ATF7	4295	3160	3158	3527	3482	5827	2756	2475	4991	5602	3547	4139	5155	4634	2335	4313	1879	1252	3679	1899	2334	2964	2894	3328	924	767	6113	1387	2057	1349	1451	856	1988	3550	2799	2050	2110	1230	3326	1225	3227	1601	1698	984	2068	1745	1428	2287	1304
2aR_FOS	4268	2740	3022	3321	2967	4565	2271	2164	4301	5317	3396	3605	4756	4084	2081	4605	1715	1119	3449	1691	1848	2680	2710	2973	941	785	5907	1385	1804	13419	15386	9623	25005	13690	18060	15953	20802	13094	24666	11518	24952	13897	16863	6567	17317	19239	14662	19871	5688
4cP_ATF7	4252	3292	3563	3811	3559	6013	2526	2792	5307	6139	3735	4298	5796	4839	2426	4559	2010	1322	3896	1889	2387	3328	2983	3470	995	843	6568	1537	2156	116	146	95	257	436	178	149	161	114	698	78	161	110	174	180	101	105	117	164	130
1eP_NFE2	4239	3134	3432	3813	3699	5502	2825	2715	5187	6046	3823	4553	5700	4797	2352	4758	2005	1300	4050	1907	2216	3109	2958	3571	978	834	6950	1438	2121	71	123	81	207	376	166	119	189	112	415	80	185	103	222	250	76	121	89	159	190
4aR_NFE2	4234	3440	3427	3448	3632	5202	2567	2547	4999	6024	3495	4355	5780	4858	2460	4388	1960	1252	3891	1924	2247	3120	3039	3495	963	851	6689	1490	2124	103	147	101	644	1967	136	128	187	211	1891	78	184	105	498	756	92	99	107	597	559
2aR_NFE2	4209	3294	3513	3726	3661	5288	2791	2646	5445	6277	3490	4296	6016	4961	2457	5044	2058	1308	3854	2075	2140	3188	2834	3747	918	811	7069	1492	2250	85	118	93	342	760	125	86	198	178	768	67	144	111	262	352	79	120	99	210	373
1aP_NFE2	4168	3505	3604	3811	3878	5988	2754	2722	5327	6568	3966	4533	5749	5224	2620	5139	2152	1320	4240	2055	2335	3353	3054	3749	1052	852	6974	1652	2247	87	114	95	333	687	163	112	165	125	577	86	156	122	236	261	86	130	91	224	279
4dG_ATF7	4162	2826	3163	3428	3266	4830	2516	2339	4718	5438	4191	3613	5068	4354	2203	4048	1807	1258	3712	1808	2109	2877	2666	3088	932	683	6222	1348	1911	88	114	69	201	429	132	129	163	100	467	81	160	94	169	152	74	121	80	227	173
1dA_FOS	4092	2982	3087	3409	3073	5198	2322	2291	4491	5253	3409	4008	4770	4381	2110	4284	1846	1134	3596	1706	1884	2751	2746	3162	906	778	5803	1352	1979	14494	15014	8202	21516	12296	20453	16454	23135	12259	20883	12941	25295	14014	16346	6030	16248	16924	12652	17477	5059
3aP_NFE2	4088	3058	3267	3420	3383	4989	2623	2426	4875	5647	3499	4156	5376	4564	2319	4579	1861	1212	3676	1833	2071	3045	2679	3151	932	729	6094	1349	1932	85	135	75	236	412	138	108	166	95	391	68	136	69	209	133	71	95	83	158	109
2fP_ATF7	4086	3499	3636	3785	3676	6375	2557	2632	5237	6379	4056	4239	5864	5207	2408	5166	2002	1395	4010	2059	2253	3056	3040	3622	909	804	7260	1647	2149	91	167	112	269	454	168	108	228	130	546	80	160	75	228	207	96	138	111	205	168
4dP_FOS	4071	2969	3118	3366	3023	4328	2355	2304	4444	5302	3174	3949	4852	4147	2105	4391	1957	1215	3331	1755	2019	2865	2601	3176	925	792	5979	1435	1919	113	246	144	306	1365	159	154	295	172	1096	84	213	114	263	264	98	120	226	475	367
3gP_ATF7	4057	2879	3121	3079	3083	4796	2563	2173	4580	5268	3652	3984	4824	4238	2124	4263	1723	1232	3373	1685	2023	2736	2696	3029	891	700	5650	1361	1829	88	146	70	225	255	156	118	114	102	531	69	170	108	167	155	91	110	91	168	132
2eL_NFE2	4048	3013	2838	3273	3228	4914	2395	2379	4654	5449	3571	3587	4849	4189	2222	4051	1881	1166	3540	1705	2084	2877	2540	3178	863	686	5946	1274	1922	92	118	45	281	340	134	104	123	112	373	69	100	93	169	181	75	122	89	172	172
5aR_NFE2	4016	3081	3336	3529	3444	4890	2164	2475	4910	5740	3348	4236	5182	4558	2324	3999	1979	1207	3625	1758	2006	2821	2724	3324	914	878	6182	1386	1983	67	134	78	372	373	142	92	129	103	443	70	156	81	196	157	75	111	79	184	148
3dS_NFE2	4002	2657	2976	3067	3038	4649	2431	2147	4275	4942	3097	3509	4886	4055	2076	3787	1614	1133	3320	1652	1716	2690	2568	2984	845	679	5527	1321	1718	85	98	70	218	357	136	103	137	76	433	65	140	69	141	125	66	76	80	147	139
4fG_FOS	3961	2758	2817	3304	2933	3687	2203	2133	4456	5152	3652	3729	4689	3811	1994	3928	1868	1094	3374	1593	1874	2665	2534	3072	768	724	5642	1325	1808	13943	17313	9294	28021	12924	17993	17558	21719	13089	26005	13246	26778	13940	15516	7301	17395	23784	14262	22404	5981
2bP_ATF7	3960	3074	3248	3499	3365	5576	2567	2455	4805	5567	3522	4417	4973	4526	2274	4521	2046	1256	3586	1812	2128	3108	2783	3208	894	735	6070	1460	1994	89	128	69	215	336	185	123	108	95	591	97	182	78	194	183	111	109	122	133	92
3aA_ATF7	3957	3043	3141	3509	3307	4910	2382	2357	4742	5476	3717	4018	4916	4404	2121	4384	1830	1192	3518	1725	1983	2802	2763	3160	876	695	6076	1352	1826	158	183	109	415	701	228	192	186	160	772	104	238	110	260	295	163	194	149	355	224
1dP_ATF7	3946	3074	3309	3709	3525	5141	2515	2603	4805	5783	4235	3939	5017	4689	2328	4224	1992	1286	3678	1854	2158	3124	2837	3466	1054	730	6555	1390	2055	115	142	73	245	482	169	131	167	77	519	87	155	97	185	261	95	115	98	246	171
1dS_NFE2	3946	2462	2829	2743	2897	3894	1958	2261	3960	4718	3175	3445	4574	3777	1965	3398	1532	1003	3021	1551	1614	2466	2292	2753	744	614	5209	1199	1639	101	105	97	243	605	119	105	129	87	348	72	121	74	141	219	43	91	84	174	145
4gG_FOS	3944	2802	2985	3306	3037	4548	2351	2370	4425	5286	3348	3918	4873	4168	1990	3947	1843	1094	3488	1754	1917	2815	2655	3097	876	723	5972	1268	1897	1060	1235	647	1653	2045	1576	1326	2011	1284	2603	1173	2516	1526	1372	871	1506	1764	1215	1573	751
2dR_ATF7	3915	3233	3163	3523	3369	5447	2603	2325	4862	5732	3838	4034	5185	4531	2258	4036	2007	1245	3755	1905	2092	3145	2821	3307	922	630	6369	1468	1957	98	158	129	254	359	160	130	143	97	585	93	143	76	164	166	84	130	104	175	186
5aP_ATF7	3892	3130	3197	3524	3537	4864	2455	2440	5040	5461	4142	4215	5383	4363	2326	4147	1818	1277	3580	1843	2188	2857	2640	3311	933	746	6333	1442	2000	82	138	95	247	397	170	163	196	120	361	99	159	130	134	203	97	175	83	233	188
3cL_NFE2	3889	2761	3185	3153	3370	4660	2498	2329	4611	5391	3289	3752	5076	4450	2193	3852	1614	1127	3530	1760	1956	2755	2555	3171	822	761	5701	1368	1890	85	102	70	241	679	144	114	152	158	646	66	173	107	256	308	65	129	111	178	387
3aP_ATF7	3884	2953	3270	3105	3294	4959	2437	2372	4535	5513	3802	3753	4681	4405	2126	3841	1893	1167	3439	1806	2173	2869	2606	3187	826	720	5942	1328	1767	72	136	61	177	483	172	120	166	84	462	74	175	104	176	151	84	138	67	223	131
1eP_FOS	3861	2725	2989	3153	2849	4590	2179	2125	4168	4963	3330	3542	4658	3949	1902	4175	1809	1113	3303	1584	1729	2642	2500	2964	829	674	5818	1305	1798	401	484	184	697	1129	365	260	495	400	1219	199	698	236	355	462	414	409	348	741	411
2eV_NFE2	3840	2849	3053	3263	3143	4255	2370	2259	4350	5288	3530	3544	4780	4189	2051	4288	1692	1161	3282	1684	2009	2639	2565	3045	822	683	6009	1352	1776	85	116	68	225	561	121	92	122	119	731	55	141	86	197	185	68	74	95	135	160
3gV_NFE2	3818	2866	2993	3141	3213	4434	2127	2238	4294	5028	3331	3956	4636	4062	2067	3543	1689	1127	3087	1676	1652	2614	2295	2991	753	668	5209	1227	1740	105	127	75	237	809	151	95	214	90	873	60	157	82	234	329	84	125	87	206	285
4cG_ATF7	3809	2857	2917	3137	2963	4803	2277	2242	4394	5194	3333	3539	4858	4120	2047	4007	1792	1100	3203	1599	1931	2737	2519	2933	927	690	5456	1271	1833	378	482	293	970	1011	572	602	880	375	1240	374	763	498	456	435	695	818	593	913	659
3gR_FOS	3802	2695	2708	3056	2767	3926	2065	1901	4067	4874	3001	3390	4215	3873	1838	3849	1626	995	3184	1502	1726	2429	2407	2793	716	634	5268	1189	1657	22962	28480	15007	43416	26348	29573	25423	31406	21596	42207	18643	38929	22829	29963	11837	23707	32023	21260	32417	10165
2dS_ATF7	3798	2947	2817	3173	3149	4742	2221	2333	4388	5080	3117	3597	4453	4198	2061	4069	1713	1081	3398	1671	1967	2687	2502	3012	825	686	5556	1232	1697	88	131	78	223	388	147	132	140	89	499	72	142	66	213	121	80	106	90	192	177
4aG_NFE2	3786	2969	3127	3471	3348	4449	2486	2321	4629	5477	3236	3927	5216	4544	2302	4215	1838	1137	3544	1866	1850	2767	2784	3241	897	676	5993	1343	1915	76	123	66	274	428	109	123	140	74	477	61	155	104	153	122	66	110	78	141	157
4dR_NFE2	3782	2777	3139	3325	3103	3942	2215	2199	4385	5076	3371	3692	4835	4183	2204	4141	1768	1234	3345	1609	1963	2586	2446	2996	845	704	5847	1301	1757	83	103	72	192	364	105	114	142	73	306	73	117	91	148	136	78	95	92	182	121
4aG_ATF7	3759	2426	2629	2720	2712	4051	2075	2069	3905	4731	3266	3081	4223	3967	1878	3570	1605	1038	3029	1536	1684	2558	2433	2641	774	565	5238	1195	1576	133	129	84	295	348	161	141	179	102	454	87	162	93	210	143	111	114	90	238	151
2aP_ATF7	3755	2803	2873	3147	2993	5423	2303	2204	4390	5291	3146	3900	4796	4249	1982	3785	1857	1106	3314	1552	1915	2733	2575	2975	842	671	5886	1352	1818	98	137	61	257	351	176	113	127	87	385	74	201	69	182	133	54	103	106	135	133
3gR_NFE2	3724	2861	2973	2930	3075	4532	2341	2242	4256	5163	3540	3723	4769	4061	2066	3693	1743	1100	3318	1733	1891	2611	2457	2941	755	665	5662	1304	1834	97	94	101	445	1196	138	128	169	206	939	70	129	104	299	304	76	79	126	290	361
1bR_ATF7	3714	2941	3254	3450	3432	5581	2510	2441	5012	5810	3319	4178	5072	4521	2233	4486	1984	1238	3670	1851	2113	2937	2859	3357	1003	813	6197	1438	1998	1259	1218	694	2249	1574	1749	1548	1704	938	2853	929	2367	1020	1581	700	1629	1654	1185	1589	709
1eL_NFE2	3689	3129	3283	3296	3400	4989	2352	2395	4739	5536	3191	3872	5326	4484	2273	4132	1877	1212	3518	1887	1970	2929	2810	3231	957	805	6173	1358	1931	73	157	120	419	917	155	163	181	105	920	59	161	148	223	354	67	100	80	271	325
4dP_ATF7	3671	2786	2898	3260	3082	4414	2351	2180	4337	5248	3274	3658	4631	4141	2080	3820	1836	1092	3447	1702	2042	2865	2627	3006	800	745	5812	1246	1828	104	120	69	245	450	144	118	123	119	574	60	161	82	156	159	70	168	89	193	118
3dP_ATF7	3670	2837	2984	3132	3077	4867	2407	2221	4550	5297	3841	3958	4968	4298	2089	4392	1735	1215	3420	1675	2289	2841	2572	3107	827	722	5853	1416	1805	74	103	65	248	363	169	89	144	107	518	87	163	115	172	164	76	114	96	140	144
3fV_NFE2	3656	2457	2582	2792	2811	3707	2017	1930	3989	4487	2905	3147	4631	3795	1854	3594	1603	1042	2844	1476	1602	2533	2246	2755	666	685	5092	1205	1654	95	129	93	347	671	121	116	145	212	1048	71	193	126	251	407	63	99	112	296	406
2bR_NFE2	3626	2453	2594	2867	2864	4046	2088	1974	3918	4671	3247	3084	4042	3723	1882	3726	1507	1033	3082	1457	1707	2429	2259	2644	696	665	4829	1170	1649	99	105	81	299	783	128	121	202	117	833	51	133	67	342	329	82	105	69	295	361
3gL_NFE2	3601	2718	2582	2846	2744	3789	2239	2076	4076	4764	3134	3216	4465	3739	1957	3626	1563	951	2904	1478	1659	2282	2368	2722	687	699	4975	1228	1697	79	97	120	271	834	118	93	134	91	911	64	115	77	184	259	60	94	68	222	271
3aP_FOS	3588	3057	3030	3387	3111	4412	2351	2266	4660	5298	3612	3355	5091	4300	2082	4476	1786	1192	3359	1732	1926	2869	2548	3062	860	752	6265	1303	1862	121	227	188	479	762	406	127	345	346	776	97	218	205	414	349	101	215	205	267	308
1fR_NFE2	3586	2419	2784	2888	2905	3849	2145	2085	4251	4889	3369	3642	4671	3895	1991	3715	1627	1003	3164	1663	1798	2612	2276	2984	713	628	5404	1201	1610	88	85	66	332	645	133	100	139	124	660	115	131	72	174	231	99	94	111	178	241
1bP_FOS	3582	2451	2685	2949	2534	3815	1928	1957	3858	4394	2682	3393	3898	3590	1767	3594	1527	945	2972	1394	1508	2210	2247	2519	704	594	5177	1119	1558	3126	3564	2090	4951	2921	4187	4337	4221	2414	3990	2702	7291	3048	4168	1593	3800	3870	3539	4509	1179
2aA_NFE2	3563	2664	2883	2998	2974	4318	2365	2282	4279	4884	3130	3434	4500	3779	2002	3777	1786	1037	3255	1600	1749	2642	2476	2972	751	679	5408	1209	1692	79	100	92	269	544	133	103	167	111	529	71	184	71	300	182	67	141	92	156	286
5bP_NFE2	3560	2503	2861	3060	3102	4772	2168	2269	4309	5124	3032	3515	4751	3907	2120	3460	1654	1033	3294	1625	1771	2607	2400	3030	726	680	5691	1320	1794	64	107	45	235	336	145	90	132	72	329	59	118	81	137	148	69	101	78	134	90
3gV_FOS	3541	2282	2448	2749	2501	3381	1857	1953	3689	4290	2696	2893	3697	3320	1589	3363	1387	924	2917	1385	1603	2201	2111	2517	718	634	4977	1141	1567	14690	15037	9473	27141	15314	17100	16926	23211	13583	23456	11299	23049	14895	19637	6355	16135	18324	14877	22934	5809
1aS_FOS	3524	2344	2359	2715	2411	3927	1863	1824	3609	4354	2933	2938	3903	3442	1721	3516	1531	935	2781	1416	1361	2299	2042	2425	587	539	4868	1080	1537	6920	6489	3645	11512	6377	11085	7679	9371	5930	9982	5488	12316	6435	7919	3133	7111	8270	6670	8253	2744
4aR_ATF7	3524	2798	2991	3015	2848	4894	2096	1963	4161	4972	3184	3598	4597	3908	1894	3622	1704	1108	3235	1573	1865	2546	2461	2977	770	639	5443	1156	1736	2178	2980	1405	3710	3435	3414	2886	2799	2060	5199	1927	4224	2033	2422	1303	3116	2858	2278	3699	1319
1eL_ATF7	3516	2270	2568	2683	2640	3949	2064	1773	3711	4414	2843	3204	4212	3654	1720	3354	1641	934	3024	1373	1691	2385	2226	2551	746	610	4990	1135	1511	1144	1172	633	2196	1776	2217	1860	1476	1037	2544	1101	2187	1267	970	819	1618	1729	1232	1597	684
5bP_FOS	3516	2330	2300	2723	2590	4475	2098	1845	3690	4179	2412	3099	3961	3351	1726	3145	1487	945	2752	1384	1501	2195	2033	2395	652	572	4671	1080	1423	97	208	87	422	787	141	119	275	211	668	59	247	167	309	272	69	131	110	186	307
5aR_FOS	3496	2586	2834	2972	2740	4335	2157	2058	3881	4563	2748	3129	4600	3619	1795	3491	1621	1085	3224	1534	1691	2399	2245	2729	740	631	5377	1132	1690	100	285	244	581	799	274	167	222	246	1158	76	447	189	295	364	77	120	158	217	280
4dR_FOS	3486	2396	2474	2653	2451	4443	1936	1823	3701	4339	3059	3139	3871	3455	1687	3394	1480	880	2820	1357	1483	2104	1997	2550	813	590	4933	1096	1470	473	203	259	293	593	708	83	505	184	651	70	223	283	316	318	75	343	183	268	240
1eP_ATF7	3476	2433	2541	3029	2821	4484	1950	1961	3876	4653	2749	3458	4223	3704	1849	3027	1623	1062	3086	1455	1974	2497	2296	2630	826	637	5512	1217	1648	88	113	63	174	378	125	122	161	80	521	62	139	71	209	154	55	112	98	155	163
1fP_NFE2	3459	2307	2462	2555	2497	3581	1910	1859	3642	4153	2827	2845	3959	3454	1788	3003	1423	990	2821	1436	1282	2352	2004	2599	725	561	4566	1023	1502	75	86	58	209	211	107	79	106	68	385	46	116	53	128	109	36	83	58	171	107
4aG_FOS	3451	2658	2910	3274	2900	4210	2314	2125	4165	4914	3035	3434	4395	3965	1898	3808	1673	1018	3094	1552	1713	2457	2394	2959	831	641	5421	1205	1736	592	552	211	1055	1151	455	866	759	337	1342	324	982	430	563	614	877	776	531	1144	577
1cS_NFE2	3449	2433	2597	2628	2834	3668	1780	1970	3874	4542	3144	3249	4191	3556	1938	3272	1477	980	2900	1466	1603	2262	2270	2538	685	625	5009	1121	1535	84	88	86	440	764	95	98	330	239	849	64	185	107	318	329	61	137	161	227	255
1eL_FOS	3431	2524	2638	2792	2527	3792	1770	1958	3779	4452	2855	3026	3889	3450	1792	3787	1633	894	2905	1384	1641	2282	2226	2678	779	671	5035	1190	1636	17561	21191	12849	32118	19146	23391	17193	28437	16529	29327	14388	32130	17141	22512	8646	19950	25293	18338	25330	7543
1aS_NFE2	3425	2460	2568	2908	2927	3822	2151	2025	4381	4679	3223	3240	4223	3890	2031	3759	1587	1072	3063	1578	1783	2507	2369	2788	615	639	5269	1237	1821	69	75	79	278	533	101	82	147	122	478	58	106	75	200	218	78	91	83	134	286
2gR_NFE2	3422	2416	2682	2872	2900	3809	2196	1884	3950	4702	2831	3119	4394	3760	1961	3359	1566	1015	2995	1556	1706	2504	2303	2750	702	656	4933	1101	1726	93	109	59	213	512	115	91	108	109	530	59	128	61	188	175	62	83	83	187	231
3fP_FOS	3419	2227	2359	2588	2265	3739	1702	1650	3483	3911	2870	2699	3906	3149	1586	3244	1500	901	2612	1367	1462	2157	1892	2395	677	548	4398	1086	1433	102	92	112	369	813	171	73	294	229	682	83	370	114	193	231	79	115	105	224	268
1fR_ATF7	3417	2641	2494	2763	2759	3969	2036	1866	3789	4425	3144	3280	4253	3748	1771	3381	1536	969	2893	1473	1784	2412	2248	2672	742	643	4864	1203	1587	375	427	227	672	970	617	510	571	420	1550	378	752	358	519	376	532	490	394	501	417
2cR_NFE2	3382	2448	2624	2819	2857	4406	2124	2118	3957	4766	3037	3281	4416	3748	2033	3561	1588	1037	3085	1556	1653	2425	2267	2731	757	628	5077	1148	1686	78	90	81	303	837	135	117	136	164	915	225	174	107	219	268	66	96	140	165	263
4fG_ATF7	3379	2451	2582	2930	2668	4836	2303	2087	3988	4624	2511	3303	4380	3759	1846	3200	1521	1021	2903	1462	1790	2628	2345	2620	763	629	4816	1187	1676	357	398	257	857	1360	730	775	628	316	1250	249	713	509	512	394	560	757	572	665	366
2eV_FOS	3375	2688	2594	2776	2523	4129	1891	1817	3842	4492	2708	3227	4169	3598	1746	3705	1572	984	2933	1484	1596	2366	2172	2689	629	653	5128	1175	1591	2972	4408	2911	5460	4409	5444	4504	5212	3477	4734	3102	6802	4332	4607	1794	4653	4809	3675	4982	1745
3aW_NFE2	3358	2201	2517	2570	2582	3141	1834	1778	3494	4305	2642	2765	3777	3272	1713	3272	1511	900	2638	1428	1427	2242	2016	2453	581	544	4420	1024	1396	85	90	47	141	303	91	56	111	110	347	41	82	69	106	121	74	89	60	86	115
1eA_NFE2	3336	2373	2580	2797	2550	3616	2000	1925	3720	4466	3370	3498	4287	3704	1775	3455	1432	938	2917	1512	1939	2321	2129	2697	732	585	4910	1183	1577	107	143	114	507	1907	269	122	208	192	1372	176	183	220	463	598	107	102	131	452	807
4aR_FOS	3335	2673	2684	3161	2795	4253	1872	1941	3936	4708	3091	3430	4276	3804	1821	3612	1620	978	3033	1469	1627	2419	2376	2737	763	645	5304	1158	1641	27596	36559	21282	60733	32065	44693	29759	42166	28065	53573	26111	54217	30244	39165	14839	28524	41163	28406	40984	12253
4cR_NFE2	3322	2521	2762	2952	2831	3609	2327	2109	4023	4837	2869	3313	4695	3944	1925	3863	1528	991	3186	1544	1670	2474	2340	2738	753	651	5154	1211	1669	82	154	91	337	855	110	108	184	181	1005	48	223	82	316	293	79	102	150	255	265
3fA_NFE2	3317	2404	2714	2664	2812	3390	1909	2049	4047	4545	2678	3566	4250	3556	1865	3665	1481	923	3025	1524	1760	2370	2300	2689	642	604	5074	1122	1525	85	101	110	442	1290	118	103	144	181	1415	46	147	100	294	493	73	98	158	178	336
1fL_NFE2	3304	2499	2640	2934	3019	4601	2081	2000	4185	4738	3055	3265	4494	3948	1952	3209	1638	983	3030	1651	1687	2468	2351	2890	740	583	5218	1280	1727	99	147	87	355	629	120	70	106	123	859	59	120	104	190	240	50	111	67	263	285
3aT_NFE2	3284	2297	2343	2605	2635	3323	1751	1837	3511	4359	2542	2764	4272	3574	1724	3384	1416	881	2733	1375	1563	2317	2055	2531	672	580	4896	1085	1543	66	74	106	273	632	109	89	136	109	682	57	80	57	151	246	47	73	110	128	184
1gR_FOS	3270	2292	2510	2800	2530	4124	1965	1780	3718	4384	2562	2969	3964	3577	1713	3069	1631	954	2825	1441	1666	2428	2267	2505	679	586	5171	1058	1582	25057	30126	18590	49195	29641	40528	30680	43964	25046	46006	19637	49144	26258	35856	13976	26927	35864	30063	42559	12291
3gL_ATF7	3248	2083	2152	2297	2309	3514	1720	1724	3346	3752	2449	2856	3432	3184	1425	3232	1248	856	2314	1231	1384	1992	1843	2223	541	518	4320	940	1309	801	730	411	1202	1407	1019	1153	1158	701	1753	570	1450	848	872	458	1345	960	572	995	618
3aV_NFE2	3230	2428	2711	2877	2930	3878	1942	2118	3875	4684	2619	3404	4135	3861	1955	3466	1541	1002	2946	1640	1707	2572	2340	2667	702	694	5362	1184	1638	68	81	127	437	1426	104	92	162	230	1543	66	147	125	352	553	136	85	102	450	469
1bP_NFE2	3218	2632	2759	3070	3089	4250	2224	2178	4333	5111	3245	3660	4739	4097	2039	4457	1694	1110	3147	1632	1723	2445	2475	2841	825	612	5709	1218	1753	60	102	75	259	477	123	96	125	97	485	68	107	83	213	210	91	76	93	170	206
2cR_FOS	3191	2195	2363	2679	2256	3591	1831	1790	3384	4134	2695	2917	3875	3249	1653	2959	1419	843	2647	1291	1391	2135	1930	2275	591	601	4707	1110	1379	12719	16835	10501	26190	14710	21081	15874	22033	13441	21914	12692	26786	13567	15793	7100	15148	20109	15784	23185	6254
4fR_NFE2	3190	2308	2425	2438	2527	3406	1734	1729	3595	4323	2524	2807	4085	3407	1738	3112	1411	884	2696	1402	1524	2255	2105	2426	659	638	4639	1124	1451	64	121	54	218	540	108	80	116	76	616	55	95	79	124	228	55	69	66	194	216
4aP_NFE2	3162	2283	2394	2635	2563	3667	1906	1904	3592	4445	2850	3123	3816	3419	1737	3581	1399	882	2730	1430	1731	2310	2055	2520	631	569	4832	1126	1459	62	88	40	194	291	96	68	118	75	326	56	94	69	122	104	59	96	79	96	86
2eL_FOS	3151	2251	2561	2719	2574	3959	2063	1831	3923	4274	3064	3157	4093	3367	1739	3923	1570	910	3046	1415	1478	2415	2278	2570	789	582	4898	1244	1610	1441	2147	1066	3339	2935	3031	3194	3261	1597	2697	2065	3505	2013	2339	1267	3509	3013	2174	2843	1182
2aR_ATF7	3142	2348	2650	2784	2676	3288	2096	1847	3978	4534	2853	3277	3979	3709	1876	3326	1561	949	2909	1481	1671	2357	2254	2602	722	578	5055	1124	1564	54	97	103	287	766	144	127	206	127	724	64	139	92	213	445	48	117	69	306	301
3cL_FOS	3121	2284	2330	2493	2281	4013	1673	1767	3396	4129	2513	2802	3640	3130	1597	3056	1406	883	2628	1338	1427	2160	1876	2337	668	565	4595	1029	1456	8898	9878	5546	16993	7968	14813	9937	13486	7599	14082	7368	17303	9175	11309	3856	11039	12280	8957	12812	3871
4gP_NFE2	3102	2210	2498	2672	2693	3740	1806	1881	3614	4371	2982	3436	4219	3458	1816	3268	1477	949	2788	1443	1713	2136	2057	2623	614	616	4657	1122	1619	77	102	61	157	361	105	86	108	94	376	45	108	68	120	148	57	77	71	104	107
4gG_ATF7	3096	2347	2580	2541	2582	3709	2034	1867	3778	4347	2714	3065	3972	3814	1761	3359	1433	981	2793	1427	1623	2216	2286	2485	708	588	5206	1092	1508	68	122	68	241	409	167	100	130	120	572	56	144	62	170	178	104	104	69	226	159
2bR_FOS	3087	2205	2209	2366	2114	3598	1646	1490	3236	3861	2654	2716	3390	3066	1451	2817	1239	769	2409	1250	1398	2086	1848	2197	574	563	4564	962	1364	15827	21913	13384	29931	19909	25355	20946	28038	17021	31322	14936	30077	15766	22332	7904	17991	24694	16452	23118	6992
5aR_ATF7	3086	2291	2438	2553	2483	3953	1759	1713	3348	4149	3140	2961	3747	3367	1625	3519	1373	904	2552	1310	1464	2102	2014	2495	643	571	4444	983	1367	145	165	138	361	381	229	190	208	124	375	129	227	125	213	190	214	224	174	182	124
1dS_FOS	3078	2401	2195	2498	2237	3689	1698	1680	3391	4021	2418	3042	3772	3155	1564	3009	1383	851	2635	1333	1554	2030	1916	2554	613	585	4589	990	1446	1905	3363	1833	3333	2990	4185	3060	3883	2017	4370	2168	5569	2763	2352	1427	2958	2910	2206	3541	1218
1fR_FOS	3054	2271	2524	2777	2484	3480	1782	1848	3806	4447	3021	3336	3931	3450	1688	3312	1556	1041	2934	1380	1591	2352	2130	2662	717	605	5068	1184	1561	7170	9181	5545	13074	7797	9763	9085	10808	7500	13552	7756	16457	7844	9039	3317	8717	11499	8516	11107	3549
3dS_ATF7	3029	2136	2012	2373	2074	3519	1528	1639	3266	3781	2098	2818	3361	2896	1424	2770	1243	811	2294	1185	1244	1814	1887	2039	644	484	4096	930	1261	82	104	53	129	234	125	59	131	63	402	62	133	61	120	120	65	66	79	97	81
2gR_FOS	3024	2181	2476	2543	2298	3594	1699	1729	3455	3928	2800	2651	3794	3304	1592	3226	1391	890	2569	1317	1379	2039	1966	2365	680	564	4551	1020	1461	7798	7825	4696	12420	7832	10713	7940	11698	5712	10148	7660	12465	7069	8488	2971	8086	9063	6702	9156	2637
3eR_NFE2	3008	2629	2637	2741	2918	4107	1892	2025	4032	4603	3126	3225	4287	3658	1861	3420	1461	1013	2999	1574	1545	2363	2198	2625	710	679	4755	1132	1675	68	122	121	386	1075	120	104	186	198	1017	63	161	77	320	560	62	123	132	263	477
1aS_ATF7	3003	2120	2383	2576	2508	3602	1885	1779	3628	4199	2759	3023	3762	3345	1730	3447	1413	899	2648	1420	1557	2259	2083	2442	754	542	4426	1049	1411	188	217	107	415	595	296	302	306	156	831	175	274	152	244	324	309	290	282	208	288
2eL_ATF7	2997	2322	2488	2513	2540	3909	1860	1844	3757	4287	2945	2841	3933	3405	1699	3501	1414	962	2792	1354	1554	2206	2236	2453	678	580	4644	1030	1429	497	503	272	768	891	700	769	502	377	812	451	843	377	562	281	868	770	479	869	280
4gP_FOS	2992	2199	2150	2345	2159	3375	1653	1674	3274	3865	2165	2678	3578	3037	1543	3127	1365	783	2668	1230	1393	2046	1909	2197	562	501	4452	958	1340	127	224	128	550	632	501	252	541	191	868	95	115	397	210	246	372	165	491	270	212
2fR_NFE2	2985	2302	2522	2643	2685	3611	1957	1874	3834	4381	2987	3184	4187	3770	1838	3549	1462	915	2881	1400	1610	2103	2247	2600	713	582	5134	1110	1543	92	109	56	256	648	103	109	94	151	928	44	129	169	195	331	62	115	77	349	280
1dW_NFE2	2981	2163	2351	2338	2446	3555	1765	1723	3561	3852	2732	2736	3632	3102	1575	3063	1260	830	2589	1308	1447	2076	1907	2237	481	504	4173	942	1454	75	90	70	160	395	108	76	97	129	339	49	102	86	131	144	73	77	53	142	144
1eA_FOS	2975	2041	2190	2337	2232	3665	1663	1644	3262	3737	2391	2658	3377	3034	1433	3118	1404	838	2528	1215	1332	2042	1890	2307	592	517	4404	1051	1340	37696	46248	31024	87137	49292	55216	39434	62357	36598	76270	33946	66169	41949	52046	22132	46942	56497	42588	61834	19668
2gR_ATF7	2970	1970	2046	2385	2307	2619	1776	1741	3238	3815	2501	2948	3574	3102	1609	3279	1315	836	2577	1224	1320	1884	1942	2217	601	487	4295	968	1359	698	706	336	1199	945	621	1176	965	683	1239	570	1284	890	827	339	1429	1007	788	950	458
4cR_FOS	2967	2325	2302	2656	2366	3320	1689	1740	3533	3991	2848	2844	3772	3279	1594	3275	1524	834	2822	1283	1501	2249	1999	2357	623	566	4750	1040	1457	16105	18418	11057	30618	16386	22214	17557	26207	17560	27763	15279	28491	16893	20878	8063	17678	22294	17656	23068	6873
3fP_NFE2	2962	2350	2512	3002	2826	4135	1968	1910	3881	4600	2933	3119	4377	3657	1944	3330	1574	1031	3053	1552	1594	2401	2185	2785	585	662	5230	1151	1698	74	95	62	162	274	122	103	106	66	334	65	94	75	115	145	60	96	63	131	127
2aA_FOS	2954	2254	2414	2468	2279	3506	1737	1725	3362	4018	2593	2749	3452	3230	1647	3261	1404	854	2691	1361	1500	1977	2074	2374	651	507	4570	1085	1374	7512	9253	6032	13481	8273	13515	9951	12980	7593	15448	7442	15878	8172	10180	4435	9771	12192	8679	12466	3594
3aV_FOS	2951	2186	2175	2647	2233	3619	1861	1836	3341	4066	2825	3011	3566	3252	1577	3240	1353	860	2472	1269	1387	2094	1966	2344	637	572	4684	1035	1464	26527	31940	21672	60942	33347	39363	31353	46834	28828	53953	25340	51169	25948	39317	13561	30565	36453	27281	44613	12777
2aA_ATF7	2948	2249	2322	2401	2368	3876	1831	1742	3388	4113	2923	2819	3611	3351	1612	3492	1381	892	2511	1301	1545	2034	1949	2306	712	534	4599	1094	1383	66	98	42	286	606	115	133	169	145	657	61	137	85	233	275	77	129	142	221	264
4cR_ATF7	2948	2139	2423	2624	2619	4464	1818	1887	3599	4196	2844	3042	3793	3390	1802	3232	1451	924	2907	1376	1648	2207	2114	2488	700	557	4599	1050	1414	820	956	475	1682	1586	1280	1472	1103	802	2400	818	1565	928	964	588	1120	1322	871	1448	588
3fV_FOS	2939	2121	2337	2614	2328	3373	1791	1764	3441	3848	2415	2769	3595	3069	1554	2997	1409	850	2674	1327	1450	2080	1917	2256	586	519	4425	1062	1449	19018	25491	16399	39338	22753	27884	22514	32442	20346	37578	16538	37487	21489	24848	10271	23379	30672	21752	34605	9628
3aT_FOS	2933	2011	2223	2505	2110	3218	1893	1585	3336	3747	2318	2530	3476	3056	1527	2584	1364	837	2422	1248	1354	2055	1939	2287	576	504	4583	989	1388	10534	12057	7523	22165	12329	14754	13880	17860	11292	17916	8928	17542	10356	13166	5064	11031	15638	11154	18001	4928
2dA_NFE2	2931	1824	2114	2218	2396	2902	1737	1657	3202	3848	2275	2758	3701	3045	1557	2395	1246	827	2391	1187	1347	1967	1822	2154	521	538	4462	1025	1274	76	54	56	120	395	81	71	103	61	287	48	99	51	88	123	36	77	96	55	96
3bL_NFE2	2930	2161	2103	2234	2323	3893	1739	1737	3270	3826	2278	2515	3504	2949	1567	3252	1251	768	2461	1221	1393	1908	1883	2330	525	529	4236	1040	1367	69	73	66	246	596	111	83	144	106	477	49	146	92	192	280	64	99	93	120	291
2eS_NFE2	2919	2049	2288	2282	2416	3871	1898	1594	3286	3961	2655	2887	3766	3125	1526	2892	1368	848	2460	1259	1577	2068	1937	2306	552	538	4278	950	1404	89	86	98	181	423	125	96	86	81	509	59	120	83	130	146	44	83	66	143	140
3aW_FOS	2904	1949	2052	2401	2116	3263	1738	1603	3095	3607	1976	2712	3379	2752	1432	2819	1246	783	2521	1207	1267	1829	1873	2167	688	517	4097	971	1308	121	440	229	791	1183	802	270	398	359	868	395	239	217	562	306	247	158	312	626	254
3bT_NFE2	2885	2019	2217	2456	2246	3097	1615	1601	3351	4022	2614	2417	3466	3117	1599	3128	1248	871	2492	1301	1241	1964	1917	2249	558	557	4335	1030	1352	66	102	71	310	1026	96	74	109	94	838	47	126	156	159	267	51	86	75	157	168
4gP_ATF7	2873	1883	1875	2225	2071	2865	1472	1589	2918	3444	2276	2213	3185	2843	1383	2582	1144	728	2325	1138	1280	1754	1627	1962	498	474	3760	846	1137	84	74	71	178	367	76	82	101	46	395	61	84	52	87	110	79	65	43	73	139
4aP_FOS	2872	2237	2258	2463	2184	3296	1617	1668	3360	3734	2367	2825	3428	2998	1560	3170	1451	809	2622	1250	1301	2210	1848	2256	700	482	4483	1035	1396	212	297	75	362	473	147	113	187	259	573	118	87	360	324	234	112	186	96	333	239
2dN_FOS	2866	1933	1992	2068	1853	2214	1287	1352	3007	3270	2286	2530	2953	2604	1290	2748	1086	663	2163	1051	948	1675	1579	1908	525	362	3575	817	1111	217	133	184	312	458	171	152	115	179	717	84	129	189	262	242	68	334	115	264	267
3dS_FOS	2858	2392	2459	2649	2343	3608	1834	1639	3563	4032	2691	3080	3920	3346	1598	2964	1448	903	2775	1345	1538	2168	2122	2381	659	558	4863	1036	1451	159	148	106	359	767	536	169	302	201	1029	81	254	196	266	313	130	198	216	389	308
4eP_NFE2	2854	1839	2297	2421	2272	2990	1560	1619	3241	3805	2385	2346	3615	3025	1588	3013	1310	853	2462	1230	1239	2079	1842	2263	652	518	4293	977	1342	56	74	52	121	347	96	74	96	41	329	51	84	40	109	124	49	75	43	77	67
1bP_ATF7	2840	2351	2386	2534	2428	3683	1713	1762	3553	4195	3082	3064	3751	3312	1627	3347	1417	900	2665	1351	1592	2155	2070	2413	661	532	4858	1069	1398	118	143	83	293	493	155	133	128	103	495	92	156	90	195	201	115	151	98	157	167
4dR_ATF7	2830	2025	2204	2272	2316	3285	1620	1605	3265	3777	2226	2496	3330	3117	1538	2393	1381	805	2359	1234	1262	2072	1762	2182	737	515	4027	962	1271	63	83	44	172	235	104	135	95	72	472	125	112	55	120	121	44	76	85	124	122
3cP_FOS	2829	1993	2124	2333	2196	3715	1710	1587	3151	3684	2242	2500	3423	2956	1446	3058	1291	801	2374	1254	1287	1978	1874	2121	529	539	4234	948	1392	192	165	87	322	531	407	116	236	151	809	290	257	131	220	212	104	128	115	276	276
2cR_ATF7	2818	1973	2223	2405	2233	3152	1663	1688	3294	3799	2281	2901	3309	3038	1510	2873	1305	749	2461	1195	1468	2121	1781	2046	633	486	4118	947	1363	835	862	457	1378	1087	1113	940	1095	760	1859	707	1595	821	1035	696	1046	1236	934	1086	690
3eR_FOS	2812	1990	1963	2301	2030	2733	1694	1473	3017	3535	1958	2388	3196	2823	1374	2605	1263	712	2292	1025	1184	1779	1744	1988	592	517	3793	922	1230	20609	24292	14678	40810	23401	27371	23497	33198	19159	38290	15537	33122	18778	26947	10337	19485	26028	19731	28272	8807
2cA_FOS	2809	1715	1926	2113	1907	3288	1688	1369	2789	3241	2394	2515	2969	2674	1397	2071	1193	617	2115	1009	1109	1657	1497	1977	580	458	3833	884	1175	16597	15914	11222	31196	15751	25134	17152	23374	12078	25202	15409	28276	15037	19920	7234	12360	19883	15398	21092	5864
3gV_ATF7	2791	2163	2314	2519	2413	3655	1974	1832	3409	4125	2922	2887	3819	3433	1706	3015	1500	876	2631	1320	1522	2049	1949	2383	588	560	4203	1013	1398	553	629	252	858	1322	814	977	894	470	1878	554	962	494	672	427	873	851	649	938	540
4dV_NFE2	2780	1993	2139	2322	2310	3127	1608	1672	3320	3783	2701	2545	3770	2982	1515	3053	1276	842	2409	1255	1208	2072	1754	2180	512	489	4232	885	1344	53	75	47	166	277	116	76	125	67	361	56	115	52	144	112	56	85	77	135	125
1eA_ATF7	2775	2039	2124	2379	2261	3525	1724	1702	3181	3681	2316	2551	3352	2996	1476	3089	1285	815	2455	1171	1446	2030	1910	2218	587	557	4217	902	1253	867	886	705	2201	2319	1708	1698	1836	1139	2554	808	1906	1029	1095	1133	1727	1624	1040	1455	812
4cL_NFE2	2772	1777	1891	1890	2011	2903	1323	1411	2916	3341	2149	2502	3183	2716	1433	2345	1084	734	2038	998	1270	1726	1612	1918	418	445	3648	825	1121	52	82	84	287	701	116	70	105	70	697	43	96	63	184	239	41	41	113	131	338
3bT_ATF7	2765	1718	1837	2028	1987	2288	1463	1481	2807	3285	2278	2256	3024	2632	1388	2804	1153	719	2008	1057	1317	1706	1543	1914	467	520	3721	777	1136	1241	1330	719	2299	1711	1102	1731	1488	849	2355	917	2015	1003	1154	591	2313	1722	1048	1336	644
1dS_ATF7	2754	1859	2138	2258	2195	3112	1665	1598	3111	3595	2548	2791	3367	2907	1451	2869	1253	692	2282	1211	1441	1814	1817	1964	548	511	4122	882	1148	59	149	42	137	358	113	80	105	96	490	63	143	86	151	129	63	90	67	100	149
3bW_NFE2	2750	2199	2198	2346	2372	3246	1610	1742	3227	4040	2505	2723	3587	3059	1554	3006	1236	779	2543	1296	1352	1890	1926	2262	516	567	4169	982	1403	53	87	53	228	558	72	69	101	136	426	55	102	56	319	263	56	49	56	142	180
2dV_NFE2	2740	2263	2328	2327	2425	3456	1672	1846	3498	4079	2423	2650	3664	3273	1633	2954	1357	931	2588	1347	1384	2108	2059	2338	557	505	4473	1063	1368	73	101	60	184	265	123	71	102	72	320	49	104	45	130	94	93	73	102	123	111
3eV_NFE2	2728	1966	2067	2123	2137	3053	1375	1614	3127	3604	2337	2535	3295	2896	1411	2669	1146	806	2210	1146	1195	1897	1694	2081	491	492	3939	880	1265	65	109	49	171	400	95	66	93	125	542	63	91	55	105	157	49	89	78	165	135
1cS_FOS	2721	2020	1994	2170	2049	2989	1678	1496	3115	3571	2223	2553	3308	2711	1451	2955	1262	739	2339	1161	1352	1880	1660	2081	574	553	4136	948	1295	16893	26009	15488	39165	24287	23888	25601	34626	19154	37666	18910	34172	19820	26956	10226	20020	27872	19015	28661	9207
1eV_NFE2	2713	1917	2183	2481	2376	3167	1719	1645	3469	3889	2519	2617	3767	3150	1606	2392	1256	820	2549	1300	1484	2059	1924	2204	731	498	4255	997	1384	77	68	66	313	501	90	95	156	91	606	69	109	89	325	215	44	134	74	303	234
2cS_NFE2	2713	1739	2070	2103	2200	3591	1491	1539	3047	3579	2322	2550	3213	2773	1443	2574	1181	814	2281	1200	1249	1853	1602	2084	609	472	3749	780	1310	68	74	80	176	426	92	65	92	87	412	50	77	72	118	266	55	92	62	164	190
1cA_NFE2	2712	2098	2206	2351	2296	4412	1512	1627	3523	3736	2242	2937	3493	3101	1576	2830	1340	787	2521	1207	1280	2120	1950	2194	588	516	4282	987	1362	62	134	108	513	1245	168	67	182	179	1470	61	194	77	231	479	79	158	83	281	423
3aV_ATF7	2703	2024	2127	2265	2190	3551	1567	1625	3146	3748	2308	2864	3629	2996	1547	2909	1338	832	2430	1214	1417	2096	1794	2286	606	512	4073	965	1352	71	125	79	615	1944	145	138	218	253	1187	66	126	137	329	659	99	129	105	686	548
2fR_FOS	2701	1869	1958	2121	1955	3269	1350	1513	2974	3398	1821	2449	3157	2867	1356	2733	1068	813	2239	1108	1145	1669	1646	1941	559	420	4058	918	1189	11615	14062	9225	23429	13900	18307	11999	19651	10885	20727	9397	20699	11599	15650	5451	14728	15680	12679	17336	5144
2dV_ATF7	2692	1901	2014	2327	2098	3439	1707	1475	3105	3677	2488	2528	3249	2911	1486	3326	1291	838	2288	1145	1388	2030	1817	2113	639	495	4124	939	1237	64	76	78	172	238	121	102	125	132	382	64	176	45	206	124	70	102	55	85	149
5bP_ATF7	2675	2232	2272	2339	2342	3333	1703	1670	3385	3920	2441	2928	3626	3154	1583	3331	1416	862	2489	1297	1557	2071	1991	2193	574	535	4446	1082	1313	45	106	60	179	248	109	105	111	62	367	39	119	78	141	100	143	93	65	151	119
1eS_NFE2	2665	2059	2035	2370	2186	3609	1496	1598	3209	3743	2447	2454	3514	2964	1584	2705	1321	819	2394	1231	1372	2030	1897	2197	596	501	4077	973	1237	72	85	79	433	683	118	76	176	97	511	47	104	84	219	342	50	84	81	226	274
5bG_NFE2	2665	2164	2180	2480	2510	3615	1656	1667	3485	4184	2172	2643	3767	3180	1551	2671	1345	879	2581	1328	1648	2098	1837	2255	645	552	4351	929	1449	50	84	52	259	465	120	78	120	95	602	50	78	98	162	176	55	111	72	182	199
1bS_FOS	2661	1803	2044	2360	2071	2829	1539	1476	3013	3650	2203	2531	3326	2632	1366	2527	1315	741	2316	1157	1116	1787	1693	1945	519	476	4004	935	1266	9947	12118	6967	18363	10805	13568	11455	15201	9309	14340	7858	16372	11058	12798	5088	9678	12281	10464	12909	4108
2dN_NFE2	2661	1902	2112	2254	2111	2926	1671	1551	3004	3562	2250	2444	3109	2852	1423	2781	1149	783	2397	1202	1348	1889	1780	2092	555	469	3815	942	1258	51	67	36	133	252	93	61	80	61	277	34	95	39	121	92	45	69	48	94	107
2eS_FOS	2657	1885	2069	2252	2029	3603	1481	1525	3221	3636	2573	2497	3365	2914	1470	2734	1267	732	2257	1208	1319	1685	1883	2159	587	466	4181	962	1253	3548	3423	2383	6054	3833	5026	3828	5929	3508	5339	4159	7848	4050	4267	1690	4197	5999	3550	4681	1306
3cP_NFE2	2657	1952	2444	2350	2421	3679	1717	1900	3485	4148	2914	3157	3897	3273	1714	3148	1317	856	2652	1261	1499	2158	2110	2466	700	480	4670	983	1432	59	74	60	165	311	110	93	90	52	312	48	132	64	126	94	53	65	55	97	72
3bV_NFE2	2650	1893	2079	2111	2220	3398	1530	1456	3041	3607	2230	2445	2986	2800	1447	2712	1255	787	2110	1171	1438	1806	1669	1949	525	485	3755	878	1205	56	87	62	283	459	108	58	114	138	496	43	95	69	147	145	46	75	48	142	158
1fL_FOS	2649	2062	2140	2468	2196	3112	1754	1649	3308	3874	2400	2506	3450	3066	1510	2870	1358	818	2639	1197	1381	2031	1826	2110	643	552	4334	949	1307	9358	11151	7315	17430	10615	13132	13050	17678	10603	15739	9281	18234	11114	14018	5295	12204	16052	11557	15298	4729
2cL_NFE2	2608	2008	2094	2391	2243	2899	1644	1709	3317	3890	2317	2459	3642	3171	1528	3295	1326	814	2518	1201	1400	2084	1906	2250	580	474	4281	1028	1307	61	70	60	209	671	111	95	177	138	728	58	76	90	129	313	86	111	153	174	354
5bG_ATF7	2607	1715	1859	2040	1908	3137	1365	1330	2738	3173	2199	2317	3031	2550	1412	3021	1122	751	2082	1024	1217	1760	1598	1796	386	412	3594	869	1142	186	186	113	397	659	286	273	287	112	816	149	282	249	222	284	345	262	166	271	254
3cL_ATF7	2606	1906	2261	2395	2296	3553	1668	1591	3208	3828	2160	2703	3622	2989	1436	3591	1320	821	2493	1197	1298	2125	1886	2214	635	463	4154	934	1277	483	337	201	860	896	591	566	499	379	778	281	752	406	431	389	885	622	425	574	337
1bS_NFE2	2597	2446	2519	2528	2528	3303	1872	1694	3569	4185	2972	3079	4070	3337	1732	2874	1486	919	2817	1358	1394	2175	2064	2483	472	645	4839	1038	1418	58	130	48	245	668	83	92	116	147	459	67	133	57	240	175	50	95	63	188	233
2dH_NFE2	2596	1793	2006	2109	2191	3530	1616	1498	2918	3381	2123	2391	3139	2871	1471	2434	1146	718	2168	1137	1195	1760	1774	2140	583	499	3929	866	1286	75	75	52	190	223	90	83	105	59	380	38	95	54	69	98	45	75	54	80	105
3eR_ATF7	2591	1879	1897	2042	1994	3081	1460	1361	2853	3491	2133	2327	3167	2792	1359	2813	1110	722	2125	1017	1226	1678	1637	1805	483	447	3585	891	1196	985	1292	535	2029	2068	1850	1428	1522	1051	2381	936	1462	964	1187	619	1690	1532	1165	1519	839
3gL_FOS	2575	1990	2251	2457	2280	3607	1832	1680	3321	4010	2658	2698	3434	3004	1473	3091	1380	785	2525	1259	1319	2005	1908	2403	569	548	4573	1056	1445	10000	12201	8343	21396	12044	18945	14448	17328	10256	20109	10874	19781	9945	14191	5732	12566	15438	13148	17901	5469
3fL_NFE2	2556	1964	2096	2181	2246	2953	1551	1583	3034	3618	2321	2442	3380	2970	1481	2460	1116	833	2219	1197	1178	1799	1834	2135	685	471	3715	851	1308	58	87	52	308	560	85	81	106	105	447	44	117	82	180	198	31	55	68	122	202
3aT_ATF7	2548	1748	1942	2082	2031	2707	1518	1512	2836	3457	2176	2377	2922	2687	1370	2607	1173	732	2136	1097	1252	1859	1637	1952	541	440	3561	811	1151	94	67	81	356	753	133	110	131	123	727	116	135	60	242	241	76	88	86	265	197
3bL_FOS	2539	1571	1736	1981	1784	2498	1343	1289	2497	3018	2042	2057	2750	2359	1176	2680	1096	691	2005	922	1021	1591	1415	1783	534	395	3430	758	1094	11262	12551	7981	23652	11947	14688	13750	18267	9945	18831	9333	17185	11010	14820	5617	12907	14504	11222	16542	4148
3fV_ATF7	2539	1843	1975	2204	2254	2987	1308	1485	3078	3649	2774	2676	3039	2903	1376	2846	1211	796	2168	1152	1524	1799	1719	2072	595	478	3860	905	1243	1011	1180	499	1758	1783	1182	1215	1431	832	2415	1022	2570	909	1172	936	1546	1356	1126	1985	869
1bS_ATF7	2516	1664	1822	1869	1901	2785	1468	1318	2709	3167	1735	2074	2736	2504	1281	2632	1066	741	1981	1030	1089	1617	1515	1851	568	398	3429	797	1174	511	540	184	786	942	731	654	610	387	838	327	758	408	507	417	589	690	598	667	387
4dV_FOS	2514	1654	1861	2120	1855	3076	1473	1397	2751	3294	1772	2333	2732	2544	1240	2365	1178	677	2123	1072	1163	1754	1557	1954	486	462	3662	813	1132	1085	1456	649	1892	1579	2116	1572	2153	823	2221	995	2827	1105	1317	639	1560	1676	886	1758	670
1bT_NFE2	2490	1995	2168	2330	2212	3723	1848	1655	3321	3744	1900	2435	3409	2984	1521	2635	1251	795	2420	1193	1342	1899	1881	2197	599	479	4453	909	1290	56	116	37	222	873	107	74	108	112	405	37	91	129	191	173	59	80	69	233	222
2cA_NFE2	2490	2127	2258	2547	2408	3550	1756	1837	3484	4121	2682	3418	3914	3308	1626	3153	1365	830	2677	1338	1545	2079	2027	2397	701	568	4573	1011	1411	48	81	82	318	931	111	77	156	118	945	43	125	90	230	269	64	128	89	183	253
4aL_NFE2	2490	1800	2093	2024	2026	3321	1597	1417	2914	3469	1901	2440	3239	2710	1410	2682	1084	761	2206	1119	1181	1735	1647	1976	514	461	3832	848	1250	165	178	121	387	578	473	290	304	204	655	170	375	192	280	241	239	263	213	264	303
1cA_FOS	2488	1680	1899	2071	1829	2984	1308	1369	2693	3197	1944	2272	2857	2625	1296	2535	1246	731	2093	1010	1164	1708	1623	1871	477	423	3552	836	1100	22766	29467	21608	57768	33909	39747	30863	45844	28074	55257	21019	53350	28747	40718	14744	28659	39675	30392	43827	12244
4fR_FOS	2486	1945	1892	2064	1831	3670	1326	1409	2747	3234	1754	2352	3278	2524	1299	2925	1202	680	2103	989	1031	1670	1543	1915	502	431	3639	806	1094	6713	9324	4897	12608	6916	12725	7142	10286	5832	12014	4959	10679	6819	8971	3336	9614	10299	7037	11079	2904
2eV_ATF7	2483	2142	2215	2532	2364	3925	1611	1698	3293	3969	2447	2678	3284	3206	1623	2658	1351	870	2473	1316	1532	2057	1921	2319	615	471	4148	922	1381	384	410	212	678	768	591	505	612	338	1013	355	893	431	404	293	494	583	521	593	322
2cS_FOS	2478	1744	1870	2067	2006	2731	1655	1456	2710	3264	1876	2504	3086	2579	1315	2342	1096	708	2121	1136	1206	1725	1589	1897	526	422	3788	810	1224	9085	10737	6053	16403	8900	14209	10293	14348	6761	14267	6821	15855	9703	12868	4343	8884	12725	10375	12420	3575
2fR_ATF7	2474	1761	1804	1959	2027	2895	1542	1349	2807	3257	2323	2582	2969	2696	1310	2695	1117	687	2099	1061	1240	1654	1631	1925	458	403	3572	844	1127	550	770	372	1327	1148	827	1191	669	554	1369	585	1216	569	575	512	905	949	653	1054	441
3bT_FOS	2474	1705	1924	1929	1841	2974	1482	1380	2819	3120	2164	2540	2692	2550	1244	2841	1061	729	2096	969	1079	1641	1525	1817	575	430	3472	841	1088	13077	17968	10147	26183	15724	23211	16305	23083	13936	25106	13850	26973	14378	20570	7504	18591	19684	17582	19466	6784
3gR_ATF7	2473	2210	2433	2555	2633	4136	1934	1723	3654	4160	2770	2839	4125	3294	1645	3223	1373	980	2582	1346	1498	2196	2045	2444	570	570	4815	1121	1481	199	318	218	789	1410	516	570	452	370	1986	226	580	489	510	503	512	605	295	645	508
2dT_NFE2	2470	1979	2132	2250	2225	2983	1646	1539	3063	3732	2448	2625	3554	3047	1472	2927	1155	810	2449	1184	1447	1984	1751	2033	573	526	3876	904	1258	48	97	34	121	193	103	73	76	53	301	53	74	58	102	107	48	67	66	158	110
3fP_ATF7	2452	1949	2099	2193	2277	3207	1619	1742	3128	3702	2688	2573	3274	3144	1534	2987	1174	820	2445	1196	1227	1923	1938	2070	567	460	3804	955	1264	54	85	40	129	360	74	93	109	47	323	47	90	64	123	83	83	60	77	98	107
2bL_NFE2	2451	1994	2284	2365	2294	3590	1679	1602	3174	3773	2556	2750	3448	3063	1517	2238	1244	832	2355	1270	1181	1956	1780	2126	548	500	4306	939	1329	54	76	43	300	425	93	77	126	121	541	61	95	114	151	268	34	81	70	113	275
3bW_FOS	2451	1899	1905	2097	1818	3239	1521	1448	2831	3182	2206	2291	2987	2647	1246	2501	1119	709	2177	1012	1203	1684	1656	1909	503	476	3858	816	1246	6339	7944	5579	11433	6659	10384	8455	10646	5731	8987	6783	13201	7089	8134	2635	7341	9008	6609	9527	2518
1eW_NFE2	2448	1597	1852	1894	1889	2874	1307	1345	2644	3058	1560	2335	2923	2498	1266	2320	1052	678	2055	1009	1088	1648	1495	1897	533	405	3364	750	1077	74	70	37	164	344	81	69	80	81	346	35	96	35	153	185	46	63	74	90	123
2cW_NFE2	2445	1767	1931	2113	2102	3061	1417	1402	2956	3516	2541	2331	3065	2870	1415	2702	1059	758	2222	1178	1155	1846	1769	1987	448	470	3781	913	1239	50	68	54	157	488	97	59	96	103	462	60	112	78	125	130	60	58	57	204	192
4aS_NFE2	2444	1602	1755	1818	1814	2472	1274	1331	2524	3088	1791	2047	3107	2477	1258	2214	1109	622	1857	1055	957	1685	1615	1808	448	451	3406	725	1044	55	52	26	158	255	84	70	120	51	237	42	64	69	83	126	39	69	52	106	92
1gR_ATF7	2431	2096	2282	2282	2211	3234	1843	1567	3267	3724	2743	2748	3377	3072	1464	2627	1303	813	2436	1231	1525	1928	1928	2145	449	508	4175	862	1332	987	1326	900	2105	2076	1505	1799	2208	1027	2792	1026	1979	1300	1381	762	1718	1564	1253	1979	852
1fL_ATF7	2429	1762	1937	2121	2032	2968	1447	1403	2894	3458	2512	2276	3015	2878	1350	2780	1163	721	2202	1117	1295	1772	1705	2002	471	392	3922	869	1160	343	412	296	794	761	600	478	610	415	930	350	644	361	585	343	697	494	342	808	285
1aA_NFE2	2427	1870	2141	2274	2250	2952	1674	1472	3005	3642	2061	2440	3463	2854	1426	2522	1219	836	2376	1106	1282	1834	1639	2035	570	505	4049	832	1232	55	77	55	321	450	91	92	80	57	757	51	83	75	195	220	35	88	52	270	167
4eG_NFE2	2427	2219	1985	2458	2412	3504	1720	1715	3033	3877	2737	2618	3542	3135	1603	2752	1267	786	2455	1219	1363	2016	1853	2202	591	491	4386	913	1356	76	107	40	138	412	102	85	97	41	263	48	94	63	130	152	46	75	56	94	101
2cW_FOS	2420	1493	1560	1778	1651	2672	1238	1161	2464	2748	1659	1872	2551	2173	1105	1723	1018	551	1842	852	949	1463	1323	1717	463	353	3356	699	985	8065	7440	3985	11081	7391	10701	7867	10679	7191	12233	5363	12914	6561	7576	3443	6350	8975	7120	10170	3179
4fL_NFE2	2420	1854	2022	1901	2160	2676	1476	1513	2897	3527	2183	2500	3206	2836	1457	2882	1167	723	2306	1096	1198	1844	1603	2048	578	492	3772	821	1211	48	66	52	177	439	83	91	98	96	486	38	89	60	123	94	48	73	44	257	170
1cS_ATF7	2400	1857	2096	2155	2207	3151	1886	1479	3163	3584	2471	2446	3520	2870	1390	2710	1318	776	2211	1152	1327	1907	1749	2076	597	459	3792	868	1239	1260	2158	891	2410	2188	2670	2581	2098	1006	2831	1104	3233	1440	1832	964	1933	2063	1796	1937	751
1fP_ATF7	2398	1726	1809	2045	1895	2833	1500	1436	2687	3121	2288	2266	3018	2523	1299	2420	1165	706	2048	1024	1202	1840	1718	1863	545	427	3413	780	1146	55	81	43	157	246	97	61	98	52	287	66	107	56	95	100	50	84	69	105	79
4fP_NFE2	2398	2001	1937	2191	2059	2685	1622	1472	2845	3543	2116	2585	3324	2872	1431	3104	1174	801	2157	1161	1240	1842	1707	1967	491	482	3764	924	1269	54	72	40	148	291	77	94	78	70	328	47	97	48	100	91	46	81	73	95	91
3dT_NFE2	2396	1921	2121	2295	2322	2995	1663	1576	3109	3605	2494	2812	3363	2803	1514	3093	1261	700	2383	1213	1278	1876	1818	2124	595	505	3907	848	1352	55	77	65	191	187	80	63	117	97	269	48	83	45	156	127	62	71	61	113	92
1dW_FOS	2391	1935	2067	2304	1925	3108	1479	1504	2864	3479	2126	2340	2962	2588	1291	2856	1199	716	2298	1109	1189	1736	1656	2000	522	489	3934	874	1272	3045	3718	2008	5274	3820	4608	4138	4848	3033	5301	2978	5836	3606	3845	1585	4021	4314	3639	5080	1553
2fW_NFE2	2387	1895	1841	2015	2124	2741	1489	1462	2919	3338	1891	2450	3074	2727	1354	2755	1080	713	2032	1028	1081	1634	1583	1845	485	466	3688	892	1198	44	65	57	171	301	70	67	76	67	326	37	102	71	137	140	41	68	61	97	198
2cS_ATF7	2379	1629	1818	1991	1954	2996	1530	1332	2569	3115	2020	2112	2947	2613	1301	2594	1064	745	1933	1036	1108	1637	1562	1727	508	413	3204	755	1064	452	557	287	1233	974	1029	798	959	693	922	456	1099	460	515	350	821	771	545	517	375
4cV_NFE2	2378	1945	1926	2162	2127	3093	1591	1574	2945	3663	2492	2375	3418	2977	1454	2812	1231	750	2314	1181	1246	1924	1691	2066	494	508	3943	879	1271	51	80	68	232	543	106	76	92	91	691	54	84	54	176	183	66	93	80	155	194
1bV_NFE2	2376	1564	1590	1758	1678	2440	1301	1325	2352	2821	1673	1730	2655	2173	1086	1747	942	603	1753	904	975	1386	1318	1704	481	405	2806	671	1016	45	54	55	188	540	81	49	98	39	337	37	60	53	119	111	21	69	45	85	127
2bL_ATF7	2376	1475	1647	1757	1786	2426	1441	1263	2468	3017	2052	2193	2698	2447	1192	2167	1049	630	2016	949	1129	1527	1380	1698	420	372	3288	707	1032	445	375	228	728	743	612	514	513	481	1030	454	742	440	387	303	660	555	438	624	352
4eP_FOS	2374	1651	1896	2036	1756	3172	1435	1430	2769	3232	2125	2459	2752	2635	1246	2679	1110	705	2209	995	1190	1748	1658	1869	470	480	3699	850	1153	81	175	90	364	499	286	70	201	183	728	130	366	210	171	193	168	66	159	299	227
3a*_NFE2	2369	1623	1598	1735	1765	2112	1429	1222	2490	2900	2196	1997	2619	2307	1207	2290	959	716	1930	912	1001	1498	1409	1776	454	470	3152	730	1035	57	72	44	99	205	63	63	62	51	272	30	79	30	78	92	35	53	54	69	71
4cV_FOS	2367	1614	1606	1887	1748	2823	1359	1310	2536	3144	1658	2325	2725	2390	1128	2625	1066	698	2094	1009	1012	1643	1504	1734	446	433	3541	753	1062	10984	11282	6715	19205	10399	13843	11102	14643	9182	17771	8654	22100	9287	13404	4442	12064	13002	8870	15522	4335
1fP_FOS	2359	1762	1852	2049	1827	2736	1443	1488	2693	3287	2178	2498	2976	2498	1185	2766	1105	749	2162	1064	1133	1735	1564	1761	580	492	3784	865	1142	77	184	73	164	428	113	261	132	174	707	85	282	143	229	240	68	140	65	148	263
3fA_ATF7	2359	1831	2081	2271	2180	2461	1727	1577	3244	3481	2726	2515	3143	2974	1466	2959	1161	825	2458	1175	1384	1823	1694	2101	610	521	3857	916	1224	987	1583	782	2298	2010	1508	2105	2254	1151	2942	1314	2391	1314	1550	815	2123	1875	1413	2315	891
3eV_ATF7	2356	1536	1586	1706	1706	2830	1177	1182	2388	2799	1708	1913	2496	2129	1083	2208	971	662	1748	921	1031	1510	1341	1642	421	407	3209	709	933	658	606	426	1188	988	1028	818	733	557	1097	442	963	608	527	305	1010	795	616	1085	351
2cL_FOS	2354	1846	1804	1940	1891	2992	1398	1290	2488	3022	2037	2287	2803	2479	1280	2304	1082	659	1995	1010	1089	1540	1517	1866	492	433	3594	859	1045	14129	18846	10735	27659	14758	24859	14934	21201	14994	21836	11856	26477	14377	21294	6458	15749	18014	14002	20679	6151
4fW_NFE2	2351	1511	1799	1952	1816	2658	1395	1378	2692	3221	2280	2143	2952	2626	1325	2132	1055	671	1907	1071	1151	1673	1584	1835	475	448	3473	805	1151	42	70	32	131	292	85	62	82	62	309	45	121	54	129	178	32	73	51	114	102
2fV_NFE2	2348	1667	1804	1936	1978	3637	1362	1423	2886	3381	1941	2154	3195	2629	1313	2572	1133	757	2174	1054	1147	1694	1612	1980	465	451	3329	914	1237	49	72	55	189	522	84	71	137	84	495	38	130	33	123	214	34	74	105	143	165
2dN_ATF7	2344	1685	1619	1668	1759	2619	1225	1167	2482	2812	2167	2034	2801	2454	1147	2310	959	688	1862	928	1146	1580	1497	1692	481	344	3292	700	992	41	73	55	180	282	102	46	68	46	243	44	80	55	99	80	35	49	44	95	55
3aW_ATF7	2340	1910	1992	2018	1926	3311	1546	1467	2896	3378	2364	2494	3056	2775	1417	2610	1147	723	2268	1132	1270	1859	1735	1969	469	496	3698	759	1125	88	137	70	191	239	115	120	93	81	409	75	123	79	119	96	85	118	130	165	99
1eS_FOS	2337	1686	1834	1997	1709	2956	1377	1343	2660	3137	2251	2074	2746	2504	1275	2431	1140	678	2058	1026	1120	1655	1562	1797	587	456	3731	821	1120	11312	15295	10042	26687	13327	21931	16212	18375	12550	21220	12862	21461	12093	16919	6084	13802	17105	13429	18009	5490
2dA_FOS	2336	1810	1633	1845	1726	2941	1299	1275	2533	2889	1883	2098	2725	2273	1132	2252	1005	660	2014	937	943	1595	1427	1706	525	424	3454	798	1018	475	452	274	607	859	843	694	699	488	1296	334	1002	596	754	402	712	739	651	725	393
3cA_NFE2	2330	1716	1903	1825	1898	2449	1461	1315	2738	3050	1906	1945	2899	2431	1253	2863	1101	615	2088	1067	1049	1692	1540	1886	445	461	3431	785	1156	42	112	46	153	473	78	67	147	77	632	40	86	144	196	200	50	68	48	157	286
3fL_FOS	2330	1758	1945	2125	1827	2785	1433	1346	2671	3334	2085	2120	2745	2439	1350	2406	1124	622	2208	1057	1147	1734	1503	1859	504	478	3771	780	1183	10127	11418	8181	19837	11909	15932	13331	18578	10930	19511	9475	18124	10030	13944	5686	12045	15589	11273	18836	4360
2bA_NFE2	2329	1948	1915	1884	2054	2984	1544	1531	2891	3515	2374	2320	3280	2833	1364	2676	1135	785	2131	1127	1284	1692	1750	2012	462	469	3963	832	1207	64	91	77	234	739	86	83	94	97	748	55	70	69	268	292	65	70	116	216	251
3aE_FOS	2316	1446	1597	1806	1636	2931	1333	1356	2451	2925	2060	2225	2805	2283	1100	2269	1057	673	1970	947	1015	1542	1417	1714	592	388	3352	806	1047	185	167	115	420	770	229	110	238	104	533	90	102	98	154	225	45	239	150	309	221
1bT_FOS	2315	1702	1938	2203	1909	2858	1273	1506	2771	3349	2000	2506	2983	2548	1279	2834	1221	728	2116	1053	1382	1726	1653	1923	601	479	3753	889	1214	8004	10199	6819	17848	10401	13008	11022	15870	8650	15448	7783	20176	9153	12771	4446	12581	14535	9368	11472	4287
4eS_FOS	2314	1423	1475	1675	1508	2617	1082	1097	2165	2613	1306	1802	2292	2050	1074	2045	913	536	1748	810	1009	1415	1261	1485	359	369	2840	731	1013	1495	1218	819	1826	1515	2295	1920	2071	1012	1653	826	2220	1032	1392	762	2217	2164	1267	1574	562
2dV_FOS	2309	1842	2111	2232	2099	2942	1502	1552	2984	3493	2520	2295	3092	2838	1481	2937	1225	731	2231	1111	1313	1829	1677	2085	552	502	4088	934	1244	257	477	260	632	989	350	660	656	398	1107	230	669	243	462	363	340	466	316	523	336
4eG_ATF7	2308	1714	1813	2045	1993	3409	1307	1514	2718	3152	2293	2457	3027	2492	1326	2421	1044	688	2032	1051	1098	1673	1675	1831	466	411	3572	770	1072	64	101	45	156	299	147	94	102	54	269	63	150	57	126	104	53	75	85	164	100
3bA_NFE2	2307	1798	1851	1966	1963	2690	1469	1354	2847	3450	1932	2520	3091	2389	1378	2502	1106	689	2000	1046	1183	1729	1715	1898	527	462	3433	869	1104	48	84	56	338	771	83	60	163	179	876	52	169	66	187	278	61	81	95	209	301
1bT_ATF7	2304	1531	1709	1896	1731	2557	1364	1326	2499	3106	1885	2341	2725	2441	1297	2438	1045	647	2001	1007	1123	1541	1489	1737	449	380	3318	713	991	440	527	277	852	700	606	717	641	403	1338	354	835	410	614	512	761	551	457	820	381
3dV_NFE2	2303	1678	1807	1796	1995	2967	1322	1416	2604	3193	1929	2153	2965	2576	1207	2680	1018	641	1928	979	1197	1538	1489	1863	497	465	3242	805	1083	54	62	30	132	249	85	59	82	42	243	41	102	37	85	48	47	62	51	82	62
3eS_NFE2	2300	1588	1682	1871	1676	2608	1299	1225	2445	2849	1790	1959	2636	2330	1186	1792	990	640	1845	894	1057	1471	1404	1737	519	426	3179	689	1023	52	66	39	137	394	71	53	83	56	455	31	92	49	114	140	24	59	56	371	191
4eG_FOS	2300	1660	1926	2120	2078	2748	1480	1431	2849	3308	2059	2192	3256	2669	1269	2733	1164	743	2131	1178	1235	1818	1613	1966	564	458	3672	929	1164	475	429	380	1184	1221	942	923	910	440	1378	476	1032	768	617	566	956	797	644	969	516
5aL_NFE2	2300	1610	1710	1795	1936	2664	1315	1281	2686	3061	1922	2101	2769	2390	1315	2194	1006	724	1989	939	1087	1490	1499	1841	435	435	3343	730	1071	54	64	34	137	325	76	94	75	140	539	62	80	53	105	101	39	56	55	86	95
3dT_FOS	2296	1676	1810	2112	1760	3142	1274	1339	2574	3187	1542	2339	2792	2507	1218	2381	1090	693	2124	976	1008	1610	1574	1832	502	438	3617	774	1104	60	69	30	268	615	93	86	208	87	395	36	228	89	134	175	96	145	119	160	194
2cA_ATF7	2287	1537	1799	1911	1855	2434	1381	1185	2700	3159	1964	2048	2824	2510	1185	2437	963	721	1990	1041	1122	1480	1507	1735	525	423	3607	754	1031	788	810	401	1631	1369	926	1140	995	700	1490	607	1707	900	926	493	1146	1196	1041	1250	648
2bR_ATF7	2284	1812	1892	2094	1981	4030	1357	1481	2909	3348	2101	2104	2928	2684	1273	2587	1161	742	2153	1047	1295	1685	1780	1871	550	441	3507	840	1123	1046	1016	522	1847	1785	1645	1398	1396	855	1989	785	1513	710	1107	560	1178	1393	897	1296	546
3fA_FOS	2282	2060	1983	2330	2025	3158	1633	1577	3027	3567	2174	2505	3292	2869	1366	3103	1144	757	2323	1174	1295	1931	1722	2074	556	483	4099	900	1256	15726	22920	12750	39769	22632	27988	21558	30236	16323	33899	15227	34983	18496	25045	9587	23345	23284	19986	29768	8096
2dT_ATF7	2266	1754	1773	1968	1992	3020	1443	1591	2748	3263	2311	2457	2985	2597	1216	2258	1120	772	2090	1074	1140	1599	1644	1870	529	417	3421	809	1144	70	93	58	154	334	97	69	85	69	294	49	101	38	105	90	43	55	52	106	82
2fV_FOS	2250	1478	1639	1788	1695	2120	1209	1279	2392	2835	1827	1885	2452	2114	1060	2503	969	618	1856	910	1023	1442	1383	1566	446	471	3176	734	996	9217	9776	6313	17775	9729	9477	9869	14640	8205	15124	7279	15718	9044	10276	3947	13435	11956	9548	12767	4036
5bG_FOS	2249	1655	1714	1912	1779	2745	1292	1409	2701	3245	1689	2149	2641	2556	1274	2542	1123	604	2155	1018	1149	1693	1535	1781	507	422	3714	786	1094	6612	8526	4086	12027	7264	9704	8972	13592	6538	13065	5798	13206	7057	9154	3274	8241	9304	7656	12304	2857
2dT_FOS	2239	1640	1634	1842	1690	2908	1136	1178	2521	2892	1918	2016	2715	2292	1111	2119	1045	650	1887	889	1067	1552	1345	1676	409	405	3264	777	1030	165	422	197	1152	749	385	319	287	193	826	299	477	276	354	276	248	268	161	335	259
2aE_NFE2	2238	1324	1366	1560	1487	2287	1220	996	2155	2518	1511	1535	2399	1999	1040	1535	786	509	1511	789	889	1234	1160	1442	364	297	2870	571	872	44	66	26	99	125	63	37	72	37	287	26	72	38	74	57	29	30	53	75	80
2cW_ATF7	2238	1598	1549	1668	1645	2201	1233	1148	2328	2799	1555	2020	2549	2235	1078	2134	905	619	1834	868	919	1359	1334	1496	465	337	3320	651	952	687	755	306	987	888	702	981	993	561	1056	363	1294	638	687	372	718	820	878	969	531
1eV_FOS	2232	1702	1650	1809	1600	2494	1162	1201	2533	2925	1967	1928	2649	2353	1096	2248	936	538	1867	936	1048	1401	1364	1609	476	419	3301	735	974	9961	11014	5939	17825	10210	12492	9112	12962	7945	15723	8001	14262	9183	9432	3909	9637	10271	8184	11457	4274
3eP_FOS	2232	1465	1553	1793	1621	2551	1320	1211	2340	2743	1710	1934	2545	2316	1084	2244	1029	620	1937	905	879	1553	1449	1646	493	397	2972	760	1042	337	238	243	411	525	81	316	169	173	731	384	358	254	283	307	1046	266	182	507	170
3eV_FOS	2232	1592	1763	2001	1849	3174	1401	1376	2535	3049	2303	2136	2805	2549	1241	2334	1121	616	2057	960	1120	1634	1487	1747	512	394	3564	798	1052	6358	7938	4443	12412	7914	11481	7511	10431	6586	11094	7077	12061	8280	9210	4106	8642	8004	6564	8571	2681
3fT_NFE2	2230	1673	1818	1858	1791	2378	1248	1247	2528	2952	1850	1974	2842	2351	1220	2221	1012	692	1929	955	1079	1712	1427	1715	397	412	3282	702	1044	46	66	54	198	490	60	53	78	114	531	25	69	73	156	193	36	51	51	156	189
3gE_NFE2	2229	1724	1748	1862	2029	2436	1431	1330	2696	3243	2006	2453	3004	2556	1264	2899	983	673	2163	1031	1135	1606	1628	1875	507	451	3521	745	1085	61	95	42	253	495	91	128	97	77	609	67	106	46	148	161	61	92	67	158	210
1cW_NFE2	2215	1516	1642	1854	1848	2575	1295	1328	2533	3156	2283	2171	2934	2429	1230	2199	1124	630	2029	936	1130	1626	1495	1834	436	439	3188	761	1088	68	72	51	332	666	69	65	143	71	441	61	114	59	155	254	48	67	64	198	147
1gA_FOS	2215	1480	1696	1857	1763	2702	1332	1318	2464	2962	1838	2119	2671	2229	1110	2291	1025	647	1985	1001	1020	1541	1382	1764	530	460	3311	705	1008	7102	7920	5361	15660	7806	12653	11120	13095	7801	14024	5520	14721	7598	9319	3894	10091	10554	7311	11195	2959
3cP_ATF7	2215	1912	2065	2304	2103	3477	1560	1547	3115	3536	2235	2578	3289	2922	1444	2438	1211	726	2236	1142	1298	1900	1826	2152	519	477	3977	906	1246	46	96	44	195	267	107	80	85	57	304	62	99	58	106	145	47	75	45	99	99
2fL_ATF7	2210	1526	1643	1766	1706	3493	1377	1159	2395	2868	1623	1897	2728	2117	1175	2365	898	678	1836	929	1050	1499	1400	1681	476	369	3352	698	965	346	332	234	574	781	587	510	625	287	976	350	698	487	393	331	489	690	436	729	295
1dV_NFE2	2205	1661	1882	1884	1923	2726	1405	1406	2633	3137	2130	2374	2857	2562	1291	2201	1075	730	2008	1036	1142	1682	1472	1875	455	416	3521	719	1153	31	72	57	147	301	93	52	100	41	192	40	86	49	142	127	46	67	40	189	141
3eP_NFE2	2203	1652	1927	2007	2013	2791	1491	1489	2782	3456	2174	2318	3449	2785	1340	2387	1149	681	2172	1081	1182	1758	1655	1982	539	458	3760	826	1216	49	69	27	138	184	82	65	73	30	331	44	78	58	103	69	39	67	54	114	68
2cE_NFE2	2202	1618	1766	1958	1981	2805	1407	1403	2691	3264	2123	2533	3041	2515	1348	2148	981	674	2032	970	1119	1816	1536	1876	553	446	3533	857	1133	54	98	61	194	881	83	86	83	79	720	54	119	78	149	276	36	65	124	176	292
1cL_NFE2	2192	1751	1846	1888	1972	3091	1476	1336	2766	3220	1924	2300	3130	2724	1293	2266	1102	683	1978	1053	1200	1799	1498	1940	542	371	3587	857	1101	56	92	48	330	585	93	68	203	116	738	42	95	74	289	243	38	63	45	214	209
3eL_NFE2	2182	1705	1774	1754	2007	2638	1269	1351	2699	3140	2122	2333	2926	2430	1275	1978	993	707	1926	972	1097	1690	1506	1798	496	427	3350	715	1065	41	64	45	134	386	71	46	86	85	576	33	93	78	124	163	38	71	63	177	168
3bA_FOS	2175	1541	1526	1855	1641	2510	1151	1188	2372	2807	2048	1828	2707	2185	1151	2219	991	596	1821	895	1019	1479	1337	1587	490	388	3092	690	977	15418	21390	11163	36441	18813	22439	19631	26300	14950	30218	14917	27980	18763	24509	8531	18392	23365	16699	21966	7525
4dV_ATF7	2168	1685	1637	1793	1848	2500	1267	1297	2440	3092	2061	1944	2725	2324	1268	2541	993	705	1966	942	1119	1550	1577	1819	418	387	3592	743	1039	53	69	32	205	253	77	73	134	82	334	41	146	60	158	153	54	61	53	141	118
1fA_FOS	2159	1354	1347	1566	1513	2281	1120	1083	2218	2507	1626	1827	2400	1957	957	2005	890	520	1603	771	888	1311	1286	1416	369	334	2897	602	947	8159	9680	5925	14794	8211	10236	8545	12546	7258	14592	6181	16450	6555	10194	3948	9221	11295	7538	9709	2863
4aL_ATF7	2155	1579	1677	1801	1738	2903	1294	1226	2430	2817	1751	1868	2624	2409	1114	2302	1024	647	1864	898	1027	1511	1414	1651	481	391	3071	714	928	281	321	257	489	611	501	509	363	349	895	245	575	329	424	244	426	439	282	409	333
4fP_ATF7	2149	1461	1585	1695	1571	2284	1328	1242	2282	2830	1929	1714	2364	2154	1078	2279	902	564	1698	857	1037	1398	1404	1623	386	341	3085	686	945	46	61	37	104	173	63	68	59	50	180	42	55	38	82	60	45	45	34	57	78
3eP_ATF7	2148	1419	1630	1703	1690	2650	1308	1338	2541	2733	1757	1907	2566	2248	1052	2205	932	618	1889	891	989	1603	1377	1682	410	401	3105	676	907	51	76	51	103	329	55	57	74	43	226	29	79	46	90	108	51	68	37	88	79
3fL_ATF7	2148	1588	1765	1878	1818	2844	1417	1221	2567	3120	2116	2442	2773	2585	1225	2538	1046	734	1883	1038	1181	1560	1598	1701	445	403	3213	774	1046	502	641	306	974	970	798	907	819	493	1422	448	1293	604	663	521	921	717	683	873	617
1bL_FOS	2144	1231	1449	1602	1427	1674	1051	1092	2143	2553	1683	1570	2340	1994	1009	1748	764	533	1611	764	916	1187	1139	1400	369	368	2740	604	885	3573	4325	2385	7413	4234	4000	4081	7123	3140	5160	3529	5733	3964	5060	1977	3786	5154	3463	6324	1783
3bW_ATF7	2135	1618	1643	1760	1748	2552	1328	1297	2400	3026	2112	2046	2846	2425	1164	2288	938	638	1823	987	1127	1525	1396	1613	463	424	3341	738	1032	252	337	161	412	910	536	376	456	260	994	249	488	311	449	325	386	394	270	550	300
4fP_FOS	2135	1628	1544	1871	1661	2542	1259	1286	2389	2954	1850	2152	2438	2310	1141	2099	1031	630	1909	971	949	1537	1488	1776	488	364	3441	761	1046	83	103	81	276	382	248	121	111	121	633	44	187	121	214	184	389	82	86	284	246
4fR_ATF7	2134	1731	1758	1992	1906	2825	1375	1353	2557	3142	2022	2294	2614	2457	1192	2108	1085	607	1925	971	1144	1692	1561	1776	568	357	3190	744	1008	328	434	250	717	826	475	587	461	338	826	342	643	386	334	285	563	480	307	558	323
2eS_ATF7	2133	1578	1745	1814	1811	2521	1256	1405	2619	3012	1965	1985	2569	2459	1130	2260	1002	627	1781	1064	975	1440	1404	1639	475	366	3086	757	1019	480	557	294	810	704	691	873	734	486	947	474	948	442	443	282	779	762	634	925	335
4eP_ATF7	2133	1492	1619	1739	1697	2525	1276	1146	2194	2785	1601	2214	2546	2254	1096	2307	918	590	1825	856	942	1400	1369	1582	431	415	3108	661	930	53	73	45	127	246	82	60	80	50	280	26	82	59	78	89	44	65	48	82	90
2aW_NFE2	2129	1612	1776	1881	1788	2227	1374	1274	2622	3073	1934	2035	3004	2416	1220	2414	1005	643	2020	1001	1005	1712	1483	1703	444	427	3242	742	1048	50	72	43	107	150	67	69	65	37	253	34	75	40	129	134	49	57	53	188	103
3gE_FOS	2128	1473	1555	1720	1573	2313	1047	1195	2132	2629	1689	1859	2349	2155	1007	2004	855	582	1684	846	886	1351	1253	1477	464	387	2819	663	963	5393	6456	3947	11747	6166	8955	6638	9834	4916	9666	4251	10271	5519	7412	2484	7567	8722	5043	8013	2431
1eS_ATF7	2125	1506	1897	1877	1745	2631	1294	1379	2730	3064	2414	2069	2732	2453	1222	2220	1096	688	1932	1044	1159	1630	1466	1880	468	422	3617	744	1088	222	285	156	546	946	391	408	336	216	1166	253	335	206	358	358	347	438	311	534	369
2bV_NFE2	2122	1506	1537	1611	1630	1901	1082	1238	2292	2766	2114	1803	2528	2111	1094	2460	845	523	1727	882	887	1386	1373	1597	367	358	2950	652	892	38	62	30	176	519	76	54	102	58	330	51	53	88	97	104	37	45	41	124	133
1bL_NFE2	2121	1830	1760	1973	2016	3012	1363	1383	2704	3115	1905	2538	3296	2519	1313	2681	1166	642	2048	1069	1100	1632	1618	1898	543	449	3582	812	1150	50	76	65	138	482	103	57	101	57	542	29	107	81	111	154	55	72	55	124	111
4cV_ATF7	2118	1545	1645	1704	1741	2513	1373	1246	2390	2840	1398	2012	2579	2238	1139	2457	954	666	1868	890	1088	1630	1446	1624	368	397	3057	752	998	344	499	182	775	886	629	628	504	232	848	191	722	476	411	258	684	461	310	482	299
2cE_FOS	2112	1466	1562	1661	1633	2907	1209	1091	2356	2712	1729	2357	2448	2258	1097	2082	997	599	1945	918	980	1454	1275	1630	515	424	3273	687	930	14083	16338	9648	26135	16055	25416	15536	20851	13360	22349	12905	28581	13266	19973	6907	15885	16297	13293	23017	6345
4cT_FOS	2110	1264	1309	1483	1296	2077	924	888	2003	2226	1241	1504	2204	1681	875	1590	754	488	1505	749	794	1071	1087	1329	376	301	2709	521	785	12520	12321	7499	23128	9938	17940	11854	16794	10244	19174	8437	18533	11374	14374	5211	11559	13255	13128	17783	4751
1eW_FOS	2108	1441	1506	1639	1573	2655	1130	1183	2241	2545	2010	1621	2201	2059	1062	2230	916	563	1614	844	919	1464	1341	1533	432	371	2867	683	930	2881	2715	1590	5571	3030	4472	3292	4670	2245	4048	3002	4623	2528	2776	1272	4311	3822	2797	3758	1283
1fA_NFE2	2104	1608	1779	1873	1897	2645	1337	1252	2554	3006	1477	2234	2935	2350	1218	2170	944	617	2119	944	993	1541	1394	1767	477	370	3551	780	1123	52	67	53	162	665	74	68	74	43	412	36	91	87	141	114	48	88	49	125	231
3cV_NFE2	2101	1523	1691	1800	1718	2810	1325	1313	2490	2959	1751	2066	2897	2374	1169	2228	961	598	1812	994	950	1464	1427	1751	562	421	3168	783	1068	67	56	49	149	291	76	47	77	111	335	27	96	41	120	131	34	72	59	81	140
2bA_ATF7	2093	1603	1671	1821	1630	2910	1340	1240	2406	2812	1758	2327	2442	2320	1134	2451	965	652	1714	971	1149	1395	1366	1591	445	360	2965	718	960	1136	1383	694	2303	1597	1679	1896	1715	959	1934	1069	2698	1276	1555	698	1699	1532	1337	1581	717
3bV_ATF7	2088	1490	1541	1616	1807	2689	1279	1202	2489	2802	1778	2209	2604	2302	1099	2362	921	588	1832	901	1037	1380	1417	1718	387	335	3175	667	966	426	558	302	879	819	784	696	712	421	1264	412	1080	563	640	427	825	716	459	631	349
1cA_ATF7	2086	1617	1791	1778	1790	2948	1350	1264	2517	2963	1903	2480	2725	2463	1215	2600	1074	676	1906	931	1171	1597	1577	1726	472	410	3190	768	1050	1680	2571	1964	3675	2844	4179	3559	3213	2168	4602	1508	4613	2198	3454	1300	3228	3125	2266	2979	1141
5aL_FOS	2086	1414	1499	1622	1480	2027	1163	1061	2318	2653	1530	1974	2399	2089	1015	2379	836	552	1711	799	1010	1289	1296	1493	377	356	3018	652	916	1876	2524	1079	3065	1950	2749	2935	3591	2139	4331	1454	4466	2625	2874	1163	3353	2802	2339	2639	1085
2eH_NFE2	2077	1505	1717	1743	1853	2245	1224	1345	2599	3104	2202	2207	2775	2341	1195	2219	1035	610	1816	925	988	1470	1426	1751	462	433	3215	659	976	57	86	57	188	352	61	73	125	51	362	35	86	66	86	130	31	78	48	106	125
1gA_NFE2	2076	1729	1749	1880	1854	3148	1519	1323	2473	3141	2358	2289	2976	2456	1254	2181	1053	637	1998	958	1070	1595	1385	1866	440	465	3482	792	1063	44	73	48	155	245	101	84	142	61	436	60	106	44	116	212	50	65	65	140	161
3aH_FOS	2076	1311	1490	1555	1411	2013	1202	1084	2186	2471	1703	1645	2286	2030	946	2094	845	524	1677	811	882	1387	1242	1419	427	398	2914	616	879	972	947	711	1019	1085	1401	1018	1847	1131	2353	746	2153	913	964	572	1417	1325	1184	1689	513
4aP_ATF7	2070	2010	2132	2230	2308	2969	1737	1484	3045	3630	2258	2638	3301	2957	1346	2846	1196	774	2281	1197	1270	1830	1853	2067	524	459	3842	952	1192	50	86	46	152	226	72	98	93	64	212	59	117	43	107	68	55	68	62	95	80
1aA_ATF7	2067	1360	1616	1677	1684	2435	1244	1235	2280	2577	1601	1750	2402	2133	1071	2187	885	611	1730	813	937	1457	1253	1500	395	372	3017	714	910	214	344	140	447	726	314	372	467	220	685	265	326	324	309	238	485	320	286	418	212
3dW_NFE2	2067	1533	1594	1755	1691	2428	1289	1271	2512	2783	1608	2127	2727	2322	1167	1851	959	597	1920	875	1020	1612	1421	1627	480	419	3028	663	978	49	59	43	97	194	63	56	83	28	248	30	84	48	86	100	39	43	44	61	77
2bL_FOS	2064	1606	1752	2063	1655	3041	1375	1297	2751	3135	2049	2128	2820	2331	1220	2202	1066	693	2006	991	1020	1683	1526	1789	535	460	3394	699	1097	7810	10612	6701	19943	11190	13696	11866	14603	9768	16004	8807	18413	11175	13532	4882	10340	13291	9766	13654	4347
2cE_ATF7	2064	1257	1344	1612	1341	2102	987	1027	1990	2360	1466	1653	2037	1839	952	1970	792	535	1520	784	906	1265	1140	1420	344	278	2630	566	820	829	643	289	1415	1115	920	801	916	571	1460	488	1017	671	958	541	1082	953	712	830	340
2gV_FOS	2064	1379	1416	1518	1428	2354	1061	1026	2185	2386	1372	1664	2087	1858	906	1936	838	538	1609	806	832	1257	1199	1380	386	337	2684	608	920	6854	7692	4798	11463	6139	11014	8034	10136	5080	9403	5055	11121	5609	7676	3038	8059	8975	6426	9542	2781
3bV_FOS	2053	1686	1752	1929	1750	3098	1238	1252	2555	2869	1827	2345	2569	2344	1128	2126	1011	613	1979	911	1060	1546	1366	1807	499	366	3389	774	1039	5946	9371	5112	12953	8357	12362	7127	10987	6821	12233	5322	14184	8504	9565	3055	8788	9331	7170	11553	3284
2cV_NFE2	2050	1521	1751	1642	1799	2547	1103	1202	2417	3003	1894	2200	2603	2327	1206	2067	924	607	1837	1002	988	1462	1414	1630	465	420	2997	719	1013	55	66	59	307	494	79	44	81	85	570	45	94	48	206	221	36	56	74	214	190
4aS_FOS	2047	1438	1599	1748	1533	2391	1177	1134	2346	2667	1884	1898	2455	2083	1055	1950	932	596	1790	828	969	1361	1302	1538	413	344	2859	683	895	1233	1035	623	1644	947	1181	1002	1415	626	1422	876	1844	1458	1025	637	1206	1635	1058	1321	532
3fF_NFE2	2043	1528	1554	1797	1833	2465	1397	1299	2467	2865	2074	1985	2763	2467	1225	2081	918	621	1915	1005	872	1438	1375	1729	442	438	3437	709	1032	45	87	46	174	396	73	75	95	79	452	52	107	84	124	144	48	71	66	232	164
4gR_NFE2	2036	1470	1565	1681	1666	2875	1285	1148	2393	2711	1462	1910	2672	2320	1150	1910	889	586	1799	921	973	1510	1385	1527	422	380	3256	731	1027	41	66	28	162	294	77	60	74	58	307	23	75	41	105	154	34	52	43	121	156
4cA_NFE2	2030	1294	1408	1503	1570	2050	1129	1043	2158	2491	1548	1783	2445	2115	1038	1964	884	527	1712	850	979	1258	1283	1551	411	360	2845	686	896	55	51	41	162	346	59	57	79	136	468	38	65	40	128	218	41	50	86	201	201
2eH_ATF7	2028	1325	1490	1529	1470	2211	1194	1027	2175	2387	1436	1811	2218	1981	973	2020	906	557	1603	794	833	1242	1256	1467	354	344	2610	645	874	305	271	159	394	489	485	497	350	234	724	239	610	241	203	187	455	453	287	345	265
4dH_NFE2	2025	1618	1710	1757	1813	3071	1371	1271	2522	3022	1867	2061	2860	2522	1237	2328	957	598	1846	967	1059	1627	1431	1650	508	451	3245	744	1068	47	69	33	119	230	91	71	64	53	259	34	82	51	81	62	42	64	42	115	70
2fT_NFE2	2024	1262	1299	1509	1519	2188	1186	1088	2093	2407	1622	1721	2305	1942	999	2009	790	597	1619	765	879	1434	1193	1497	383	326	2500	638	877	44	43	48	231	301	69	122	93	68	396	29	67	81	119	149	34	49	126	96	172
3fF_ATF7	2014	1432	1415	1554	1457	2719	1090	1156	2322	2613	1706	1792	2200	1929	1023	2212	852	545	1697	890	1031	1335	1284	1470	431	318	2848	635	933	385	371	266	632	1313	630	539	463	451	987	276	745	586	453	384	674	594	388	460	320
1dT_NFE2	2011	1390	1491	1563	1592	2352	1131	1194	2201	2556	1765	1764	2530	2045	1059	1828	879	577	1737	870	965	1356	1321	1558	435	367	2771	654	860	59	51	32	142	173	69	43	60	34	221	27	71	72	116	76	37	55	28	117	73
4fA_NFE2	2010	1282	1386	1430	1440	3248	1209	997	2074	2449	1581	1853	2134	1862	998	2080	713	582	1692	744	943	1161	1268	1357	367	303	2618	620	785	36	44	49	230	275	87	53	72	32	360	27	65	44	81	100	38	34	58	106	114
3cT_NFE2	2006	1469	1564	1728	1672	2368	1366	1180	2271	2785	1834	2027	2604	2346	1074	1999	913	616	1817	949	835	1377	1409	1656	483	403	3149	694	998	53	67	49	406	343	69	62	64	85	475	31	69	45	112	141	32	60	42	85	138
3dV_FOS	2005	1340	1493	1680	1476	2487	1080	1140	2166	2572	1692	1970	2275	1968	981	2022	839	530	1601	842	950	1310	1212	1475	386	337	2871	636	902	61	141	169	207	381	77	73	313	105	589	384	173	164	218	185	69	129	311	330	200
1cW_FOS	2004	1290	1482	1596	1601	2101	1048	1163	2255	2649	2196	1703	2241	1993	971	2423	897	534	1749	891	955	1286	1307	1508	403	326	3242	666	907	11871	11383	7639	21688	9840	14858	12741	18040	9992	20308	10448	20628	10581	15752	5278	14683	16860	10605	17027	4314
1eT_NFE2	1996	1465	1700	1786	1755	2233	1159	1324	2412	2973	1994	1939	2668	2325	1190	2615	961	620	1763	926	1070	1507	1427	1695	414	417	3042	739	1003	43	61	93	333	563	61	50	73	79	574	82	66	45	134	144	52	78	57	134	134
1aA_FOS	1995	1496	1560	1767	1697	2752	1282	1240	2417	2814	1684	1957	2594	2300	1122	2209	996	627	1921	940	940	1515	1339	1657	479	392	3093	797	966	5534	7360	3766	12251	6448	10777	7631	11304	5327	10274	4928	12311	6772	8924	3513	8094	9340	6348	9471	2686
2dH_FOS	1995	1635	1631	1682	1550	2896	1214	1117	2441	2786	1651	1863	2418	2262	1040	2328	1034	583	1854	843	914	1453	1338	1591	399	386	3154	712	987	96	128	101	407	696	1132	432	169	179	535	45	95	98	314	199	52	91	200	179	220
1cL_FOS	1991	1352	1588	1731	1449	2329	1255	1149	2290	2628	1884	1934	2347	2027	1086	2096	933	582	1753	835	851	1434	1248	1555	502	356	3112	713	957	11709	15681	9353	27428	15045	19306	15414	22151	11489	25357	10991	22711	12861	18904	6426	13172	16676	13514	20111	5687
1dW_ATF7	1990	1587	1571	1768	1797	2111	1253	1287	2480	2947	1992	2264	2725	2339	1172	2058	989	659	1943	965	1117	1659	1498	1684	411	408	2994	647	961	87	104	88	204	630	111	119	163	105	493	78	189	76	123	154	98	113	88	174	228
2gL_ATF7	1980	1342	1214	1480	1465	2254	915	1042	2084	2349	1368	1882	2085	1883	1011	1777	835	535	1544	795	974	1331	1168	1420	424	335	2540	577	852	279	200	110	344	598	285	399	512	203	422	258	459	287	235	221	234	448	274	517	204
3eS_FOS	1980	1225	1311	1491	1356	1964	999	914	2020	2269	1502	1581	1988	1782	877	1716	786	513	1506	741	810	1179	1130	1352	393	359	2612	607	832	7427	8125	4736	11585	7002	9699	8404	9754	6883	11722	6005	12101	6722	7722	3000	7123	8098	7279	11283	2792
2cL_ATF7	1979	1473	1668	1737	1704	2175	1314	1187	2506	2884	1839	2017	2680	2322	1211	1844	927	593	1872	945	1039	1512	1409	1687	370	375	3149	755	1006	720	850	515	1199	1339	619	1071	821	728	1499	680	1540	796	771	497	979	1068	1123	1016	466
3aE_NFE2	1974	1772	1896	1927	1929	2670	1426	1446	2710	3194	2030	2483	2977	2579	1244	2362	1058	712	2048	1040	1066	1513	1538	1913	521	440	3641	803	1147	41	69	37	130	295	75	59	98	42	281	31	66	52	122	75	35	74	38	96	94
4dS_FOS	1970	1319	1409	1641	1491	2373	1048	1093	2145	2398	1426	1864	2141	1942	1038	1949	888	516	1675	830	952	1236	1249	1407	388	346	2748	730	898	58	53	55	265	257	67	301	121	74	542	26	171	48	158	142	88	118	110	415	122
2fL_FOS	1962	1442	1542	1782	1633	2295	1165	1138	2316	2613	1771	2011	2337	2127	1062	1992	893	503	1717	868	943	1235	1267	1515	431	375	2945	687	895	6393	7720	4536	12091	7278	10388	9050	11887	7081	11493	4880	12174	6513	8540	3595	7174	9857	8682	9260	2577
4fS_NFE2	1958	1458	1475	1562	1610	2212	1084	1165	2118	2694	1295	2080	2470	2237	1065	1899	764	524	1633	859	1029	1367	1297	1549	389	392	2728	627	893	41	55	36	180	337	73	73	37	39	340	19	78	33	123	139	54	81	38	85	139
3a*_ATF7	1957	1371	1317	1463	1371	2031	1175	1019	1903	2365	1575	1581	2153	1934	992	1734	761	504	1464	738	907	1196	1192	1336	400	283	2640	634	846	55	71	28	128	144	53	57	69	35	192	48	77	37	73	63	43	60	36	116	60
3cH_NFE2	1956	1030	1166	1275	1304	1771	765	906	1842	2018	1274	1562	1938	1670	878	1702	627	463	1358	637	685	1053	1046	1221	384	257	2279	503	764	45	44	26	78	226	56	36	71	29	237	28	59	44	74	107	33	45	88	65	82
5bR_NFE2	1956	1375	1562	1595	1775	2373	1246	1224	2348	2712	1738	2017	2906	2191	1095	2366	868	599	1661	846	849	1306	1239	1539	356	380	2798	665	921	41	66	56	127	421	60	54	101	82	381	45	76	55	112	134	33	52	46	170	218
2aS_FOS	1949	1384	1631	1675	1522	2510	1183	1164	2337	2570	1901	1916	2336	2041	1092	2223	887	529	1810	851	888	1361	1297	1585	462	392	3237	769	997	2185	2354	1141	4044	2539	3135	3038	3628	2059	4168	2119	4617	2896	2570	1198	3586	2898	1988	3014	982
3fN_NFE2	1949	1376	1419	1557	1596	2162	993	1063	2069	2553	1507	1804	2612	2098	1083	2110	813	500	1609	860	900	1383	1224	1487	389	361	2956	653	858	45	49	66	133	666	75	67	94	119	574	23	55	72	181	254	35	66	54	206	199
2cV_FOS	1946	1421	1384	1654	1453	2213	1032	1129	2172	2473	1489	1562	2427	1972	962	1863	889	569	1551	820	1025	1331	1216	1437	396	375	2804	695	901	9008	11341	5627	18836	9287	13932	10378	14985	7792	15744	7627	13646	9337	11381	4615	8788	12631	9542	13726	4203
1gA_ATF7	1942	1358	1369	1525	1517	2439	1078	1067	2190	2502	1924	1869	2175	2055	976	2162	819	506	1669	813	995	1281	1209	1463	393	354	3041	641	832	162	177	158	386	516	250	220	312	183	663	154	293	122	343	250	267	192	133	322	196
4fW_FOS	1938	1323	1433	1610	1388	2270	1181	1046	2243	2575	1730	1684	2353	2003	1004	2054	854	562	1625	798	981	1264	1252	1353	373	371	2804	641	903	2265	2534	1598	4547	2542	3287	3351	3909	2395	3797	2093	4685	2717	2920	1262	3413	2843	2893	3672	983
2fW_FOS	1936	1353	1454	1569	1438	2187	1161	1197	2243	2683	1611	1666	2279	2005	1006	2033	954	518	1764	851	872	1289	1259	1482	444	300	2986	719	974	3327	4264	2218	5506	3425	4493	4594	5013	3552	4949	3190	6720	4088	3733	1716	4778	5947	3479	4770	1570
3aH_NFE2	1936	1470	1612	1772	1795	2573	1216	1240	2415	2999	1637	2082	2855	2408	1193	2485	1019	605	1996	906	962	1556	1445	1736	429	365	3089	760	1044	47	50	30	119	139	88	48	80	64	185	31	65	43	87	107	39	57	67	77	81
3cR_NFE2	1936	1578	1703	1638	1653	2689	1345	1209	2418	2915	2050	2099	2586	2273	1152	1982	906	611	1814	894	1115	1415	1381	1616	457	311	3073	658	1001	42	68	39	122	361	72	69	68	75	283	32	78	50	110	112	40	53	63	154	134
2gL_NFE2	1935	1473	1564	1696	1745	2159	1281	1230	2407	2755	1796	2122	2470	2282	1213	2670	937	595	1777	933	916	1418	1459	1649	390	384	3332	713	1035	38	66	47	126	267	79	88	71	58	343	46	73	35	72	125	43	62	54	113	149
4aL_FOS	1935	1608	1674	1784	1694	2803	1184	1232	2443	2787	1707	1961	2489	2243	1115	2185	966	619	1946	951	909	1260	1525	1669	387	382	3459	759	1025	6895	9401	5988	15559	8744	12960	10042	13540	8135	15384	8016	14352	8385	11575	4081	10255	10752	9112	12285	3867
4fW_ATF7	1929	1237	1384	1561	1451	1814	1108	1200	2030	2572	1695	1884	2111	1899	1001	1922	911	554	1627	798	856	1346	1243	1453	317	333	2703	651	848	89	96	80	276	290	122	130	143	84	336	84	179	74	103	115	127	167	120	188	93
3cA_FOS	1927	1600	1462	1616	1494	2275	1046	1199	2233	2719	1958	2037	2463	2107	1080	2386	910	613	1716	892	979	1333	1311	1494	477	310	2788	686	986	9585	12379	6381	16180	10901	11862	9058	14723	8741	15245	11241	17888	9019	13086	4634	11936	12006	9614	13431	4013
3aC_NFE2	1926	1695	1613	1679	1731	2400	1298	1233	2545	2928	1432	1868	2542	2170	1167	1985	1005	584	1740	941	1043	1488	1490	1699	491	387	3062	663	1004	48	61	34	228	741	63	62	125	133	630	39	54	90	169	186	38	72	47	194	247
1eV_ATF7	1922	1480	1613	1754	1676	2704	1139	1219	2469	2907	1831	2010	2599	2313	1158	2337	1075	625	1758	893	957	1542	1387	1682	430	382	2899	704	1044	558	654	299	976	848	947	921	835	532	1445	505	1138	587	599	360	1108	965	627	840	422
2gS_NFE2	1920	1202	1390	1507	1444	2002	1066	997	2121	2516	1599	1772	2121	1908	956	1823	859	542	1529	753	965	1263	1178	1326	362	316	2701	595	815	49	55	27	99	160	59	51	49	32	211	32	66	39	81	74	38	32	38	57	54
2fL_NFE2	1918	1404	1619	1598	1726	2098	1179	1215	2301	2853	1355	2039	2568	2199	1069	2016	978	590	1742	842	912	1527	1290	1518	374	332	3003	701	915	51	74	42	132	376	68	53	51	76	468	18	64	50	101	134	52	53	79	75	148
4dS_NFE2	1915	1371	1525	1612	1589	1569	1068	1134	2223	2611	1563	1918	2655	2361	1103	1770	896	555	1733	883	828	1347	1201	1486	367	358	2755	683	938	44	61	41	189	228	48	49	69	44	238	26	81	45	62	63	28	41	43	82	69
1eC_NFE2	1906	1286	1336	1432	1474	2531	993	1007	1944	2303	1278	1567	2290	1813	965	2056	815	477	1511	776	865	1342	1179	1373	354	320	2490	576	829	337	249	155	540	1304	371	375	437	301	1474	148	410	301	626	516	475	441	323	673	586
2aS_NFE2	1898	1769	1814	1977	1931	3158	1310	1381	2677	3054	2262	2284	3137	2560	1315	2556	1120	681	1997	1087	1135	1747	1588	1849	442	496	3464	818	1060	68	58	43	134	345	103	45	101	70	253	40	86	53	110	74	49	73	55	74	109
3fH_NFE2	1894	1039	1277	1443	1368	2103	911	927	2006	2311	1556	1590	2079	1695	926	1252	842	519	1438	776	817	1224	1158	1405	388	311	2503	558	846	63	45	35	184	477	55	49	68	134	664	39	57	50	85	282	13	54	64	87	187
3bL_ATF7	1887	1872	1829	1803	1617	2945	1242	1338	2754	2995	1808	2274	2731	2553	1185	2379	1006	630	2011	983	1162	1699	1432	1748	484	337	3396	814	1048	605	875	553	1163	1267	1068	1040	1006	631	1785	551	1937	574	758	391	1179	1102	805	1238	515
4eS_NFE2	1887	1516	1732	1927	1837	2302	1381	1326	2483	3074	1920	2011	2870	2406	1212	2264	1014	703	1873	1035	1119	1599	1498	1876	468	428	3359	735	1164	47	60	39	171	315	55	68	95	68	296	82	88	62	108	130	45	53	56	85	77
3aE_ATF7	1885	1246	1377	1536	1517	2184	1194	1029	2135	2513	1504	1766	2218	1872	982	1721	816	547	1523	791	1095	1297	1129	1378	408	295	2523	608	883	55	67	60	104	172	94	85	64	52	286	46	60	44	128	67	20	71	64	157	54
3gA_NFE2	1884	1347	1717	1530	1669	2292	1353	1150	2426	2744	1677	1987	2484	2267	1047	2126	943	587	1830	868	1026	1530	1330	1660	424	417	2824	662	910	38	64	43	138	275	88	49	71	103	407	35	100	52	121	142	49	51	49	124	110
1dV_FOS	1874	1365	1415	1638	1412	2231	1143	1127	2101	2540	1412	1988	2327	1921	972	2179	842	594	1599	856	904	1278	1227	1439	436	388	2897	620	878	948	1058	856	1484	1445	1786	1403	2063	1024	1866	979	2737	1204	1395	847	1668	1610	1453	1648	664
2eA_NFE2	1874	1467	1677	1732	1776	2851	1484	1375	2390	2966	1741	2077	2780	2408	1276	2078	1005	671	1949	926	1063	1500	1349	1731	564	412	2986	693	1101	48	68	40	104	447	89	66	113	58	242	29	76	27	99	87	41	61	43	100	102
2eA_FOS	1871	1303	1567	1527	1456	2214	1124	1111	2175	2430	1582	1801	2240	1879	1007	2099	820	574	1704	802	954	1400	1226	1479	357	346	2864	711	841	1294	1297	899	2479	1694	2007	1768	2475	1466	2308	1233	2733	1564	1743	904	2002	1321	1614	1563	756
3fC_NFE2	1871	1389	1430	1448	1600	2510	1000	1149	2223	2606	1510	1911	2516	2020	1015	2127	828	525	1625	867	922	1265	1276	1499	378	325	2749	632	950	47	64	47	136	321	92	43	75	94	441	23	57	46	130	172	43	57	26	89	161
1gS_NFE2	1870	1356	1496	1586	1535	2534	1183	1138	2155	2630	1769	1744	2304	2067	1103	1669	806	560	1694	835	1006	1368	1356	1609	460	367	2920	578	873	46	80	60	133	311	67	70	153	55	250	38	54	41	82	149	21	41	41	96	125
4cS_NFE2	1869	1315	1457	1464	1515	2237	1072	1079	2083	2641	1301	1917	2250	1987	1059	1698	799	515	1592	859	915	1197	1233	1477	396	323	2594	597	937	45	64	44	151	415	65	53	107	87	316	28	59	44	154	217	77	46	48	525	158
3cT_FOS	1868	1362	1452	1609	1414	2520	1192	1104	2177	2477	1761	1821	2239	2064	1014	2179	872	547	1626	870	903	1419	1236	1421	396	349	2829	632	891	4698	6259	3386	9276	5589	8987	6601	8480	4627	8511	4928	10758	4651	6963	2860	7217	7448	4972	6574	2217
5aT_NFE2	1867	1240	1351	1527	1540	2284	1058	1008	2082	2408	1453	1520	2117	2019	940	1884	820	505	1577	734	854	1270	1223	1359	376	299	2726	575	848	42	63	33	89	214	80	39	64	62	178	36	61	46	84	66	39	53	54	46	62
2dA_ATF7	1860	1523	1520	1727	1679	2256	1203	1238	2367	2775	1651	1814	2643	2173	1045	2250	970	583	1772	842	984	1435	1343	1511	431	404	2844	693	932	60	82	44	139	213	94	52	77	51	217	44	98	57	111	68	41	56	68	136	79
1dT_FOS	1859	1382	1339	1442	1446	2277	1006	1016	2063	2376	1462	1815	2091	1967	895	2144	801	506	1525	794	798	1253	1141	1402	380	345	2827	652	915	796	1146	608	1468	1517	1399	1238	1479	736	1403	765	1570	1048	805	543	1335	1546	858	1374	568
2eH_FOS	1859	1223	1354	1527	1440	1891	1012	1057	2177	2423	1861	1749	2197	1915	988	1710	877	554	1639	785	910	1349	1221	1406	424	330	2648	657	826	3087	3623	2049	5065	3520	4777	3514	5094	3085	5168	3296	6185	3474	3841	1335	3530	4571	3127	5416	1385
4fS_FOS	1858	1327	1328	1421	1322	1694	1181	952	1952	2289	1350	1606	2147	1834	931	1424	848	548	1521	801	789	1199	1089	1358	328	281	2605	625	842	4745	6414	3181	7262	5687	5406	6397	7583	4542	7929	4322	9194	4364	6360	2475	4310	7463	4841	6731	2185
4dH_FOS	1855	1350	1385	1512	1343	2101	970	1017	2238	2349	1666	1734	2245	2012	917	1823	853	492	1604	784	794	1222	1157	1420	427	350	2702	659	893	88	70	69	222	557	79	115	96	109	331	61	102	80	183	149	29	61	94	143	151
4cL_ATF7	1848	1295	1403	1522	1505	2280	1193	1043	2103	2463	1575	1682	2361	2073	1028	1712	792	518	1531	759	985	1318	1228	1370	329	321	2624	632	841	601	521	323	1224	1190	1049	707	605	381	1053	455	980	700	466	457	641	794	648	1101	333
3eL_FOS	1845	1527	1449	1736	1486	2329	1174	1132	2316	2577	1776	1858	2405	2036	1090	1724	998	579	1772	829	910	1379	1235	1577	409	363	2967	680	966	7347	10618	5139	15297	8350	11107	9553	13300	7990	15136	7124	14559	8296	11526	4372	7987	12266	9628	12581	3663
3aQ_NFE2	1832	1349	1702	1733	1665	2312	1167	1185	2266	2733	1822	1643	2605	2216	1092	1747	850	557	1722	840	889	1300	1306	1619	460	353	3045	624	931	28	70	51	108	208	70	47	52	51	333	30	88	36	79	66	42	40	45	46	71
2aW_FOS	1826	1452	1556	1749	1527	2377	1148	1166	2262	2736	1879	1891	2280	2175	1036	1896	997	611	1745	842	1044	1370	1271	1522	377	369	2953	717	941	1773	1820	1555	4400	2057	3179	3051	2891	2039	2750	1848	3565	2027	1951	882	2463	2634	2138	2500	913
1eT_FOS	1823	1334	1383	1513	1470	1944	903	1040	2036	2400	1433	1587	1997	1909	962	1839	811	480	1591	801	768	1233	1202	1466	339	329	2802	626	911	7295	9374	5255	15631	8739	11260	7440	10776	6818	10298	6080	11515	7193	9325	3736	7624	10086	7858	11904	3757
3dM_NFE2	1822	1415	1581	1682	1656	2316	1183	1133	2360	2770	2004	2027	2409	2069	1136	2291	868	567	1743	899	968	1483	1324	1534	495	334	3043	692	874	44	68	40	109	244	52	61	81	74	354	45	60	34	79	110	62	55	73	66	164
3cT_ATF7	1819	1214	1282	1386	1346	1947	890	1006	1895	2336	1489	1592	2048	1844	894	1605	751	499	1522	799	885	1184	1059	1291	357	285	2453	543	753	208	179	75	353	517	230	261	268	174	672	148	320	179	256	187	236	252	183	445	203
3bC_NFE2	1815	1319	1345	1435	1410	1812	1047	1092	1945	2441	1619	1695	2026	1892	935	1858	795	508	1535	787	926	1214	1141	1350	344	303	2939	550	886	49	110	102	194	366	55	48	55	95	448	32	68	28	82	147	33	40	49	80	160
3dA_NFE2	1806	1426	1546	1612	1678	2028	1236	1068	2120	2571	1585	1795	2348	1988	1056	1785	957	566	1670	796	969	1535	1274	1503	423	336	2721	628	920	39	53	33	103	211	57	69	53	30	132	32	97	69	93	89	34	47	59	86	85
1fS_FOS	1798	1073	1200	1343	1211	1940	1012	884	1861	1996	1308	1584	1963	1778	806	1832	682	486	1331	662	806	1006	1060	1190	386	264	2398	539	712	3923	5199	2958	6535	4731	6135	6063	6655	3828	7288	2917	10090	4346	5010	2023	5949	5477	4259	5826	1585
5bR_FOS	1798	1255	1272	1461	1364	1693	974	919	1870	2227	1579	1376	2127	1658	889	1715	797	443	1459	760	796	1111	1120	1337	334	321	2461	577	766	6454	7535	5148	11395	5822	9513	7329	10522	6231	9605	5608	10703	6187	8749	2844	7431	7495	6476	8379	3014
3dT_ATF7	1796	1647	1710	1798	1712	2404	1323	1302	2495	2984	1965	1981	2598	2364	1070	2457	910	622	1838	955	995	1461	1489	1658	440	404	3246	763	952	80	48	41	104	227	97	50	70	42	327	37	68	34	109	125	55	71	42	72	85
3fT_FOS	1791	1295	1245	1573	1412	1670	1007	1048	1896	2401	1473	1610	2109	1821	951	1748	840	534	1524	684	828	1232	1169	1340	380	283	2581	580	797	7242	9239	5550	14178	8003	8987	8781	13603	5968	13240	5994	13976	7115	9733	3795	8805	9685	8166	12718	3165
4aS_ATF7	1775	1190	1498	1482	1535	2742	1106	1066	2264	2450	1695	1754	2241	1941	972	1818	902	473	1620	771	978	1354	1178	1403	365	344	2677	673	843	89	87	53	143	260	111	109	113	80	378	69	111	63	97	145	73	110	97	110	99
5aW_NFE2	1773	1263	1325	1525	1556	2119	1033	1028	2115	2404	1660	1841	2131	1953	979	1554	714	481	1371	800	874	1283	1133	1410	418	379	2572	624	807	31	65	19	125	181	67	33	52	44	203	31	68	50	78	53	33	41	37	100	54
3fN_FOS	1772	1107	1228	1379	1239	1810	899	939	1811	2124	1387	1601	1857	1704	799	1681	688	463	1380	735	833	1139	1057	1266	317	309	2537	556	761	9693	11368	5687	17425	10299	12285	8375	14389	10128	15267	6545	15407	8126	11833	4225	9684	10195	7993	12507	3812
3aQ_FOS	1768	1074	1234	1248	1167	2172	942	889	1760	2009	1536	1443	1973	1677	734	1797	683	479	1296	614	674	1087	984	1241	370	268	2319	487	699	627	734	430	1419	888	1442	1153	1204	754	1258	790	1724	1112	950	488	1089	1498	931	740	379
4cT_NFE2	1763	1473	1630	1692	1658	2595	1047	1181	2314	2747	1860	1955	2789	2150	1064	1967	929	648	1722	883	1013	1454	1264	1571	353	419	2888	662	943	46	75	42	140	403	63	50	147	43	622	29	71	48	131	160	48	54	59	186	170
2dH_ATF7	1761	1481	1439	1541	1567	2110	1104	1144	2191	2533	1276	1732	2231	2080	1006	2244	797	591	1684	802	1025	1313	1322	1434	436	297	2564	585	889	52	49	25	99	177	60	54	60	37	264	37	101	38	86	126	62	34	32	77	92
2aL_FOS	1755	1169	1158	1299	1161	2440	791	863	1701	1940	1361	1448	1782	1639	747	1571	774	428	1282	651	811	1175	1078	1199	323	303	2175	512	674	5658	5423	3159	9304	5522	10938	4567	8244	5405	7153	3537	8598	4687	5827	2083	5193	7780	4848	8004	2154
3gS_ATF7	1754	1210	1287	1442	1401	1934	1023	926	1887	2197	1746	1504	1901	1718	926	1732	739	442	1417	776	889	1198	1143	1223	327	274	2504	593	761	116	117	67	182	229	129	143	157	145	459	94	181	71	126	138	159	140	130	153	104
3a*_FOS	1751	1275	1313	1430	1283	2263	1010	1009	1900	2336	1444	1536	2114	1816	895	1728	772	470	1509	713	783	1262	1137	1318	342	322	2518	562	808	37	104	34	236	372	57	65	158	54	336	24	54	44	270	169	33	104	34	249	195
2fV_ATF7	1746	1297	1339	1489	1462	1950	1106	1100	2150	2508	1513	1634	2429	1989	938	1650	790	548	1627	800	988	1280	1213	1354	472	301	2932	625	774	366	306	191	658	487	509	590	355	358	627	213	727	395	420	246	382	482	365	578	297
2dK_NFE2	1740	1333	1413	1606	1623	2225	1263	1154	2264	2728	1618	2087	2503	2103	1084	1946	841	530	1754	869	983	1308	1330	1534	410	352	2862	711	949	49	67	30	105	274	61	69	60	55	238	32	71	25	45	77	28	43	47	58	49
3cV_ATF7	1731	1324	1296	1504	1407	2328	935	995	1953	2233	1162	1613	2168	1881	838	1608	697	540	1614	752	929	1114	1112	1396	352	312	2542	546	796	398	347	171	567	527	572	440	447	269	569	154	451	380	308	286	368	464	341	649	257
1cV_FOS	1730	1195	1297	1447	1205	1621	1006	959	1942	2303	1435	1552	1963	1810	859	1613	808	510	1502	671	828	1042	1112	1284	322	328	2369	558	771	13794	18045	11099	29853	18287	18689	18980	28644	16828	28520	13227	30635	17868	20224	8325	15587	20433	16989	25944	7574
2dC_NFE2	1729	1286	1395	1428	1407	1820	987	981	1950	2345	1374	1414	2192	1891	994	1731	814	467	1533	708	897	1253	1111	1438	410	291	2676	614	810	45	49	22	72	308	57	42	77	51	167	28	62	41	123	72	41	47	34	88	60
3eS_ATF7	1729	1329	1180	1374	1274	1822	1066	895	1901	2109	1238	1675	1917	1796	859	1483	687	476	1396	676	826	1118	1207	1282	362	294	2338	555	769	304	415	149	501	704	499	516	476	349	865	241	715	395	588	261	441	522	415	736	259
2gV_NFE2	1716	1451	1551	1655	1729	2291	1356	1174	2359	2707	1651	1776	2468	2023	1116	2313	934	581	1769	897	888	1406	1398	1603	391	376	2994	682	962	28	65	41	112	339	65	89	62	77	391	48	67	44	97	152	52	42	50	109	135
3fF_FOS	1714	1284	1509	1497	1453	2232	1044	1074	2067	2367	1402	1586	2209	1873	994	1851	884	537	1697	778	943	1251	1204	1449	408	369	2746	641	882	7373	8833	6046	13087	10107	11605	9348	13872	8357	13067	6594	16657	8477	10753	3969	9122	11261	7961	13421	3721
3gW_NFE2	1714	1200	1201	1242	1334	1979	880	902	1923	2130	1454	1413	1896	1740	870	1684	746	486	1486	759	728	1288	1044	1236	317	282	2436	561	743	37	49	32	122	297	46	40	58	62	251	21	51	41	93	99	23	35	52	104	57
2fS_NFE2	1713	1398	1527	1518	1507	2502	1072	1107	2135	2330	1737	1934	2413	2010	1023	1833	864	500	1600	831	847	1491	1240	1417	369	357	2763	638	857	44	58	32	178	471	78	52	67	90	437	25	82	38	121	145	42	79	34	82	153
2cV_ATF7	1712	1190	1356	1455	1350	1852	1045	995	1942	2404	1655	1512	2109	1748	930	1913	759	509	1546	746	926	1206	1102	1340	477	292	2574	550	813	447	358	216	733	861	410	656	668	417	1347	338	916	425	398	372	622	615	512	854	415
3gS_NFE2	1712	1356	1487	1457	1533	2310	957	1077	2107	2349	1622	1713	2268	2020	979	1628	806	498	1710	823	844	1204	1169	1431	361	376	2811	616	903	45	77	28	126	278	63	33	75	46	336	38	65	39	68	88	30	49	40	84	131
2bS_NFE2	1711	1058	1288	1442	1396	2024	991	898	1985	2420	1668	1757	2277	1813	959	1449	726	528	1380	709	848	1178	1158	1275	435	294	2483	532	826	42	46	32	129	347	71	51	63	48	250	39	66	68	64	143	36	40	48	76	166
1cV_NFE2	1708	1276	1565	1527	1543	2498	1220	1181	2158	2586	1583	1869	2454	2044	1059	2017	854	569	1636	855	918	1354	1229	1527	457	343	2817	651	954	28	43	34	198	569	75	52	143	114	633	39	62	44	114	228	43	54	59	183	224
1eW_ATF7	1708	1349	1320	1461	1346	2498	1021	1004	1897	2264	1426	1805	2060	1739	936	1703	851	487	1466	803	897	1236	1192	1354	371	347	2677	600	793	116	153	76	245	402	300	191	172	132	498	95	235	129	143	139	142	226	144	250	175
2gA_NFE2	1708	1271	1417	1495	1448	1824	1175	1128	2115	2464	1412	1563	2321	1919	1005	1947	746	490	1594	806	799	1273	1140	1413	407	330	2799	630	908	64	48	33	77	194	62	62	71	55	308	75	75	29	94	101	34	65	47	102	110
3cR_FOS	1707	1193	1247	1510	1293	2202	960	919	1996	2234	1628	1474	2088	1767	845	1798	751	465	1439	743	845	1109	988	1260	369	329	2451	554	825	5405	5918	3041	11673	5614	9468	5837	7900	4809	8081	5016	9857	6155	7516	2382	5568	8280	5499	7555	2556
4fL_FOS	1706	1319	1384	1491	1397	2026	1026	1041	2064	2338	1341	1816	2187	1857	884	1879	796	518	1516	766	818	1239	1158	1444	385	323	2613	604	844	3264	4699	2867	7325	4560	5791	4881	6814	3088	6264	3423	7686	4193	5115	2150	4580	4625	5275	5016	1933
1cW_ATF7	1703	1381	1504	1653	1596	2126	1228	1101	2223	2608	1727	1929	2310	2197	1061	1717	927	555	1581	823	797	1399	1220	1524	426	386	2737	634	865	587	507	357	896	1109	662	766	595	518	1417	389	849	526	667	345	571	551	407	681	464
5aL_ATF7	1703	1227	1410	1477	1447	2413	1051	1073	1950	2575	1552	1762	2417	2071	1038	1856	907	541	1554	861	775	1385	1241	1524	333	321	2884	620	865	334	399	313	551	486	522	525	545	290	764	245	757	426	435	269	415	535	386	458	300
2gL_FOS	1700	1310	1211	1398	1231	2133	942	1034	1896	2382	1717	1602	2147	1736	906	1557	771	501	1440	779	750	1204	1063	1293	374	302	2590	601	805	4059	4876	2603	6564	3726	6457	4593	6942	3668	6055	4127	7236	4373	4575	1741	3706	4983	3598	5643	1714
2aW_ATF7	1697	1404	1587	1617	1548	1993	1055	989	2142	2533	1662	1956	2319	1946	997	2221	844	547	1620	761	977	1309	1193	1478	444	333	2851	602	815	27	57	45	120	214	78	94	96	53	289	50	75	92	161	154	51	72	51	99	76
3fT_ATF7	1691	1258	1461	1471	1445	2110	1055	1048	2056	2372	1643	1604	2226	1937	1015	1731	813	525	1585	747	915	1277	1230	1457	319	338	2473	570	782	564	476	279	806	1006	731	600	542	293	888	376	1027	476	601	384	602	678	615	613	349
2eW_ATF7	1690	1037	1262	1237	1165	1804	942	905	2025	2143	1584	1573	1997	1714	826	1686	742	474	1298	665	916	1037	1019	1177	368	350	2349	493	739	79	76	47	171	197	121	157	120	75	438	68	172	108	127	98	147	227	109	151	102
1bC_NFE2	1689	1214	1353	1455	1448	2229	1035	1043	2104	2406	1911	1707	2377	1912	893	1533	738	577	1545	766	865	1212	1169	1345	430	354	2591	606	870	34	47	46	188	302	66	54	67	46	258	36	50	39	74	107	28	44	29	98	95
1fS_NFE2	1689	1506	1581	1695	1640	2670	1265	1282	2231	2797	1832	1918	2726	2376	1100	2059	797	598	1787	868	943	1435	1312	1642	428	371	3063	699	1030	39	61	42	148	392	103	46	94	65	519	25	79	35	85	100	40	53	67	117	161
1bL_ATF7	1688	1273	1352	1382	1230	2053	905	1009	1863	2296	1247	1571	2073	1637	812	1892	824	451	1475	692	836	1131	987	1214	347	289	2414	544	802	224	263	113	471	741	395	331	240	182	713	152	422	228	306	199	361	345	234	322	193
2gA_FOS	1686	1342	1360	1616	1297	2066	932	981	1940	2282	1807	1823	2068	1802	949	2136	830	538	1554	699	761	1212	1151	1272	389	324	2418	590	847	4323	6224	2830	9787	5115	6980	5576	8205	4468	8444	6055	11577	4824	6981	2200	7200	7326	5444	6318	2600
3eT_NFE2	1686	1089	1425	1469	1462	2195	1030	990	1962	2242	1440	1590	2266	1816	952	1800	796	501	1565	797	884	1150	1145	1311	395	342	2458	588	844	36	50	27	135	527	65	61	74	61	461	41	62	53	91	128	26	45	43	215	129
4cS_ATF7	1686	1195	1175	1254	1255	1932	989	861	1822	2022	1051	1565	1959	1573	849	1846	662	460	1312	660	895	1045	1043	1193	342	255	2177	519	705	772	386	196	824	761	509	550	508	356	985	250	780	469	469	337	751	441	404	652	235
2dK_FOS	1682	1149	1079	1212	1109	2044	746	882	1681	1992	1140	1582	2018	1524	732	1305	724	494	1328	648	583	1013	1003	1111	334	259	2243	518	695	55	112	52	205	388	101	42	115	127	476	36	98	57	178	119	49	109	146	155	157
4dH_ATF7	1672	1303	1310	1401	1333	1620	959	1003	1999	2260	1578	1359	2028	1759	898	1594	711	486	1444	662	841	1163	1070	1292	326	317	2390	562	863	46	44	33	79	131	52	33	62	44	132	32	53	33	65	63	23	54	32	85	80
2fT_FOS	1670	1070	1088	1162	1169	1787	878	901	1634	1892	1301	1346	1704	1626	786	1517	668	452	1311	644	641	985	913	1151	297	244	2262	545	692	10084	10437	6377	15723	9874	15027	10718	13392	7760	13024	7581	16577	9216	11887	3860	9673	12497	10868	14165	3495
2fW_ATF7	1668	1289	1371	1426	1342	2363	1009	1069	2098	2417	1521	1874	2281	2053	980	1905	720	513	1523	761	868	1235	1132	1364	350	263	2599	607	802	144	152	68	340	375	197	169	211	114	436	120	253	110	183	143	189	176	131	221	209
3cA_ATF7	1668	1426	1483	1462	1524	2372	1116	1034	2113	2489	1582	1805	2198	2048	1018	2111	934	596	1622	784	1033	1379	1144	1486	389	367	2672	590	821	306	681	214	643	778	637	585	667	385	870	270	870	397	489	360	810	674	393	559	323
1fS_ATF7	1667	1155	1199	1279	1190	2602	994	987	1756	2121	1312	1389	1897	1743	849	1620	756	436	1326	690	808	1159	1066	1252	337	300	2364	508	719	169	238	100	309	538	323	243	268	154	522	147	264	190	234	234	281	300	185	315	163
4cW_NFE2	1666	1342	1329	1489	1601	2299	1109	1084	2141	2523	1619	1790	2418	2132	1041	2089	786	507	1579	826	890	1357	1298	1495	284	341	2971	603	888	42	48	28	93	274	71	71	65	56	509	36	61	46	134	157	38	33	69	78	116
1cL_ATF7	1665	1323	1381	1596	1452	2138	1180	1120	2191	2433	1667	1986	2156	2008	984	1567	801	573	1621	739	910	1256	1202	1457	359	347	2978	611	896	629	829	427	1165	1356	951	1020	1024	571	1345	757	1483	697	836	381	858	1306	941	1254	547
2bS_FOS	1663	1174	1080	1211	1170	1432	697	947	1783	2094	1342	1440	1775	1582	778	1468	696	452	1343	594	767	1077	983	1140	320	240	2309	548	737	6580	7388	3714	12628	6308	6962	6127	10924	6409	10082	5974	12833	6421	9794	3185	7584	9390	6487	8153	2800
1gV_NFE2	1662	1166	1208	1346	1346	1940	855	919	1922	2225	1495	1472	2016	1670	891	1653	708	505	1389	685	862	1103	1076	1206	227	275	2447	515	798	39	46	49	81	236	62	37	55	71	268	26	59	21	65	62	23	39	42	71	80
3gE_ATF7	1658	1320	1259	1416	1342	2164	1008	1029	1993	2271	1552	1462	2050	1889	892	1648	851	462	1438	707	855	1296	1139	1226	355	325	2406	557	774	551	700	381	1093	823	851	863	1099	546	1199	495	1293	808	632	282	774	802	531	997	331
3bA_ATF7	1656	1385	1372	1554	1563	2339	1153	1075	2130	2650	1609	1968	2481	2078	1075	1747	868	543	1741	876	960	1294	1322	1540	433	335	2735	649	914	920	1170	529	1742	1936	1424	1338	1278	906	2404	943	2375	1136	1127	767	1309	1532	960	1605	658
4cK_NFE2	1653	1204	1252	1267	1453	1574	1099	1052	2007	2379	1340	1660	2132	1942	926	1846	708	537	1386	765	767	1239	1125	1388	323	376	2542	567	838	51	84	39	281	622	46	71	89	35	449	26	58	107	177	197	25	37	94	130	119
2gS_ATF7	1652	1240	1215	1248	1269	1914	863	861	1738	2028	1161	1505	1899	1654	833	1408	639	473	1290	686	799	1005	1067	1174	393	257	2135	530	674	42	52	19	86	122	54	45	45	27	152	29	52	27	64	43	39	36	28	70	42
5bR_ATF7	1652	1139	1245	1302	1308	2001	942	937	1818	2122	1180	1657	2051	1650	819	1565	688	469	1312	691	890	1078	1078	1204	357	278	2235	531	761	398	354	242	555	587	634	600	563	291	726	252	655	404	509	258	379	533	469	384	282
3gA_ATF7	1647	1156	1244	1402	1350	1867	1091	904	1906	2137	1337	1477	2010	1831	906	1715	771	490	1459	697	906	1184	1088	1264	367	280	2425	584	757	162	145	139	402	569	330	321	247	164	567	168	415	182	223	192	308	339	218	376	157
3cV_FOS	1646	1333	1314	1484	1303	1988	1111	1003	2106	2347	1278	1752	2155	1837	955	2197	910	447	1666	782	850	1332	1106	1359	366	296	2555	586	850	6298	8788	4415	13732	6976	10257	8773	9799	7388	10359	6370	13753	6930	9079	3756	10265	10435	8174	12198	3504
3fE_NFE2	1645	1199	1312	1355	1440	1740	1100	1001	1787	2280	1536	1671	2085	1877	869	2020	703	466	1491	774	878	1174	1159	1311	405	339	2471	560	824	44	36	44	179	695	38	90	124	58	521	33	100	56	100	215	31	38	57	253	237
3gS_FOS	1644	1294	1343	1500	1344	2272	894	1023	1994	2262	1746	1702	2169	1951	904	1821	865	483	1466	778	952	1274	1203	1412	354	338	2660	567	834	2931	4223	2265	5810	2870	5851	4059	6099	2720	4668	3509	5974	2979	3904	1722	3853	4011	2601	3984	1546
2bV_FOS	1642	1225	1342	1467	1339	2462	1082	1059	1954	2262	1621	1667	2092	1757	847	1898	855	519	1550	700	645	1243	1144	1367	455	339	2570	599	804	8047	8442	5477	14939	8470	11895	8857	12469	7769	13284	9680	13804	8384	11465	3893	9731	9986	7885	11811	2937
3bC_FOS	1641	1216	1190	1338	1225	1869	791	891	1722	2060	1559	1630	1916	1675	821	1709	792	424	1371	677	709	1127	941	1165	387	279	2248	569	714	6131	7034	4748	12085	5951	9936	5844	10232	6299	10535	5625	12550	6398	7241	3230	7754	10800	5602	9540	2862
3cW_NFE2	1640	1113	1250	1305	1319	1818	863	879	1815	2070	1440	1391	2145	1735	926	1693	667	464	1487	660	780	1118	1072	1226	307	280	2204	521	815	40	40	26	109	196	84	49	50	33	292	28	55	37	139	67	31	43	22	74	67
4cA_FOS	1640	1127	1130	1378	1288	1815	981	870	1769	2108	1221	1449	1958	1646	800	1664	785	460	1378	712	609	1027	976	1258	381	287	2241	528	783	10185	11509	7797	19558	11363	14474	12359	14938	10005	17002	8306	15993	10947	12891	5309	12752	16204	10575	14929	4210
3fW_NFE2	1637	1281	1439	1416	1443	2215	956	1016	1859	2350	1592	1775	2336	1908	981	1779	785	510	1489	809	826	1256	1130	1444	335	306	2438	632	815	28	47	39	114	322	67	34	93	91	472	22	54	46	83	174	43	43	31	119	112
4cA_ATF7	1634	996	1095	1199	1228	2218	973	845	1622	2015	1416	1575	1864	1671	828	1546	696	471	1250	636	799	1055	983	1080	313	261	2162	563	680	728	662	317	814	1200	1360	1062	944	442	1206	503	1328	753	692	501	949	653	688	920	389
2aL_NFE2	1633	1175	1339	1445	1433	2206	1054	947	1929	2383	1364	1528	2365	1920	953	1610	837	543	1501	704	803	1186	1260	1377	349	268	2701	536	832	37	53	27	140	366	64	40	75	50	467	20	43	63	111	122	32	43	53	82	117
1aT_FOS	1630	1201	1134	1336	1168	1413	855	909	1818	2160	1369	1524	1808	1762	842	1648	719	432	1346	615	753	1136	1092	1263	346	301	2329	512	714	3999	7095	2827	8730	4522	6349	5798	8028	4835	7352	4980	8451	4825	6851	2186	5309	5770	5152	7084	2635
1bV_FOS	1626	1251	1303	1559	1397	2316	883	1060	2057	2420	1723	1615	2219	1817	929	2138	776	507	1548	763	825	1268	1151	1331	328	314	2709	632	925	2613	3430	2358	5371	3812	4892	3789	4986	2576	5094	3493	4564	2996	4023	1480	4349	4486	2986	4642	1858
1gS_ATF7	1623	980	1132	1223	1235	1807	838	844	1628	1960	1385	1486	1867	1587	785	1647	667	420	1334	629	763	1038	1081	1166	343	242	2312	487	705	113	128	52	287	382	184	183	179	87	476	125	282	168	159	116	212	170	166	200	224
1dV_ATF7	1622	1238	1241	1299	1374	2428	888	888	1905	2182	1476	1675	1926	1818	869	1820	816	472	1505	754	869	1253	1135	1333	348	266	2580	598	696	67	76	49	175	177	108	105	82	57	430	42	102	55	105	89	78	88	58	105	94
3dA_FOS	1621	1147	1202	1308	1296	1645	937	873	1878	2128	1719	1283	1940	1655	830	1764	813	462	1416	647	666	1106	1076	1253	332	294	2309	561	658	349	517	157	504	631	472	361	640	380	1001	444	556	357	389	258	462	430	338	434	250
4cL_FOS	1618	1354	1366	1618	1440	2180	1116	1077	2064	2496	1730	1745	2132	2003	993	2126	908	550	1608	857	829	1348	1220	1490	340	370	2669	617	853	8746	11469	6954	19083	11023	15109	11186	16841	9214	17308	10181	17604	9486	12745	5223	12500	15750	11868	14933	4330
1dT_ATF7	1612	1158	1109	1222	1279	1826	978	872	1739	2094	1431	1598	1881	1683	840	1547	762	481	1298	615	937	1110	1035	1212	314	235	2326	534	770	43	54	27	175	151	62	69	87	55	191	42	70	80	76	69	38	49	44	55	101
1dC_NFE2	1606	1032	1083	1280	1169	1930	785	842	1592	1905	1047	1394	1897	1580	810	1402	590	434	1224	669	676	981	945	1158	388	250	2151	463	730	38	31	25	74	199	56	31	40	55	152	19	32	28	48	77	25	35	27	47	70
2bS_ATF7	1601	1115	1113	1200	1121	1738	904	879	1718	2075	1495	1378	1789	1690	750	1458	615	463	1335	695	727	1085	1043	1063	243	266	2294	509	678	305	377	219	486	712	524	513	581	274	519	375	701	287	357	255	511	397	310	723	262
3dW_ATF7	1598	1105	1358	1408	1277	2048	1117	878	1901	2204	1665	1641	1986	1850	886	1722	762	486	1419	679	924	1159	1083	1375	387	320	2460	538	804	43	55	61	153	178	59	65	57	34	257	48	84	51	81	65	50	60	57	75	88
4cE_NFE2	1598	857	1012	1058	1056	1820	738	737	1459	1782	916	1392	1807	1377	728	1246	610	357	1078	534	615	864	813	1018	219	235	1813	441	602	25	42	44	100	378	60	34	84	49	260	20	66	32	93	162	12	39	60	84	116
3eW_NFE2	1597	1073	992	1168	1155	2137	825	852	1621	1898	1083	1335	1827	1519	767	1294	558	436	1186	559	613	986	904	1140	311	293	1936	459	688	25	56	23	72	178	73	37	34	27	247	18	102	28	58	51	19	34	34	147	62
3gA_FOS	1595	1326	1345	1490	1380	2165	1095	969	2152	2308	1513	1830	2162	1887	926	1795	885	533	1569	779	903	1353	1141	1459	349	328	2769	630	861	4556	6881	3439	10121	4991	7057	5598	8149	4918	8804	4651	9905	5073	6967	2396	6761	6966	5166	8111	2314
2aS_ATF7	1593	1543	1551	1654	1644	2559	1275	1144	2344	2645	1544	2015	2223	2317	1128	2270	932	582	1733	841	999	1233	1368	1564	405	408	2712	663	900	45	79	26	172	246	67	47	71	71	309	41	78	69	112	135	32	65	53	77	145
3fW_FOS	1585	1130	1261	1411	1315	2318	943	960	1795	2139	1362	1771	1894	1744	868	1625	754	536	1341	727	741	1159	1049	1276	295	275	2483	534	736	4668	5789	3901	11455	5698	11552	6470	7594	4447	9349	5440	11872	5074	5974	2983	7279	7906	5967	7073	2826
3fH_FOS	1583	1119	1201	1331	1168	1884	943	971	1686	2208	1237	1421	1769	1597	814	1840	680	428	1389	642	711	1101	986	1222	362	300	2367	584	708	8660	9436	5677	15082	9131	12248	9505	13795	7100	14033	6120	11757	8111	10696	4447	9679	10850	7928	13272	3631
1aE_NFE2	1582	1413	1358	1462	1545	2016	1037	1011	2137	2462	1466	1993	2263	1919	973	1519	811	534	1526	777	961	1288	1177	1452	354	375	2636	571	819	32	47	31	234	384	61	34	71	71	287	37	102	47	59	166	29	33	41	113	128
1cV_ATF7	1581	1070	1061	1178	1172	1464	810	863	1551	1917	1173	1295	1738	1604	771	1295	651	376	1254	607	730	1084	980	1094	276	268	2150	530	658	795	891	392	1214	1076	795	800	828	607	1530	513	1192	616	1014	414	630	790	632	1063	331
4eS_ATF7	1581	1463	1455	1708	1509	2445	1191	1199	2306	2697	1792	1955	2400	2205	1058	2154	896	562	1561	896	1055	1383	1326	1558	457	350	3008	678	982	45	80	50	235	331	102	111	89	93	349	46	138	65	126	114	81	97	87	104	126
4cK_FOS	1580	1043	1217	1291	1120	1959	816	784	1728	1895	1265	1372	1764	1572	778	1467	678	436	1307	609	773	999	955	1143	273	261	2166	520	753	8246	9198	6408	16224	8436	11620	9145	11650	8169	14444	6998	14068	8426	11398	3951	9084	11695	8662	15108	3842
2fS_FOS	1579	1429	1215	1392	1238	1843	1006	978	1850	2200	1231	1566	1953	1873	848	1735	771	469	1444	695	825	1189	1028	1253	395	264	2413	534	719	6712	9878	4949	10297	7306	9394	7543	11706	5874	11332	5562	11971	6213	8316	3087	7158	9259	6515	9587	2662
1gV_ATF7	1572	1013	1041	1094	1126	1697	833	760	1469	1826	1088	1318	1791	1446	726	1891	740	425	1150	566	628	1122	956	1054	299	290	1977	447	650	193	167	104	328	275	242	272	267	194	397	152	350	210	223	125	380	287	192	230	143
2fS_ATF7	1570	1164	1335	1365	1308	1720	1007	922	1805	2135	1464	1669	1991	1782	863	1727	782	512	1325	685	815	1221	1055	1286	338	316	2393	564	728	284	285	150	434	622	286	451	381	176	713	288	523	306	283	245	475	378	321	514	243
2bV_ATF7	1566	1130	1323	1355	1326	1975	946	908	1844	2338	1314	1645	1934	1767	876	1931	850	518	1396	690	833	1283	1189	1225	320	297	2546	613	786	252	222	147	472	630	393	333	389	146	648	155	587	221	372	227	430	370	259	350	305
3aQ_ATF7	1566	1075	1059	1294	1226	1617	955	880	1677	1970	955	1502	1880	1605	757	1557	678	433	1151	653	744	953	974	1165	302	254	2189	486	718	194	240	86	240	293	171	241	184	105	389	95	281	170	147	157	185	274	147	234	128
4gT_NFE2	1562	1198	1236	1248	1250	1776	971	992	1867	2150	1526	1473	2043	1751	870	1559	725	464	1393	718	877	1115	1108	1249	411	276	2309	482	781	35	54	25	200	232	60	31	52	54	266	36	58	44	77	125	25	52	41	67	80
1bV_ATF7	1561	1188	1340	1480	1432	1894	1021	956	1892	2208	1535	1655	2116	1781	907	1506	755	485	1438	740	761	1193	1132	1346	315	306	2314	514	770	228	186	174	477	473	263	312	305	167	527	242	386	214	322	193	250	344	240	561	220
1fV_ATF7	1561	971	998	1096	1050	1675	813	764	1455	1827	1017	1176	1580	1564	710	1069	579	428	1157	573	672	843	915	1036	295	231	1798	445	592	104	91	61	204	348	158	126	132	99	377	72	137	94	290	177	133	149	55	148	125
2gS_FOS	1560	1124	1210	1315	1179	1637	810	896	1703	1994	1043	1402	1811	1600	822	1518	682	475	1206	700	703	1017	926	1182	340	294	2120	503	803	34	45	26	139	367	37	33	115	103	272	18	49	29	107	102	22	51	61	81	103
1cT_NFE2	1559	1134	1184	1402	1418	2114	984	984	1870	2348	1325	1656	2125	1850	974	1554	733	425	1465	709	677	1193	1061	1330	361	304	2695	617	721	44	82	33	176	765	62	48	60	62	662	38	79	45	139	259	32	43	116	191	303
3aH_ATF7	1558	1307	1361	1495	1494	2056	1115	1132	1891	2398	1632	1770	2091	1942	1008	2005	871	537	1574	749	830	1296	1225	1393	409	299	2734	606	829	171	208	94	343	336	264	276	223	163	352	115	391	197	216	133	254	246	197	347	176
2eA_ATF7	1557	1144	1327	1453	1369	2422	1100	1097	2051	2372	1802	1887	2084	2065	1066	1726	814	543	1521	834	944	1209	1214	1370	342	315	2574	652	867	201	277	243	651	399	506	550	467	286	583	369	1008	367	406	188	423	572	309	667	225
4fL_ATF7	1548	1467	1266	1466	1438	2285	1013	999	2029	2452	1321	1727	2060	1946	968	1713	749	529	1556	749	886	1207	1211	1409	379	325	2780	637	845	173	196	127	543	1109	360	231	294	176	494	146	347	167	291	227	267	218	209	305	217
1gS_FOS	1546	1175	1278	1339	1232	2327	1002	1020	1871	2188	1379	1578	1958	1735	843	1605	703	475	1384	690	950	1074	1062	1233	363	278	2537	507	781	4561	5844	4240	8581	5071	8796	6641	7909	4506	9236	5073	11137	5267	7537	2855	5940	9200	4990	6276	2331
2bW_NFE2	1545	1048	1195	1134	1177	1534	940	860	1687	1996	1291	1402	1882	1445	828	1338	684	437	1307	647	639	1091	952	1206	327	248	2139	435	675	36	30	34	63	127	44	36	42	40	256	26	44	41	63	60	21	43	49	91	123
1cT_FOS	1543	1275	1121	1287	1169	2028	853	874	1866	2008	1573	1703	1957	1605	792	1428	721	456	1339	649	776	1102	1008	1193	331	278	2400	563	710	10035	17023	8242	25485	13513	18911	13604	18262	13824	23454	13166	27859	14560	20085	6058	12029	19065	15218	19187	6578
2dE_FOS	1543	1115	1073	1210	1090	2060	815	827	1638	1861	1389	1248	1729	1510	708	1317	699	434	1268	629	705	1048	955	1122	330	232	2146	455	658	52	82	30	284	358	64	94	76	51	334	45	78	47	84	140	22	78	142	76	106
2dW_NFE2	1543	1230	1198	1338	1338	2076	870	935	1783	2211	1264	1528	2002	1779	895	1740	737	493	1383	714	942	1172	1064	1218	363	282	2504	503	775	29	43	20	54	146	58	42	50	25	139	29	59	42	65	61	39	36	32	58	31
3cR_ATF7	1542	1234	1312	1319	1342	1889	1102	917	2014	2288	1409	1482	2101	1816	924	1536	736	478	1412	716	939	1152	1093	1330	304	281	2307	613	736	186	220	119	478	676	276	407	266	210	587	150	317	215	340	234	259	377	187	352	267
2eW_NFE2	1540	1136	1258	1358	1397	2190	924	964	1983	2291	1131	1527	2175	1761	914	1734	719	510	1369	742	829	1323	1070	1300	351	316	2433	532	754	30	39	26	96	161	71	55	59	34	134	22	40	28	78	78	23	59	32	55	61
3dH_FOS	1540	1031	1203	1299	1124	1538	790	826	1594	1923	1251	1383	1606	1584	757	1629	695	483	1225	583	726	1072	1011	1167	264	264	2274	477	615	52	74	41	112	342	191	66	110	113	390	42	105	78	227	125	53	91	113	117	155
5aT_FOS	1540	1056	1146	1244	1153	2022	848	941	1744	2009	1362	1407	2001	1663	801	1651	612	455	1332	674	684	967	1008	1154	339	266	2258	582	689	187	187	179	344	568	327	236	382	356	612	247	416	374	289	223	427	355	327	252	272
3aC_FOS	1538	1158	1293	1323	1222	2138	912	882	1781	2087	1218	1609	2012	1655	850	1801	677	460	1353	725	719	989	989	1152	392	262	2294	504	746	13541	13831	8843	23286	13724	16986	11814	18511	10203	18472	9265	23795	11181	14442	5745	14031	13978	11823	16577	5423
4gR_ATF7	1532	1063	1183	1190	1180	1720	832	938	1754	2062	1400	1515	1758	1744	821	1472	746	471	1274	664	711	1133	1000	1066	274	258	2253	509	717	111	127	52	144	446	139	139	176	121	559	120	224	78	215	188	124	154	134	141	112
3aC_ATF7	1530	1204	1201	1177	1258	1758	917	856	1736	2103	1525	1452	1886	1698	834	1557	751	463	1266	656	855	1206	973	1165	258	272	2267	463	694	41	105	47	393	713	66	62	179	100	1107	67	82	53	209	340	53	75	153	105	228
2bA_FOS	1529	1314	1330	1405	1411	2365	997	1024	2081	2378	1447	1625	2293	1815	928	1782	820	531	1618	761	866	1249	1136	1419	387	350	2695	651	813	9754	15193	7957	23881	13367	18584	14260	20772	11473	22717	10436	21735	13614	16462	5614	14214	16351	14819	18815	5465
3gW_ATF7	1529	1083	1081	1117	1098	1675	776	765	1451	1858	1167	1139	1668	1480	741	1468	616	420	1170	582	692	930	821	1049	259	283	2241	448	575	93	84	53	310	424	123	122	104	59	509	53	122	75	87	131	90	100	85	141	154
1fA_ATF7	1524	1288	1308	1500	1406	2197	1025	1031	2106	2328	1450	1603	1979	1836	903	1842	686	545	1481	744	839	1192	1170	1309	393	345	2343	566	816	259	337	168	745	588	431	401	480	297	898	203	704	333	364	218	427	655	403	384	255
4gR_FOS	1516	1208	1304	1470	1313	2084	1042	888	1982	2265	1487	1455	2079	1830	843	1522	774	503	1434	748	860	1120	1104	1273	397	310	2538	556	813	4161	5368	3178	9085	4955	7638	6229	8417	4509	7839	4858	8369	5607	6220	2555	6269	7700	5047	6276	1884
1bW_NFE2	1513	1297	1227	1349	1391	1430	958	941	1894	2197	1613	1444	2221	1785	968	1862	752	490	1475	679	736	1126	1049	1315	289	348	2430	602	790	44	56	52	269	228	46	41	61	42	304	33	45	33	68	97	28	57	39	54	61
3dW_FOS	1513	1142	1230	1427	1137	2294	898	881	1814	2060	1529	1369	2015	1562	765	1634	767	463	1470	691	765	1170	973	1202	291	315	2309	586	742	56	75	69	302	686	140	62	228	177	491	277	108	166	104	166	91	142	83	306	140
3eL_ATF7	1511	1390	1330	1454	1373	2223	1092	1063	2066	2374	1602	1682	2136	1848	940	1386	804	544	1537	708	891	1133	1141	1378	372	313	2678	587	811	441	736	336	855	944	877	843	804	508	1123	568	1153	523	563	386	550	713	661	907	365
1aL_NFE2	1509	957	1021	1027	1039	1433	750	784	1473	1790	1202	1405	1809	1547	726	1497	579	406	1110	541	659	909	822	985	279	241	1800	418	694	28	46	36	71	348	25	46	98	59	264	16	72	29	83	121	30	43	22	66	85
3eT_FOS	1503	1029	1141	1287	1214	1894	817	915	1825	2092	1366	1358	1806	1656	804	1444	805	427	1370	665	781	1078	1026	1201	331	279	2297	515	745	6738	8290	4752	11751	6665	10906	6699	11309	6950	11451	6493	11542	6710	8146	3561	8003	7792	6712	10728	3047
1aE_ATF7	1500	1031	1178	1240	1143	1863	959	879	1702	1956	1292	1308	1817	1531	792	1410	666	404	1189	691	772	1067	936	1099	299	276	2066	527	662	229	233	96	438	371	500	381	346	219	429	253	523	254	339	271	292	389	455	336	259
4fS_ATF7	1499	1131	1307	1330	1342	1687	1003	981	1935	2325	1476	1460	1778	1807	843	1633	801	484	1389	725	817	1174	1082	1357	326	273	2657	562	758	165	155	90	372	441	262	249	268	115	517	144	395	144	294	164	222	274	208	357	170
3aK_FOS	1496	1084	1012	1221	1140	1718	856	813	1574	1900	1070	1243	1646	1431	687	1624	611	405	1270	610	699	905	918	1118	239	256	2060	527	638	4049	4868	2328	6865	3803	4774	5009	5420	2922	6626	3062	6058	3567	4389	1751	5144	4990	4396	5174	1642
1fV_NFE2	1495	1227	1252	1250	1370	1759	834	850	1656	2115	1306	1406	2123	1647	877	1504	746	374	1404	738	739	1092	1090	1346	348	285	2349	527	765	32	57	31	171	172	47	38	47	59	315	60	40	31	56	138	36	58	32	95	64
3cW_FOS	1495	1223	1217	1308	1257	1886	1002	955	1811	2066	1314	1611	1963	1706	882	1659	720	426	1432	665	832	1153	1012	1234	340	307	2426	531	750	1485	1322	762	2326	1401	1778	1515	2134	1331	1840	1179	2914	1744	1927	715	1654	2160	1489	1841	690
3aK_NFE2	1489	1088	1341	1434	1443	2149	985	966	1911	2335	1341	1593	2365	1739	932	1889	778	519	1486	719	769	1190	1065	1323	339	315	2499	589	884	31	36	38	153	288	84	43	64	68	443	21	68	49	86	77	33	45	38	84	85
3dV_ATF7	1487	1299	1420	1479	1484	2429	1146	1060	2072	2300	1373	1710	2238	2044	980	1976	855	561	1584	829	900	1274	1204	1417	399	304	2583	664	881	29	51	46	132	183	63	55	96	37	247	25	77	57	74	79	29	62	36	62	45
2cH_NFE2	1484	934	1112	1120	1149	1264	900	762	1675	1895	1218	1313	1841	1555	803	1261	619	385	1163	648	662	996	946	1107	317	249	2133	493	703	41	34	27	198	313	40	46	118	60	239	20	62	45	155	210	22	42	38	59	135
4dS_ATF7	1483	1127	1252	1274	1251	1840	949	973	1888	2122	1420	1531	1923	1667	807	1769	642	469	1419	708	765	1057	1013	1249	320	299	2428	531	661	27	60	25	100	102	56	41	55	23	191	26	74	33	117	64	33	31	27	63	52
1eC_FOS	1482	1082	1070	1337	1132	1493	809	860	1540	1914	1184	1370	1803	1526	733	1557	650	389	1183	629	633	931	959	1170	291	286	2085	486	661	17348	21196	11411	42610	20794	20290	18288	29690	16100	32369	13199	27546	17492	24665	9962	18353	22722	15958	26320	8436
3cQ_NFE2	1481	1199	1237	1289	1258	1737	898	974	1849	2098	1181	1465	1850	1717	834	1319	720	444	1351	711	746	1174	997	1286	328	264	2436	519	770	36	63	45	201	322	40	38	42	61	421	91	62	28	108	201	22	47	35	79	108
5aW_ATF7	1474	893	1092	1145	1170	1485	788	840	1535	1859	1070	1301	1724	1540	728	1553	610	446	1214	613	626	1099	944	1153	234	235	1857	512	614	52	42	51	139	147	57	72	62	47	172	30	45	45	76	55	54	61	59	66	44
4aE_NFE2	1473	1100	1216	1198	1205	1856	786	879	1741	2023	1258	1453	1948	1764	901	1492	716	461	1289	698	762	1163	1017	1236	331	280	2442	490	738	32	45	35	72	203	49	34	47	50	121	19	59	28	62	50	21	34	42	82	37
3aM_NFE2	1469	967	1087	1189	1137	1453	777	813	1721	1897	1292	1357	1852	1507	699	1387	626	436	1218	623	780	958	927	1089	302	214	2139	441	632	34	43	27	75	227	43	31	52	38	312	21	52	34	55	80	15	42	27	70	87
3dM_ATF7	1468	1102	1114	1215	1275	2156	925	921	1785	2042	1564	1410	1780	1626	788	1724	657	430	1348	688	794	1069	981	1156	338	226	2144	498	671	50	79	48	216	307	129	99	116	74	249	53	142	72	113	99	79	85	82	115	77
1fW_FOS	1467	962	1186	1328	1141	2087	870	929	1758	2069	1246	1330	1860	1607	754	1820	698	426	1312	675	747	908	1024	1117	260	277	2338	514	701	2589	2729	1887	5864	2909	6702	3806	5184	3033	5302	2636	5935	3526	3487	1501	4275	4495	3591	5392	1453
2eW_FOS	1464	1228	1200	1287	1141	1916	803	811	1693	1979	1483	1423	1941	1622	828	1472	677	432	1297	645	726	1120	1009	1209	387	281	2386	498	687	180	173	77	231	469	246	237	218	246	660	141	484	239	271	288	239	193	191	335	173
4dT_NFE2	1462	1029	992	1154	1172	1618	820	802	1525	1859	1275	1291	1668	1488	784	1497	620	410	1198	637	585	989	906	1103	298	251	2192	467	644	45	38	14	84	91	52	40	37	21	204	25	38	42	52	43	19	38	38	70	55
1bC_FOS	1461	1097	1130	1198	1213	1837	781	768	1736	2016	1265	1434	1789	1630	771	1569	723	411	1322	646	644	1046	948	1180	344	254	2216	498	682	2976	4828	2669	6548	4122	5334	4169	5788	3078	6097	3665	7218	4089	4174	1504	4395	4549	3450	4045	1356
3fH_ATF7	1456	1143	1191	1219	1178	1819	913	766	1744	1998	1272	1465	1862	1654	850	1522	677	461	1295	675	884	1032	1085	1199	373	242	2265	469	733	483	447	244	899	867	632	515	603	335	936	506	835	460	490	292	678	651	500	760	381
4gL_NFE2	1456	1229	1220	1216	1258	1845	807	863	1674	2083	1344	1411	1996	1672	818	1834	699	448	1287	704	820	1121	911	1254	325	284	2426	528	751	32	41	28	118	272	88	37	70	46	371	19	48	62	91	99	37	66	29	67	85
1eD_NFE2	1455	1016	1011	1079	1084	1514	716	816	1533	1829	1200	1441	1846	1446	728	1281	539	373	1147	619	710	910	916	1105	275	236	1921	473	645	30	37	27	76	223	41	36	129	78	279	29	71	32	40	97	22	30	42	65	42
2dW_FOS	1452	1011	1091	1294	1084	1487	903	841	1599	1822	873	1396	1720	1429	788	1505	689	426	1233	648	686	968	928	1091	237	256	1934	510	677	45	41	62	183	300	47	64	75	83	342	29	166	49	203	130	53	85	212	176	85
4gT_ATF7	1445	1023	877	954	959	1363	654	778	1371	1535	1104	1075	1431	1299	603	1467	502	355	961	510	607	756	805	906	233	212	1805	369	542	184	220	131	412	678	208	326	191	187	473	136	307	212	234	204	267	245	189	235	255
2bH_NFE2	1443	990	904	1046	1006	1733	764	737	1466	1622	936	1098	1598	1322	743	1272	586	380	1085	536	638	891	903	1008	260	247	1873	440	612	35	50	51	82	233	55	39	52	36	253	28	46	24	78	72	17	111	28	63	107
1fV_FOS	1442	1031	1090	1191	1047	1538	777	757	1608	1858	1293	1344	1665	1449	667	1446	655	439	1150	616	667	933	960	1012	286	248	2233	487	678	2301	2887	1709	3627	2483	2447	2922	3671	1763	3452	2193	4661	2806	3232	1240	3248	3308	2910	3900	963
2bW_FOS	1434	950	1047	1119	948	1516	798	787	1552	1792	1282	1274	1740	1364	741	1237	599	408	1266	619	603	979	838	1046	276	228	2240	435	627	2298	2045	987	3628	1961	2638	2231	3674	2022	3268	2151	3415	2349	2030	1244	1906	2848	2303	2652	905
2aE_FOS	1433	1142	1146	1320	1201	1870	881	888	1697	1853	1198	1345	1799	1497	811	1797	683	449	1329	643	730	1097	923	1180	387	293	2380	483	700	200	233	117	543	962	258	247	230	154	611	367	343	249	468	224	278	278	227	399	235
4dA_NFE2	1433	1044	1063	1161	1198	1645	889	832	1627	1932	1279	1333	1843	1591	737	1565	607	422	1179	665	672	958	915	1192	315	213	2049	517	675	37	47	24	59	87	53	54	50	40	167	19	62	22	59	45	31	32	33	66	35
3eT_ATF7	1430	920	1022	1084	1124	1861	732	867	1617	1875	1093	1215	1646	1452	746	1624	656	425	1159	611	660	998	898	1012	335	201	2002	444	644	390	431	190	791	797	696	524	499	564	1116	499	574	551	561	405	867	531	429	631	285
4gL_FOS	1430	983	1044	1081	1017	1897	685	705	1429	1793	978	1308	1576	1275	700	1184	599	355	1065	551	579	903	854	972	266	219	2065	380	598	4579	6209	3318	10251	5096	7395	4830	6002	4584	7095	3714	9266	4562	5074	2534	4770	5749	4505	5516	2052
1eQ_NFE2	1429	979	1105	1105	1201	1297	824	893	1620	1979	1221	1402	1750	1526	858	1369	638	382	1288	627	533	981	809	1152	281	239	2261	458	683	41	43	28	196	317	38	53	110	48	264	22	53	28	132	95	21	51	32	86	83
4aE_ATF7	1429	943	974	1032	1055	1782	769	737	1500	1676	1098	1369	1509	1390	705	1545	615	367	1143	578	740	799	849	914	310	199	1972	449	622	51	36	25	74	157	59	39	53	37	140	29	75	35	72	64	34	48	53	56	69
1aT_NFE2	1428	1337	1419	1369	1430	1712	1143	1048	2031	2230	1542	1553	2137	1829	937	1645	727	497	1422	736	811	1187	1116	1367	380	370	2678	526	819	31	41	44	168	349	46	48	73	42	271	35	55	33	102	94	29	47	39	129	125
5bL_FOS	1428	1031	1105	1207	1023	1433	720	724	1547	1792	937	1203	1652	1448	728	1474	640	392	1253	601	721	934	851	1024	285	243	2074	486	610	3442	4958	2516	6839	3458	5024	4236	5657	3268	5203	2076	6140	3146	3972	1398	4204	4448	3052	5454	1415
3aI_NFE2	1424	996	1040	1059	1077	1731	739	795	1399	1685	1055	1106	1592	1398	734	1269	603	338	1184	528	693	895	906	987	265	208	1872	454	671	31	35	34	134	367	51	46	110	68	472	22	47	29	59	101	24	48	48	185	185
3aD_NFE2	1421	1008	1150	1241	1226	1254	1023	841	1589	2005	960	1695	1727	1472	868	1708	623	450	1304	607	621	968	905	1173	281	229	2043	504	707	20	42	24	71	85	44	51	48	50	145	23	54	34	56	43	35	38	26	100	57
3bE_FOS	1418	919	888	961	906	1560	653	692	1325	1582	1009	1016	1504	1242	578	1191	523	338	1093	512	562	848	852	899	237	263	2022	445	614	10341	9811	6538	17016	11238	13640	9021	14095	8583	17938	8216	14666	10050	10859	4133	9624	11934	10804	13739	3820
4c*_NFE2	1417	961	1118	1167	1133	1836	916	831	1680	1877	1477	1412	1730	1535	782	1454	625	440	1097	614	638	893	918	1126	295	277	2144	503	727	35	32	26	69	173	66	40	59	29	176	24	39	31	50	47	24	45	26	50	59
2gV_ATF7	1414	1174	1111	1399	1185	1872	925	868	1929	2109	1647	1480	1941	1592	781	1697	703	443	1381	687	699	1058	1055	1235	260	282	2341	526	698	264	287	180	529	615	356	390	372	165	664	301	344	307	295	193	494	368	292	468	166
1aT_ATF7	1411	972	1003	1115	1189	1936	867	827	1539	1851	1178	1336	1661	1512	702	1466	617	392	1242	614	747	991	948	1054	290	242	1879	459	678	106	127	75	348	253	258	247	229	137	464	190	248	141	290	177	203	239	150	245	136
3fC_ATF7	1411	941	1019	1130	1153	1837	972	859	1610	1895	1243	1258	1773	1523	842	1528	600	417	1311	613	774	993	909	1063	224	258	1850	457	674	295	363	166	599	672	495	526	569	309	927	252	499	252	317	254	432	360	462	433	338
4c*_FOS	1411	901	893	936	889	1521	666	571	1368	1559	1044	1106	1350	1227	641	1181	545	289	1045	474	567	803	761	838	218	254	1575	419	593	30	54	58	159	289	61	85	99	53	296	96	82	17	88	126	27	52	97	140	47
3bF_FOS	1409	975	1017	1069	1027	1367	795	709	1457	1693	1050	1166	1557	1416	677	1356	612	450	1200	576	538	841	842	1016	263	206	1924	417	616	4564	5998	3319	7233	4116	7504	5284	7530	4068	7588	3816	7707	4944	5643	2460	5258	5845	4078	6844	1812
2dC_FOS	1408	1099	1190	1289	1156	1632	1002	839	1749	2039	1130	1340	1676	1567	766	1713	681	433	1429	623	792	1117	1052	1163	335	302	2285	527	795	113	118	97	283	572	119	196	226	88	431	54	218	129	141	268	188	222	127	197	219
1dC_ATF7	1406	665	883	928	895	1505	671	637	1247	1477	879	1167	1520	1276	580	1352	502	357	916	480	560	771	824	869	250	192	1619	405	498	43	39	33	107	159	69	50	81	30	163	19	106	27	98	137	37	18	45	50	44
2dE_ATF7	1404	994	933	1105	1053	1697	759	803	1586	1775	951	1218	1667	1331	709	1255	609	434	1094	543	828	1100	918	972	295	199	1938	419	579	32	42	28	80	112	66	41	46	24	128	22	42	31	104	29	20	42	32	56	42
3fC_FOS	1404	968	1181	1322	1147	2134	867	937	1619	2025	1335	1486	1777	1620	845	1694	715	428	1400	710	703	1034	1031	1162	347	290	2052	554	726	5625	6824	5684	11497	7476	11414	7328	12818	6077	10681	4851	12784	5997	8373	3871	8773	9933	7607	8609	2997
3fW_ATF7	1404	1119	1198	1318	1227	1872	913	918	1771	2034	1578	1485	1923	1496	787	1492	685	427	1307	659	732	1177	1018	1159	312	272	2257	517	752	248	237	145	345	563	394	293	372	334	624	197	594	248	330	232	413	354	200	641	211
4aT_NFE2	1404	883	1047	1056	1159	1457	804	873	1591	1985	1258	1498	1768	1499	740	1507	654	415	1200	632	726	990	949	1154	327	227	2088	454	699	51	54	30	86	215	66	74	55	22	201	47	91	81	52	62	51	56	71	111	54
3bF_NFE2	1398	1046	1148	1194	1210	1846	856	814	1697	1915	1253	1377	1881	1557	769	1790	633	398	1276	666	744	1012	990	1123	314	265	2309	513	705	31	29	47	87	302	42	42	85	63	318	25	39	184	150	151	29	35	28	66	110
5aE_NFE2	1394	993	1006	1141	1110	2030	823	763	1667	1737	1369	1104	1609	1511	783	1371	590	439	1232	615	600	890	812	1099	257	240	1972	450	632	35	42	18	65	138	58	48	41	40	142	25	36	25	53	49	22	42	20	47	37
1fW_ATF7	1391	956	1105	1214	1152	1784	910	903	1602	1949	1401	1329	1729	1576	746	1539	614	444	1196	638	614	980	1017	1143	337	223	2159	474	670	122	104	56	244	474	203	185	147	97	392	150	199	103	225	174	176	147	135	195	171
4fN_NFE2	1391	752	979	1179	1111	1482	829	782	1370	1853	1093	1285	1663	1486	750	1220	597	349	1189	577	794	880	858	982	251	225	1879	469	624	47	27	22	107	244	31	52	44	55	248	21	91	25	119	79	22	38	26	69	88
3cN_ATF7	1390	775	857	842	835	1527	515	650	1105	1363	967	1099	1215	1080	565	1189	509	304	893	458	528	728	704	831	187	160	1491	355	516	133	102	60	193	263	200	107	96	101	399	55	261	107	211	108	177	145	178	175	101
1bW_FOS	1386	1056	1046	1151	1126	1645	796	733	1528	1843	1069	1298	1764	1488	651	1362	709	399	1247	621	596	1016	922	1090	291	231	2256	483	669	2738	3300	1915	4706	3482	4381	3420	4320	2241	5191	2598	4922	2914	3147	1179	3240	3879	2595	3823	1456
2dE_NFE2	1385	1256	1249	1420	1396	2253	1019	1019	1947	2285	1625	1542	2311	1927	920	1830	791	508	1499	784	793	1167	1182	1364	368	295	2520	574	830	19	55	19	99	145	62	41	57	33	192	36	60	42	46	66	30	43	23	61	65
4aT_ATF7	1381	743	1064	990	1019	1384	787	702	1401	1654	1207	1024	1419	1409	622	1467	602	371	1171	587	705	902	859	1029	264	236	2037	401	566	63	61	34	147	146	67	66	69	43	243	38	60	46	95	55	59	59	51	83	62
4cT_ATF7	1380	1232	1043	1259	1131	1860	867	848	1733	2025	1272	1379	1677	1661	830	1835	676	474	1269	654	849	1165	1096	1237	342	295	1990	547	738	260	574	186	540	664	627	564	517	278	1171	389	958	394	392	236	804	460	451	734	269
3dM_FOS	1379	1344	1260	1454	1361	1972	963	963	1867	2188	1587	1495	2115	1871	826	1649	834	427	1476	687	784	1249	1028	1277	371	294	2685	592	790	2050	3326	1637	4381	3153	4724	3648	4434	3302	5181	3221	5135	3361	3290	1200	3436	4441	2619	4831	1207
4aE_FOS	1378	954	1059	1251	1045	2340	737	803	1485	1769	951	1157	1565	1447	705	1796	616	394	1308	550	645	938	877	1059	273	223	2036	487	664	248	247	82	543	632	507	468	523	315	776	300	669	212	431	270	613	444	339	520	304
2aE_ATF7	1377	1048	1228	1207	1246	1316	884	874	1630	1963	1227	1653	1725	1656	755	1705	638	416	1228	613	666	1065	914	1161	331	226	2247	490	667	34	52	39	114	138	42	34	63	51	226	37	84	45	120	57	39	41	24	85	69
5bL_NFE2	1377	1019	1179	1218	1305	1560	940	941	1770	2056	1308	1304	2126	1754	805	1231	728	501	1241	663	689	1092	991	1172	314	306	2372	479	742	40	39	38	149	273	47	43	65	48	179	32	44	32	97	79	22	31	38	101	134
5aA_NFE2	1376	877	886	921	1090	1713	665	723	1410	1647	1186	1213	1572	1327	630	1234	559	343	982	540	596	789	767	923	288	224	1730	379	548	29	37	26	83	109	51	27	39	30	124	26	36	32	101	52	20	31	26	48	38
4cW_FOS	1373	1288	1250	1376	1322	1834	890	902	1865	2257	1463	1485	1977	1684	868	1661	815	448	1493	714	824	1150	972	1254	342	321	2536	619	807	3826	6210	3084	11356	6700	8379	5649	9027	5067	8884	5418	9208	6152	7099	2328	5839	8653	6198	7992	2288
4aY_NFE2	1371	1021	995	1007	1116	1481	751	743	1508	1698	1274	1362	1757	1360	705	1256	564	361	1163	577	644	889	851	1010	262	251	1950	452	590	27	30	22	127	144	46	34	93	27	176	16	45	35	44	96	17	64	24	39	50
1eT_ATF7	1367	1130	1074	1092	1233	1665	890	833	1822	2071	1319	1352	1847	1692	821	1501	633	439	1268	646	710	1114	989	1192	311	243	2158	533	745	118	246	102	357	436	258	256	265	190	779	171	238	219	309	207	362	272	241	318	309
1fT_NFE2	1367	986	1131	1281	1323	1401	983	801	1753	2004	1388	1272	1806	1785	835	1463	739	452	1307	632	688	1186	1003	1205	319	296	2281	525	752	44	47	32	101	385	42	37	73	32	256	16	48	46	67	107	31	35	35	97	110
4cS_FOS	1366	1318	1257	1450	1244	2038	917	1015	1967	2279	1195	1544	1977	1693	944	1668	810	544	1458	727	867	1133	1094	1246	346	311	2462	615	772	6888	10248	5850	16243	9099	10646	8232	12235	7789	15084	5959	15389	9034	10602	3609	9954	11206	9181	10340	3593
3dH_NFE2	1364	1195	1254	1267	1317	1791	881	936	1889	2229	1573	1645	2202	1644	873	1771	696	437	1354	716	772	1080	1054	1319	318	280	2656	502	771	21	57	28	90	153	43	48	63	34	115	33	51	34	77	69	32	37	23	51	28
4fV_NFE2	1363	923	1235	1291	1267	2012	867	874	1812	2173	1453	1514	1865	1669	934	1274	631	429	1360	713	702	1119	1017	1204	282	286	2150	502	665	24	35	28	122	240	49	30	44	32	224	35	52	22	65	96	18	36	32	63	100
5bW_NFE2	1362	905	1178	1265	1192	1609	940	741	1536	1861	1431	1168	1612	1597	797	1496	620	405	1298	643	735	931	913	1112	274	253	2026	497	699	28	26	21	130	218	47	42	203	41	166	39	51	41	67	86	18	46	74	88	117
5bW_FOS	1358	909	980	1024	949	1863	614	703	1417	1633	997	1110	1482	1340	670	1415	535	349	1012	499	615	768	840	993	283	234	1716	395	601	4391	4183	2217	5395	3557	6693	3913	5676	2998	5810	2991	6208	3772	3466	1690	4320	4918	3676	4964	1798
2gM_FOS	1356	806	886	1081	914	1567	601	729	1321	1588	957	1172	1588	1265	676	1359	551	333	1092	527	532	928	786	927	320	205	1739	429	560	4580	4866	2462	7532	3981	5861	4082	6655	3730	6991	3102	6478	4642	4581	1904	6328	6490	4313	4903	2064
3fN_ATF7	1349	1163	1192	1263	1234	1894	1003	867	1742	2082	1360	1411	1830	1727	831	1377	669	417	1365	688	796	1038	1078	1203	351	268	2291	517	788	344	638	307	985	1244	782	745	691	608	1221	440	1047	604	681	354	788	909	608	1047	372
3bE_NFE2	1346	913	1093	1251	1113	1736	849	859	1606	1927	1248	1319	1796	1585	713	1217	662	435	1251	631	735	985	935	1165	255	245	2228	414	653	24	34	44	89	425	57	47	64	132	361	30	58	49	172	148	68	48	86	146	136
2dW_ATF7	1344	1027	1030	1052	979	1492	761	780	1539	1703	1114	1206	1653	1424	665	1198	619	393	1124	577	784	963	868	1012	270	227	1805	421	583	31	32	17	90	113	51	36	42	22	183	34	40	27	75	59	24	32	28	46	47
3dN_NFE2	1335	910	1060	1072	1095	1853	835	771	1748	1852	1078	1387	1826	1533	685	1181	667	406	1216	587	656	1065	876	1078	344	235	1801	457	637	35	35	21	71	91	38	30	37	19	137	21	51	40	64	51	23	44	20	105	39
2gM_NFE2	1329	1023	1014	1026	1086	1484	747	842	1472	1840	1026	1390	1795	1407	727	1380	577	383	1152	608	632	1007	886	1040	295	225	1862	373	591	15	61	24	99	380	49	32	42	66	166	22	52	20	92	152	22	40	12	75	71
4cE_ATF7	1321	749	747	874	850	1327	571	572	1183	1354	720	934	1167	1137	560	1081	446	289	919	441	589	765	632	772	199	168	1672	364	468	484	393	211	544	500	601	469	389	330	735	222	520	411	288	217	645	608	293	513	227
5aW_FOS	1321	943	1107	1020	1051	1685	745	793	1422	1735	1024	1067	1531	1378	688	1206	525	376	1192	549	582	869	789	960	296	207	1830	479	625	138	79	65	95	185	63	101	88	73	336	60	80	172	138	103	24	44	50	150	94
3aK_ATF7	1320	1019	945	1082	1104	1602	810	842	1512	1800	1209	1247	1703	1400	714	1253	604	353	1083	564	640	1013	932	1003	263	224	1909	467	612	52	104	33	188	288	169	94	122	43	305	64	107	84	170	129	67	80	54	234	132
3fE_FOS	1320	1045	1016	1141	1091	1883	693	720	1598	1859	1108	1396	1723	1481	706	1487	619	379	1289	631	719	894	900	1066	369	273	2078	442	678	7761	13304	7814	19060	12077	15815	12749	15629	10430	18165	10316	17608	10727	15877	4988	11362	12830	10939	16120	5566
2fT_ATF7	1319	899	957	960	976	1472	874	789	1452	1582	1357	1197	1595	1364	709	1517	558	384	1065	564	611	936	796	1030	295	214	1831	416	617	434	392	152	737	548	681	747	666	439	862	467	674	371	421	264	604	454	404	499	231
2gA_ATF7	1318	998	1056	1200	1152	1588	736	822	1551	1850	1334	1295	1635	1575	805	1224	633	392	1241	648	669	1004	945	1120	326	252	2187	441	639	338	315	153	641	519	436	410	515	279	1297	335	701	277	385	250	423	480	420	516	213
4fA_FOS	1316	858	1052	1055	962	1083	700	749	1427	1711	977	1269	1527	1380	645	1084	636	326	1146	558	602	902	801	983	282	195	1945	424	633	3785	4075	3131	7849	4500	3771	4419	6440	3616	7395	3154	6971	3856	5318	2249	4319	5906	4889	6170	1928
1gT_NFE2	1315	839	975	1060	1034	1195	683	742	1479	1710	1100	1126	1663	1504	751	1125	585	390	1095	564	706	902	788	1004	259	257	2068	446	602	30	27	22	104	287	45	26	50	32	325	24	31	34	71	75	20	24	42	46	62
1eQ_FOS	1312	939	1011	1090	991	1910	778	756	1512	1782	1011	1251	1490	1407	691	1442	570	383	1163	517	525	933	833	1034	272	249	1833	434	631	4557	5389	2922	9495	6223	8695	5435	7821	4667	9410	4285	9696	5007	6363	2388	6027	7014	5198	8434	1956
4eT_FOS	1308	733	871	978	890	1508	671	609	1279	1501	1120	1002	1394	1155	569	1303	486	323	1013	475	491	695	752	853	210	212	1608	397	570	786	689	378	709	786	1235	774	842	425	945	539	929	807	640	368	892	775	433	921	294
5bL_ATF7	1308	958	921	973	1032	1488	767	772	1500	1702	1176	1051	1519	1457	681	1322	558	388	1078	539	669	913	798	996	279	238	1984	418	616	143	126	72	239	245	198	198	175	133	421	108	236	164	213	162	179	166	144	209	138
3gK_NFE2	1304	1028	1150	1122	1218	1367	754	901	1588	1953	1452	1363	1706	1451	730	1536	629	427	1198	644	622	951	921	1163	312	257	2237	501	671	42	36	22	170	468	22	28	60	144	355	33	69	45	107	191	28	38	55	130	145
4aH_ATF7	1304	774	814	860	790	1460	632	632	1256	1519	921	1247	1224	1282	580	937	491	319	931	493	581	877	686	858	236	166	1452	393	478	43	46	21	104	207	65	46	56	55	156	28	58	33	52	65	33	51	46	62	90
1eD_ATF7	1299	758	819	813	861	1520	648	605	1237	1291	859	1045	1208	1075	491	1014	461	287	900	398	494	710	695	735	203	188	1582	322	462	97	74	32	165	311	86	121	100	56	209	43	73	41	103	66	88	71	52	132	62
3cS_FOS	1299	775	857	929	815	1404	684	573	1196	1468	1136	1008	1510	1138	592	1143	584	337	972	475	562	762	754	892	232	230	1599	361	535	3203	3512	2737	5598	3361	5232	3705	4628	2449	4642	3627	5043	3154	3145	1350	4008	5077	3648	4140	1409
1dD_ATF7	1294	844	864	890	788	1160	666	588	1212	1275	937	1030	1294	959	592	1047	488	305	911	481	495	801	638	819	217	169	1647	383	462	32	42	9	149	83	48	38	64	28	180	23	61	31	76	30	21	26	21	39	53
1fW_NFE2	1292	1112	1303	1311	1364	1909	1044	980	1865	2248	1214	1551	2102	1898	864	1485	702	485	1379	740	823	1079	1128	1322	307	371	2329	603	774	29	42	39	80	324	66	50	47	49	328	27	42	48	100	96	26	47	39	96	74
3eW_ATF7	1292	807	870	1031	939	1552	680	632	1281	1511	813	1388	1579	1265	598	1495	499	369	903	473	503	926	743	932	176	177	1770	393	599	113	82	48	215	266	154	101	168	91	389	74	344	156	136	111	215	196	114	128	112
3fM_NFE2	1283	886	965	1070	1017	1710	730	660	1415	1722	751	1350	1627	1290	704	1373	599	320	1021	535	520	950	841	1031	249	256	1657	425	564	39	27	20	78	249	64	38	54	99	335	10	61	58	60	115	37	27	30	133	132
2aK_NFE2	1282	973	934	1068	1042	1332	747	683	1461	1810	1075	1178	1551	1434	739	1140	612	366	1091	567	584	898	835	940	288	251	1744	465	600	31	36	27	82	307	31	31	48	41	252	18	47	29	59	103	30	30	29	70	164
3bC_ATF7	1281	982	1072	1110	1141	1840	769	874	1692	1884	1005	1512	1629	1544	743	1452	624	372	1156	707	706	1000	947	1149	299	252	2048	467	662	286	382	118	512	443	418	390	460	299	684	203	689	270	413	249	399	358	433	566	249
1dE_NFE2	1278	701	834	868	912	1152	656	724	1320	1447	599	1161	1463	1208	546	1094	526	361	919	487	632	785	730	813	201	252	1609	347	526	28	27	26	45	180	41	24	33	29	122	14	52	28	40	74	20	26	20	41	30
4gT_FOS	1275	943	1069	1041	1018	1604	763	742	1536	1746	1091	1162	1616	1333	626	1494	655	350	1189	608	550	871	836	1003	271	260	2000	543	586	5075	5558	4042	9235	6671	7899	6176	8469	5209	8604	4475	9836	5184	6146	2294	5910	7668	5565	7514	2298
2bW_ATF7	1274	794	833	813	875	1411	617	604	1205	1472	858	867	1404	1205	577	1203	532	348	880	479	610	841	757	852	213	184	1625	306	497	65	68	48	139	251	96	89	109	98	316	38	85	81	77	74	101	131	77	82	78
3cS_NFE2	1269	1105	972	1176	1123	1400	737	784	1442	1815	1118	1128	1663	1471	741	1527	545	395	1149	576	648	984	888	992	259	273	1948	462	615	32	48	21	99	292	49	39	51	34	142	39	37	39	71	150	29	25	31	52	72
3aY_NFE2	1260	992	1132	1211	1119	1565	775	782	1508	1887	1357	1422	1852	1414	799	1175	652	420	1244	648	822	1022	940	1087	318	247	2156	433	686	36	31	31	80	152	51	35	57	44	293	24	50	30	43	54	19	54	33	82	49
2aL_ATF7	1256	1058	1110	1126	1098	1735	849	744	1516	1869	1286	1194	1820	1492	714	1401	581	376	1165	600	623	924	907	1055	353	236	2215	445	657	82	124	76	176	352	165	159	165	111	556	115	167	109	335	143	208	165	82	271	173
1fH_NFE2	1253	801	880	958	974	1421	847	663	1249	1759	1078	1059	1476	1337	675	1205	526	335	1034	444	616	837	783	893	203	245	1832	415	587	27	36	27	111	189	43	30	40	43	154	16	46	27	68	60	22	30	20	41	73
3d*_NFE2	1251	867	882	850	1000	1411	673	623	1339	1580	1073	1032	1318	1278	644	1144	499	359	998	514	555	759	775	875	266	179	1662	342	531	25	36	15	50	143	64	32	41	20	95	18	39	16	39	25	21	33	28	38	37
5aE_FOS	1249	884	830	996	866	1160	600	646	1258	1419	881	938	1297	1140	533	1191	488	278	949	476	529	718	676	842	236	209	1488	414	471	38	47	37	143	227	32	38	295	69	429	15	33	43	53	70	20	76	19	73	98
3gQ_ATF7	1247	759	835	913	865	1187	699	585	1217	1488	1103	1146	1405	1170	626	1176	478	321	934	450	578	735	657	850	251	165	1626	387	495	452	453	198	639	522	523	614	400	225	892	284	622	547	504	257	395	392	552	688	299
3eH_FOS	1244	648	717	952	827	1184	669	604	1122	1373	952	997	1309	1108	564	1225	486	304	932	423	445	710	629	842	226	195	1442	323	532	4489	3970	2133	7520	3478	6549	4863	5190	3680	5943	3988	6890	3078	4581	1631	5069	6084	3703	5525	1679
3cQ_FOS	1243	881	926	1084	1025	1558	700	716	1320	1607	1048	1119	1483	1294	636	1016	558	340	1104	524	751	857	801	945	282	236	1933	426	611	4992	5210	2801	10723	6963	8303	6583	8166	5458	10301	4378	9371	5893	6904	2528	4400	6250	6187	7529	2614
4aH_NFE2	1242	1033	1094	1253	1235	1581	840	853	1728	1997	1302	1690	1806	1584	789	1587	739	508	1200	649	709	973	1004	1242	291	309	2307	547	673	31	54	23	90	170	40	31	67	36	160	23	59	25	81	75	25	43	21	46	43
4eV_NFE2	1239	1085	1181	1210	1161	1388	799	817	1607	1774	1469	1200	1725	1440	805	1569	624	452	1204	609	681	914	897	1091	284	293	1915	499	631	23	43	21	61	127	43	43	39	44	101	32	45	56	84	59	31	35	24	74	97
2bE_NFE2	1235	757	923	983	926	1463	703	673	1366	1611	887	1291	1406	1267	657	1079	582	345	1012	460	587	888	775	895	300	228	1870	407	523	37	34	23	98	237	41	32	140	37	140	16	37	26	67	71	17	30	31	130	132
5aT_ATF7	1232	972	1019	1030	1056	1589	704	785	1509	1810	1164	1150	1607	1387	721	1458	544	366	1133	631	646	920	870	982	290	253	1844	459	587	40	45	29	75	133	108	35	48	51	216	28	50	36	79	108	38	34	28	78	37
1aL_FOS	1226	687	753	754	680	1250	458	517	1083	1275	656	788	1241	975	502	1047	425	278	863	393	497	664	654	798	200	125	1401	376	445	5502	4832	3443	6437	5085	6239	3790	6275	3922	6225	2754	7061	4454	5496	1811	5752	4878	4266	5600	1756
3gK_FOS	1225	795	911	1018	968	1343	646	603	1260	1517	1107	1095	1594	1164	618	1010	592	305	1154	501	605	791	758	910	282	196	1826	394	556	6355	8393	5085	12650	7165	9289	7854	10735	5757	11269	6222	11395	6777	8323	3790	5736	8585	6366	9741	2882
3aI_FOS	1223	594	734	826	772	1026	623	528	1122	1383	863	1095	1127	1017	552	763	481	282	833	405	350	703	636	694	245	156	1478	339	447	5914	5178	3418	9133	5277	4899	6521	7103	4827	9391	4634	10975	4762	7243	2622	4313	6337	5230	7861	2256
3cN_FOS	1222	849	911	898	849	1146	720	652	1247	1445	665	947	1354	1206	553	1002	496	318	923	490	572	734	720	798	183	181	1617	374	502	2959	3475	1524	4660	2647	2921	3326	3873	2015	3711	1278	3634	2782	3462	1131	2655	3496	2466	3673	973
3cN_NFE2	1222	973	985	994	1133	1439	763	722	1481	1708	1057	1324	1829	1374	678	953	544	361	1061	502	554	946	797	1032	263	259	1803	436	587	30	49	20	80	344	41	27	54	42	337	27	58	28	57	117	13	37	39	63	78
1bW_ATF7	1221	1054	1077	1318	1197	1708	981	873	1608	1999	1364	1407	1893	1580	786	1420	721	437	1273	650	837	1040	967	1112	305	304	1948	513	596	218	269	165	406	383	329	329	301	204	554	336	450	223	224	205	354	428	242	475	176
3d*_FOS	1210	808	740	902	783	1854	544	619	1172	1373	890	1059	1343	1069	574	1199	489	308	944	476	462	802	712	800	195	225	1656	415	486	30	35	41	99	477	57	33	60	51	160	23	40	87	130	88	25	92	37	109	74
4aY_FOS	1209	743	857	909	855	1547	609	649	1392	1467	1033	1024	1432	1227	646	913	509	309	976	520	497	789	771	857	212	199	1695	358	577	1543	1715	818	2839	1569	2743	2078	2289	1698	1925	1346	2673	1775	1968	739	2113	2380	1571	2373	551
2dD_NFE2	1208	863	791	958	918	1240	665	619	1276	1490	872	1122	1390	1225	555	1187	473	327	972	469	570	783	748	850	198	235	1517	393	570	40	40	17	47	82	33	21	26	30	94	16	36	35	33	40	23	25	31	42	49
3gM_FOS	1206	676	763	797	748	1362	508	558	1174	1245	670	913	1137	968	541	987	437	293	841	432	395	621	611	701	202	166	1505	298	431	4314	5301	2873	7531	5077	7304	5024	6028	3637	7421	4521	7283	3871	4945	2030	4053	4932	4229	6302	2314
3eH_NFE2	1205	872	1028	1141	1064	1429	734	750	1538	1794	953	1405	1729	1407	721	1121	536	400	1058	582	642	878	873	1009	268	202	1917	476	593	26	50	12	60	277	44	28	35	43	402	22	42	42	68	115	32	33	23	98	63
1bC_ATF7	1203	784	1071	1162	1004	1842	885	806	1436	1670	1320	1264	1519	1431	691	1283	572	359	1151	582	714	924	845	980	294	191	1930	437	635	160	182	142	430	309	288	236	241	189	382	179	413	156	210	148	263	273	149	192	164
2cH_FOS	1196	928	870	902	827	1386	638	692	1312	1517	926	952	1362	1284	611	1147	534	338	987	487	652	893	697	935	245	211	1686	413	564	7180	8296	5185	14188	7659	10400	8601	11916	6379	11836	5700	13136	6771	10646	3202	8686	10086	7544	10635	3031
3aD_FOS	1194	976	1003	1130	1027	1593	720	641	1527	1719	1052	1191	1531	1232	675	1468	714	349	1114	608	657	929	906	990	248	238	1998	427	602	28	48	35	104	219	397	60	176	63	269	90	169	144	85	103	28	79	50	132	109
1aE_FOS	1193	1025	1072	1206	948	1380	818	692	1529	1834	992	1370	1504	1348	662	1423	618	358	1106	542	677	973	870	1047	237	263	2116	510	673	4554	6418	3787	9481	4658	6395	7027	9358	5014	8038	4462	11364	5639	6484	2933	7872	6380	5571	6873	2517
3cW_ATF7	1189	1058	1164	1111	1200	1598	871	806	1672	1958	1089	1302	1735	1534	762	1350	692	376	1278	619	658	992	933	1039	244	277	2035	442	669	65	84	61	158	184	110	140	171	93	260	57	117	70	121	104	108	110	72	179	147
1dD_NFE2	1188	806	847	855	942	1410	611	698	1270	1413	1011	999	1379	1204	610	1071	441	355	983	536	544	776	749	916	240	251	1670	367	527	18	32	20	64	102	40	25	29	41	167	17	44	19	77	49	16	20	25	45	52
2dK_ATF7	1188	939	913	1052	976	1855	884	696	1471	1759	1079	1210	1498	1360	678	1560	572	387	1101	540	606	801	868	1006	293	283	2020	393	620	36	40	22	70	149	59	41	41	33	152	22	61	38	76	80	46	37	37	60	30
2eQ_NFE2	1188	841	857	871	935	1450	661	620	1289	1526	821	1008	1513	1300	606	1142	489	357	970	496	612	781	757	923	281	198	1619	374	556	30	38	33	87	148	42	25	41	53	140	13	33	20	41	66	24	23	26	52	55
3fD_FOS	1188	779	826	875	890	1411	632	662	1315	1484	1176	824	1351	1145	586	983	502	294	976	524	512	785	763	900	256	181	1661	379	547	7730	8636	5697	12487	6955	10016	6931	9704	6330	12451	7774	10723	8158	10283	3455	7285	8568	7139	10963	2635
1aF_NFE2	1187	732	812	917	925	1128	637	617	1313	1497	816	1061	1467	1188	628	1105	441	350	991	446	566	762	719	854	233	206	1589	371	564	19	32	26	71	130	23	28	33	30	139	13	30	34	37	71	15	33	22	84	36
1dC_FOS	1187	909	1037	1089	920	1347	770	707	1365	1626	904	1230	1407	1276	627	1328	532	351	1073	528	663	782	804	923	241	241	1806	454	553	632	953	856	1626	1105	1210	1195	1588	1137	1778	685	2130	782	1088	462	1341	1534	806	1077	487
1aV_NFE2	1186	758	850	933	912	1280	669	631	1253	1576	854	987	1407	1097	560	944	503	334	899	454	554	748	697	846	172	188	1725	393	519	23	30	8	144	184	39	29	29	38	272	18	36	23	101	67	17	38	29	33	83
1gW_NFE2	1183	762	1020	1004	990	1460	737	809	1361	1754	1128	1205	1464	1435	621	1195	612	376	1064	515	776	948	760	965	316	229	1863	409	594	23	27	17	64	168	46	43	35	27	200	22	61	28	75	97	23	35	32	53	33
4eT_ATF7	1182	815	806	904	881	1327	687	673	1234	1549	846	1099	1286	1216	621	1217	522	306	940	461	484	774	711	793	302	218	1598	374	512	36	33	23	70	225	69	52	37	51	146	28	58	33	86	70	28	45	33	49	56
3gK_ATF7	1180	763	786	923	912	1419	599	732	1313	1586	1183	961	1410	1234	634	914	565	367	995	502	498	846	745	830	202	199	1629	367	497	178	258	61	323	510	194	181	222	177	925	189	386	116	279	283	175	344	154	355	206
1bE_ATF7	1179	676	808	783	911	908	537	572	1168	1415	872	946	1320	1209	567	1144	506	293	906	473	472	795	679	800	166	161	1509	366	494	275	174	146	595	414	231	255	315	233	637	212	408	323	267	191	295	336	248	324	116
3gW_FOS	1178	1010	969	1151	933	1312	796	764	1465	1652	1055	1176	1543	1348	646	1333	603	371	1045	541	570	917	815	1016	285	233	1877	418	632	3488	5797	2634	9707	4728	4509	4414	5368	3745	7186	3012	6878	4481	5010	1748	3915	5713	3815	4747	1649
5aS_ATF7	1176	813	664	854	786	1439	492	582	1075	1398	779	888	1274	1049	520	1139	454	304	936	401	479	696	605	756	196	162	1431	333	440	48	50	17	88	94	46	26	39	24	144	22	46	20	54	33	28	33	33	46	56
3gI_ATF7	1172	710	846	769	868	1448	615	628	1232	1494	820	1024	1103	1093	539	947	449	290	917	438	543	639	671	800	198	172	1490	344	439	283	240	105	341	495	211	199	227	154	775	177	320	133	218	214	315	341	154	294	194
4aW_NFE2	1169	742	904	967	943	1625	657	658	1196	1569	950	1091	1372	1274	626	1250	498	303	998	519	528	804	641	851	225	198	1595	452	527	32	32	21	152	118	71	25	29	28	131	21	43	48	36	48	24	29	28	35	62
4cW_ATF7	1167	1064	1071	1170	1153	1948	988	855	1801	1911	1062	1424	1753	1686	762	1407	647	438	1221	626	606	1018	947	1067	363	229	2014	454	670	150	177	103	344	423	253	241	252	138	604	94	353	147	185	141	186	294	183	381	145
1fT_ATF7	1165	871	803	952	976	1238	635	656	1336	1701	1178	1198	1399	1278	613	1240	527	351	983	520	578	797	742	906	245	173	1697	421	535	107	102	74	195	271	128	118	169	66	387	152	165	107	142	79	130	142	116	154	80
3gF_NFE2	1160	752	784	857	750	1162	553	532	1108	1286	986	974	1244	1022	490	886	458	314	836	455	471	646	639	760	225	193	1355	306	455	30	74	17	67	221	18	20	82	41	441	24	35	51	34	67	15	32	22	101	106
1eD_FOS	1159	843	909	977	837	1317	695	713	1269	1585	851	1146	1488	1202	624	1353	527	293	1044	492	573	788	788	920	236	239	1838	446	536	3164	3956	1670	5671	3739	4566	4259	5004	2882	5527	1960	6874	3902	4389	1434	4465	4705	3134	3767	1501
4cK_ATF7	1155	899	977	1118	1125	2172	758	867	1746	1900	1701	1313	1638	1555	735	1615	752	458	1146	601	775	983	942	1125	319	234	1879	445	668	338	406	232	880	632	895	572	679	371	1111	576	821	356	487	255	786	528	528	803	318
4aT_FOS	1153	1006	902	1052	989	1582	686	778	1447	1817	1132	1268	1322	1388	661	1283	546	341	1086	557	590	885	829	996	242	251	1794	497	594	438	693	347	741	686	908	615	778	353	1106	638	1442	508	617	377	951	474	607	807	305
3dA_ATF7	1151	1080	1038	1092	1068	1922	886	862	1592	1815	1170	1382	1731	1451	714	1414	644	407	1216	590	646	1008	931	1059	304	265	2003	491	600	21	42	19	92	106	44	45	70	39	353	19	57	22	48	69	26	32	31	43	87
2gH_NFE2	1150	716	852	882	897	1020	652	561	1281	1435	812	1004	1260	1218	571	1369	459	331	938	497	496	727	637	887	286	187	1529	360	505	24	52	20	136	188	35	30	29	36	127	15	46	25	117	62	26	17	40	60	62
1dD_FOS	1146	867	934	954	852	1479	557	691	1324	1557	1088	972	1310	1241	615	1375	568	316	1094	530	578	825	748	950	230	191	1794	397	551	998	1553	540	1841	1131	1358	1025	1891	740	1358	753	1534	1259	1385	735	1255	1753	1098	1726	449
4fV_FOS	1144	949	911	1062	940	1632	664	723	1391	1614	1250	1173	1460	1284	668	1177	561	364	1028	555	546	835	831	953	212	158	1994	403	619	2050	2571	1703	4866	2830	4417	2369	4400	2263	3526	2965	4756	2144	2920	1652	2953	3808	2339	3507	1020
1gH_NFE2	1142	839	759	818	813	1173	608	577	1191	1342	669	1208	1279	1108	515	1141	425	343	942	429	486	730	643	821	186	174	1490	349	474	27	30	37	66	207	42	27	24	36	208	14	134	33	91	89	27	18	29	111	84
3c*_FOS	1142	626	662	773	654	1120	476	480	1112	1186	1024	934	1191	1019	478	776	488	247	777	408	434	701	503	667	152	150	1334	303	459	96	237	53	167	324	57	44	81	70	576	26	123	94	115	153	82	135	71	80	85
1fT_FOS	1141	1098	1057	1186	1036	1738	792	735	1552	1817	1242	1393	1653	1353	739	1410	616	376	1198	600	693	856	899	1046	342	222	2073	466	644	2111	3435	1902	5562	3017	5107	3789	4442	2714	4785	3556	5707	3366	3427	1233	3718	4199	2960	4081	1121
3dH_ATF7	1141	842	880	956	1031	1728	685	707	1393	1638	1098	1125	1515	1235	675	1352	598	339	1013	526	618	872	776	995	253	236	1854	413	526	24	27	23	47	163	46	32	35	24	183	15	46	27	44	52	20	35	30	51	22
3cQ_ATF7	1136	813	948	989	919	1530	694	725	1347	1562	1114	1051	1487	1202	694	1061	608	308	966	506	554	936	762	889	239	226	1611	374	536	299	232	174	424	418	385	356	419	217	624	197	426	237	321	144	341	354	294	365	168
3fE_ATF7	1136	831	883	983	920	1198	693	729	1267	1664	854	1190	1619	1277	608	1047	519	369	1070	470	543	829	728	860	320	218	1746	465	564	575	856	331	854	1113	583	905	969	740	1287	535	1356	849	580	464	775	1070	741	1376	294
3aY_FOS	1135	835	872	994	876	1308	740	616	1252	1511	1079	1074	1312	1122	562	1078	519	356	951	483	611	802	734	867	277	229	1633	349	556	204	252	136	437	334	270	387	288	172	450	169	451	218	213	142	300	316	183	336	274
3fD_NFE2	1135	804	954	1003	1038	1646	725	684	1354	1598	1068	1270	1321	1270	696	1079	558	367	1064	550	627	858	759	889	262	241	1925	426	614	32	34	42	152	450	48	31	42	57	370	23	44	60	51	155	30	39	31	130	69
4eV_FOS	1134	841	942	1049	868	1435	687	668	1391	1553	971	1112	1429	1305	640	1367	547	335	1059	535	530	806	771	920	257	185	1737	432	559	216	236	169	574	613	675	417	388	201	553	188	699	287	321	159	430	445	293	276	147
2eC_NFE2	1132	910	1130	1070	1004	1331	795	642	1529	1708	1090	1176	1596	1374	685	1372	568	354	1148	566	640	896	857	1040	277	262	1864	408	635	22	27	16	63	142	40	50	52	22	166	29	41	29	102	62	14	25	20	77	49
1cT_ATF7	1131	869	951	937	1015	1350	861	743	1307	1653	1052	1192	1480	1258	685	1328	487	397	976	528	655	900	840	900	330	245	1806	438	608	763	538	377	1034	813	1432	1220	1083	416	988	370	1084	733	705	466	1120	1219	552	807	462
4e*_NFE2	1124	762	872	844	844	1397	590	596	1250	1408	840	942	1296	1104	537	1167	506	313	965	485	557	811	637	842	254	220	1559	349	492	32	25	14	64	113	44	31	26	15	115	18	33	19	50	46	19	21	16	50	26
5a*_FOS	1114	692	779	865	829	1127	507	607	1229	1332	1078	1010	1187	1019	521	933	450	302	879	443	487	630	679	823	270	166	1467	359	499	77	92	48	71	220	32	30	49	57	256	108	38	30	90	67	21	211	31	47	83
4c*_ATF7	1113	720	828	934	863	1190	619	623	1259	1464	844	918	1379	1247	582	1172	544	327	975	494	517	866	802	847	228	162	1588	369	487	31	32	12	54	102	29	38	31	23	136	20	30	26	53	24	24	34	22	25	31
3dN_FOS	1111	872	874	1078	816	1353	706	685	1235	1443	968	1036	1242	1180	542	902	569	324	1004	464	574	772	734	919	284	192	1721	435	536	168	177	185	236	425	223	198	105	207	404	174	472	159	213	136	193	104	127	279	93
5a*_NFE2	1110	810	880	963	935	1178	589	688	1327	1506	1070	982	1473	1252	668	1099	500	306	1036	482	480	803	730	941	233	197	1630	364	566	22	31	19	53	84	24	26	31	26	115	21	27	27	68	34	24	26	20	40	32
1c*_FOS	1109	798	828	831	809	893	633	546	1112	1387	893	1001	1174	1103	498	1189	463	309	925	451	466	696	678	842	253	178	1636	335	561	19	27	25	152	201	25	19	89	30	310	34	39	23	49	63	31	25	44	44	68
1gW_ATF7	1108	703	754	816	753	1277	603	514	1149	1363	1017	1025	1139	937	477	1100	434	327	838	445	451	777	708	797	254	147	1430	339	497	315	223	168	302	526	397	501	365	270	582	265	473	269	325	152	420	343	305	363	138
3gI_NFE2	1108	872	915	1048	984	1317	649	743	1463	1804	846	1193	1594	1460	723	1168	589	342	1072	540	497	880	727	937	248	232	1765	442	640	27	35	61	103	200	25	28	33	36	452	18	44	29	59	117	24	37	60	64	84
2fC_NFE2	1107	891	1071	1154	1036	1505	836	823	1541	1733	1140	1073	1718	1504	748	1135	581	390	1040	585	605	885	863	1104	330	237	2050	438	658	29	30	21	65	228	53	52	46	40	158	30	45	36	59	117	17	31	28	67	77
2gT_NFE2	1107	943	1117	1144	1130	1410	885	748	1401	1750	1151	1244	1572	1492	760	1274	662	353	1156	561	631	916	874	1098	264	261	1997	459	658	18	49	36	98	302	49	39	63	36	268	27	66	59	85	109	35	73	16	52	60
2gP_NFE2	1106	956	944	1116	1032	1722	686	750	1442	1733	954	1203	1752	1450	770	1787	604	384	1150	566	578	888	869	1011	321	267	2098	515	649	22	28	32	92	149	54	32	41	23	153	13	39	19	45	58	27	36	32	53	60
4fV_ATF7	1105	676	804	880	855	1057	651	596	1200	1427	918	833	1229	1258	556	1013	473	309	939	444	429	778	668	776	226	149	1586	335	498	96	115	47	178	276	181	172	139	97	279	57	182	80	110	64	105	158	85	175	113
4fA_ATF7	1104	726	861	937	936	1326	642	666	1432	1657	1189	1133	1497	1223	655	1325	539	394	1037	510	590	729	777	928	276	198	1794	362	535	182	220	96	510	366	319	331	256	211	504	178	368	259	220	161	252	305	266	439	136
1aC_NFE2	1102	796	908	945	902	1324	534	664	1250	1418	890	1036	1480	1184	599	1137	422	353	945	519	532	699	672	876	216	202	1605	347	542	28	31	59	68	105	32	26	28	35	197	18	34	19	61	42	12	40	31	38	56
1aV_ATF7	1100	801	826	824	850	1409	515	634	1147	1409	760	818	1328	1109	589	1073	466	263	880	436	462	741	651	848	217	172	1570	347	453	366	397	222	704	470	509	306	474	283	501	173	400	515	394	245	471	583	327	529	308
3cH_FOS	1099	821	930	950	843	1400	689	619	1288	1501	1033	1191	1405	1132	575	921	555	322	979	484	557	798	753	845	235	232	1636	384	520	2903	4343	2185	5314	3737	4426	4923	4706	2909	6237	3280	7014	4106	3946	1688	3434	5134	3774	5828	1407
4dW_NFE2	1096	646	684	736	740	1259	531	585	945	1172	807	867	1145	934	522	1076	437	242	816	404	396	697	612	654	176	174	1387	298	402	20	27	14	28	118	35	18	31	17	74	20	35	15	44	34	23	18	20	32	35
3aM_FOS	1093	789	918	957	825	1418	581	689	1290	1598	1190	1199	1393	1242	616	1254	490	380	1028	479	592	778	775	929	279	195	1799	359	559	1501	1842	863	2239	1727	2294	1741	2154	1469	2833	1614	3027	1524	1943	797	2090	2351	1973	2565	675
2bH_ATF7	1092	737	712	864	794	991	647	581	1214	1339	769	881	1173	1097	528	968	419	316	852	458	540	716	669	786	196	193	1491	323	409	163	178	79	242	454	114	207	333	124	311	109	314	161	256	122	258	288	217	198	203
3eH_ATF7	1092	826	714	804	730	1123	597	586	1167	1294	1015	1026	1229	1016	528	896	504	276	804	432	446	762	690	787	115	181	1549	345	453	200	277	90	252	449	275	262	277	140	522	299	267	163	212	220	196	326	166	190	133
3dQ_NFE2	1091	775	876	966	926	1243	646	640	1327	1623	1070	890	1370	1368	620	1065	528	319	988	508	581	830	826	921	260	212	1743	359	575	16	19	20	54	84	39	48	29	18	110	22	26	18	48	51	19	37	16	21	29
2dC_ATF7	1090	894	1077	1038	1123	1983	779	820	1578	1787	1338	1172	1614	1481	736	1191	586	374	1150	570	667	907	855	1098	331	210	1866	439	670	24	31	18	90	196	74	25	67	24	158	28	41	25	57	53	21	38	40	31	52
3aY_ATF7	1088	870	837	874	904	1397	701	664	1320	1485	1077	1109	1318	1260	583	1028	487	346	872	446	648	824	739	872	273	183	1685	372	474	38	45	29	76	229	90	73	80	41	197	32	53	50	107	74	46	55	37	96	53
2gH_FOS	1086	613	694	762	676	874	481	451	950	1229	669	906	974	931	447	880	365	255	792	361	324	549	529	735	227	148	1350	257	386	3247	2286	1498	4928	3295	2940	2669	4293	2401	3660	1717	4951	2208	2760	1217	3146	2842	2851	3115	1074
3cH_ATF7	1084	692	812	850	750	1362	630	584	1195	1361	1070	1023	1211	1152	506	917	461	331	841	459	441	739	656	805	172	149	1544	337	456	170	202	123	263	701	222	214	196	132	404	253	289	145	245	144	225	228	162	304	112
4gL_ATF7	1082	994	1001	890	927	1294	586	651	1369	1698	1151	1157	1353	1282	667	1229	552	373	931	473	638	856	819	883	273	181	1731	425	554	257	257	141	375	503	387	324	495	225	593	272	488	191	350	187	329	398	266	469	248
2aK_FOS	1080	772	755	853	828	1290	581	566	1208	1376	761	966	1417	1046	559	904	513	346	856	448	508	746	694	827	237	225	1600	338	495	5754	5241	3201	10724	4751	8592	5410	7773	5122	7221	3186	9110	6935	5720	2305	4488	6701	5199	7186	2329
4aH_FOS	1078	987	997	1095	991	1556	775	693	1470	1679	1122	1345	1492	1310	679	1165	625	362	1143	552	717	890	829	963	296	225	1972	426	576	228	553	233	455	586	629	565	715	230	1020	259	822	477	440	296	542	377	423	403	192
3bI_FOS	1074	482	584	678	612	1063	413	439	900	1041	765	687	834	830	365	852	341	230	709	323	371	579	496	604	167	143	1159	265	362	4361	2757	2019	5420	3782	4455	3701	5004	3101	5233	2848	5579	2659	4321	1633	3197	4410	3565	5506	1516
3gC_FOS	1072	835	825	853	774	1214	637	594	1143	1359	894	902	1231	1150	554	936	465	265	915	470	443	697	662	764	202	171	1544	329	463	3113	3434	1701	4207	2569	3996	3626	3917	2934	5060	1795	4575	2962	3051	1212	3030	3852	2892	3175	887
3cK_FOS	1071	772	752	794	748	1251	551	531	1123	1279	701	904	1135	964	544	1064	498	308	809	385	421	717	561	765	222	173	1378	371	531	4114	5768	3415	7773	4249	6758	4876	5839	4175	7165	2904	7418	4627	4760	1924	6315	7241	5002	5132	1940
3bK_FOS	1069	765	791	796	675	1285	539	592	991	1274	755	837	1205	946	442	1023	486	246	814	374	490	620	626	748	219	152	1342	286	422	8770	12414	6502	14347	9172	13925	9334	14557	6628	15664	8556	13271	8108	10254	3977	10308	12926	7373	10449	3758
4fN_FOS	1069	679	718	882	824	1216	522	555	1146	1372	862	945	1135	963	542	1035	512	283	879	406	481	766	671	778	191	201	1581	359	484	3546	3410	2488	6382	3363	4276	3895	5439	2639	5018	3467	5851	3480	4174	1673	4780	4073	4022	5486	1656
4dA_FOS	1068	727	700	850	804	1409	632	680	1149	1374	937	1008	1300	1138	551	965	485	315	934	424	584	685	692	758	242	230	1649	377	470	33	121	48	146	564	80	35	70	47	225	34	156	293	150	130	300	59	93	84	71
2gP_ATF7	1067	650	698	747	810	990	630	551	1096	1242	792	863	1158	1024	533	809	469	300	767	431	537	693	639	712	190	142	1440	270	427	25	38	18	62	117	26	28	23	40	100	15	48	30	31	29	15	15	15	32	31
1dM_FOS	1066	540	627	668	525	783	369	464	792	946	576	671	879	827	355	952	378	224	688	316	403	574	501	566	132	155	1219	265	318	6190	6658	3567	8624	5225	6573	5811	8604	4751	8404	3407	8134	5217	5891	2277	7360	7035	5263	6334	2126
1eC_ATF7	1066	794	943	1033	977	1417	795	691	1387	1678	1002	1056	1388	1284	664	1293	595	331	1035	570	585	820	729	901	254	193	1731	429	562	274	222	217	623	967	363	455	467	311	1623	230	516	335	625	526	380	479	367	632	456
2gT_FOS	1062	897	843	883	780	1590	650	584	1347	1525	766	1146	1445	1165	572	1297	468	320	919	498	504	766	707	908	266	169	1748	336	580	3866	5327	2700	7968	4875	6458	4205	5257	4069	6733	2790	6844	4652	4608	1835	4831	4087	3740	5704	1441
3bE_ATF7	1061	819	902	864	934	1395	729	588	1251	1553	759	911	1228	1170	585	917	474	329	959	429	511	768	711	770	172	192	1597	355	521	1031	793	644	983	1386	1343	1364	846	642	1620	401	1102	610	880	433	925	841	793	964	417
1bE_NFE2	1056	998	1000	1049	1080	1581	761	746	1452	1780	1151	1052	1633	1386	694	1383	583	324	1110	536	599	858	813	997	277	246	1980	453	564	24	27	44	116	296	50	35	31	55	307	24	41	38	83	135	13	58	25	62	83
1bM_FOS	1054	817	860	905	889	1477	602	664	1230	1400	1106	1012	1181	1178	557	1071	535	261	986	450	468	756	674	825	283	213	1555	387	523	1141	1790	1197	2687	1967	2138	1717	1952	1391	2798	1463	2942	1660	1894	836	1962	1851	1380	2375	817
3dE_NFE2	1053	753	965	823	917	1562	689	633	1254	1424	899	1123	1478	1169	574	1105	469	319	957	477	595	769	719	919	225	208	1665	365	543	27	24	16	68	104	29	35	59	19	121	12	30	20	63	57	28	36	17	44	52
2fC_ATF7	1052	753	763	887	831	1135	513	585	1169	1415	869	936	1189	1125	518	1124	391	270	876	479	547	776	644	773	232	187	1497	340	480	145	97	68	199	191	173	83	130	104	457	80	215	124	135	158	192	151	101	156	85
1gL_NFE2	1051	877	926	1005	943	1271	693	649	1461	1699	931	1167	1583	1366	725	1113	531	387	1106	564	578	845	833	990	230	254	1737	404	621	25	51	26	211	225	35	39	69	25	139	21	46	57	60	61	22	35	32	52	80
1gV_FOS	1051	897	879	989	928	1236	738	688	1384	1604	1034	1072	1455	1297	593	1318	555	363	1029	482	517	895	790	983	250	222	1889	462	510	2087	2442	1310	3259	3174	2313	3013	3657	1793	3761	2281	4650	2371	2827	1148	2864	3481	2360	3064	1089
3eQ_FOS	1051	615	683	777	638	1153	467	458	950	1114	630	808	1145	871	460	810	341	217	767	362	458	566	569	642	175	145	1304	300	380	4591	5040	3412	8523	4342	6445	3590	6844	3580	5612	2598	7671	4406	6071	2309	3702	5138	3596	6348	2154
4fT_NFE2	1050	762	874	973	1000	1308	649	684	1314	1563	892	977	1697	1286	644	1139	501	295	1003	501	525	875	762	932	293	181	1842	359	534	22	30	24	105	198	53	32	37	65	148	18	33	29	76	37	15	27	14	65	63
1eH_NFE2	1048	779	832	828	859	1045	631	587	1210	1490	882	1044	1406	1191	544	1387	501	317	849	486	501	791	735	839	288	196	1608	362	471	26	19	43	87	150	19	36	36	24	182	17	37	28	55	55	26	22	31	39	101
2eT_NFE2	1045	765	774	848	870	1835	637	631	1247	1449	826	1041	1455	1100	601	1366	509	316	882	475	543	732	710	851	246	189	1738	351	518	19	34	15	53	192	54	33	58	20	140	15	37	27	45	94	29	24	30	40	39
4fT_ATF7	1042	633	719	761	725	1227	592	509	975	1251	701	852	1112	984	510	969	392	278	836	391	446	595	641	731	153	175	1425	310	421	148	116	61	362	279	222	163	190	99	554	73	261	159	145	122	229	151	114	309	137
1gT_FOS	1041	792	790	797	793	1074	574	531	1067	1355	930	997	1317	1027	528	976	475	266	894	468	490	693	667	769	225	191	1361	346	455	3246	4353	2634	6229	3766	4368	4468	6507	3244	5712	4061	7667	4180	4126	1879	4265	5854	4149	5232	1786
5aA_FOS	1041	695	803	874	765	1104	610	573	1148	1404	824	884	1250	1117	558	903	483	316	904	426	557	704	664	763	242	223	1497	301	494	25	31	33	120	284	89	46	46	32	268	23	45	197	47	75	19	128	20	48	81
3aI_ATF7	1040	721	711	750	744	1070	556	573	1106	1349	786	875	1056	1099	548	902	473	276	804	393	575	708	650	722	203	151	1339	326	457	36	45	22	198	467	32	30	48	40	348	18	38	25	103	84	14	23	37	109	179
3bK_NFE2	1040	706	718	820	806	1050	637	576	1183	1345	772	994	1182	1051	497	998	482	255	830	449	539	725	659	823	209	161	1351	366	483	77	33	36	80	270	31	28	50	61	322	16	58	21	85	198	30	34	20	140	98
3cS_ATF7	1039	961	802	874	894	2228	601	649	1221	1468	964	827	1344	1222	562	1142	494	323	905	466	538	748	724	878	193	224	1580	367	489	84	129	89	168	279	280	182	195	129	305	95	176	104	132	142	111	198	104	211	123
1cK_NFE2	1038	767	850	924	939	1076	676	730	1291	1574	1020	1053	1593	1290	626	1121	568	359	978	501	386	766	794	874	224	186	1725	379	561	34	32	35	122	462	39	39	66	24	361	21	46	20	78	93	23	43	37	112	81
2dF_NFE2	1037	743	828	786	779	1103	592	549	1118	1384	713	932	1345	1212	537	1057	463	317	822	440	445	680	693	887	199	211	1609	337	490	21	26	14	34	96	32	24	34	39	107	19	35	48	39	32	12	24	23	47	40
2a*_NFE2	1036	576	565	641	632	891	463	449	868	983	481	671	1083	745	419	658	327	264	666	329	352	521	509	612	185	161	1108	281	344	17	23	16	31	81	20	16	24	15	147	16	29	24	42	28	16	13	20	23	20
1eK_ATF7	1034	615	706	799	677	1059	555	468	1080	1200	608	874	1157	935	468	874	387	277	769	416	415	626	638	737	174	152	1291	301	413	377	344	149	622	535	476	389	359	351	781	283	662	410	322	303	419	407	343	366	225
1eQ_ATF7	1034	830	892	966	880	1657	647	616	1246	1587	901	1055	1450	1327	590	1195	553	346	1026	480	527	791	814	893	191	200	1810	417	561	173	199	96	333	487	274	261	225	115	654	195	377	183	244	167	329	246	223	282	94
4cE_FOS	1033	867	837	831	891	1247	686	551	1198	1499	956	1079	1285	1115	580	1177	511	307	986	493	518	777	690	834	275	235	1705	376	531	5452	7084	5687	11069	6881	8181	7408	10262	5144	9728	5373	10548	5034	8443	2998	7804	7943	6640	7457	2886
4aW_FOS	1031	741	866	992	799	1191	662	660	1262	1387	976	1017	1329	1137	525	818	467	319	980	446	431	807	689	899	240	163	1618	392	541	867	523	341	964	866	791	768	940	517	1030	513	1032	679	737	374	466	811	730	788	322
2fQ_FOS	1027	616	704	764	707	1207	431	528	975	1195	904	764	1008	914	480	1025	404	301	770	371	447	630	614	654	164	146	1257	295	414	6034	6377	4643	13982	8992	12190	5621	11720	6839	13714	6043	13800	5865	9496	2701	7782	8305	7814	11454	3045
4eL_NFE2	1027	801	771	795	904	857	733	649	1251	1495	965	1009	1217	1182	584	851	510	291	887	491	505	815	722	849	221	184	1505	335	501	30	29	28	49	189	24	46	26	36	72	15	47	23	60	68	17	33	21	79	47
5aS_NFE2	1024	891	922	851	951	1532	680	655	1290	1493	888	983	1298	1158	606	1122	458	342	961	488	531	691	756	831	188	216	1594	384	544	33	36	23	71	84	64	33	37	21	90	21	31	17	57	70	16	22	26	30	24
3bQ_NFE2	1023	680	775	780	761	1336	633	571	1059	1239	1021	838	1119	1067	560	1133	448	261	830	446	441	768	653	722	189	157	1393	359	445	22	41	24	83	270	58	35	64	56	279	22	37	104	63	148	13	25	26	81	93
1c*_NFE2	1021	794	808	970	997	1494	659	681	1365	1622	1069	1164	1693	1276	633	1325	541	346	1068	530	572	859	763	968	276	243	1698	390	560	19	22	19	65	75	39	33	31	20	195	25	39	22	36	37	25	30	20	39	40
2fE_NFE2	1021	840	947	977	964	1496	618	681	1363	1465	735	1083	1436	1264	641	1183	461	340	1021	533	533	805	699	925	193	188	1707	391	484	31	28	22	220	344	34	22	32	65	306	11	32	23	159	104	16	33	46	64	125
2bT_NFE2	1019	929	928	975	957	1202	747	746	1433	1598	846	1128	1646	1307	627	1340	562	405	1045	486	604	795	809	936	295	235	1707	401	567	23	37	27	84	232	27	29	77	39	321	29	43	30	110	70	23	33	30	179	106
3fI_NFE2	1017	668	763	744	824	1243	648	578	1108	1354	1159	968	1290	1062	570	1034	454	318	922	420	473	644	699	815	219	177	1343	331	434	14	25	17	99	270	32	25	34	50	413	20	38	18	54	174	8	45	19	50	94
3f*_FOS	1014	718	828	785	751	1048	564	568	1092	1320	833	772	1168	983	552	942	431	279	840	398	380	656	597	684	222	171	1496	341	450	26	38	18	71	194	24	48	126	37	176	33	31	22	66	87	22	54	20	97	104
3d*_ATF7	1013	626	792	735	723	1127	541	570	1115	1340	739	843	1234	944	514	964	423	296	767	426	444	760	593	724	266	154	1326	301	452	22	25	19	58	72	30	19	19	16	117	15	36	27	23	39	18	16	32	71	34
3f*_NFE2	1013	813	707	800	811	1275	536	575	1229	1358	771	954	1313	1152	568	1049	414	291	843	378	498	705	667	763	224	206	1431	350	467	22	69	21	58	48	41	26	35	11	102	12	45	12	24	32	18	25	23	102	35
3eF_NFE2	1012	731	725	762	865	680	508	618	1125	1368	949	934	1300	1123	522	1269	435	283	830	480	511	671	654	816	185	193	1502	348	490	30	34	18	85	133	22	27	28	50	223	16	36	28	39	60	19	26	17	30	61
5cP_FOS	1012	568	597	646	582	1049	451	464	863	1027	612	721	988	793	408	819	344	181	691	368	356	500	477	620	130	144	1085	260	394	579	208	133	90	205	94	133	425	212	663	53	632	252	424	102	20	367	129	166	200
1bM_NFE2	1010	850	873	913	904	1351	606	610	1431	1592	965	1184	1358	1263	639	874	582	308	1059	503	492	702	707	889	223	224	1610	373	485	26	28	29	89	187	40	33	37	39	387	18	65	29	37	70	28	36	65	52	69
3gC_NFE2	1000	806	756	892	812	1179	578	559	1208	1378	910	936	1211	1189	537	868	435	292	870	545	473	749	733	836	229	159	1567	355	472	36	36	22	72	281	37	20	48	18	217	23	62	121	72	86	17	37	19	28	94
4eA_NFE2	998	694	800	725	777	1026	674	605	1136	1281	834	997	1042	1088	573	814	364	270	835	379	511	709	678	733	171	192	1408	343	435	23	35	17	83	89	39	31	33	33	112	13	28	19	69	63	10	31	23	53	38
1e*_FOS	997	712	723	845	788	1342	602	629	1099	1336	803	866	1294	1045	537	1055	440	240	888	438	487	736	659	702	202	173	1485	316	471	147	37	18	71	210	178	42	41	39	215	9	128	35	73	83	23	28	41	56	139
2dD_FOS	996	751	746	881	775	1421	561	575	1187	1327	568	947	1311	1053	545	928	467	310	936	426	482	675	610	795	183	175	1520	354	484	22	100	33	140	209	42	37	74	86	264	9	116	44	132	68	25	28	19	52	186
3dE_FOS	996	763	850	887	773	1167	545	501	1159	1387	810	1038	1336	1036	532	1263	503	292	896	419	566	723	658	787	241	160	1509	358	466	30	51	41	117	307	53	30	83	24	287	117	77	33	46	79	26	20	73	31	71
4gS_NFE2	996	837	872	928	904	1398	579	638	1214	1523	1183	1007	1322	1189	597	1135	512	331	969	487	519	792	721	893	213	153	1561	375	472	28	34	16	66	220	39	30	39	43	502	20	33	25	33	69	15	17	37	39	80
5a*_ATF7	996	670	589	694	701	1043	477	540	966	1186	772	826	1057	903	482	985	400	272	738	357	404	573	570	719	159	139	1358	298	422	33	22	19	35	81	27	25	28	27	91	13	27	15	21	48	25	28	14	34	22
4aV_FOS	988	723	788	789	774	1173	527	550	1098	1345	919	901	1082	1092	514	975	511	253	793	442	529	679	648	793	252	185	1463	387	487	3609	5043	2450	7878	4432	5320	3818	4925	3238	6269	3648	7572	4361	5350	2011	3630	5235	3702	5835	1746
2eC_ATF7	987	647	745	762	684	846	572	532	1104	1303	838	781	1193	979	557	889	418	304	767	408	467	613	581	772	205	202	1452	296	371	78	69	66	199	126	107	130	74	47	226	51	77	58	121	64	69	138	84	108	47
2gI_NFE2	985	702	641	732	730	1017	475	502	1004	1125	706	702	1158	855	432	873	433	252	709	379	462	632	572	714	200	170	1303	265	469	27	37	10	48	218	31	17	75	27	101	13	33	30	38	79	14	23	21	80	58
2eQ_FOS	984	612	757	795	722	972	507	522	1037	1215	792	813	1165	989	477	799	458	266	804	425	417	642	592	688	254	161	1393	307	424	1667	2116	967	3732	2238	2153	2268	2690	1559	2966	1768	3014	1789	2040	1221	1844	2690	2272	2406	1080
4eT_NFE2	984	755	871	903	878	1216	700	579	1296	1382	783	999	1226	1176	573	1025	456	339	848	491	443	698	747	830	218	227	1529	356	466	29	22	18	137	80	32	18	31	18	136	9	40	40	37	63	25	18	18	51	28
2gP_FOS	983	739	763	951	778	1042	569	566	1147	1382	791	1027	1368	1116	512	1092	456	291	944	403	496	669	684	826	213	170	1461	375	462	43	58	20	160	218	35	55	36	54	266	187	36	76	97	88	15	24	32	47	109
4aK_FOS	982	535	690	690	642	1178	434	438	953	1151	711	627	924	827	441	715	408	256	799	356	399	624	541	639	162	147	1296	313	412	1589	2262	1080	2789	1734	3200	1943	1799	1335	2548	1993	3058	1733	2134	865	1757	3138	2147	2599	646
5bT_NFE2	980	710	826	864	836	1012	742	584	1141	1373	1047	1034	1225	1146	585	1150	445	309	899	477	486	678	661	762	184	202	1405	353	483	21	17	13	59	295	44	23	43	38	296	21	43	14	39	67	18	37	22	187	73
5bW_ATF7	978	870	853	875	866	1413	663	588	1375	1440	951	976	1273	1193	578	1262	475	318	826	436	476	684	719	840	184	204	1427	376	524	103	101	50	147	372	127	129	157	112	618	74	137	102	93	80	152	123	116	139	86
2eQ_ATF7	975	647	698	816	717	1001	520	514	1079	1270	766	870	1167	968	522	1157	424	263	818	392	516	655	588	723	161	159	1375	316	412	385	262	117	437	333	381	525	493	247	681	271	795	356	323	192	422	408	254	389	186
2gW_NFE2	974	706	799	795	813	1545	595	604	1188	1369	742	1076	1143	1114	531	1010	501	296	812	488	507	751	687	740	216	167	1425	323	504	23	32	12	52	84	41	21	66	17	96	17	51	16	25	27	13	22	26	53	38
5aQ_NFE2	974	790	804	921	759	918	535	548	1082	1295	867	896	1232	1038	517	893	446	260	805	407	511	659	642	772	227	208	1467	315	508	21	43	19	59	61	22	34	38	16	99	10	18	15	36	39	34	25	18	69	38
1fH_FOS	971	824	772	892	794	1220	588	660	1207	1453	910	916	1183	1126	574	1363	513	283	957	449	505	739	722	808	251	159	1472	336	470	2108	3465	2601	3906	3048	3221	3041	4618	2495	4988	2529	4985	2240	2884	1499	3768	5104	2848	4274	1190
3bF_ATF7	971	874	730	887	873	1307	638	721	1200	1484	1079	1058	1232	1158	605	1119	486	331	962	455	493	693	734	806	261	190	1482	332	494	152	241	170	350	366	290	362	313	197	702	285	425	173	253	184	391	288	305	335	162
2bT_FOS	969	768	831	841	753	1164	623	556	1079	1262	792	752	1338	1003	522	1241	440	273	819	389	470	668	660	755	175	209	1546	313	454	2462	4142	1933	5431	4734	3804	4546	5507	3415	4559	2630	4218	3166	3799	1562	4463	4595	2987	4534	1587
2gT_ATF7	969	750	760	768	832	1232	620	643	1080	1278	867	956	1200	1007	526	983	432	285	816	486	395	647	698	768	185	175	1568	320	425	160	170	69	248	352	163	189	223	100	415	82	197	122	149	159	238	264	125	156	139
3dY_FOS	965	642	591	719	643	860	483	461	910	1101	727	684	967	898	403	591	359	242	731	376	387	584	563	681	165	147	1269	308	390	942	991	235	1291	1032	794	1022	1280	522	1567	697	1243	829	1087	290	455	776	1361	1231	336
2gM_ATF7	963	833	897	946	957	1090	758	683	1296	1695	820	1056	1408	1302	616	905	532	392	914	479	555	766	752	858	184	174	1544	381	531	219	296	156	443	332	241	344	282	191	534	220	389	239	321	207	285	396	368	454	178
3eF_FOS	963	671	734	795	683	1200	514	582	1076	1312	856	856	1217	1036	494	1045	457	266	854	430	472	697	642	695	201	167	1442	295	439	1877	1935	1458	2870	1839	2429	2404	2765	1402	2071	1087	2953	2505	2384	1122	2228	2463	1347	2691	697
3gF_FOS	963	717	721	806	672	1032	427	520	1082	1243	993	927	1103	938	442	964	389	252	778	389	553	564	587	719	149	153	1549	347	402	4461	4468	2593	8252	3951	4634	3823	5422	3020	6807	3389	6575	3054	4356	1803	4477	4180	3314	4957	1729
3gM_NFE2	962	748	796	913	854	992	632	655	1121	1382	814	947	1223	1126	590	1094	410	297	870	465	532	769	666	845	142	211	1591	348	502	23	28	11	76	226	84	28	41	33	332	18	44	20	62	76	26	25	20	52	78
1aV_FOS	960	964	898	964	931	1495	714	615	1304	1561	787	1151	1400	1137	620	1172	531	306	1035	518	639	805	747	909	256	238	1818	387	512	4426	8310	3801	10772	6338	8139	6868	8204	5420	8202	3616	8625	5893	7082	2448	6563	6616	6115	7569	2469
2d*_NFE2	960	690	760	779	728	942	508	512	1081	1279	1023	828	1208	1026	524	800	435	268	783	421	499	616	658	756	255	167	1342	334	486	22	23	13	133	83	22	21	37	14	87	17	33	24	32	40	16	23	34	37	40
1eK_FOS	959	701	767	876	728	1162	566	565	1039	1363	892	865	1118	1091	504	1064	367	313	939	411	433	561	651	733	229	165	1476	337	476	4390	5851	3583	11610	5853	7044	6035	7512	3997	7455	4245	7356	4138	6030	2330	5810	5392	4666	7165	2246
2cQ_NFE2	959	512	621	639	612	1032	435	448	829	1046	621	765	1001	888	415	996	329	224	653	330	329	591	542	650	153	155	1107	231	347	13	13	16	98	120	35	25	39	34	250	16	41	24	41	68	13	40	6	58	93
5aS_FOS	959	726	750	886	750	1140	571	565	1199	1365	849	985	1191	1101	514	1079	466	268	968	414	454	694	693	758	138	194	1423	344	463	120	67	30	101	250	195	53	38	32	228	31	250	22	74	68	22	30	32	84	77
1gL_FOS	957	714	850	858	809	960	670	645	1271	1507	918	914	1338	1285	549	1265	498	305	967	506	472	681	706	853	224	195	1661	391	531	2770	3627	2676	7069	3192	3243	4528	5978	3017	5972	3576	5519	3119	4794	1623	4037	4695	3070	4699	1638
4gS_FOS	955	697	712	878	716	1120	516	574	1146	1237	1050	904	1065	1022	503	838	385	280	768	401	488	721	595	726	208	193	1539	327	459	2666	2826	1519	5660	2565	3660	2539	4659	2718	4444	2872	4852	2257	2809	1148	2750	3750	2061	3419	823
1dK_FOS	954	673	579	698	587	688	475	475	904	1050	680	798	981	904	407	969	346	221	676	361	366	558	500	618	151	178	1404	290	344	924	977	323	613	527	818	909	809	364	877	541	1206	589	516	260	941	708	545	608	215
1eI_FOS	952	585	624	662	580	891	381	452	923	1038	512	783	940	861	416	788	317	204	702	347	385	525	500	604	155	138	1163	241	351	2418	2596	1272	4443	1981	2661	2424	2323	1786	3248	1774	2983	1908	2273	1023	2230	2630	1855	2815	914
4cQ_NFE2	951	470	640	636	594	992	441	525	942	1099	546	695	1022	856	383	940	345	254	689	379	370	543	527	605	195	187	1017	271	358	24	8	13	76	289	35	17	25	46	173	4	15	17	32	115	17	17	22	77	79
3fY_NFE2	948	746	768	784	821	1542	520	531	980	1347	759	804	1331	1123	526	970	391	310	801	378	478	629	540	735	201	164	1215	282	444	24	29	9	97	231	37	17	76	22	146	18	36	27	65	94	23	25	38	140	56
3cK_NFE2	942	765	834	799	870	1341	604	653	1130	1440	770	902	1226	1077	593	1377	506	301	916	470	522	722	713	854	208	188	1659	350	545	15	32	20	67	210	38	27	41	24	335	18	33	48	81	64	28	39	50	61	81
3gC_ATF7	942	635	749	629	674	1050	547	490	945	1123	723	756	1032	835	429	942	420	258	697	360	432	605	584	689	153	143	1302	297	405	109	101	59	294	301	178	181	185	101	368	68	171	91	151	145	225	189	93	127	127
1eH_FOS	941	525	658	689	551	765	438	445	901	1089	715	709	966	785	454	876	361	249	677	346	469	522	541	619	176	143	1311	285	357	2584	2137	1617	3906	2019	1709	2242	2661	1966	3017	1985	3415	2307	2820	751	2838	2475	1755	2250	813
2gN_NFE2	941	654	650	791	737	809	536	554	1065	1192	978	844	1145	871	467	926	398	277	797	404	346	571	532	733	179	181	1318	261	413	20	16	13	170	89	23	26	40	29	154	19	33	21	34	95	22	27	25	86	39
4dY_NFE2	940	654	709	800	767	1155	719	589	1078	1349	1049	1080	1236	1083	533	873	409	315	910	445	507	755	664	782	164	188	1492	378	474	18	22	13	62	150	22	33	25	36	100	13	36	18	23	34	18	36	14	55	31
3dQ_FOS	938	587	576	727	643	907	455	492	962	1066	777	829	1120	794	404	970	367	204	725	345	401	529	510	641	159	160	1329	278	362	34	40	43	316	135	187	25	54	21	174	24	26	17	63	88	22	25	25	53	92
4aV_NFE2	937	799	736	839	851	1374	682	626	1159	1460	896	1031	1413	1139	579	1122	448	265	947	461	497	762	658	799	260	182	1658	348	535	142	227	66	324	306	334	252	411	166	278	99	338	143	171	94	249	254	152	270	145
4eM_NFE2	935	588	689	658	695	871	403	473	1003	1105	697	841	1089	887	416	923	387	260	664	397	412	562	560	647	162	147	1335	269	387	24	27	14	54	124	27	26	32	42	92	13	30	16	33	32	15	24	16	61	39
1dH_NFE2	932	594	668	730	706	1310	610	465	1022	1312	668	667	1247	988	480	1014	399	258	718	401	438	586	615	696	210	195	1261	250	409	23	18	8	54	125	36	32	43	26	189	12	29	18	45	52	22	22	18	29	29
1aC_ATF7	931	636	757	832	713	1290	647	529	1103	1267	1147	945	1154	949	530	951	439	266	853	388	421	727	652	762	170	168	1286	316	413	81	108	44	145	147	90	90	115	95	259	82	114	60	121	88	74	104	77	121	71
2cH_ATF7	930	651	862	795	806	1345	571	568	1030	1373	874	862	1154	1118	517	1125	420	278	934	428	451	739	684	762	209	198	1419	343	469	593	433	151	726	620	456	632	696	340	618	425	928	286	404	246	587	412	442	453	194
3dQ_ATF7	930	481	590	619	578	936	481	465	856	1004	470	597	891	705	384	714	356	219	693	349	396	534	508	597	166	130	1032	269	408	20	21	17	57	76	47	27	26	10	69	9	24	30	26	32	14	29	16	36	39
2eI_NFE2	928	661	661	650	717	993	476	492	1012	1244	1133	788	1056	997	552	805	435	219	710	394	442	766	648	709	212	155	1317	322	448	13	23	5	43	76	31	25	21	15	147	23	58	15	77	36	12	12	20	33	38
1e*_NFE2	927	620	810	837	800	1315	592	563	1136	1292	1100	1024	1241	1032	524	974	458	293	859	439	474	694	670	760	216	173	1605	330	447	16	36	21	37	92	51	25	26	21	109	27	35	11	31	69	16	30	16	57	29
1gL_ATF7	925	673	706	780	795	994	574	520	1086	1353	1084	1069	1144	969	545	1066	449	295	919	398	504	675	600	752	232	171	1524	336	450	448	430	171	608	307	392	388	304	311	574	296	461	263	301	149	447	538	306	1007	204
2d*_FOS	925	669	703	792	635	1106	533	468	1024	1179	987	911	998	1020	496	938	409	264	861	397	364	545	548	689	209	188	1323	299	441	43	37	74	228	120	49	51	52	67	167	31	172	43	71	114	10	23	30	61	102
1fH_ATF7	923	703	751	830	896	1337	547	620	1111	1300	888	1051	1058	1120	527	1029	492	297	829	409	591	737	721	785	192	175	1404	342	421	114	152	99	280	400	170	111	187	145	296	105	218	106	167	180	125	165	160	224	127
3cM_FOS	922	478	602	710	640	1174	454	488	899	1029	866	694	1118	897	437	1038	422	209	724	390	366	486	479	653	115	154	1272	254	366	3986	3213	2329	6447	3465	5496	3393	5054	2879	5976	3041	6684	3657	4518	1683	4495	4541	2506	6187	1382
2bH_FOS	921	669	722	803	714	1131	510	539	1109	1228	673	1052	1149	1017	466	990	424	220	836	427	491	652	631	725	217	170	1457	359	439	2454	3326	2049	5004	3041	6014	4106	6660	3340	5133	2248	6934	3682	3988	1361	3504	5362	3763	5017	1245
2gI_ATF7	921	583	605	627	619	1047	480	449	862	1029	864	795	1087	775	414	772	355	241	632	319	365	556	508	582	152	106	1064	256	340	206	276	90	524	374	300	286	293	188	722	195	503	176	346	191	303	403	266	472	227
2aT_FOS	920	806	837	926	791	1438	580	616	1149	1454	1074	918	1283	1138	562	1038	522	331	946	417	427	785	659	792	224	152	1573	391	513	1392	1926	921	1836	1649	2187	1704	2421	1519	3167	1491	2453	1817	2017	829	1679	2716	1660	2065	629
1aC_FOS	917	743	890	929	818	1461	598	593	1213	1407	1057	946	1269	1150	548	896	508	280	954	442	561	820	695	860	175	193	1667	352	513	2284	2911	1469	4483	2600	5070	3185	3946	2089	4066	2540	4629	2530	3548	1166	2447	2737	2652	3749	1161
2dQ_FOS	917	527	520	611	651	955	522	421	890	1035	662	696	988	821	392	877	383	217	673	304	329	541	491	548	192	129	1184	259	392	985	1071	452	1714	953	1350	1736	1325	821	1823	732	1788	1068	1279	482	1012	1450	926	1606	501
3f*_ATF7	917	708	709	781	806	1285	531	575	1040	1228	1086	860	1178	1063	542	816	421	275	830	426	514	652	590	702	204	147	1400	313	430	28	29	11	40	108	38	23	33	12	117	32	39	23	37	37	13	24	26	33	37
3eW_FOS	915	755	837	933	831	1166	543	607	1262	1371	840	997	1199	1145	578	1299	474	324	961	456	566	760	737	803	222	210	1666	342	481	1643	2396	1783	4114	2239	3153	2425	3450	1675	3620	1716	4463	2290	2984	1199	3290	3024	1961	4058	990
3e*_NFE2	914	786	677	775	785	1105	538	606	1100	1303	1138	994	1365	1022	507	881	415	293	893	433	483	685	629	772	204	187	1449	329	460	17	39	19	39	73	25	24	38	11	95	21	44	21	21	28	19	33	14	21	49
5aA_ATF7	913	747	772	800	755	1422	531	516	1009	1294	774	973	1288	1119	514	979	407	278	839	403	469	673	669	757	181	192	1373	312	435	56	110	36	157	119	124	77	107	62	176	58	212	77	82	44	94	76	53	79	62
4dM_NFE2	911	697	740	702	770	991	630	614	1136	1184	737	1036	1248	990	482	890	423	273	780	411	403	643	595	696	189	169	1494	318	444	31	32	14	50	130	25	17	50	35	91	20	31	25	34	26	21	30	30	20	27
5bQ_NFE2	911	599	625	681	697	997	551	352	933	1056	626	814	1045	880	458	847	384	200	684	387	325	652	548	645	182	140	1281	285	391	22	36	20	103	103	37	34	45	14	175	7	31	9	40	84	16	26	15	42	67
2aK_ATF7	910	622	780	781	706	1142	513	503	1010	1134	672	842	1102	1001	502	887	380	273	726	406	501	579	586	635	241	146	1370	305	412	30	21	45	407	275	39	53	33	45	166	11	29	55	62	128	12	28	15	88	62
3c*_NFE2	910	777	828	805	821	1452	599	601	1283	1376	1066	895	1288	1014	563	898	396	281	864	494	468	718	683	788	181	189	1506	350	532	18	35	11	52	65	42	24	40	17	80	32	34	16	31	29	21	23	14	44	29
3cK_ATF7	910	550	729	726	621	1085	506	528	969	1164	804	784	1028	925	438	658	418	257	743	357	418	613	531	696	182	129	1208	273	375	208	192	87	230	341	312	252	306	133	533	166	209	194	210	160	236	306	191	219	178
2fF_NFE2	909	452	551	621	624	921	476	456	940	1015	604	696	1051	823	412	666	354	193	676	311	352	531	563	585	184	134	1098	250	350	17	21	16	88	149	37	17	24	28	284	15	32	17	33	82	11	25	12	34	31
4dT_ATF7	908	693	687	789	792	1044	534	524	1014	1317	666	945	1267	1052	536	1183	437	270	857	409	503	775	641	781	215	171	1375	347	499	21	35	11	58	124	25	24	28	15	63	20	39	28	43	43	18	34	35	39	42
3eD_FOS	907	510	521	536	469	905	387	418	795	852	478	671	693	682	384	921	314	223	581	281	355	455	467	505	130	120	974	216	304	341	304	116	843	307	435	480	632	279	741	255	638	332	444	247	582	297	325	813	149
3gQ_FOS	907	823	897	919	840	1340	666	660	1242	1513	1024	1086	1271	1169	625	1311	464	305	894	460	436	768	697	847	216	191	1483	354	520	4648	8168	4869	11256	5570	9436	7764	9564	5588	10916	6257	11834	5709	8732	2933	8573	7897	7157	8696	2779
2bT_ATF7	906	718	749	788	770	987	619	543	1146	1325	886	899	1241	1004	495	1170	503	320	824	405	499	629	696	781	221	192	1455	316	449	87	154	79	404	237	225	183	215	107	480	170	151	155	126	149	220	235	118	320	120
5aE_ATF7	906	642	754	744	738	901	446	499	1000	1219	709	1116	1062	991	457	985	379	279	758	399	418	635	622	679	165	167	1354	317	451	19	23	18	57	84	13	26	38	26	102	24	40	19	58	36	22	20	16	23	36
3gQ_NFE2	904	733	719	904	851	1191	638	580	1199	1423	690	1063	1336	1144	560	949	465	338	915	452	499	687	702	798	211	219	1616	355	541	24	37	55	75	221	44	39	35	61	435	18	29	31	98	101	28	24	50	58	97
2cN_FOS	903	467	545	549	460	709	300	326	706	906	377	592	803	708	361	569	271	143	575	279	301	434	417	497	108	150	840	213	276	5372	4464	2665	5740	3617	4822	2821	5930	2745	6301	2350	6524	3541	5189	2042	3721	4169	4002	5141	1454
3aD_ATF7	902	858	844	977	876	1450	680	687	1359	1483	1018	1067	1414	1140	613	1227	503	342	1088	504	641	898	763	865	202	210	1692	374	542	18	28	21	44	68	39	31	36	26	168	23	45	20	52	49	22	30	20	41	59
2fE_FOS	901	715	789	835	790	1173	578	590	1127	1340	713	963	1096	1041	512	1211	497	328	872	435	458	752	632	763	158	180	1517	351	480	5894	6035	4619	10290	5761	7047	6878	9212	5924	10495	3958	10593	5585	6223	2944	6342	7450	5897	8626	2221
1cK_FOS	900	600	730	827	769	1154	519	574	1089	1367	710	843	1242	1038	518	1208	460	325	894	434	444	718	634	805	205	173	1538	347	478	3325	3807	2266	6704	4179	6614	3498	6101	3339	6306	2821	7890	3438	5915	1887	5637	4615	4664	6361	1911
4aM_NFE2	900	527	498	583	629	727	425	384	819	1005	467	725	971	765	418	645	324	211	654	316	365	425	475	574	120	132	920	223	363	26	31	27	49	113	34	13	13	15	212	5	31	18	29	42	7	22	20	36	40
1dK_NFE2	899	698	832	767	788	985	602	615	1221	1311	622	939	1292	1025	514	1042	405	281	857	405	461	661	606	703	195	189	1393	346	429	23	35	29	55	100	30	27	41	27	204	12	51	26	44	42	18	22	19	16	38
3dC_NFE2	896	610	773	677	686	928	423	488	1019	1108	785	798	1153	926	448	801	330	231	721	402	373	526	550	637	176	129	1151	328	415	9	30	15	45	57	26	18	25	20	97	16	37	23	37	29	15	23	22	38	24
3fM_FOS	892	687	709	723	707	919	511	584	1091	1276	691	817	1081	948	429	825	412	255	779	429	423	669	657	728	204	159	1376	297	451	4601	5113	2785	7752	5080	6091	4728	6857	5195	6555	2935	7324	4796	5627	2479	3976	5737	4306	6993	1915
4dY_ATF7	891	608	675	653	683	1048	436	435	917	1218	586	749	920	940	435	932	433	256	735	347	445	654	575	610	203	155	1417	293	393	28	40	14	92	110	43	29	46	32	130	15	43	27	74	38	29	39	18	42	56
1gT_ATF7	889	625	717	777	747	1218	558	504	1064	1231	563	927	1145	1085	458	1080	400	282	793	418	470	607	562	728	205	178	1177	352	452	190	206	69	242	314	331	268	291	174	481	112	209	128	215	171	166	204	145	307	142
3e*_FOS	889	555	694	722	616	1133	440	496	940	1034	742	781	903	842	411	608	393	222	748	334	364	532	536	656	221	132	1263	288	379	19	45	38	73	176	38	41	57	36	207	15	29	44	104	61	51	58	43	52	54
3dY_NFE2	888	832	903	747	736	812	631	508	1077	1289	804	1024	1162	993	557	893	393	273	783	427	496	594	661	730	179	159	1323	354	456	16	34	16	42	149	25	22	22	26	81	24	28	19	28	43	19	23	17	41	32
3fD_ATF7	888	748	740	807	859	1831	619	574	1230	1344	916	846	1332	1017	534	1147	492	338	940	425	538	821	655	737	239	141	1409	348	486	261	441	197	667	532	868	508	522	362	1219	376	672	437	224	250	575	433	445	638	264
1aN_NFE2	887	590	684	700	663	901	630	397	950	1058	804	763	1009	911	472	914	366	304	710	384	392	518	569	723	176	139	1275	275	439	12	23	19	59	118	21	30	26	14	153	17	20	24	56	52	24	21	27	32	71
2dD_ATF7	887	658	666	799	717	1085	529	572	1096	1267	924	857	1271	1041	525	1467	491	240	815	435	530	737	632	792	197	157	1353	308	454	22	37	12	43	83	34	22	33	17	87	24	31	18	65	35	27	30	22	29	38
1eK_NFE2	886	786	788	1000	972	1365	564	718	1398	1576	1080	1173	1489	1385	654	1136	532	352	1077	518	488	881	849	1007	256	227	1796	424	558	24	42	30	192	292	37	28	47	35	231	28	33	38	59	100	23	41	28	128	194
3dN_ATF7	885	602	675	793	761	1303	515	544	1066	1233	871	1021	1089	1079	506	1371	414	279	794	384	486	652	651	727	169	176	1258	309	456	29	27	27	123	153	31	24	35	14	86	27	32	20	46	30	39	12	24	46	42
2eD_NFE2	884	571	630	548	568	995	410	436	826	1036	738	763	1022	742	427	774	308	210	618	310	355	397	542	581	145	136	1004	207	339	22	22	12	34	168	22	15	12	24	80	12	24	13	32	19	8	23	21	28	20
3dE_ATF7	884	568	521	693	631	931	488	542	821	1088	922	731	950	896	403	795	373	250	692	365	430	635	481	622	160	165	1109	256	398	17	20	14	50	63	20	29	35	39	117	11	41	15	25	30	32	28	11	25	31
3cF_NFE2	883	505	562	660	651	793	412	479	967	1053	743	743	1010	913	440	778	363	191	722	374	352	583	539	590	181	158	1174	242	397	17	19	40	28	195	19	16	27	19	172	16	46	9	37	57	9	27	18	55	52
2dF_FOS	882	690	643	781	719	1011	565	572	1028	1210	813	714	1193	1044	472	926	500	287	861	381	518	655	574	713	265	167	1295	330	452	59	303	45	446	360	102	165	324	133	344	91	126	89	128	163	90	247	320	221	109
4dA_ATF7	882	722	728	771	783	764	625	532	1046	1295	1145	908	1100	1004	555	1100	415	267	791	441	417	629	633	739	181	164	1397	330	416	26	26	17	82	60	16	20	31	20	73	26	35	21	42	45	19	29	22	72	54
2bE_FOS	878	722	725	751	706	1048	567	559	991	1178	966	894	1093	1041	451	946	381	292	890	406	418	639	650	716	214	179	1366	321	420	4711	4744	2979	8457	4675	5954	5417	8141	3670	7249	4916	6175	4569	5198	2187	4542	5692	4904	6655	1825
3bN_FOS	877	558	613	707	622	845	465	474	933	1037	779	788	1091	863	419	985	426	225	720	379	416	583	567	632	182	139	1318	271	394	3232	3795	2993	8533	4763	4706	4591	6169	3470	6621	3071	7104	4251	4717	1883	5068	4916	3406	5734	2195
4eV_ATF7	877	718	742	807	741	1006	495	607	1104	1361	696	924	1120	1067	513	1183	456	277	832	365	401	707	659	744	162	166	1320	345	435	31	41	19	81	87	39	18	44	72	91	14	46	33	50	41	33	28	27	37	65
1dI_ATF7	876	632	623	618	666	1047	513	456	956	1107	632	937	985	951	479	1013	378	236	709	371	320	594	554	677	162	152	1322	266	358	89	46	26	98	160	94	105	93	87	142	28	73	71	72	98	89	69	49	102	97
1fF_NFE2	876	642	643	786	789	1089	590	595	1028	1291	610	1094	1230	1040	507	1091	404	260	797	422	501	593	665	720	207	143	1330	276	434	46	28	17	62	105	37	32	45	12	148	15	40	25	41	91	20	30	17	52	58
1bE_FOS	874	649	664	775	627	1196	412	514	1016	1176	572	792	1087	879	476	853	382	242	732	367	339	583	528	683	171	177	1207	323	427	3073	3505	2068	5170	3213	5364	2504	5047	2751	5021	2044	5923	2668	3229	1636	2754	3443	3430	3939	1295
4eW_ATF7	870	572	622	712	691	729	576	515	868	1210	792	919	1052	886	420	816	417	213	740	340	380	562	515	616	171	151	1258	297	405	18	31	11	41	77	13	39	63	18	195	26	47	14	53	40	20	22	8	35	53
4fN_ATF7	870	766	761	716	790	1361	564	587	1117	1356	1024	874	1146	1141	534	981	436	314	879	464	627	720	665	839	200	205	1530	347	438	93	176	68	241	311	210	212	251	120	386	96	242	153	178	131	241	188	161	295	145
4aK_NFE2	869	641	677	735	720	1240	522	557	983	1137	713	843	1026	901	461	911	386	248	786	384	516	572	574	716	185	156	1326	283	409	18	23	14	83	138	32	25	27	42	165	18	15	14	48	64	13	16	17	30	67
1cC_NFE2	865	530	638	642	652	1131	426	434	911	1189	576	690	1023	896	434	862	377	191	696	349	381	628	543	629	195	144	1343	291	408	27	35	18	76	117	18	17	25	26	254	15	25	22	54	78	15	28	59	55	96
2fC_FOS	865	782	794	961	780	954	693	620	1256	1493	926	1036	1347	1046	548	980	457	309	968	486	450	749	710	862	224	195	1845	372	512	1847	3936	2577	5495	3489	4747	4150	4845	2640	4117	2706	6114	3375	3445	1513	3072	3903	3132	4817	1181
1aW_NFE2	861	760	810	803	809	944	593	600	1090	1354	882	1145	1232	1066	513	1104	435	238	866	425	437	737	622	786	158	156	1513	316	434	16	31	20	41	161	28	20	32	31	274	17	41	41	70	85	23	29	17	43	120
4eW_NFE2	860	778	742	870	892	1129	645	624	1259	1315	1132	1058	1231	1071	596	968	498	335	876	419	495	779	640	878	269	179	1484	334	504	41	39	24	56	137	44	31	40	29	125	30	57	24	46	37	39	47	34	70	55
2aT_NFE2	859	727	824	925	845	1074	594	625	1368	1450	938	837	1339	1141	554	1123	479	314	975	435	555	795	700	781	284	170	1612	366	538	26	19	30	99	129	25	20	55	29	218	14	34	13	63	67	21	42	43	40	38
2eC_FOS	859	670	815	808	727	1158	560	514	1106	1313	741	949	1218	1074	516	1105	453	275	912	410	402	715	584	755	205	175	1521	310	449	229	455	216	993	432	544	490	855	517	838	293	769	489	615	205	583	475	581	712	292
2eT_ATF7	858	674	616	801	804	1330	557	554	1198	1393	905	891	1266	1053	523	1203	405	278	800	421	478	635	685	782	314	148	1360	353	458	303	425	185	386	416	681	605	325	285	730	427	703	317	343	168	713	428	481	539	223
4e*_ATF7	857	512	561	653	685	964	435	474	904	1100	625	837	1035	937	415	963	373	223	639	339	471	616	532	680	158	135	1135	253	376	26	13	15	69	94	19	24	36	14	61	29	38	10	24	35	22	21	13	14	28
1aN_FOS	856	539	529	607	546	811	424	406	788	942	630	678	812	775	402	935	347	202	638	307	364	561	433	599	161	151	1051	234	360	2512	2859	1275	3809	1931	2478	2808	2923	1209	3601	1459	3833	2077	2912	867	2993	3001	1928	2019	763
4aV_ATF7	853	489	589	660	591	1067	541	474	945	1091	796	617	932	878	404	1034	369	202	713	366	375	525	556	647	145	136	1304	277	393	82	77	57	174	238	129	145	103	119	249	72	152	131	120	83	173	128	78	145	89
1dM_NFE2	852	771	740	806	740	1115	540	513	1138	1285	922	773	1210	1072	512	792	411	236	814	398	406	607	599	743	141	168	1102	309	476	14	44	18	79	285	31	23	37	43	190	18	52	28	219	133	11	19	24	76	70
3aM_ATF7	852	694	694	860	743	1334	587	619	1095	1277	1104	1024	1168	992	528	1022	410	319	820	388	558	643	620	750	223	213	1600	318	421	18	30	33	87	146	47	44	46	62	189	26	77	24	139	88	30	30	32	48	81
4gA_NFE2	852	727	825	823	898	953	485	598	1110	1384	890	805	1215	1084	487	1316	435	301	893	432	469	690	602	800	230	198	1511	324	440	22	40	18	155	253	22	22	48	45	341	10	62	21	52	118	24	71	23	78	65
5aK_NFE2	851	480	596	625	643	769	432	499	901	1083	778	925	971	949	445	915	332	234	640	341	364	580	477	668	161	171	1226	252	337	21	22	17	65	67	6	21	28	9	74	11	44	8	31	24	11	14	17	35	26
3gM_ATF7	850	634	673	724	641	806	565	369	893	1079	745	740	897	825	437	734	378	228	639	366	454	631	536	651	152	147	1039	258	366	261	211	78	291	372	131	423	242	183	455	179	444	206	175	184	238	326	197	353	176
4dM_ATF7	850	514	590	621	640	1020	461	416	853	1046	802	701	1146	895	400	722	346	234	691	323	372	529	445	579	165	148	1150	239	382	31	19	12	56	89	44	33	30	18	312	21	37	11	34	58	10	26	38	30	26
4dT_FOS	850	899	822	881	846	1049	592	615	1255	1376	1042	1122	1371	1226	603	1296	495	325	951	436	458	716	757	825	244	185	1632	387	552	152	140	195	595	413	244	83	333	86	381	119	208	157	135	167	72	97	89	323	145
1bK_ATF7	848	585	682	813	752	931	561	488	956	1186	718	859	1084	972	518	857	424	278	747	403	451	718	528	705	135	129	1413	292	397	130	169	106	251	481	214	159	171	97	467	98	338	165	175	181	236	211	151	262	92
2eF_NFE2	846	715	709	706	733	1147	605	514	1022	1217	747	887	1196	923	538	838	413	245	723	390	467	613	657	666	186	174	1411	257	433	20	22	16	71	63	30	35	21	17	67	13	33	23	25	31	14	29	17	45	28
3bH_NFE2	846	623	738	708	786	1074	567	513	983	1194	932	898	1170	951	533	903	404	238	812	386	429	623	646	733	180	186	1357	295	415	17	25	26	68	289	18	29	41	32	137	20	82	23	118	87	15	35	20	65	41
2dQ_NFE2	845	529	587	632	616	1147	511	490	902	1058	608	774	1028	837	424	631	361	212	625	319	388	562	499	631	166	164	1118	256	355	27	25	22	70	159	34	36	38	18	80	8	23	15	39	41	7	24	26	74	41
3bI_NFE2	844	546	651	659	714	831	499	498	1042	1181	830	944	1082	900	501	797	436	251	752	369	411	734	541	717	164	170	1377	299	430	22	24	23	135	232	55	26	39	71	149	9	59	28	70	34	13	23	24	113	63
3e*_ATF7	844	500	652	679	655	1165	449	535	902	1172	632	690	1039	843	452	773	365	230	672	333	387	557	512	623	205	151	1225	292	359	31	19	17	28	76	34	16	38	32	97	13	32	32	41	27	16	20	7	26	47
1gW_FOS	843	767	722	848	728	1169	550	464	1016	1267	814	909	1198	1050	519	1146	474	310	846	395	454	706	610	731	221	178	1526	333	448	3204	5803	2341	5799	3212	6340	4258	4608	3189	4831	2738	8255	4205	5601	1647	6435	5616	4551	5083	1613
1gH_FOS	842	516	571	652	597	1126	379	464	873	985	680	803	1027	805	420	786	345	220	729	333	340	571	531	673	190	142	1221	282	402	4602	5846	2106	6420	4203	7044	4257	6480	3899	7046	3602	8021	4126	4588	1859	4243	5414	3828	6528	1578
2gF_NFE2	842	489	589	678	699	610	392	448	1013	1039	691	826	921	811	465	862	386	226	662	352	319	530	487	616	145	126	1028	297	396	26	22	13	44	54	30	18	27	23	63	16	42	16	41	21	13	20	19	28	19
1aW_FOS	840	626	552	707	665	964	450	414	874	1030	702	885	896	786	401	475	359	227	679	356	280	554	571	611	133	131	1111	267	393	2185	2654	1282	4582	2200	3654	3739	3417	2017	3508	2202	4487	1776	2472	1234	1454	2260	1909	2939	954
2eM_NFE2	839	680	831	814	820	1154	523	661	1164	1354	1007	1075	1357	1140	541	1295	410	324	845	477	484	757	664	787	246	174	1627	327	537	20	31	10	43	131	27	23	35	19	142	16	36	13	59	42	12	26	17	93	62
2fQ_NFE2	838	618	578	601	635	1099	444	469	854	1094	661	732	1082	830	429	774	349	223	639	356	314	550	506	608	132	162	1010	255	381	20	23	12	94	417	35	24	27	23	290	9	169	19	57	59	18	48	11	113	145
5bH_ATF7	838	626	645	677	728	967	532	559	991	1116	885	870	1162	946	485	782	424	285	760	363	453	648	568	684	162	172	1278	307	420	209	259	106	232	378	253	200	254	113	468	123	373	215	207	121	180	261	156	215	180
4fT_FOS	836	683	669	796	643	1271	527	529	995	1256	640	887	1000	880	458	876	381	264	769	358	516	684	558	691	178	145	1278	306	470	2066	3343	2019	4341	3076	4759	3211	4747	3074	4800	2143	6111	2899	3082	1166	3163	4206	2945	3901	1485
4gA_ATF7	836	637	662	739	709	1104	540	572	1074	1243	833	844	1097	1071	475	1009	423	280	735	397	394	606	624	716	244	161	1335	319	401	71	82	52	120	380	108	127	166	95	553	53	152	85	233	114	121	118	108	95	135
4gH_NFE2	836	414	564	478	547	814	423	393	733	867	760	602	903	768	364	580	310	213	600	284	301	515	497	575	137	130	924	226	331	21	25	16	47	102	20	21	23	23	193	12	24	21	44	39	14	17	9	68	49
4dQ_NFE2	834	539	574	636	618	775	388	442	938	1037	690	746	1012	777	394	791	314	223	620	314	325	453	472	581	146	156	1041	280	395	25	18	16	39	92	21	18	32	13	69	18	22	12	23	67	13	19	14	27	9
2aH_ATF7	832	432	591	549	595	911	437	438	802	893	728	554	928	774	385	807	291	227	592	308	439	574	518	560	227	133	1110	230	317	16	28	14	36	105	39	34	24	18	85	10	21	19	29	68	22	25	34	32	46
4gV_FOS	831	516	429	443	410	906	373	346	672	792	461	531	756	608	325	738	302	170	524	252	288	401	414	463	134	111	1019	214	298	3951	4107	2161	4144	3219	4645	3022	4108	2453	4167	2053	4972	2994	3197	1368	3380	3449	2851	3553	1014
5aK_ATF7	831	431	568	622	549	978	341	393	838	1000	522	705	833	776	388	688	322	223	607	306	314	567	476	611	202	136	1102	237	339	29	61	21	62	55	62	32	36	54	117	28	74	41	50	31	46	44	51	68	31
2eF_ATF7	830	440	483	553	551	544	311	358	732	808	701	541	810	720	346	462	285	193	591	278	232	433	431	492	179	117	919	210	265	35	40	23	68	68	50	41	33	24	100	32	47	39	64	29	27	47	48	52	37
1bM_ATF7	829	526	626	682	675	1027	465	528	997	1179	746	749	1072	908	501	879	432	213	718	352	426	598	578	587	191	115	1121	304	445	101	93	58	154	187	108	113	152	49	232	63	218	86	95	126	119	141	67	133	79
3c*_ATF7	829	626	617	636	735	911	381	527	922	1168	800	749	917	888	464	787	403	257	722	326	373	579	543	684	161	136	1346	290	373	24	21	11	55	93	17	18	30	17	84	13	20	23	61	11	8	18	35	28	39
3eF_ATF7	829	641	555	654	652	1107	440	466	873	1086	743	781	917	855	441	888	282	217	671	331	347	525	547	626	142	127	962	264	372	47	79	41	138	129	108	96	88	44	311	52	106	65	141	87	129	72	100	129	114
1cK_ATF7	828	608	672	729	739	847	529	581	1081	1233	764	834	1129	1011	522	1049	465	271	840	381	446	649	557	716	191	168	1281	298	457	175	160	111	310	429	281	309	318	181	542	225	436	224	227	219	410	562	233	448	131
4eW_FOS	827	678	641	715	690	1163	448	530	975	1200	818	799	1126	920	482	757	360	264	826	393	384	629	573	721	203	180	1362	284	433	77	233	50	317	282	120	120	162	101	626	95	163	171	184	175	203	139	263	322	214
3gI_FOS	826	710	775	801	804	1551	511	557	1213	1425	861	865	1193	1175	542	1119	533	281	933	455	559	701	622	754	227	170	1605	344	453	2730	3912	2446	6707	4341	6223	4351	6270	3409	7320	3495	5501	3779	5031	1809	5359	5203	3817	5962	1704
1dI_FOS	824	606	681	733	670	1163	463	410	936	1084	785	823	977	950	419	659	393	259	754	346	447	640	567	633	198	157	1403	283	383	933	1361	963	2680	973	2330	1788	1656	889	1889	1254	2605	1188	1507	738	1523	1762	920	1555	455
5bT_FOS	823	532	632	717	595	1033	447	409	962	1032	793	738	832	828	415	923	402	210	650	363	423	505	505	690	174	121	1177	235	362	2980	3589	2279	7264	3973	6188	3871	5939	3880	5450	2824	4301	3737	3782	1509	3862	4258	3023	4869	1345
1fN_FOS	821	527	571	662	557	706	393	420	871	1008	451	669	803	869	365	912	353	209	688	345	386	541	426	587	147	153	1074	238	368	1684	2383	1030	3408	1559	2569	1782	2685	1398	3145	1299	3882	1499	2205	739	2632	2986	1920	2237	745
1eI_NFE2	820	562	623	760	734	818	497	604	982	1135	689	798	994	938	443	860	385	233	719	378	432	671	569	651	183	161	1299	295	392	20	24	20	63	198	23	35	31	21	164	13	16	12	68	46	9	26	16	38	66
2aY_NFE2	819	458	472	567	549	982	422	409	729	864	572	736	805	719	398	609	291	222	527	312	319	451	444	491	130	108	991	215	357	15	26	19	72	88	22	18	19	12	83	6	24	22	29	18	10	16	25	19	62
4gA_FOS	818	693	679	757	691	1153	540	544	985	1165	618	758	981	1000	479	955	457	273	842	416	502	607	585	653	186	135	1415	310	423	3390	6384	3188	8231	5245	7086	4544	7715	4290	8407	3959	8072	3994	6024	2076	6067	6052	4821	6575	1910
3bH_ATF7	817	541	547	589	605	801	441	448	806	978	822	722	912	771	391	779	334	199	629	339	371	522	505	621	115	141	1119	284	302	361	328	166	448	420	334	425	328	177	440	334	376	239	325	139	272	245	200	303	176
3eY_ATF7	816	509	582	616	597	937	474	460	857	953	659	706	851	874	416	769	331	225	665	310	367	545	503	575	117	137	1149	255	325	80	63	36	116	236	77	65	91	70	115	54	97	56	71	83	96	143	55	123	68
5aF_NFE2	816	487	465	534	578	441	351	417	761	854	587	545	911	732	347	611	312	191	572	287	269	424	487	528	146	119	1087	222	346	13	12	13	53	45	8	10	28	20	70	15	22	12	14	31	16	6	19	20	55
3fM_ATF7	813	572	644	729	666	823	537	582	1002	1240	526	877	882	949	513	965	396	266	806	396	508	625	610	694	231	150	1331	292	405	300	260	169	509	406	294	362	397	219	546	137	489	233	319	248	423	396	345	362	138
3eQ_ATF7	812	490	574	636	615	866	385	408	911	1049	842	799	996	887	414	895	333	247	670	359	415	503	490	580	157	132	1049	262	331	238	272	163	517	496	369	372	362	318	391	297	792	266	330	186	506	438	265	410	217
4dW_ATF7	811	589	604	609	549	731	404	401	759	974	590	589	970	775	334	683	322	200	613	342	366	454	543	525	161	135	1056	243	362	27	46	9	64	86	21	14	19	22	186	16	26	15	34	30	15	19	30	55	33
4aF_FOS	809	405	450	487	422	783	305	324	711	876	582	489	742	717	317	665	271	185	562	229	233	437	462	485	152	139	809	202	286	199	103	89	254	279	180	190	261	177	421	156	274	115	245	127	349	239	354	249	89
1dN_NFE2	808	435	487	453	415	455	328	338	642	682	539	642	650	622	292	582	269	152	469	195	299	403	340	424	118	78	799	165	235	23	12	7	30	91	18	19	22	10	74	10	23	8	22	12	17	18	14	24	13
2bI_NFE2	806	645	626	686	750	1004	497	549	1028	1116	898	961	1069	994	471	793	445	249	696	375	387	679	587	631	178	180	1269	294	438	5	15	20	80	131	23	24	133	15	178	14	28	34	37	82	13	18	24	24	53
4aY_ATF7	806	660	710	731	709	851	502	549	1002	1259	698	999	1192	966	495	999	401	245	798	429	551	642	623	768	178	164	1472	310	450	25	60	20	129	222	59	67	64	52	174	18	157	29	105	53	41	47	42	50	96
2eI_FOS	805	471	536	545	499	846	365	353	713	865	625	513	761	649	362	662	281	183	526	260	305	426	462	499	89	135	986	245	294	787	586	259	829	789	727	634	725	416	923	466	982	587	642	203	649	635	554	798	302
2gN_FOS	804	465	483	643	514	933	415	417	731	980	608	568	808	721	354	899	338	202	550	300	234	488	446	521	167	106	1020	245	335	1815	1783	565	2378	1546	2383	1494	2093	1124	2287	1209	1898	1027	1387	609	1807	1748	1180	1678	634
5aQ_ATF7	802	498	622	674	604	965	480	447	876	1027	787	651	996	851	417	1013	330	273	616	315	416	551	468	607	196	136	1150	250	336	29	28	13	78	87	38	15	39	13	55	19	34	23	26	52	36	18	33	34	52
1aF_ATF7	801	589	696	743	709	847	541	514	964	1177	733	795	1087	863	504	763	444	277	775	396	460	598	587	707	258	140	1472	297	442	52	96	64	149	161	90	92	150	76	209	36	144	78	117	82	118	105	101	157	79
4eA_ATF7	800	454	552	500	572	548	396	396	748	979	531	789	816	767	409	637	288	175	596	284	336	421	429	520	184	136	886	231	278	21	25	14	80	83	32	51	31	20	134	25	63	21	28	50	35	19	28	65	23
3dK_NFE2	799	643	695	720	655	1140	562	499	988	1181	631	833	1137	997	497	659	434	241	727	378	450	635	557	648	197	164	1289	295	444	24	13	5	44	125	28	17	45	15	87	18	34	29	19	28	22	20	15	22	44
3fI_ATF7	799	634	622	642	589	933	475	486	834	1034	634	796	1008	857	430	906	356	233	596	328	431	546	468	617	169	154	1138	252	345	263	222	151	533	250	315	289	327	166	453	194	264	183	278	172	304	225	204	370	226
4dM_FOS	796	703	699	753	680	1179	466	494	988	1167	613	902	1154	982	479	766	426	236	764	385	457	645	550	679	183	179	1328	328	434	250	268	237	576	421	794	406	603	289	688	187	579	307	313	224	350	512	353	697	187
1fD_FOS	795	576	611	688	676	860	595	432	916	1125	800	611	987	814	406	804	326	224	749	301	328	510	525	652	228	148	1234	281	373	2917	3142	1979	4886	3209	4288	4201	4069	2668	5285	2865	4550	3154	4001	1490	2887	3742	2698	4972	1395
4gH_FOS	795	406	493	434	440	761	273	325	663	833	380	597	581	615	342	735	235	141	534	221	286	413	375	496	92	111	751	185	232	3013	2846	1837	4771	2266	3496	2451	3655	2835	3517	2069	4791	2290	3229	1211	3703	3269	1909	3341	1023
1e*_ATF7	794	652	789	832	779	1025	566	569	1040	1347	749	690	1055	1029	469	818	426	303	812	405	488	683	598	711	198	181	1393	395	402	15	29	17	54	105	31	22	62	22	101	16	19	28	37	15	32	25	16	49	34
2gF_FOS	793	603	625	721	619	1132	498	456	983	1185	803	711	999	909	459	833	371	277	800	402	368	553	549	686	229	148	1358	271	422	15	74	12	69	149	43	30	120	29	145	18	92	25	36	98	19	15	27	78	55
1dE_ATF7	792	688	654	725	721	930	528	462	1043	1218	1003	741	1121	1028	441	1107	403	253	738	393	396	682	511	656	125	156	1234	311	414	20	35	24	81	130	31	26	27	21	113	34	51	25	25	53	23	14	20	36	58
1aF_FOS	791	749	811	709	743	1103	548	510	1099	1260	727	928	1198	1032	521	1011	413	253	814	372	408	693	625	736	257	182	1377	309	480	2351	2743	1306	4419	2189	3096	2505	3680	1716	3105	1492	4280	2477	2683	1071	1963	2936	2377	2612	1113
3eQ_NFE2	791	678	690	684	776	814	555	522	1030	1225	574	829	1063	1019	502	1036	402	283	829	412	386	665	573	741	163	186	1350	349	428	22	20	13	80	145	13	28	27	59	340	14	41	29	69	72	25	24	28	25	86
4gS_ATF7	790	622	630	679	691	829	499	521	938	991	936	920	1031	933	470	876	352	278	770	392	430	621	570	649	172	154	1261	286	405	39	82	32	98	348	53	67	80	35	284	36	69	28	98	44	49	62	49	106	126
1aK_NFE2	787	499	591	576	609	1085	477	419	907	1000	551	751	967	837	404	813	327	221	591	301	309	499	488	569	175	138	1051	226	341	14	20	11	139	200	34	24	50	31	90	9	29	20	44	35	11	15	11	46	47
3bN_ATF7	787	639	626	698	694	1172	550	493	932	1156	706	798	917	909	422	977	401	238	785	404	452	668	556	609	168	139	1041	297	391	286	285	163	497	320	613	570	374	225	806	362	571	250	432	202	355	534	329	489	177
5cP_ATF7	786	564	600	702	572	1022	556	527	956	1060	848	709	971	898	377	864	367	207	685	328	362	642	548	593	142	123	1369	255	351	22	25	13	35	88	31	51	14	32	146	10	42	63	33	80	20	11	17	30	22
1aL_ATF7	784	631	693	735	709	1346	498	492	1022	1102	807	746	968	938	481	759	423	249	690	341	396	570	604	672	168	183	1276	297	415	144	201	153	453	428	425	240	225	154	427	150	360	171	154	147	270	367	184	304	196
2gI_FOS	783	678	519	609	506	1219	398	466	821	976	613	597	881	789	406	753	377	238	688	281	348	533	497	606	147	124	1132	289	328	3615	5313	2544	7251	3826	7937	3547	6148	3649	7313	3313	6409	3445	5301	1731	3902	6053	4232	6468	1563
2eF_FOS	781	561	522	662	599	725	414	366	873	940	595	779	982	836	412	672	387	196	640	311	374	482	506	538	169	156	1186	296	379	37	35	52	95	128	538	64	87	44	445	111	92	46	160	119	74	219	76	138	109
5bH_NFE2	781	771	719	786	769	1161	473	524	1080	1222	908	932	1195	972	499	969	395	301	730	409	506	675	593	680	151	145	1245	284	476	24	29	25	97	229	37	25	55	47	205	17	18	21	67	71	20	28	29	50	53
3eY_FOS	779	610	616	687	692	977	548	554	1043	1174	735	816	1047	933	445	675	441	257	725	377	433	659	490	687	192	160	1302	325	352	1786	2087	1164	4606	2290	2999	2185	2946	2041	3309	1559	4601	1808	2026	860	1686	2866	2107	2910	749
3bN_NFE2	778	695	751	800	766	1260	598	530	1021	1284	884	835	1197	1114	507	921	358	285	814	427	474	699	650	755	199	189	1470	311	457	27	34	27	62	108	37	42	38	45	208	12	33	23	61	81	20	26	40	49	109
4aW_ATF7	777	644	585	725	650	1200	515	477	977	1088	717	877	1083	867	474	650	371	245	685	337	444	525	569	649	137	136	1135	281	367	28	40	37	90	96	70	46	51	63	157	32	53	22	57	43	24	39	29	46	58
4e*_FOS	776	622	609	673	627	1217	385	520	986	1039	624	817	1000	841	458	760	368	278	668	345	361	594	505	635	157	147	1182	255	370	18	31	15	155	163	42	29	36	22	166	64	49	23	54	69	11	51	54	90	128
3fK_FOS	773	635	574	618	617	775	465	444	858	1076	519	555	1065	750	433	765	366	244	697	328	337	517	547	645	170	110	1134	268	375	5789	6892	4310	11600	6339	8191	5727	9097	6369	10092	4434	7822	5170	8481	2672	6269	8931	6634	7607	2467
3eD_ATF7	771	527	626	674	651	872	569	445	986	1043	609	752	1062	777	379	1013	396	214	726	325	367	536	527	575	156	114	1066	237	354	33	33	16	130	88	34	43	62	32	210	15	74	33	53	29	47	45	43	31	51
3dY_ATF7	767	683	622	766	724	1092	443	550	945	1169	723	822	1082	971	454	1044	355	277	739	384	467	715	532	605	182	166	1305	291	471	34	38	17	36	96	33	18	30	29	155	12	38	25	61	55	36	31	26	34	49
2fH_NFE2	766	663	619	678	703	988	621	535	1086	1230	817	847	1130	931	452	846	408	216	744	412	503	576	557	672	253	165	1284	301	434	18	25	27	98	68	38	24	26	21	227	13	28	22	53	57	9	29	13	55	78
3eY_NFE2	766	703	736	804	796	1122	508	559	1157	1268	783	886	1214	1039	538	745	486	280	816	429	447	768	598	729	222	206	1563	318	416	21	23	21	72	160	18	21	42	41	217	20	31	18	40	38	10	21	13	35	84
3gF_ATF7	762	468	590	520	565	841	418	434	872	989	789	727	723	801	413	696	363	232	621	304	369	531	460	568	139	121	1064	231	362	28	57	37	69	227	30	28	41	64	284	29	71	22	62	90	29	57	58	61	96
5cP_NFE2	760	620	631	644	663	1069	496	453	1045	1161	616	879	1050	952	470	758	426	207	701	353	398	542	545	645	194	146	1211	261	473	14	25	15	36	52	28	24	23	18	77	12	23	26	36	21	13	35	17	21	33
1fD_NFE2	759	678	641	693	667	1144	467	535	930	1156	751	704	1205	1006	496	886	424	230	734	403	336	605	559	649	218	123	1176	272	414	20	40	10	59	193	40	18	27	23	117	9	33	16	50	48	14	18	18	32	46
2eE_NFE2	759	758	745	658	703	1253	510	508	1080	1262	748	819	1018	1011	434	521	397	290	785	369	376	549	544	638	220	144	1189	265	416	23	33	12	50	102	39	25	30	28	100	12	42	21	35	24	9	30	43	39	38
2eM_FOS	758	629	682	709	679	943	428	489	876	1088	508	726	883	810	403	978	411	230	742	339	466	522	545	710	173	148	1223	284	369	463	499	234	862	901	711	605	1068	687	1341	375	819	445	772	265	673	700	644	610	303
4aC_FOS	756	461	529	515	449	911	382	300	665	766	425	476	809	705	311	552	360	174	511	256	270	490	437	505	108	126	986	238	323	2422	2220	1426	2810	2022	3223	2596	2682	1919	3181	1605	2094	2082	2353	1099	2453	3623	2203	2873	725
4eL_ATF7	752	604	674	645	618	1124	449	502	885	1028	870	783	1032	835	424	1036	358	238	650	371	440	597	554	636	175	145	1143	263	394	29	21	16	63	141	33	26	49	44	80	22	40	26	28	31	30	23	17	151	30
4cQ_ATF7	750	510	547	539	548	850	468	413	825	922	526	523	890	676	373	644	293	183	586	306	271	496	436	503	121	111	1010	246	319	265	230	87	304	245	343	403	355	201	404	278	497	196	223	221	256	271	193	365	113
2aT_ATF7	748	635	687	637	725	1266	530	560	992	1192	583	1099	1094	925	489	808	377	245	801	382	422	599	576	703	187	180	1207	328	410	21	66	18	56	98	58	22	45	20	219	18	49	39	55	75	50	37	25	108	64
2dF_ATF7	747	641	587	598	603	867	493	432	840	1104	737	600	858	835	409	1053	349	197	696	366	446	477	552	589	161	108	1066	273	328	11	27	15	36	77	28	24	24	21	102	13	17	13	25	32	18	25	22	32	54
1dI_NFE2	744	589	620	697	689	1036	478	487	979	1068	781	723	1029	869	433	933	417	242	721	362	386	571	591	665	145	184	1312	273	375	15	28	10	46	63	24	21	36	28	70	11	24	34	28	41	13	21	18	65	32
3eI_FOS	744	466	516	643	559	772	382	410	848	949	633	682	907	675	378	609	321	217	644	259	375	463	437	606	201	130	1067	277	332	1948	2030	1873	4113	2439	4015	2776	2843	2504	3559	1448	4150	2404	2603	1125	2475	3425	2249	3311	1040
3fY_FOS	740	709	581	648	660	916	466	464	903	1090	884	760	1028	809	464	812	414	224	723	359	400	565	540	611	168	168	1151	278	400	2568	3994	2014	6361	3148	4635	3613	4957	2788	4792	3356	6167	3527	3825	1916	3512	4360	3276	4227	1637
4aN_NFE2	740	641	639	599	687	756	491	449	924	1010	542	773	949	859	441	766	373	223	773	322	378	548	522	609	187	160	1193	275	352	20	23	13	45	91	25	21	36	26	101	10	23	17	34	40	9	23	13	43	28
4dE_NFE2	740	503	548	520	557	1307	361	414	811	969	472	589	998	892	369	740	263	239	571	285	360	518	431	608	154	132	1022	241	355	17	14	6	43	116	36	19	24	11	49	11	15	9	22	36	8	8	16	25	18
3fI_FOS	739	539	551	665	635	1166	384	407	789	998	699	753	1078	795	378	824	313	220	681	306	367	585	526	527	165	121	1131	273	342	4188	4724	2388	7745	3901	7498	4475	5267	4572	6746	2573	6743	5088	5401	2086	5236	5614	4979	6424	1804
1cF_NFE2	737	441	572	619	584	1006	511	448	882	966	796	828	820	761	378	727	353	242	667	311	403	452	486	645	183	152	1110	246	301	15	24	19	47	191	33	19	35	67	173	12	36	20	45	72	13	31	65	158	101
1dE_FOS	736	717	778	853	772	1172	560	543	1118	1396	929	892	1340	1041	535	965	492	321	832	439	532	764	688	780	196	138	1398	346	480	893	1482	934	1997	1113	2409	1526	2717	951	2353	1254	2493	1845	1519	874	1461	2100	1147	1696	361
3gD_NFE2	736	551	662	646	776	801	514	507	862	1136	832	865	985	959	492	588	450	256	740	382	382	594	537	679	193	159	1412	283	392	16	39	14	55	111	19	28	30	20	97	10	18	11	31	66	13	27	25	21	41
5bS_FOS	736	475	474	601	500	991	394	350	723	884	703	530	766	715	327	753	275	194	588	259	390	443	410	503	137	107	959	243	289	1627	2471	1076	3259	1926	3133	2445	2400	1823	3409	2871	3681	1910	2957	1007	2636	2303	1640	2883	1079
2g*_FOS	735	614	611	706	598	1037	463	440	942	1072	455	751	1050	802	410	649	354	241	660	376	349	540	559	615	158	164	1213	265	383	16	20	39	244	159	30	17	48	29	132	10	62	30	76	55	13	23	23	33	67
2bM_NFE2	733	558	586	624	629	957	395	483	905	1080	736	817	946	833	423	627	304	242	766	322	310	544	498	668	224	148	1198	277	377	24	29	12	51	261	16	16	32	83	140	14	33	28	56	96	12	17	21	45	117
3cF_FOS	733	536	473	546	512	724	366	422	836	887	552	714	851	672	338	551	333	200	642	279	221	491	463	505	167	116	918	223	329	1117	1615	795	1606	1379	1178	1539	2475	1090	1799	1085	2795	1368	931	579	1372	1727	1650	1937	492
3dK_FOS	732	617	486	611	556	917	365	407	774	865	643	589	878	693	348	879	356	213	595	300	342	471	499	561	159	129	1088	210	344	37	30	31	237	162	55	24	54	29	89	29	28	67	39	66	21	23	65	44	79
5aN_NFE2	732	724	740	745	798	1291	571	542	1046	1208	596	727	1229	992	512	884	462	256	782	415	444	623	622	745	181	192	1330	290	436	23	46	10	57	68	48	29	36	15	103	14	47	18	48	47	18	24	17	60	26
2dQ_ATF7	731	560	604	637	614	989	542	470	828	1058	829	884	913	841	404	1042	369	174	652	358	483	590	441	607	203	120	1246	253	373	21	28	14	82	186	30	26	110	20	107	22	38	12	50	14	21	28	24	157	103
2gW_FOS	728	465	610	704	570	793	465	466	870	955	554	590	845	787	399	780	347	199	700	357	318	491	477	567	154	125	1056	284	392	10	15	31	255	317	24	28	38	50	165	17	40	42	103	65	33	78	26	78	42
1dN_FOS	727	506	488	540	425	1029	354	298	662	827	663	559	725	641	304	725	277	168	539	249	261	433	429	483	151	89	824	214	277	371	414	373	877	610	702	416	403	338	981	580	933	469	349	184	687	974	515	666	114
4eH_NFE2	727	510	597	712	665	765	498	502	950	1055	716	821	1100	815	428	944	338	228	714	360	408	484	470	602	168	174	1118	232	436	13	10	10	38	76	19	26	39	16	75	8	28	42	34	17	10	18	14	40	42
1eF_NFE2	726	570	505	593	644	732	500	439	793	1053	740	783	964	893	387	849	337	210	616	316	336	545	502	549	182	173	1112	272	372	8	19	9	69	182	23	19	19	22	138	15	37	16	30	50	19	19	43	50	71
1dH_FOS	724	435	448	489	415	655	404	379	696	843	703	545	820	623	316	625	273	180	546	220	281	412	385	428	142	129	919	237	316	1729	1771	419	1884	1103	2426	1414	2235	1139	1556	1521	2599	1826	1763	525	1421	1777	1417	2157	547
1bD_NFE2	723	426	402	443	491	768	358	317	640	742	584	547	816	625	298	832	285	166	483	263	287	432	337	467	155	114	914	228	303	11	9	6	35	130	18	16	21	48	198	8	25	7	27	40	8	12	15	57	19
1aD_NFE2	722	361	420	428	486	447	357	388	730	796	552	634	822	577	304	744	237	163	473	257	229	379	324	441	160	99	850	179	280	15	14	6	49	52	8	16	28	24	172	15	22	7	32	47	14	13	12	17	25
5bS_NFE2	722	575	654	673	624	689	476	432	905	1036	716	670	950	840	449	816	324	216	627	338	393	547	487	600	170	150	1153	302	349	15	30	14	29	63	25	28	54	17	156	19	32	11	44	29	20	14	14	79	24
1eF_ATF7	721	480	505	549	551	1024	380	484	850	955	898	902	895	757	363	976	348	225	587	271	280	433	487	479	172	113	1083	250	350	56	56	33	120	241	110	41	72	26	224	50	83	67	48	61	95	83	60	69	37
2aH_NFE2	721	721	792	746	848	1230	689	544	1042	1388	723	795	1253	1042	565	1043	473	241	833	406	460	672	615	784	226	225	1589	339	470	21	30	15	119	129	35	31	35	20	86	18	32	16	45	52	26	32	16	44	96
2cM_FOS	721	577	572	663	578	770	429	421	874	979	658	634	939	832	405	811	300	192	637	334	358	458	502	588	136	129	1138	270	325	9075	12971	8704	20317	12467	8255	11203	14552	9608	17267	6717	13815	9785	18591	5639	6039	9614	8231	13162	4075
4eA_FOS	721	622	635	665	580	591	417	447	927	1083	705	842	994	721	406	762	386	230	683	361	423	570	518	604	97	148	1202	332	365	963	1369	833	2063	1294	1455	1166	1840	1229	2305	1093	2238	1335	1508	586	1259	1668	1470	1903	495
1cC_FOS	720	520	540	603	611	971	368	430	862	997	502	645	871	785	408	969	371	232	644	309	452	504	505	619	173	153	1160	236	350	3761	3930	2240	6958	4404	5447	3537	6182	3426	5920	1972	5486	3784	4601	1879	5052	4259	4014	3976	1393
3cY_ATF7	720	419	448	492	515	544	274	350	695	817	451	593	721	709	314	652	312	171	504	259	274	442	406	507	137	116	937	192	287	44	64	26	119	155	53	89	75	40	164	45	142	77	80	28	91	128	57	102	73
1bY_FOS	718	409	459	537	508	937	318	375	655	807	598	512	841	631	317	438	275	173	497	244	257	430	390	473	151	79	1017	201	321	1972	1516	869	2798	1362	2865	1744	2557	1012	2627	1396	2782	1933	1743	792	1569	1966	1549	1749	697
2bE_ATF7	718	730	671	728	724	1309	575	480	985	1304	621	698	1076	958	536	944	478	242	788	436	575	635	639	708	212	186	1201	295	426	244	356	151	380	504	401	486	390	232	964	300	460	406	453	193	478	431	314	462	180
1eI_ATF7	716	495	472	464	555	713	339	387	753	867	528	578	799	761	339	603	322	192	598	284	370	387	405	479	103	104	1156	198	312	115	93	67	187	246	132	143	112	70	317	108	158	134	83	124	138	148	149	218	105
2eN_NFE2	715	495	504	644	582	808	353	426	771	929	669	575	863	766	382	631	277	165	534	314	269	484	441	537	136	120	1144	247	312	12	18	15	21	80	27	12	51	24	213	19	13	23	26	25	10	14	14	20	23
2fE_ATF7	715	686	712	746	756	846	670	539	1052	1219	808	700	1134	942	521	992	469	298	815	398	515	649	685	707	159	132	1303	252	405	354	572	214	781	494	457	501	536	254	856	357	545	253	469	298	538	709	499	524	287
1aW_ATF7	713	582	594	714	711	864	466	529	1001	1184	615	754	1060	896	435	925	357	242	691	379	397	610	520	622	159	153	1156	274	384	90	134	75	313	200	164	315	216	156	405	110	267	115	155	103	292	211	197	305	100
2gF_ATF7	713	515	526	556	579	716	500	392	813	991	642	652	861	795	370	647	347	209	592	291	340	488	458	533	187	130	974	219	329	26	21	15	34	67	16	26	33	12	96	14	51	19	49	56	7	14	11	27	11
1bK_NFE2	712	515	623	678	670	1015	523	452	973	1158	768	871	1163	923	512	1029	390	259	665	346	373	561	625	632	216	131	1281	243	370	26	15	11	56	147	24	16	47	27	106	9	43	22	46	67	18	21	18	77	70
2eT_FOS	712	673	681	784	673	1314	548	520	964	1263	622	899	1018	980	486	977	456	267	835	402	419	659	609	699	212	147	1325	323	466	1100	2431	1323	3078	2257	4508	2112	3596	2114	2918	1382	3750	2217	1914	915	2627	2825	2145	3194	923
4aC_NFE2	712	468	594	627	633	803	429	438	873	1055	617	754	1043	756	382	955	355	198	633	304	428	511	508	607	142	124	1084	228	395	16	25	18	50	98	25	26	78	19	166	14	23	15	34	51	22	22	20	105	46
1dQ_ATF7	710	412	429	419	451	517	247	302	595	786	527	538	668	648	316	484	220	158	485	210	265	370	351	431	148	113	820	169	218	12	30	9	41	50	18	39	45	61	165	52	24	12	131	73	31	22	33	23	42
2bM_FOS	710	526	544	634	505	846	438	390	747	887	447	743	850	786	385	758	295	202	599	283	271	458	461	553	158	155	962	223	314	5399	6044	4015	9262	5181	6985	6598	9449	5065	7429	3265	9168	5466	7456	2473	7098	6482	5681	9023	2502
5bT_ATF7	710	463	584	600	597	859	524	419	823	960	634	755	907	894	436	742	366	238	604	308	325	567	509	528	186	136	994	233	324	181	124	67	149	490	135	168	157	147	365	88	213	103	199	109	175	375	179	381	145
5bH_FOS	708	453	570	573	600	387	448	437	852	981	891	698	845	782	410	814	317	222	593	317	357	490	462	567	127	107	1078	233	339	1653	2852	2127	5353	3309	1312	3930	4286	2695	4738	3368	5873	3214	3400	1323	2941	3660	2944	3401	1057
3bQ_ATF7	706	535	537	578	580	817	488	445	814	976	554	658	945	766	336	858	323	215	654	301	344	503	507	594	174	129	1058	250	311	403	553	229	633	617	562	724	604	230	453	398	663	477	421	213	571	593	565	539	214
1b*_NFE2	705	510	595	771	707	795	444	448	943	1191	615	756	1073	1024	503	784	360	229	654	374	397	554	592	693	190	163	1192	301	400	17	14	12	67	104	25	18	30	10	64	11	24	23	28	16	12	23	17	19	30
1cC_ATF7	704	540	536	550	559	817	383	435	689	896	540	682	838	719	350	765	326	210	633	269	337	470	417	501	110	84	991	215	265	229	226	100	263	321	241	156	291	142	471	118	308	167	77	132	233	314	123	174	100
1fN_NFE2	704	523	609	651	615	968	469	392	870	955	576	815	889	883	407	959	350	225	645	320	333	552	500	622	118	124	1161	247	325	8	24	7	57	133	31	20	31	18	116	11	31	11	45	47	18	18	36	21	47
2eD_FOS	704	424	485	571	500	803	360	388	711	861	645	589	795	672	320	715	340	171	538	282	374	457	427	475	213	125	1026	245	352	28	52	58	186	223	34	167	98	38	204	31	34	129	73	169	40	67	81	86	97
5bE_NFE2	703	446	497	511	570	574	372	325	717	806	613	514	770	698	372	763	279	187	552	258	373	434	454	498	111	130	907	213	317	33	21	14	42	190	17	38	82	61	274	17	22	15	40	93	17	26	19	49	78
1fF_FOS	702	531	554	579	539	657	430	430	851	946	633	646	904	735	382	655	324	201	598	306	330	434	506	554	151	151	986	240	333	946	1785	671	1740	1303	1055	2581	2694	1640	1967	1295	2857	1577	1718	636	1499	1982	1203	1743	726
2bM_ATF7	702	377	424	432	477	596	301	330	610	778	486	481	638	574	283	582	282	139	448	243	267	376	380	431	117	116	731	167	239	190	265	82	439	231	353	322	400	263	510	211	309	281	250	135	358	265	174	309	138
3gD_FOS	702	476	606	644	526	852	409	431	825	930	639	687	913	714	358	843	335	207	583	314	350	485	432	565	179	113	1104	204	336	782	872	673	1474	771	1402	1120	1264	779	1910	963	2098	1072	1018	377	1242	920	1107	1346	380
4dW_FOS	702	525	610	621	508	649	445	413	798	946	671	712	867	731	396	780	293	195	621	303	307	523	458	552	128	123	1154	265	283	19	20	34	221	213	20	43	39	89	156	27	50	15	122	38	112	39	38	93	74
5bQ_FOS	701	530	523	511	487	620	298	421	734	815	643	658	748	659	340	679	322	192	553	291	404	522	412	493	142	106	934	200	332	2253	2392	1883	3094	2002	3090	2771	4268	2381	3275	2162	4835	2219	3119	1149	2726	3598	2666	3624	1142
4eL_FOS	700	741	771	776	736	1115	564	490	1088	1300	993	904	1026	942	504	1035	493	260	872	389	429	703	649	680	242	205	1551	368	433	218	283	155	412	447	527	422	372	249	481	360	542	472	337	188	355	454	313	389	162
1fF_ATF7	699	473	520	526	597	753	413	422	827	968	720	653	775	713	366	575	327	237	572	291	318	413	408	573	161	102	926	187	306	42	41	26	111	107	66	75	86	52	219	38	77	40	60	87	45	66	60	91	30
2cN_NFE2	697	606	603	684	609	658	389	449	890	1023	582	716	1051	965	442	677	371	209	618	332	418	539	531	625	147	150	1135	265	386	12	24	24	34	178	21	14	54	25	208	7	24	15	90	103	17	17	20	33	73
1aK_ATF7	696	478	375	459	463	606	391	306	722	788	526	459	661	656	344	614	275	183	525	256	288	385	353	467	102	111	813	163	251	221	60	64	126	129	98	177	147	97	247	109	188	94	219	77	100	212	115	143	48
2eD_ATF7	696	396	488	479	537	706	417	346	680	882	488	546	739	693	315	672	334	184	516	278	312	457	366	497	155	102	806	221	305	62	41	42	82	106	101	71	53	43	81	23	78	50	57	34	56	48	75	73	48
1f*_NFE2	695	552	587	591	693	1025	480	454	838	1002	600	747	869	736	440	706	328	230	620	314	389	480	452	629	162	145	1064	257	388	14	20	16	48	60	41	29	35	13	50	14	28	11	27	57	16	23	12	21	57
1bK_FOS	692	552	664	616	560	1248	375	417	808	923	706	786	925	807	400	637	307	218	646	322	354	507	501	577	147	102	1101	249	313	1931	2836	1845	3792	2290	4528	2387	2725	2035	3982	2016	4638	1940	2949	983	1951	2306	2177	2530	946
2gW_ATF7	692	532	586	607	558	786	333	387	855	1033	656	633	836	799	380	777	301	211	626	325	335	504	510	584	143	113	980	279	310	65	18	13	27	70	17	26	24	14	87	13	26	13	25	26	13	28	24	19	23
1gH_ATF7	690	610	606	666	631	1039	507	444	934	1044	586	721	976	841	386	715	304	222	752	325	400	534	578	592	196	117	1255	256	372	333	283	109	483	268	550	356	375	222	480	227	730	294	257	189	745	500	291	365	158
2bD_ATF7	690	418	403	512	472	604	332	329	634	820	467	616	734	631	309	639	259	181	527	263	316	427	383	471	147	101	730	194	282	226	110	50	190	170	135	168	160	77	258	132	232	149	119	81	133	225	188	141	119
5aH_ATF7	687	416	449	459	465	688	326	321	647	746	384	487	656	561	336	701	213	156	513	233	399	367	348	459	107	114	755	183	279	41	26	13	21	35	17	26	12	8	71	11	23	17	21	31	19	26	16	36	32
1dF_NFE2	686	574	564	607	600	839	437	398	777	1027	572	662	895	801	390	804	337	209	567	308	360	565	497	559	155	104	976	231	353	13	20	16	25	58	21	10	80	8	210	11	19	12	23	22	14	14	23	34	37
2cM_ATF7	686	571	469	566	608	982	401	469	868	989	718	807	891	790	398	845	284	197	623	330	403	490	504	586	146	125	1101	241	327	938	1024	577	2010	1029	2333	1029	1091	809	1475	942	1571	922	1027	440	1014	854	889	1127	312
4eM_ATF7	683	439	477	533	581	834	352	407	716	908	646	662	885	696	371	813	343	211	573	287	402	498	452	506	139	130	966	239	320	20	24	17	34	75	44	26	26	23	74	11	39	10	44	66	28	34	30	124	45
2cM_NFE2	682	582	659	716	713	1055	556	454	994	1223	698	817	1240	983	474	791	440	273	737	398	486	609	628	640	159	143	1307	286	413	14	35	45	104	1469	30	47	30	24	336	12	104	22	81	212	20	24	18	142	164
2gN_ATF7	681	434	500	509	473	586	382	406	747	848	592	574	874	801	325	719	281	173	549	292	286	419	523	506	136	94	1025	203	283	41	32	7	74	85	36	49	73	40	116	32	66	35	66	68	51	41	26	53	76
4cN_NFE2	680	382	454	470	528	576	334	364	691	799	388	642	891	670	381	539	251	170	477	264	301	414	437	488	118	93	824	185	283	14	18	65	67	147	13	20	29	63	113	8	25	17	83	53	17	15	20	15	69
3bH_FOS	679	526	520	578	495	712	364	425	742	914	517	505	810	756	384	773	311	200	565	273	365	446	438	540	139	104	999	200	325	2819	5060	2160	6233	3561	4067	3284	4817	3833	6052	2924	5634	3806	5249	1849	4882	4435	3637	5705	1502
5aN_ATF7	679	485	524	548	533	895	429	321	765	912	565	675	794	692	404	831	335	227	622	314	387	507	429	541	130	113	1042	226	297	13	17	74	33	51	23	13	19	29	89	14	28	15	23	35	19	28	10	21	67
4gM_NFE2	678	555	581	608	547	911	351	411	826	1004	614	663	756	760	407	639	285	225	641	322	363	516	469	632	129	163	1044	243	350	15	22	19	75	107	21	15	28	19	105	13	27	22	25	56	15	8	19	54	40
1eM_NFE2	674	478	479	509	566	861	388	350	742	948	603	568	796	706	356	544	321	212	552	302	261	449	464	541	128	177	1073	229	320	20	17	9	72	168	25	25	17	23	117	6	20	16	38	47	9	19	13	21	106
2eM_ATF7	673	602	548	632	555	881	465	453	865	954	615	780	931	913	404	873	380	228	595	347	271	567	513	604	173	152	1165	250	364	137	183	78	275	204	213	163	186	102	252	165	318	118	144	109	192	176	175	224	135
2g*_ATF7	672	543	598	576	629	754	462	392	784	968	753	788	865	761	395	560	294	231	619	284	333	502	449	583	152	132	1074	215	327	16	16	16	42	38	23	36	26	13	89	19	35	12	44	20	16	17	13	23	14
3gD_ATF7	671	505	555	486	554	601	398	432	827	893	490	676	831	703	371	882	322	226	564	282	292	397	432	535	155	125	988	205	280	63	46	22	83	102	53	49	41	28	158	91	101	69	58	47	59	36	50	242	58
1c*_ATF7	670	595	567	665	639	875	405	486	1009	1180	659	816	1067	881	435	745	376	201	714	359	438	546	516	604	150	152	1235	266	356	17	32	15	37	65	33	45	25	19	79	11	32	25	34	47	22	29	7	35	28
3aF_ATF7	670	322	410	468	479	767	296	271	595	741	614	494	693	561	264	427	213	148	454	216	273	363	375	362	103	128	809	208	290	26	25	12	36	77	51	24	30	18	102	12	24	16	32	11	21	12	19	22	37
1bY_ATF7	668	465	532	546	596	868	378	425	769	902	690	770	878	757	383	879	245	182	634	273	337	516	479	564	157	133	1044	203	322	185	141	91	415	291	370	280	264	253	459	219	470	212	258	138	329	188	162	349	114
4gK_FOS	668	299	312	336	311	577	207	243	491	537	390	416	569	455	208	407	232	132	351	165	231	283	242	307	99	48	594	145	204	2290	2149	856	4150	1611	2860	1270	2837	1683	2938	1369	2794	1828	1381	1015	2200	2656	1409	2404	876
2fF_FOS	666	450	539	603	537	924	396	373	716	856	513	623	880	675	349	750	310	174	553	270	308	488	411	522	126	110	1082	249	322	1884	2286	1189	3592	2308	3708	2692	3526	1573	2628	1381	3217	2430	2296	933	2584	2094	2035	2518	821
2fH_FOS	665	459	401	471	386	888	330	321	700	745	635	493	694	663	285	595	298	176	528	229	280	367	359	469	144	99	868	178	278	2466	3350	1631	5206	2246	4756	3462	4695	2568	4037	2946	3968	2257	3718	1117	2519	4205	2671	4167	1131
4aC_ATF7	665	517	540	566	574	716	374	407	801	933	597	518	938	799	369	608	347	174	584	314	294	498	490	537	174	114	1072	249	346	66	86	20	100	147	72	73	75	47	205	37	124	61	75	50	57	196	66	54	75
1aH_NFE2	664	578	620	640	639	1159	356	479	928	1082	767	648	1037	990	459	681	340	279	689	339	390	566	559	670	159	142	1154	276	381	15	29	37	62	92	25	20	28	17	158	13	15	16	74	82	13	19	41	41	77
4fH_NFE2	663	412	450	476	523	728	380	331	682	804	618	563	743	607	323	720	268	209	541	254	302	399	406	431	122	91	777	220	318	11	12	10	59	103	17	9	18	23	90	12	36	14	27	51	49	15	8	36	23
1aH_FOS	661	419	397	484	506	574	364	366	741	796	537	553	777	634	327	489	265	184	518	252	270	450	411	426	118	124	891	208	275	2216	2060	1336	4035	2493	2396	2999	3913	2164	3831	2075	4449	3110	2639	982	2159	3057	2892	2615	841
4dE_FOS	659	510	473	554	471	542	332	357	746	863	613	553	793	660	303	794	319	191	574	255	330	489	423	469	208	109	953	225	330	12	130	40	78	107	209	23	231	76	127	19	91	59	99	62	16	62	68	79	53
4eM_FOS	659	542	467	515	557	719	411	377	701	876	443	618	838	680	337	681	279	166	596	251	308	496	387	505	157	121	1046	269	298	230	338	185	686	601	504	432	509	239	764	261	1040	440	377	215	505	477	425	523	162
4dK_FOS	658	505	430	556	461	600	426	345	711	839	599	638	679	693	363	698	342	189	557	246	314	384	390	512	132	118	997	224	269	16	20	10	34	124	20	32	16	13	496	14	37	10	45	47	15	24	12	84	54
4fD_ATF7	656	365	390	476	456	747	365	307	628	707	436	450	761	567	322	658	233	159	472	268	258	398	338	423	104	109	835	195	272	117	53	22	134	221	152	85	98	62	513	61	168	69	66	63	154	93	100	85	71
3eD_NFE2	655	482	503	558	587	516	463	400	747	990	510	555	812	754	381	659	319	179	613	287	292	474	424	506	160	128	955	231	287	12	29	13	28	102	16	13	14	16	59	20	25	12	30	40	6	19	6	29	9
2bI_ATF7	654	370	426	405	434	894	354	342	593	713	495	558	656	559	300	638	224	189	447	250	345	363	359	420	158	102	809	166	260	59	65	41	158	138	187	77	99	56	267	48	136	45	98	55	140	93	52	96	59
3bK_ATF7	652	641	614	647	654	800	496	471	1010	1098	789	833	939	865	440	881	419	275	766	329	406	637	522	658	178	198	1267	276	383	350	454	285	970	782	456	731	613	598	740	423	922	413	483	301	676	887	681	856	364
4dI_NFE2	652	384	487	564	538	776	407	394	812	981	658	763	909	665	399	705	283	219	565	317	291	461	454	479	130	129	1051	220	290	28	20	16	39	93	23	22	43	19	88	15	34	23	28	34	8	12	27	30	25
1bY_NFE2	650	565	622	612	716	824	390	492	914	947	644	698	1058	809	427	800	358	232	653	312	410	518	485	661	176	129	1161	265	343	16	25	9	43	93	25	11	49	46	183	13	31	14	15	38	16	27	24	70	35
1gE_NFE2	649	343	473	483	510	869	391	364	697	735	443	563	819	642	315	612	275	157	478	263	294	439	429	484	136	100	899	199	249	17	9	12	27	56	19	12	22	17	94	11	24	15	35	22	8	13	9	29	35
1aN_ATF7	648	520	488	470	504	818	395	355	705	859	494	605	723	700	311	621	283	157	500	271	310	440	411	430	141	98	836	188	256	28	57	11	65	159	73	90	46	32	215	35	70	30	77	91	54	80	28	77	44
3eE_FOS	647	390	458	448	429	537	379	389	618	756	503	474	566	592	274	434	249	157	437	231	268	380	383	450	136	69	799	210	260	2725	3791	1957	4686	2085	3280	3206	3827	2989	4536	2273	4176	2835	2811	1176	1842	2096	2313	3635	894
4dE_ATF7	647	481	441	464	462	601	297	276	639	778	433	550	722	635	309	469	253	177	502	230	274	415	401	422	108	101	767	189	257	15	24	11	39	43	26	14	16	11	89	10	32	7	20	31	9	14	14	24	34
3cY_NFE2	645	635	483	606	615	1006	483	458	877	1055	747	565	985	782	423	653	337	220	663	328	356	502	484	619	182	119	1149	273	383	13	18	14	43	99	28	20	37	19	137	13	13	24	23	39	16	22	10	27	22
2g*_NFE2	643	700	699	793	728	1048	691	480	1015	1335	835	878	1050	887	563	995	366	222	750	383	421	610	621	734	182	160	1308	306	408	12	32	14	65	66	25	27	36	22	154	15	55	17	27	30	19	17	16	34	18
2gE_FOS	643	460	509	564	517	834	433	391	770	969	438	646	794	733	338	640	352	205	570	263	354	526	458	525	159	105	937	229	340	3945	5237	3297	9448	5068	7783	5258	6249	4380	9444	3063	8649	4795	7071	2135	4276	6564	4423	6648	1976
3eE_NFE2	643	419	487	534	530	697	362	398	684	937	548	582	801	680	406	646	219	210	518	285	307	416	460	490	122	113	1016	199	299	11	17	5	61	157	18	7	38	28	299	15	18	25	61	63	12	14	19	30	47
4dQ_ATF7	642	376	450	501	584	817	352	394	688	905	580	586	757	688	329	688	275	174	526	255	324	369	443	504	138	114	902	233	301	10	19	13	95	71	26	22	14	14	72	14	19	6	24	15	13	7	11	16	18
3cM_ATF7	641	454	554	552	511	742	397	401	748	891	835	763	835	842	368	779	267	200	567	327	304	492	467	588	145	116	951	268	332	154	221	109	310	252	241	204	281	160	335	151	376	145	255	138	263	300	218	343	136
1cM_NFE2	639	493	696	582	659	1125	421	529	891	1002	744	650	891	919	407	757	354	197	655	354	401	525	524	591	165	163	1222	277	361	22	17	20	113	237	45	71	25	20	191	14	39	8	52	57	13	33	15	63	80
2fF_ATF7	639	378	427	510	460	522	408	364	692	832	557	687	737	764	354	781	267	181	580	236	216	506	388	470	176	110	940	207	242	64	69	25	323	229	44	104	154	87	130	77	132	107	137	84	107	98	171	108	83
2b*_NFE2	638	441	508	491	556	652	402	358	798	977	720	560	926	847	433	682	316	181	643	292	317	408	502	515	148	134	959	234	339	15	12	15	26	84	16	19	22	9	61	14	11	12	32	34	18	11	19	46	14
3dF_ATF7	637	397	429	536	473	667	335	326	615	766	480	645	741	629	267	363	248	147	533	258	292	355	329	448	162	107	808	171	258	18	11	14	59	223	27	31	27	16	76	11	24	16	42	30	2	27	15	20	19
4dF_NFE2	637	467	502	474	533	902	333	316	696	835	510	660	834	677	375	515	241	202	507	263	255	440	433	489	123	122	946	208	327	4	22	5	25	36	22	13	20	12	64	6	19	14	27	40	9	19	20	23	31
3cI_FOS	636	349	381	463	422	572	371	313	561	706	581	565	663	601	267	595	270	141	475	235	259	389	416	429	107	94	811	174	263	2115	2009	1442	3448	1881	2244	2595	2643	1528	2627	1676	3306	1803	2179	706	1656	2917	1733	2784	729
4dY_FOS	635	622	576	744	645	964	461	483	894	1053	767	884	1083	832	443	898	374	253	728	388	385	577	528	621	129	138	1248	260	426	147	220	181	589	620	432	450	830	306	547	310	750	469	433	200	366	642	331	543	186
3bQ_FOS	634	553	520	617	576	1158	366	464	872	961	655	599	875	827	363	697	321	183	611	315	313	546	445	535	98	138	1170	274	334	4120	7509	3739	9996	6291	7712	5101	9155	5919	8479	4186	7776	5720	7962	2326	6000	7432	4799	6218	2012
3eI_NFE2	633	513	503	455	532	859	407	356	825	908	473	585	805	751	338	709	333	180	585	274	264	500	434	548	146	147	915	231	307	15	16	10	75	87	27	9	26	18	142	13	31	17	16	47	12	15	8	25	51
2cK_ATF7	632	425	461	552	481	516	323	353	690	782	704	596	726	656	342	457	290	178	531	251	264	410	407	439	135	137	938	200	271	229	153	95	233	413	180	280	240	241	427	204	336	159	198	98	171	299	163	245	101
5aH_NFE2	630	486	525	514	584	716	425	366	734	933	503	723	774	734	378	867	259	189	592	297	370	422	460	552	102	134	1059	245	345	17	18	9	56	73	13	25	21	10	70	12	25	16	35	16	21	18	17	20	23
1gC_NFE2	629	540	594	620	610	1283	470	428	850	1003	579	745	992	761	406	803	388	233	726	308	382	499	489	645	167	136	1027	284	349	19	33	10	42	113	35	24	40	31	175	14	29	14	91	37	12	13	20	28	41
1eF_FOS	628	438	505	598	483	788	457	372	657	802	656	666	814	676	319	617	326	201	523	319	295	471	411	479	173	118	1063	213	292	717	1045	931	1643	1108	1452	1732	1860	1029	2191	1185	2307	923	1133	522	1462	1181	1057	1660	415
3cF_ATF7	628	395	487	556	541	871	395	366	811	927	520	653	870	745	355	714	335	222	624	303	322	448	409	492	122	109	932	253	290	102	92	34	97	135	108	116	122	80	319	101	160	60	113	49	119	124	66	132	77
1gC_FOS	627	539	563	653	622	807	462	473	935	1044	616	743	875	785	441	752	393	208	666	340	305	530	523	554	187	109	1209	271	368	1518	2236	1283	3883	2405	3370	2396	3157	1831	3949	1592	4423	2008	1915	882	2298	2847	1865	2493	727
1bD_FOS	626	375	398	484	424	603	270	270	653	802	465	498	670	580	261	414	291	174	533	239	289	386	403	428	147	89	811	174	320	2091	1936	1777	4331	1641	2764	2386	2566	2100	2939	1551	4731	2193	2220	1002	1747	2993	1862	2848	789
2eE_ATF7	626	432	498	590	480	786	398	405	729	842	451	723	784	630	343	553	256	189	591	277	312	509	434	476	171	140	981	214	302	346	343	252	372	304	494	441	513	311	380	231	749	487	301	178	362	500	372	522	237
4gI_NFE2	626	419	493	492	508	688	347	328	647	817	739	558	740	686	334	566	272	173	532	287	302	411	415	566	113	117	957	228	276	18	13	12	61	226	21	10	20	16	155	10	19	13	25	53	15	21	12	17	41
2cQ_FOS	623	406	437	562	460	755	272	337	665	784	520	480	689	612	311	674	285	161	480	211	323	385	372	435	153	101	875	176	281	4587	4505	2435	10914	4779	5528	3915	8397	3867	7105	3288	6305	5109	4933	2274	5549	5599	4701	5470	1914
4gV_NFE2	623	595	608	641	566	864	408	439	867	1024	526	717	1033	807	367	735	347	188	635	370	327	519	473	541	175	135	1002	251	348	6	26	18	56	144	31	16	31	33	164	15	29	13	35	87	15	15	17	22	46
4aQ_NFE2	622	581	555	571	553	921	337	411	806	981	473	555	886	733	353	539	357	198	598	312	327	580	488	511	155	127	1036	248	319	11	28	12	33	78	24	10	23	11	98	9	17	14	51	32	10	23	36	40	17
5aQ_FOS	622	523	578	627	572	803	463	436	842	954	757	624	856	773	392	832	389	231	655	322	389	575	539	614	182	135	1117	231	341	17	30	12	118	125	23	59	58	13	120	16	21	8	48	58	18	20	14	28	45
4dQ_FOS	619	403	476	467	480	586	447	300	611	822	507	592	684	585	295	523	248	181	478	233	239	374	392	400	118	118	833	211	252	39	24	12	126	90	21	13	42	28	98	13	32	19	30	71	10	60	27	59	32
3dC_FOS	618	450	486	521	519	874	434	345	696	844	422	559	802	683	301	870	319	162	560	257	282	407	441	513	115	114	984	213	303	138	43	47	103	434	204	38	118	51	269	13	59	35	148	93	23	51	58	146	77
1fD_ATF7	616	477	584	674	625	1103	459	460	875	1048	564	766	913	857	421	788	344	246	724	352	329	526	497	638	132	117	1062	228	357	101	237	65	185	209	327	269	189	186	389	137	314	139	122	187	161	212	168	165	151
1eH_ATF7	615	348	443	472	463	806	337	311	686	767	538	632	738	604	327	564	317	187	485	242	315	377	386	492	150	119	976	236	248	57	75	40	75	135	86	54	54	41	114	32	164	26	41	42	79	89	78	72	40
2a*_FOS	615	394	435	436	392	550	287	257	598	673	325	467	593	608	318	648	235	151	494	222	288	327	339	405	123	80	697	154	222	19	60	13	85	57	20	49	37	27	81	9	15	64	77	47	19	28	12	22	41
3cI_NFE2	615	525	533	537	486	635	337	374	723	896	694	533	794	693	393	741	276	197	591	304	381	427	411	480	139	116	975	233	333	17	15	13	43	110	18	17	30	46	228	12	18	12	48	50	11	15	18	26	51
2fQ_ATF7	614	450	457	531	591	795	412	417	741	920	403	616	865	715	341	690	338	177	635	317	412	544	438	523	138	143	905	202	334	241	306	140	497	421	536	406	716	264	651	167	355	323	593	294	471	450	361	561	170
5aN_FOS	614	427	492	623	592	1073	404	400	887	943	551	611	847	777	356	791	422	209	577	316	371	537	434	636	151	139	1037	227	313	92	136	87	274	322	281	283	291	232	276	250	638	134	397	170	236	281	231	342	105
2gK_FOS	612	327	289	323	328	537	198	240	504	550	311	425	485	368	226	499	204	133	358	180	182	306	259	331	75	109	577	136	203	1448	1185	701	1271	1223	1474	767	2060	863	1720	622	2438	1023	926	488	1283	1297	1082	1607	484
5b*_FOS	612	256	270	285	244	468	223	211	400	520	273	373	459	360	183	403	146	111	314	150	146	213	252	281	70	73	477	107	189	8	27	31	109	60	106	31	19	13	130	4	10	15	38	40	133	4	11	12	12
3fK_NFE2	611	484	517	436	525	710	400	410	784	985	358	570	826	737	374	641	304	173	541	280	313	509	457	508	133	115	866	217	324	24	20	64	50	140	17	25	43	33	93	9	26	13	36	59	15	22	22	63	149
3cM_NFE2	608	442	460	582	558	754	407	427	867	958	487	730	930	732	370	651	301	182	581	308	329	528	407	557	177	119	844	226	322	15	13	7	83	139	17	15	29	27	145	6	20	20	25	74	15	21	23	36	53
5bN_NFE2	608	385	523	492	478	598	341	331	722	886	321	536	708	708	323	585	226	144	492	274	279	433	423	521	141	82	886	188	294	14	15	12	21	89	17	13	18	14	118	12	27	16	103	84	12	59	3	32	128
2a*_ATF7	607	300	353	404	395	488	329	288	506	647	419	402	489	509	245	531	241	151	440	203	248	422	321	341	126	103	688	152	206	12	15	7	23	68	13	14	17	12	42	5	20	11	11	2	6	16	16	8	13
4aQ_FOS	605	449	460	479	435	724	309	350	643	811	718	548	642	572	306	664	237	155	528	234	227	365	361	448	111	82	856	210	255	236	157	225	481	346	764	423	250	135	274	278	398	195	213	101	322	300	158	298	100
2aH_FOS	604	656	630	635	588	969	460	408	873	1000	595	666	1041	856	424	857	370	234	653	325	349	519	446	599	198	142	1098	275	355	998	1235	543	1284	718	1518	1412	1080	975	1233	733	1764	796	1164	386	1039	1185	974	1102	404
2bD_NFE2	603	362	405	493	461	544	342	294	628	745	486	462	743	577	310	681	271	158	480	253	276	409	352	458	108	77	715	169	267	17	12	10	38	167	15	13	38	14	42	5	16	36	17	53	13	14	13	25	19
2cN_ATF7	602	445	542	513	493	991	397	350	750	906	524	526	841	730	312	780	327	199	569	289	358	483	423	488	144	104	929	217	310	230	281	114	289	314	617	392	264	181	787	284	402	321	211	141	380	335	208	470	168
2gD_NFE2	600	550	650	671	647	787	518	486	938	1182	654	800	1006	786	483	933	342	227	690	361	343	512	561	646	174	153	1146	308	338	8	27	15	88	104	24	20	37	19	157	14	36	46	41	42	18	24	22	20	44
4aF_NFE2	599	432	444	436	462	782	340	382	643	712	520	513	721	625	304	565	258	186	464	249	296	439	329	438	122	129	860	205	287	18	27	9	35	60	27	14	23	11	94	9	27	10	21	36	9	15	8	24	27
2c*_NFE2	597	441	420	443	506	685	367	332	661	816	540	509	709	648	352	503	255	158	480	257	335	412	378	415	136	115	843	196	291	13	17	15	37	41	24	20	20	20	34	7	22	12	19	21	9	12	13	15	19
4aN_FOS	595	431	517	641	558	921	402	436	867	976	599	626	947	737	354	618	367	210	609	305	313	446	535	583	122	128	1104	254	335	15	21	22	49	121	45	46	157	97	129	47	20	43	29	74	16	20	25	42	54
1dN_ATF7	593	292	344	364	397	577	224	263	535	635	368	433	639	466	227	540	243	197	471	221	241	357	309	349	97	84	688	163	190	12	11	9	75	77	16	13	17	9	49	7	13	11	20	9	4	13	25	38	19
2cQ_ATF7	589	441	496	461	452	590	355	352	703	830	519	755	697	609	326	587	262	188	553	270	305	451	451	459	98	101	897	246	292	451	299	281	387	331	393	427	449	330	522	356	743	325	481	139	356	479	402	520	118
3dD_NFE2	589	407	475	534	461	533	361	339	682	732	665	590	641	674	346	584	243	136	512	254	238	445	386	476	141	98	920	174	311	6	13	8	34	47	20	15	21	14	60	8	14	8	11	20	8	18	15	29	10
4dI_FOS	588	500	473	549	479	772	342	407	707	842	559	587	841	703	324	736	254	185	542	248	282	467	419	501	171	102	871	227	316	1291	1817	1333	2142	1418	2028	1074	2618	866	1813	953	2022	1538	1948	665	1974	2322	1421	1939	462
3dC_ATF7	587	393	466	511	506	903	388	360	663	764	587	582	705	690	314	643	249	145	454	231	263	434	350	447	131	96	834	185	258	19	22	11	27	32	20	18	12	12	39	5	24	12	23	46	10	11	11	22	22
3dK_ATF7	587	459	453	466	477	698	372	304	714	736	502	556	708	655	300	542	228	149	481	251	253	383	409	442	160	82	996	160	264	16	18	12	23	42	18	16	26	18	76	14	18	14	20	12	4	22	18	15	43
4eN_NFE2	586	386	446	455	459	607	327	370	686	845	571	552	737	558	318	482	264	180	521	257	320	362	368	466	93	101	791	185	301	11	11	8	28	88	17	19	20	13	40	13	19	18	27	31	8	16	10	20	22
1fN_ATF7	584	394	507	451	462	621	277	343	677	780	533	525	679	599	296	586	248	157	526	237	257	377	419	456	125	106	846	182	296	47	53	69	85	128	131	66	70	53	175	32	106	64	119	51	67	67	70	119	80
2eY_ATF7	584	552	433	538	512	847	342	403	660	795	558	564	849	644	342	548	282	173	551	275	276	428	397	520	167	125	904	209	317	135	87	51	108	125	96	114	94	51	192	78	70	54	54	33	77	128	55	113	56
1gE_FOS	583	441	447	461	382	683	315	296	667	717	533	466	630	605	285	527	254	160	446	219	251	355	361	447	92	121	802	150	265	1502	1431	755	2156	1204	1852	1218	1699	1152	1637	1401	1977	1063	1343	624	1552	1392	1502	1533	356
2aC_ATF7	583	439	455	444	509	563	369	343	631	750	572	583	692	646	273	486	292	131	456	247	313	401	347	467	90	102	780	199	267	165	129	25	231	222	137	259	299	82	180	108	344	140	160	117	135	182	94	226	66
2gD_ATF7	582	411	526	552	524	796	410	427	737	877	679	553	909	745	334	758	313	173	541	295	317	401	465	498	147	108	988	228	320	30	41	19	49	375	53	61	81	44	144	46	65	51	151	69	69	42	68	62	61
1fM_ATF7	581	392	439	509	466	603	336	340	645	751	597	593	683	603	307	529	322	194	472	231	313	421	413	443	105	85	906	181	244	80	53	52	135	263	107	116	104	52	199	75	95	50	70	55	91	149	78	85	75
1dF_FOS	580	362	437	471	380	460	348	293	643	733	362	622	701	579	310	707	262	144	441	264	241	429	376	434	157	110	842	181	215	1089	1211	830	1690	1241	1012	1307	1611	939	970	1112	1912	1012	1078	484	1687	1383	761	1186	319
2gD_FOS	580	507	552	580	528	672	373	437	791	930	675	702	855	706	368	877	375	215	626	303	305	530	482	553	171	127	1092	219	318	1249	1906	1364	3190	1961	2223	2403	3047	1579	2068	1885	3656	2392	2364	807	2451	2797	1685	2233	810
3dF_NFE2	580	474	505	554	547	725	388	422	778	969	577	720	944	802	408	733	314	180	618	265	263	516	454	567	156	127	1042	230	326	7	15	12	45	52	22	19	20	13	132	11	25	15	24	24	30	10	13	16	39
3aF_NFE2	576	483	528	611	597	807	362	428	769	953	671	581	906	776	414	756	325	244	627	326	283	469	511	619	175	140	1141	231	316	15	12	15	28	93	24	23	35	12	101	13	35	11	41	18	9	8	13	18	39
1dQ_NFE2	574	476	530	522	516	834	343	328	662	820	525	480	886	748	373	505	224	164	524	262	239	441	415	536	127	122	1008	209	315	6	12	13	38	36	34	4	19	13	94	5	6	19	45	63	9	14	11	35	53
2gH_ATF7	572	671	671	644	696	924	512	496	994	1109	752	914	954	911	457	765	377	247	655	381	450	562	583	588	219	143	1173	291	427	62	123	78	185	237	164	115	123	99	214	98	185	96	70	96	146	104	103	141	102
2aC_NFE2	571	440	470	522	544	718	380	434	752	876	560	690	921	716	386	541	362	149	554	297	289	525	398	515	103	155	961	229	352	18	9	5	133	77	32	20	28	25	196	9	17	22	54	20	11	20	35	23	46
5aK_FOS	570	570	607	621	521	693	432	408	776	963	714	613	896	799	374	744	319	220	606	310	355	470	466	566	163	106	1092	254	317	14	81	23	86	156	16	18	80	57	221	101	19	28	46	63	108	72	14	30	38
5dP_FOS	569	264	368	323	345	535	284	267	545	592	433	374	565	434	225	340	214	117	339	213	240	329	280	336	85	94	675	150	212	19	13	13	30	96	12	22	29	6	50	7	19	6	44	48	8	9	10	19	33
1dY_ATF7	566	339	392	447	486	685	343	285	604	748	494	444	585	545	274	578	257	168	499	261	300	342	339	458	139	100	656	169	232	15	14	11	29	103	21	25	41	19	63	13	21	13	36	48	23	23	10	65	45
1dY_FOS	563	433	481	394	367	652	319	262	575	662	313	450	534	591	266	634	253	141	403	205	189	410	339	397	129	90	846	200	231	1121	1388	598	1604	724	1943	1248	1252	694	1530	768	1571	1035	1500	501	1908	1721	781	984	363
3fY_ATF7	561	525	554	586	556	823	373	397	793	928	467	590	820	765	361	789	287	211	559	323	349	500	449	520	175	131	958	216	295	77	121	70	240	289	310	189	141	92	436	71	194	146	190	111	224	279	172	218	167
1dQ_FOS	559	422	485	429	426	521	338	350	646	764	474	598	760	588	302	593	260	163	461	242	255	369	322	432	151	111	818	175	264	1953	1541	917	2479	1003	1660	1942	2049	998	1577	1858	2717	1573	1580	664	1475	2362	1720	1332	628
3gY_ATF7	559	251	336	350	361	455	192	195	501	546	244	385	558	413	225	472	181	112	318	175	204	289	276	327	90	82	577	141	200	45	46	44	107	239	43	41	69	35	284	34	67	43	54	106	37	77	47	81	99
5bE_FOS	559	469	529	566	512	596	369	404	758	820	542	592	766	712	367	710	318	194	537	299	286	409	449	548	150	136	1120	208	386	2327	3900	3064	8925	4354	6117	4140	6611	3261	7366	3260	6698	2816	4639	1887	3229	4568	3329	4667	1475
1aH_ATF7	558	436	555	537	555	719	425	356	745	876	711	677	793	703	333	770	295	189	550	251	289	441	425	524	104	149	973	215	319	63	92	107	264	270	131	201	145	63	410	82	151	125	101	113	133	132	83	279	124
3bI_ATF7	558	480	478	557	558	884	495	361	755	885	724	640	765	738	322	755	316	201	533	265	295	499	477	523	166	143	956	251	285	204	423	92	356	288	394	371	368	153	435	293	406	201	243	148	354	259	216	260	145
4cQ_FOS	558	505	524	551	486	809	410	386	718	850	599	696	728	657	327	778	308	202	598	259	288	437	414	501	144	146	880	201	375	3113	4107	2429	6646	3053	4787	4395	5033	2561	5251	2697	7630	2940	4302	1627	4856	4241	4002	4619	1349
2fY_FOS	557	372	356	460	396	440	290	247	537	631	490	461	639	582	231	521	264	125	438	191	222	345	296	359	77	100	749	179	250	1417	1205	670	2250	979	1422	1439	2197	1044	2093	1661	2130	1603	1534	522	1624	1640	796	1755	507
5bV_FOS	556	335	389	410	382	526	265	300	547	677	525	530	644	549	256	641	282	132	437	203	243	411	347	384	107	101	694	189	222	1141	1676	698	2044	1585	2006	1355	2435	1375	2364	1966	3377	1454	1883	851	1939	2380	1425	1463	500
3gY_NFE2	555	366	414	459	444	659	379	309	595	711	412	453	658	564	320	457	230	149	436	263	305	365	311	435	128	117	877	160	237	9	12	13	66	211	34	13	24	21	227	9	23	7	87	95	6	14	38	63	65
3cC_NFE2	554	465	450	394	452	549	363	286	692	736	287	475	640	583	296	515	225	166	445	264	268	381	349	402	60	110	877	206	260	11	21	13	41	147	16	13	15	23	131	11	20	14	30	41	5	10	12	19	15
3fK_ATF7	554	366	403	388	411	654	279	264	495	618	456	434	676	544	266	621	206	135	400	194	300	333	322	362	78	99	659	197	208	269	285	122	411	420	398	334	366	142	686	137	395	300	264	183	379	503	243	323	218
1dM_ATF7	552	378	504	471	545	815	384	322	687	877	468	727	723	704	330	663	262	184	526	276	320	404	407	502	96	74	923	188	286	50	39	27	111	138	75	128	84	47	214	44	166	43	44	129	88	80	54	99	88
2eE_FOS	552	387	487	516	535	818	397	393	786	879	461	551	819	633	334	660	323	228	583	288	426	491	420	515	147	153	1043	203	351	454	569	229	721	391	730	536	712	327	924	148	734	459	498	287	665	756	663	476	218
1gE_ATF7	551	327	371	377	469	657	295	293	535	738	460	508	669	581	267	616	199	158	429	225	216	381	408	395	103	92	866	173	238	30	38	18	59	66	62	48	57	35	369	21	63	34	50	37	79	55	51	90	45
2bI_FOS	549	373	488	532	484	469	343	332	670	785	388	632	768	626	301	545	250	167	563	245	300	403	405	479	157	134	885	199	287	1779	2169	1657	3110	2084	1660	1919	3694	1772	2730	1284	4083	2681	2042	1021	1793	2341	1686	2687	901
4gY_NFE2	549	417	412	458	476	567	326	337	617	678	458	491	662	577	283	679	241	163	425	217	319	384	332	398	92	101	860	177	281	20	16	31	28	124	19	17	27	18	49	10	19	12	43	33	10	20	11	13	19
2cI_ATF7	547	270	352	350	324	589	287	257	542	591	529	514	516	556	219	432	219	119	394	176	197	376	263	388	122	78	688	149	214	142	120	105	224	209	177	142	87	54	144	96	234	101	74	91	117	256	91	132	83
4fC_NFE2	543	409	464	481	467	829	255	339	708	845	580	589	645	697	300	491	296	216	542	271	288	406	380	506	102	103	948	200	310	27	19	9	52	107	21	10	18	41	182	11	14	25	19	26	8	34	15	23	22
3dI_FOS	540	293	378	430	345	512	338	252	531	610	326	477	576	488	235	463	240	145	392	206	207	348	282	369	95	88	754	187	234	34	71	61	252	243	30	33	152	70	299	27	53	45	86	97	154	379	148	140	32
1b*_ATF7	538	523	478	586	510	800	397	367	748	930	536	617	780	713	339	624	298	191	548	287	313	485	446	503	139	103	935	202	302	10	23	7	35	42	17	17	20	11	55	17	21	9	22	19	13	31	13	42	29
1fC_FOS	537	394	460	507	439	644	322	335	660	812	484	616	753	643	341	547	325	148	527	257	267	458	401	468	133	136	886	189	276	707	1191	693	2649	1411	1078	1462	1473	1076	1326	1009	2786	1419	1138	542	1259	1486	910	1555	598
2cK_NFE2	537	448	500	533	516	807	374	351	814	826	541	522	683	651	332	661	279	205	519	288	219	446	453	471	116	101	926	223	309	20	19	9	42	152	20	17	93	19	97	10	22	14	104	61	15	19	62	58	48
1dY_NFE2	536	498	472	543	534	632	520	430	744	909	556	550	807	726	349	597	335	204	556	282	309	417	437	547	145	138	1036	208	338	8	17	20	35	105	16	19	26	15	76	10	23	15	25	30	12	20	15	34	12
1fM_FOS	536	283	346	447	345	766	263	273	461	589	386	369	614	432	249	620	223	139	395	205	266	363	369	385	82	61	753	153	216	1844	1299	902	2876	1467	2719	2134	2883	1110	2776	1227	1962	1695	1477	657	1546	2579	1527	1453	1012
4dK_NFE2	536	432	442	464	495	727	351	364	680	834	439	413	766	615	353	526	272	179	492	251	310	505	367	464	151	140	906	197	278	11	15	11	49	26	19	20	49	11	89	13	12	11	15	38	17	15	8	22	1
4fD_NFE2	535	554	528	650	611	932	370	454	870	1014	682	759	1011	791	400	677	282	219	638	319	391	509	505	570	173	135	1031	257	341	12	21	13	44	146	22	14	27	33	128	13	25	16	29	57	8	17	13	59	40
2b*_FOS	534	395	373	400	343	466	386	275	534	649	459	449	563	548	224	435	232	128	409	204	265	298	312	363	103	71	668	171	231	13	14	7	57	82	117	38	16	14	161	13	21	13	37	18	6	121	35	45	59
5bQ_ATF7	534	447	476	493	484	629	339	337	784	828	548	585	717	698	340	582	313	186	545	230	277	448	454	478	142	98	861	204	253	63	147	44	242	134	103	173	154	99	193	97	239	99	163	126	136	150	129	193	84
1fC_NFE2	533	482	519	543	545	910	344	455	737	909	781	626	794	742	404	509	280	203	614	286	327	491	489	532	115	147	980	188	385	10	24	11	65	107	29	14	21	10	119	16	18	15	31	43	7	14	10	41	51
2b*_ATF7	532	401	374	452	442	551	282	315	601	669	508	470	739	581	243	575	278	147	414	232	173	399	379	441	120	93	697	207	278	14	14	11	23	34	16	19	17	9	89	9	14	13	19	26	11	13	14	21	31
5bK_FOS	530	390	412	412	378	691	285	300	617	701	540	465	643	536	271	598	258	195	464	198	273	381	255	412	71	78	790	187	300	2649	3013	2057	4752	2274	4440	3309	4344	2669	4646	2524	4174	3248	3712	1578	2840	2875	3464	3475	956
1gC_ATF7	527	449	507	495	479	512	368	374	727	790	651	696	695	673	317	813	288	211	538	243	255	432	404	433	135	75	933	190	287	39	48	30	80	181	28	84	67	54	209	40	98	25	87	56	63	86	28	71	79
4a*_FOS	527	330	442	386	363	710	251	238	544	633	432	406	547	571	263	402	197	149	438	191	195	352	332	392	132	99	712	172	246	6	14	9	89	51	20	25	14	17	219	11	21	4	112	52	6	17	20	29	30
4dC_NFE2	527	368	359	441	426	645	288	299	587	680	448	486	591	603	288	426	244	135	449	205	251	310	346	384	114	117	786	174	257	8	13	8	23	98	12	11	17	14	66	9	23	9	19	16	2	21	9	16	12
1fI_FOS	526	427	367	438	397	601	317	310	540	696	338	388	542	526	288	516	243	160	453	191	235	317	297	379	109	109	754	166	230	1142	1010	767	1599	1453	1394	1561	1519	958	2495	586	1347	784	1205	377	1217	1673	1198	1386	531
2bQ_NFE2	526	327	362	379	379	406	225	245	521	632	358	400	472	530	260	741	203	142	377	190	237	301	329	378	70	83	645	138	237	20	8	3	24	92	16	12	9	5	47	6	15	15	18	36	9	12	9	18	89
5bK_ATF7	526	382	416	411	388	478	274	232	535	668	456	416	688	477	253	541	203	140	483	232	231	293	315	426	161	78	744	138	233	142	354	151	355	367	234	379	170	142	328	192	255	187	206	130	343	352	150	260	170
1b*_FOS	524	478	572	574	489	925	412	390	763	858	732	622	789	743	353	699	341	208	595	254	314	477	407	561	162	147	1067	230	293	26	56	76	122	87	31	24	63	64	120	10	48	19	43	55	16	66	32	47	28
1dF_ATF7	524	367	417	423	434	591	261	293	594	728	377	460	654	608	302	511	253	170	473	218	288	369	375	383	133	103	838	175	255	14	18	15	62	81	18	19	32	17	126	11	45	16	23	42	20	33	26	23	13
2aC_FOS	524	441	390	454	427	570	306	341	638	673	432	481	665	554	277	601	278	151	525	210	285	374	317	408	133	128	833	192	238	1374	2297	968	2258	1840	2416	2002	1889	1622	2099	1562	2119	1642	1566	969	1809	2142	1295	1998	614
3gH_NFE2	524	373	446	440	501	581	313	356	726	811	572	563	762	635	324	660	300	191	570	269	320	398	390	476	141	105	815	249	302	10	14	26	26	255	26	17	22	13	110	17	169	15	28	30	26	19	13	22	63
4gK_NFE2	523	405	433	413	501	829	351	317	596	798	399	476	726	681	288	586	220	177	477	285	291	370	402	443	120	108	715	196	300	10	20	6	35	81	26	14	70	10	95	6	15	39	64	56	18	14	15	10	105
4gW_NFE2	523	391	416	468	470	747	305	372	621	816	451	541	802	595	328	617	263	151	547	260	187	407	385	429	107	104	721	172	300	7	17	20	18	66	11	13	18	14	140	12	21	10	49	27	10	14	12	21	36
2f*_ATF7	522	259	250	308	323	279	279	268	477	501	341	378	527	427	205	471	152	109	338	145	201	308	242	287	100	57	579	131	204	10	4	9	12	64	6	19	11	10	32	6	17	14	22	15	6	9	3	12	14
3bM_NFE2	520	357	365	348	347	485	240	232	477	647	485	471	644	513	280	620	199	146	364	230	194	347	325	387	74	96	665	173	240	7	14	15	26	85	20	10	22	20	168	10	17	15	23	57	6	21	18	53	46
2eI_ATF7	519	438	465	466	490	665	326	328	734	841	434	503	687	650	315	749	236	150	501	227	270	413	401	474	184	112	853	187	257	53	84	42	113	151	78	116	153	55	183	48	89	91	71	50	171	153	91	79	59
4cH_FOS	518	358	400	482	385	700	265	303	513	666	556	636	633	540	262	564	227	153	471	206	236	369	352	374	95	85	797	186	221	1440	2337	1574	3549	1878	2656	2016	2484	1774	3205	1897	4929	1950	2567	997	2469	2766	2073	2797	954
4gI_ATF7	518	457	415	462	447	705	346	398	698	732	605	503	774	557	295	683	255	142	460	246	328	452	355	473	112	110	783	208	266	78	103	79	168	201	177	115	179	120	269	107	160	141	112	67	171	133	74	99	67
2cD_NFE2	516	374	291	314	359	248	243	260	446	520	355	333	493	430	236	268	186	125	299	187	218	331	235	323	103	82	586	147	195	16	17	1	44	84	7	19	18	2	108	6	18	7	17	46	6	21	3	10	49
1cF_FOS	515	400	414	454	406	570	317	340	697	815	421	614	750	543	350	543	258	155	540	246	292	424	370	458	133	142	849	188	285	2791	4047	2622	5874	4370	5177	3354	5177	3333	5379	2199	9000	4508	4644	2108	4410	4750	4246	6541	1928
1cM_FOS	515	422	467	459	444	588	329	303	587	792	487	554	650	586	302	690	284	171	470	243	331	423	384	417	123	91	860	187	265	3378	4440	3043	7427	4486	5297	4645	6579	2681	7193	3256	7366	4625	5607	2175	5373	4837	4284	5460	1565
4cD_ATF7	514	215	298	276	328	334	201	210	432	501	266	312	477	415	189	506	172	116	318	181	172	267	220	286	62	60	545	112	161	160	154	71	261	258	107	221	164	70	135	70	200	59	91	86	220	139	110	114	70
2fH_ATF7	513	396	421	475	448	570	275	287	582	718	300	447	729	592	323	506	249	160	429	237	194	433	368	392	112	104	848	185	255	92	95	89	195	280	150	175	153	114	395	73	208	283	134	118	153	203	99	271	67
1dK_ATF7	512	462	472	463	488	744	407	399	667	795	429	468	678	592	313	457	273	190	539	236	302	434	396	421	92	123	899	206	282	9	14	13	30	63	35	16	18	18	48	8	24	11	30	28	3	14	13	67	35
4gY_FOS	512	349	390	421	304	630	243	211	563	574	362	413	458	447	231	329	204	139	417	202	218	310	280	348	96	90	742	145	207	1780	1229	820	2048	1127	1463	1380	1829	1586	1775	1089	1854	1249	1667	692	1129	2113	1734	1056	500
5aF_FOS	512	383	339	437	378	565	321	254	602	701	467	408	599	518	298	742	239	138	498	227	258	344	339	373	97	66	707	205	234	12	29	19	37	132	29	80	43	72	131	128	25	13	26	48	15	29	20	24	33
5bV_ATF7	511	404	453	489	477	714	343	382	703	748	537	528	702	713	311	561	294	152	452	215	275	385	376	426	124	99	834	154	285	88	59	39	99	228	128	60	167	87	288	93	97	91	88	49	142	223	62	100	82
1d*_NFE2	510	349	470	494	513	864	356	341	648	814	457	610	778	671	308	518	246	193	489	247	298	370	377	460	112	113	965	201	284	8	18	16	13	80	27	11	13	12	55	14	21	10	25	19	13	14	16	30	26
5bK_NFE2	510	407	378	406	429	579	239	323	642	701	492	537	688	521	286	629	235	170	462	246	296	308	319	454	110	92	868	172	269	13	17	12	35	148	15	7	18	67	166	9	121	10	69	58	8	12	17	18	63
2d*_ATF7	509	552	550	621	535	948	515	416	798	945	312	627	839	702	349	879	332	191	576	324	336	506	405	543	183	100	994	221	322	14	21	10	33	73	30	20	30	23	56	5	22	18	55	11	7	16	13	21	18
4fC_FOS	509	332	371	407	346	525	283	273	464	583	213	345	592	485	230	468	200	115	359	179	187	270	253	316	87	55	704	137	232	937	1039	474	1506	868	1359	1563	1864	1078	1328	879	1138	728	930	510	1095	1002	683	1701	383
4eI_ATF7	508	287	316	331	388	763	209	230	533	637	249	346	558	481	265	409	231	115	379	200	142	368	308	394	95	82	698	158	203	20	24	8	20	24	18	19	19	16	60	7	15	11	20	22	16	11	13	18	18
1bN_NFE2	507	446	495	489	452	657	295	280	620	730	539	555	644	567	302	692	301	174	454	231	206	410	346	445	126	94	779	196	240	5	18	14	19	340	19	14	19	8	87	10	17	13	21	57	6	19	24	16	19
4eI_FOS	507	340	305	354	341	618	226	236	487	543	325	401	570	507	236	393	209	95	378	215	158	311	269	354	98	77	685	143	197	93	78	41	84	159	185	200	159	80	208	278	172	188	160	107	94	147	96	190	58
2eN_FOS	504	368	438	373	377	397	246	277	581	635	350	425	654	477	233	536	229	112	418	209	271	303	287	357	129	94	687	173	218	607	461	274	622	488	463	928	579	359	547	332	1107	470	576	302	636	461	406	561	283
4eH_FOS	503	408	463	478	470	528	309	306	673	781	399	605	709	636	286	474	316	192	507	252	287	422	324	443	94	152	872	243	276	352	438	307	519	415	512	416	736	242	708	237	1096	482	353	354	481	537	548	279	197
2fY_NFE2	502	451	456	430	485	772	382	308	654	882	631	626	667	650	300	597	256	190	509	284	243	405	397	510	167	129	866	224	290	13	18	6	26	105	23	11	21	18	117	8	48	8	49	31	9	13	18	24	47
2gE_NFE2	502	587	653	649	579	900	412	431	846	1056	557	657	965	775	404	814	347	165	620	326	381	510	453	552	127	144	1116	227	331	13	31	23	177	341	45	15	75	31	186	12	17	24	76	71	9	25	20	36	112
4a*_NFE2	501	464	556	532	540	718	353	409	726	811	682	530	975	729	375	418	292	213	603	284	322	540	472	600	117	111	977	220	315	13	13	14	21	53	29	22	40	13	62	16	22	15	24	21	4	21	16	17	17
4aN_ATF7	501	410	572	484	503	804	370	336	727	802	476	596	696	606	327	693	254	177	515	264	242	433	366	466	112	101	864	180	259	3	13	12	25	132	32	15	24	15	76	7	19	22	26	15	13	16	11	30	24
4gH_ATF7	501	301	395	394	400	585	257	332	592	655	493	445	651	558	248	475	227	140	468	203	231	350	350	345	121	75	777	171	196	44	43	34	108	128	56	63	95	38	217	50	45	82	101	50	59	77	60	117	76
4eH_ATF7	500	344	424	433	470	559	308	283	519	687	482	412	718	569	279	369	244	137	423	202	276	380	312	381	139	74	826	151	265	12	17	29	48	53	28	20	33	16	85	31	53	18	40	42	16	23	17	32	43
4f*_NFE2	499	395	384	412	387	438	280	283	518	644	366	493	569	571	285	415	193	136	409	198	222	345	301	362	111	97	682	167	235	13	21	10	64	62	13	21	18	7	57	6	19	14	18	32	12	13	12	15	22
3gH_ATF7	498	313	296	353	369	597	364	261	525	505	198	361	535	447	224	376	208	158	389	195	213	248	284	332	73	74	688	151	189	29	29	20	49	205	104	57	67	29	113	21	50	43	27	40	41	58	56	129	58
1aQ_NFE2	496	326	394	480	446	584	346	324	621	666	649	467	596	646	292	633	241	163	470	250	244	350	352	431	88	101	821	197	279	9	18	9	88	214	21	12	18	11	163	16	19	13	14	74	8	10	13	41	31
1fM_NFE2	496	472	516	472	463	567	318	344	684	778	469	591	751	615	341	549	244	190	475	270	290	363	350	479	132	105	703	218	299	8	26	6	56	117	18	23	25	15	102	9	16	18	37	45	13	11	15	29	15
2gC_FOS	496	346	356	356	367	551	329	288	523	637	428	431	585	460	271	315	211	132	425	209	215	315	263	342	125	73	674	144	204	44	164	17	189	141	24	17	32	35	168	29	23	46	110	49	NA	12	37	51	42
4dD_NFE2	496	451	403	358	416	517	326	253	522	644	389	436	573	492	245	440	198	140	379	211	216	312	304	350	112	89	639	172	248	4	15	13	34	48	9	14	36	6	31	9	10	19	18	7	6	18	16	24	23
4cN_FOS	495	359	328	399	360	648	244	201	462	644	400	421	532	450	237	527	245	128	385	169	208	329	264	316	96	70	741	141	188	1856	2421	1495	3593	1556	3263	2796	2526	1508	2993	1782	5707	1971	1621	1030	2403	3080	1468	2381	711
3dF_FOS	494	373	436	517	416	976	343	274	604	698	555	400	659	606	265	360	246	163	482	209	266	324	332	421	131	91	783	175	253	216	351	107	542	345	867	326	613	281	402	317	1197	265	261	202	244	339	365	566	141
3cC_ATF7	492	304	264	315	312	344	260	233	429	581	365	351	514	435	213	368	182	119	391	161	170	273	329	333	105	75	551	159	203	41	32	24	82	76	23	67	40	31	225	40	49	41	31	69	20	61	31	57	25
4fK_FOS	492	342	381	369	339	475	278	281	547	641	349	362	577	470	257	535	229	134	362	227	233	300	325	342	117	105	744	185	231	1368	2263	1076	3280	1997	1613	2095	2124	1586	1828	1060	2258	1491	1531	720	1347	1769	1758	1955	621
5bM_FOS	492	277	335	331	333	574	290	263	497	579	298	438	576	436	248	435	189	104	387	169	214	302	269	327	103	87	599	136	208	2106	1067	1070	3337	1311	2519	1736	1694	1465	2289	956	3297	1825	2078	600	1477	2420	1496	2224	598
4aM_FOS	490	356	424	451	454	585	307	328	675	679	510	519	642	589	276	611	270	183	459	245	243	370	356	421	108	86	918	182	289	1154	1337	773	1601	1323	829	1172	2104	1048	1881	1227	2182	1105	1331	526	1394	1804	1412	1750	608
4gV_ATF7	490	492	435	453	433	828	340	300	681	762	532	558	763	598	307	780	281	177	485	221	284	402	423	453	128	94	890	221	250	101	121	44	190	277	189	147	117	144	361	39	150	138	169	94	189	193	75	143	127
4fD_FOS	489	387	466	495	454	620	296	330	626	788	473	520	715	556	281	639	295	137	509	234	183	428	341	488	171	93	852	164	280	1028	1299	1106	2445	1370	1569	1710	1968	1175	3154	1529	3200	1535	1797	773	1852	2386	1630	2404	772
3cC_FOS	488	356	402	480	401	539	235	280	563	638	533	536	639	506	241	555	276	149	468	195	260	327	326	400	105	95	793	147	233	1102	1424	1027	1977	1568	1899	1176	2130	1063	2019	1781	2267	1384	1820	605	1723	2671	907	1754	662
2bF_NFE2	486	229	321	329	303	397	254	204	480	531	377	368	455	485	205	435	200	119	356	167	185	300	242	334	82	45	551	137	185	11	12	5	82	30	6	7	31	5	74	11	17	9	46	27	5	13	24	13	26
3eC_FOS	485	276	301	338	310	510	218	208	430	534	422	463	510	379	214	406	211	121	366	172	209	335	301	346	100	69	566	142	211	1307	808	364	2058	1420	1812	1016	1782	628	1154	989	2278	852	927	348	1129	1669	845	1409	603
3eM_NFE2	485	454	367	370	442	596	269	240	585	663	448	574	729	553	292	483	249	149	404	226	257	341	357	429	113	86	771	192	237	18	18	8	35	88	11	8	17	11	92	9	10	11	24	33	5	17	27	40	35
5bM_NFE2	485	403	358	425	416	561	281	253	562	776	391	537	791	525	283	305	215	167	442	252	224	365	347	434	123	86	740	178	252	15	18	9	158	154	13	13	21	7	170	4	15	12	14	43	10	18	13	13	10
5bN_ATF7	485	340	350	373	352	363	209	225	488	571	610	413	539	412	215	358	221	116	382	203	195	299	280	331	102	69	717	164	204	139	62	28	119	203	59	144	72	79	212	133	139	44	98	57	83	142	131	110	51
2eY_FOS	484	369	346	439	336	381	302	305	593	654	329	436	615	531	247	505	217	187	461	186	263	339	317	409	123	95	729	199	242	250	361	140	405	192	153	188	395	200	472	252	445	178	223	162	350	283	399	445	120
4gM_FOS	481	399	415	449	451	403	350	317	601	747	588	537	634	550	311	549	248	164	472	247	272	376	361	414	129	101	931	193	330	1765	2366	1245	3125	2262	1829	2304	2908	1487	2925	2062	3438	1626	2202	841	2291	2280	2341	3109	1013
1f*_FOS	480	450	513	551	492	819	374	402	692	810	410	593	839	693	344	846	275	151	565	267	302	535	379	530	140	107	994	214	311	13	16	14	63	141	34	16	45	29	155	8	31	59	168	34	15	38	21	31	33
1aK_FOS	479	505	420	532	444	695	312	372	630	767	362	544	619	618	283	815	294	172	508	227	291	421	432	453	126	111	894	178	281	1410	2708	778	4255	1757	2664	1785	2819	1688	3096	973	3242	2054	1903	915	2507	2128	1533	2517	802
1cM_ATF7	479	485	454	459	511	482	343	317	635	816	468	540	668	649	311	680	244	176	575	212	260	381	342	418	74	108	780	219	257	288	280	150	337	410	233	397	278	210	680	302	425	310	369	231	399	480	205	405	167
1d*_FOS	479	381	346	370	369	360	264	256	514	625	305	368	563	488	238	447	210	133	386	202	223	288	304	324	100	80	743	158	234	21	20	7	59	73	12	17	18	11	147	10	14	9	28	59	10	10	6	25	28
3gH_FOS	476	372	389	432	404	485	218	294	594	739	482	471	676	562	281	720	258	148	438	228	252	343	281	400	119	132	752	188	253	2612	2554	1186	4577	2375	2375	1853	4456	1833	3385	2696	3659	2508	3282	1246	3839	2958	2301	2836	1302
4aK_ATF7	476	533	569	625	637	765	499	500	925	965	852	712	992	898	431	823	320	212	709	318	409	571	497	595	137	155	1144	276	314	49	136	80	143	284	105	131	116	114	203	98	178	112	138	106	123	145	110	219	101
3gY_FOS	475	385	334	373	350	572	247	246	537	625	404	420	532	473	231	551	252	129	420	209	186	372	305	378	133	88	687	166	238	2816	3797	1386	6038	3230	4630	4032	4843	4176	6813	3917	4457	2509	5378	1516	4752	4949	3908	4636	1344
4gE_ATF7	475	235	266	253	286	352	173	253	447	573	395	355	530	421	193	484	200	96	362	182	236	261	283	327	67	71	577	120	209	216	118	86	143	160	211	166	337	138	245	127	360	139	177	134	359	303	163	297	113
5dR_NFE2	475	354	470	422	481	526	350	347	641	649	649	480	703	561	301	751	238	141	531	229	244	390	415	442	104	73	812	197	266	9	8	9	24	26	12	15	12	11	35	12	14	25	44	16	17	20	15	10	26
1dH_ATF7	474	420	447	465	501	852	385	346	622	746	513	578	708	711	295	605	296	207	516	268	320	416	353	458	169	119	857	212	262	21	24	11	43	179	17	13	31	20	87	13	27	29	36	44	8	12	8	34	19
4dC_ATF7	474	360	307	314	322	789	207	240	448	526	467	354	530	438	239	516	219	126	348	188	186	293	261	316	107	68	631	115	188	10	20	4	26	29	30	7	7	9	42	6	6	16	23	23	9	20	10	14	25
1aY_ATF7	473	338	371	333	369	416	203	251	483	559	335	419	575	445	231	844	197	146	396	177	221	282	272	313	89	92	587	140	176	82	66	23	90	101	79	157	82	39	103	45	89	65	86	24	228	59	46	129	37
1fC_ATF7	472	349	372	411	368	626	333	278	572	584	659	413	642	515	253	407	236	145	416	229	234	378	351	360	108	90	776	176	240	55	106	26	85	136	59	40	72	32	151	35	30	35	39	31	65	58	65	73	105
3eI_ATF7	472	559	418	550	532	952	411	375	827	932	435	630	826	763	366	662	289	196	546	307	384	406	468	558	229	89	934	199	341	109	419	137	479	342	421	493	288	189	370	167	362	175	165	163	246	369	173	307	197
4eQ_NFE2	472	256	339	358	326	681	229	245	496	590	442	446	470	437	219	503	187	121	356	193	250	326	275	319	72	77	591	152	190	20	15	30	33	43	23	11	10	28	105	11	21	13	24	9	10	8	10	8	16
4fH_FOS	472	361	331	361	344	433	272	257	447	587	295	360	540	464	226	535	210	111	404	191	169	312	285	355	82	108	576	137	231	1630	1655	898	1801	1344	1879	2011	2445	1431	2005	828	2201	1632	1580	806	1981	2322	1318	2417	473
1aY_FOS	469	297	384	345	377	502	355	225	469	607	472	437	576	456	209	325	221	107	369	180	196	332	256	337	120	78	594	152	203	1240	792	567	1524	821	1848	1873	1696	962	1913	953	1934	1392	1280	510	1189	1742	945	1966	431
2aF_FOS	469	276	336	351	335	525	247	216	455	549	392	384	473	443	245	440	221	124	362	189	232	260	291	314	88	89	609	130	200	615	465	311	544	362	645	371	532	472	609	360	877	503	342	389	508	938	251	963	214
2gE_ATF7	468	436	520	515	520	664	473	373	743	867	712	628	794	715	312	737	279	198	555	305	331	418	398	529	146	99	1010	230	292	145	195	179	379	518	181	255	383	157	485	175	448	240	216	180	235	381	218	400	125
4gY_ATF7	468	292	325	358	339	621	234	256	485	595	353	521	457	487	212	389	163	134	389	181	233	266	262	307	93	92	696	149	170	38	31	64	72	76	56	74	47	35	225	40	129	30	45	53	80	105	70	62	52
4cD_FOS	466	257	312	384	324	664	220	286	470	535	422	445	489	480	228	506	192	151	416	183	245	339	262	364	77	82	698	141	228	1990	2196	1356	4505	2588	3766	2294	3836	1879	3240	2050	3993	1537	2611	1074	2304	3825	2337	2989	933
3dD_FOS	465	350	315	362	337	454	254	281	528	567	501	359	546	460	218	297	184	119	375	192	190	261	269	288	115	90	676	134	209	10	19	7	55	86	18	15	24	52	137	10	13	32	20	26	15	11	23	33	31
4cN_ATF7	464	350	422	471	446	819	348	379	589	594	491	517	682	615	293	581	279	170	440	222	213	392	381	378	145	117	805	203	256	114	118	51	239	203	261	163	183	149	445	75	137	98	186	55	150	394	137	101	104
4dF_FOS	464	308	275	302	289	385	214	252	409	540	255	326	497	439	221	549	171	116	378	154	187	306	296	310	72	85	600	133	202	18	45	12	44	85	38	39	25	32	169	40	45	39	20	49	30	42	28	34	36
3bM_FOS	463	206	300	337	294	468	140	213	416	457	243	405	505	390	225	282	182	102	293	159	163	276	219	293	87	60	567	116	170	2169	1522	1884	3710	1845	2440	2315	3684	2823	3091	1182	3771	1852	2133	763	864	3159	1400	2607	526
4eQ_FOS	463	290	245	276	229	541	180	211	396	496	416	362	402	389	185	378	173	94	288	173	143	234	221	256	56	83	408	115	145	305	522	175	553	202	675	317	472	277	483	1030	708	303	354	223	545	571	396	361	159
4dK_ATF7	462	323	374	411	377	520	284	247	583	709	383	400	548	527	250	482	200	145	418	212	222	300	348	377	69	94	771	141	229	12	12	8	24	37	8	15	14	4	73	8	14	5	25	19	19	11	9	16	17
4a*_ATF7	461	452	453	505	468	883	316	376	691	791	512	594	702	661	303	771	244	168	535	270	277	450	378	490	151	110	797	202	255	11	24	13	20	80	26	18	15	13	76	11	23	9	17	30	10	21	18	66	16
5bV_NFE2	461	409	409	404	474	718	313	346	632	716	287	532	729	618	282	633	233	151	435	221	245	324	324	446	99	100	793	132	254	7	13	11	31	123	14	11	9	26	56	6	16	16	62	80	20	13	25	24	35
1aD_FOS	460	291	469	426	390	572	243	289	592	645	428	458	595	549	283	554	243	144	470	201	267	376	313	409	116	93	766	188	253	1761	1112	1102	2614	1529	2178	1113	2332	1441	2712	2011	2965	1676	2170	782	1341	1981	1369	2499	654
4cD_NFE2	460	367	444	441	495	547	327	319	678	758	352	426	758	608	299	550	277	151	499	238	228	453	343	484	70	105	1011	193	273	4	21	10	139	168	12	23	18	9	74	5	16	21	18	42	9	17	15	31	31
1bN_FOS	459	361	426	464	370	607	267	300	511	685	516	609	523	521	286	444	217	142	495	203	211	306	300	383	128	84	770	164	246	1836	1510	1016	2511	1720	2836	1752	3301	1222	2532	2078	4160	1644	2109	901	1765	2171	1730	2931	566
2dI_NFE2	459	479	534	583	535	903	440	411	835	936	651	745	1019	800	391	684	361	195	592	304	400	555	483	532	119	130	1094	240	335	9	22	14	57	81	29	21	31	8	46	13	18	16	27	25	16	16	30	41	18
2gC_NFE2	459	424	462	487	476	744	297	350	637	725	598	592	804	668	345	644	250	186	476	240	264	442	378	490	105	105	836	199	271	9	27	6	29	41	23	10	14	14	67	10	29	7	15	28	7	10	17	20	54
1aY_NFE2	458	346	347	397	358	735	285	265	556	665	352	380	564	442	286	497	198	120	389	222	200	290	283	344	115	89	635	145	239	49	14	5	37	153	20	11	15	19	159	4	18	4	12	39	6	12	9	15	12
1gD_ATF7	456	327	333	355	384	773	299	243	460	589	293	470	586	512	293	288	210	113	387	201	268	301	313	346	132	101	764	144	222	23	25	19	49	66	47	19	29	13	94	10	40	22	33	39	18	31	19	41	16
2aY_ATF7	456	336	354	327	353	444	258	231	481	562	567	316	571	479	263	522	186	127	384	184	209	311	275	324	66	76	615	124	195	39	8	9	28	168	16	26	18	20	49	18	16	13	43	31	16	15	17	18	57
4dC_FOS	456	435	394	394	368	371	276	342	535	651	347	384	571	532	242	536	210	144	443	208	220	319	304	396	125	112	709	155	267	6	29	13	78	278	15	19	30	19	74	6	20	8	46	31	6	60	22	27	35
4fK_NFE2	456	292	359	447	416	647	361	305	541	778	510	459	613	514	289	539	251	136	421	193	235	367	337	431	64	114	783	211	215	10	12	16	64	176	20	22	10	15	88	8	17	13	28	27	7	9	10	16	37
5aH_FOS	456	414	403	472	427	566	262	288	671	827	401	644	671	660	286	629	261	130	434	282	265	414	365	418	102	98	850	184	273	10	21	20	43	160	54	97	29	15	80	12	24	13	69	30	13	93	18	63	34
5b*_ATF7	452	245	228	260	265	370	152	190	358	460	327	329	388	361	201	414	157	94	276	143	152	260	215	238	33	43	439	132	166	23	16	10	8	34	7	9	6	14	20	7	9	6	35	9	6	22	16	12	9
2dI_FOS	451	460	398	476	509	790	297	362	638	825	399	405	598	565	308	631	262	161	487	258	313	366	390	439	122	121	911	189	274	335	307	123	746	518	715	235	442	382	479	365	575	381	613	173	416	645	339	524	204
4cH_ATF7	449	267	275	302	280	404	157	183	404	516	365	305	411	359	179	213	154	119	282	160	149	246	236	276	69	77	529	134	186	54	86	20	95	118	80	64	113	133	196	91	75	62	56	61	106	166	69	131	53
1bF_FOS	445	291	319	330	330	340	188	250	390	506	380	339	488	432	189	441	200	94	311	143	184	311	243	273	88	80	621	158	186	1033	1498	683	1749	1250	1164	819	1021	991	1447	951	1926	776	1107	429	1452	1329	947	1534	390
3aF_FOS	443	407	376	431	415	602	293	325	609	726	542	464	598	556	266	346	243	162	501	226	257	367	341	400	94	80	744	188	256	20	265	19	54	140	44	31	47	32	167	13	81	47	33	36	21	40	57	50	93
5bE_ATF7	443	461	475	506	476	626	256	347	613	760	673	590	666	673	308	429	251	161	522	259	299	463	343	438	129	115	881	203	267	89	158	125	501	247	156	201	171	187	441	150	371	159	154	76	159	214	166	258	169
1f*_ATF7	441	425	458	458	456	714	257	307	634	807	616	581	664	587	343	537	238	146	515	246	339	389	405	465	59	103	928	230	297	9	16	8	56	51	22	21	18	15	71	12	23	8	26	25	14	13	14	19	16
4eK_NFE2	441	304	324	417	384	551	261	253	517	588	402	417	543	540	244	339	187	149	400	192	170	343	278	348	62	62	638	140	189	10	18	5	31	56	21	14	37	10	92	7	20	23	17	31	6	12	68	11	41
1d*_ATF7	440	361	327	365	323	603	293	300	516	566	270	481	450	511	242	419	188	102	335	162	162	227	276	318	85	93	703	136	205	8	12	5	12	21	15	7	27	18	31	6	19	5	17	24	5	9	15	15	5
4gW_FOS	440	420	359	400	405	737	315	350	613	688	458	397	579	455	300	716	209	138	491	234	302	345	352	370	93	83	705	152	246	245	302	154	533	494	701	532	616	335	477	385	558	461	383	222	729	495	288	605	245
3dI_NFE2	439	282	398	447	428	631	277	278	646	690	388	536	673	540	283	381	253	155	417	234	259	372	335	411	150	80	694	205	291	14	10	13	14	37	21	9	20	14	45	3	15	9	30	23	5	17	13	13	14
4dI_ATF7	438	418	460	515	495	505	315	340	668	837	477	604	855	633	346	577	275	189	558	263	215	432	413	500	115	110	928	212	280	40	23	5	44	198	12	14	31	12	139	11	27	20	46	38	13	18	13	119	44
3b*_FOS	436	289	337	426	337	469	324	275	456	572	426	299	476	472	250	534	219	120	462	161	184	312	303	304	76	96	679	149	225	11	11	7	37	37	23	142	17	31	162	9	7	10	12	37	18	8	7	21	25
4gE_NFE2	435	442	410	479	486	673	354	301	756	684	404	444	747	566	334	464	268	142	469	221	344	397	345	440	167	97	709	177	295	10	16	38	55	50	23	17	51	41	81	3	24	15	29	8	9	18	7	24	66
1fI_ATF7	433	365	375	407	432	606	358	266	619	693	476	644	609	555	301	539	227	157	429	243	218	367	334	393	86	67	793	164	276	25	39	19	59	130	57	67	69	32	130	75	87	28	46	66	78	58	49	39	71
3cY_FOS	433	458	444	485	460	644	387	378	663	895	577	596	790	597	289	734	305	172	533	245	264	427	403	491	149	108	840	207	299	471	1150	465	1468	982	1363	767	1183	689	1866	862	1976	835	813	534	886	1310	933	1214	319
4eC_ATF7	433	214	249	361	286	629	243	201	448	485	381	365	401	417	245	523	190	107	326	163	164	262	217	259	62	66	561	128	163	15	5	8	43	20	26	11	13	10	52	9	19	8	19	15	17	14	4	30	20
4eF_FOS	433	265	322	288	303	463	219	222	415	504	214	304	456	404	203	548	176	97	360	160	177	222	234	292	64	71	563	133	168	37	62	23	44	93	56	97	95	73	230	21	103	127	61	74	244	98	47	111	30
4eC_NFE2	432	281	318	385	379	621	242	302	460	545	430	323	536	425	227	382	199	123	355	183	173	291	238	331	103	75	582	135	219	14	9	4	23	25	22	6	12	8	35	10	11	10	18	16	9	13	29	12	13
1bH_FOS	431	178	224	256	228	411	161	167	387	420	138	324	355	304	133	336	148	82	281	140	119	180	216	231	65	46	451	93	153	1885	1013	944	2194	1601	1788	1028	1713	1139	1949	495	2817	1303	1709	466	1551	2368	1616	1380	572
5dG_NFE2	429	255	280	275	318	581	195	204	429	466	173	342	357	367	195	423	145	115	238	167	179	226	202	246	110	62	536	144	162	5	22	4	16	21	7	18	8	16	49	7	10	6	17	9	6	14	3	3	15
2cI_NFE2	428	319	369	380	422	520	283	286	592	673	274	490	557	500	239	684	218	132	408	197	230	354	330	344	95	113	795	166	233	8	14	7	23	49	16	20	16	21	143	2	21	8	11	39	9	10	13	27	46
2f*_FOS	428	326	350	349	312	662	283	219	466	549	328	477	487	482	216	501	196	119	374	180	217	351	284	365	76	72	640	134	205	9	15	13	73	52	26	10	22	16	72	9	13	6	33	27	6	11	12	11	19
4eK_FOS	428	211	224	287	239	483	210	207	348	461	308	364	390	320	172	353	210	77	299	155	156	217	226	264	92	53	536	119	174	1947	1467	592	1297	1343	2347	2220	2210	1303	2359	979	3323	1383	1973	585	1708	1544	1319	1779	578
2c*_ATF7	427	297	322	379	418	705	269	293	582	666	421	490	626	527	268	396	221	150	422	193	303	356	352	371	100	89	690	173	244	21	21	5	11	42	20	16	25	17	96	10	17	11	23	19	5	21	12	13	8
2cD_FOS	427	321	324	353	332	476	166	224	436	550	354	325	408	457	238	397	190	113	303	172	175	239	260	338	99	81	608	137	209	1875	2210	1617	3921	1911	3374	2092	3181	2526	3139	1707	3287	1392	2924	1142	2218	3103	2488	2626	981
4cF_FOS	426	214	253	272	250	463	247	230	318	480	236	295	438	376	176	218	186	99	312	143	146	217	251	302	73	41	477	113	159	1510	1028	709	2748	1514	2023	3081	2943	1042	1961	1018	1879	1634	1435	650	982	2221	1370	1679	674
1cF_ATF7	425	344	378	427	391	821	312	319	530	656	379	467	605	527	263	650	253	171	470	213	311	330	365	398	111	101	867	167	220	218	231	108	259	340	282	414	342	214	453	174	456	209	237	208	229	237	224	280	106
2f*_NFE2	425	289	301	304	363	408	251	205	399	517	236	387	543	436	226	463	149	118	325	155	214	261	267	301	95	71	533	134	183	12	5	5	16	39	7	5	10	7	38	3	20	9	7	11	6	9	16	7	2
4aQ_ATF7	422	283	358	397	341	258	289	248	483	652	423	448	581	459	251	380	164	129	372	191	196	277	304	344	94	82	626	158	206	8	11	12	55	31	9	21	19	11	110	23	17	11	62	28	12	11	10	25	23
4aM_ATF7	421	412	511	530	532	678	455	355	772	830	512	561	798	764	353	760	300	199	553	288	276	493	426	513	113	119	998	188	279	38	38	19	95	106	42	54	110	45	200	37	77	44	59	41	61	43	39	66	54
4eN_FOS	421	319	282	354	299	345	274	233	415	552	380	297	452	411	228	530	192	89	343	183	172	269	262	322	61	58	463	115	169	153	140	34	371	130	334	203	170	104	189	191	317	190	318	77	197	338	133	179	51
2bD_FOS	420	365	341	415	371	346	214	292	588	592	373	537	521	529	286	554	242	148	417	191	231	383	339	390	109	98	693	179	255	2433	3003	1103	3707	2081	1610	1901	2774	2229	2910	1809	4675	2283	2745	745	1770	2770	2002	2038	641
2c*_FOS	420	315	316	413	397	456	242	299	529	656	370	464	598	504	257	522	226	142	423	223	193	356	302	388	100	79	786	142	240	11	14	33	69	91	31	60	184	12	52	5	24	18	23	91	5	27	52	24	51
4gN_ATF7	418	300	327	286	316	653	262	264	388	511	296	413	515	394	200	350	196	134	333	188	182	301	272	280	81	67	534	105	192	12	14	9	26	128	26	26	32	15	45	17	22	15	17	23	15	19	19	11	30
3bD_FOS	416	303	396	389	340	469	257	288	530	566	399	380	542	500	229	407	192	115	409	191	192	296	275	334	80	86	603	156	235	2004	1933	1703	3877	1709	2759	1959	2858	2233	3178	2179	3929	1553	2593	1008	2308	2093	1876	2289	903
2cC_FOS	415	405	344	429	357	787	305	272	650	674	443	457	564	564	247	385	230	136	413	172	197	387	347	387	85	60	728	172	224	1549	2877	1532	4118	2221	4777	3193	3443	3117	4143	1762	3420	2406	2889	1377	2229	3333	2293	4277	1156
1aD_ATF7	412	303	329	384	386	433	234	238	478	574	461	375	541	461	204	496	215	134	403	168	204	302	308	334	97	94	636	171	223	23	29	31	73	134	36	39	46	34	155	74	75	45	65	41	124	68	38	70	42
1fI_NFE2	412	350	399	443	435	545	339	310	586	719	470	548	658	502	299	709	287	145	459	232	222	425	351	443	106	97	726	199	216	4	13	6	47	26	22	13	48	8	66	9	24	12	21	17	18	16	9	19	35
1gD_NFE2	412	269	391	393	412	506	232	275	518	611	503	322	606	541	263	510	230	138	445	212	174	303	288	358	113	68	688	156	225	14	15	4	27	77	11	12	24	10	47	8	16	7	30	26	9	10	11	20	25
3b*_ATF7	412	290	323	398	395	389	215	270	523	573	456	510	532	457	244	459	228	122	402	206	245	363	289	314	144	67	617	150	195	12	11	2	25	48	11	14	14	13	26	8	16	8	18	18	13	13	14	32	17
2aY_FOS	410	349	333	412	330	496	308	262	504	588	350	497	522	416	231	457	188	128	438	180	207	322	320	335	107	79	690	169	194	723	1240	504	1215	689	1041	1184	1505	572	1245	557	1387	873	998	488	1012	1208	773	957	328
4fH_ATF7	410	336	337	327	392	659	294	250	471	612	356	440	424	447	232	467	223	128	374	184	182	296	318	352	72	54	732	159	183	65	69	33	110	65	67	114	102	37	73	32	90	38	81	29	150	102	59	79	29
2eN_ATF7	408	306	386	402	401	529	356	272	577	618	344	444	641	564	264	705	231	136	432	222	299	324	328	400	120	85	881	160	235	36	50	40	90	117	61	69	29	41	136	16	72	51	72	47	71	44	47	88	27
5dR_FOS	407	289	285	303	286	580	257	202	434	449	288	374	478	406	170	327	164	89	274	127	155	231	234	312	76	55	481	107	182	12	31	17	65	128	82	20	16	11	163	6	22	32	26	24	16	20	31	28	24
1aQ_FOS	406	352	335	388	328	651	240	272	526	605	442	432	479	434	259	591	184	100	373	177	220	248	290	366	93	96	657	160	240	1816	2228	1864	6725	1868	5735	3206	3808	1658	3865	2891	5100	2708	2905	1331	3577	2420	2364	2777	990
2fK_NFE2	404	309	343	325	318	425	186	259	474	445	252	309	591	391	218	432	161	86	328	146	156	251	230	321	66	73	543	122	164	8	7	7	14	81	9	3	13	68	92	4	7	29	83	35	5	8	10	50	87
2aQ_NFE2	403	237	336	307	309	369	314	265	445	566	377	393	483	369	210	557	181	123	284	181	139	289	321	314	86	71	478	147	170	4	7	4	11	31	9	21	17	9	64	4	20	6	16	19	6	11	12	11	14
3bM_ATF7	403	277	316	328	315	402	235	270	460	502	209	406	543	471	220	418	192	136	355	158	176	349	227	331	66	61	550	135	161	170	131	76	265	353	211	181	163	135	275	65	355	128	137	139	242	185	112	204	71
3dI_ATF7	403	316	363	341	358	368	252	265	452	503	245	445	481	437	204	425	201	127	338	169	210	282	284	330	78	77	597	167	196	14	10	17	16	39	14	12	18	12	48	6	30	12	49	14	9	22	10	13	26
4cH_NFE2	403	265	344	334	340	668	244	262	441	561	377	294	570	458	222	464	195	108	320	158	222	327	267	320	101	64	598	126	181	3	14	4	27	228	17	8	20	7	31	11	13	9	50	29	13	14	8	43	31
5aF_ATF7	401	368	356	384	374	738	286	275	587	643	403	428	682	494	287	550	181	133	361	188	279	365	364	401	75	91	648	171	226	12	10	12	52	38	30	27	29	13	77	13	18	15	15	27	10	16	9	13	19
1bN_ATF7	400	252	287	307	274	348	309	224	423	481	431	377	509	390	213	433	220	112	333	153	188	300	234	312	67	78	610	131	140	37	46	17	81	121	66	56	82	37	134	81	90	61	74	38	70	112	33	49	37
4aD_NFE2	399	300	342	386	400	643	274	300	498	658	428	334	649	545	283	389	215	137	417	210	184	310	342	390	88	91	608	136	218	7	7	3	26	43	19	8	9	7	57	5	9	11	18	23	7	12	11	9	35
4fI_NFE2	399	293	307	344	329	382	283	241	526	595	370	430	521	455	229	420	207	117	387	174	244	331	295	346	120	63	607	138	203	12	13	9	36	69	11	14	10	10	150	11	12	15	18	35	10	14	8	38	21
1gF_FOS	398	169	240	267	239	322	179	167	307	416	180	321	411	307	170	284	148	89	291	137	157	237	226	248	68	46	431	99	160	358	326	133	433	179	253	296	496	169	561	83	576	338	172	179	625	346	214	490	234
2cD_ATF7	397	276	264	300	299	455	179	256	417	524	240	461	366	420	212	469	177	132	318	184	207	240	264	286	55	89	534	125	188	64	121	38	153	250	128	113	189	69	220	60	224	88	146	100	217	195	114	248	147
3eE_ATF7	395	390	368	385	415	284	276	295	599	707	503	491	586	621	269	560	254	175	462	207	248	378	302	387	110	103	684	180	238	230	172	111	221	389	105	478	406	239	482	142	481	206	188	142	416	261	193	264	186
4f*_FOS	394	305	312	277	311	485	309	255	482	529	356	401	462	433	203	360	193	129	383	164	184	247	281	320	76	52	528	105	192	12	62	2	63	127	190	82	55	20	112	13	23	14	19	36	13	44	33	586	54
4fK_ATF7	394	277	374	334	348	620	256	251	476	592	314	333	511	496	243	393	219	119	361	167	215	295	286	362	102	79	668	147	219	78	47	51	128	118	81	52	79	37	219	67	90	43	66	32	85	108	44	85	49
4eF_ATF7	393	237	286	303	287	359	239	200	422	499	236	439	493	430	187	488	175	114	282	154	192	257	264	265	114	52	508	147	178	11	7	6	13	24	17	10	6	4	44	3	14	10	14	26	16	5	2	35	19
5cR_ATF7	393	165	190	218	198	351	175	163	267	347	172	222	322	234	137	200	97	61	213	102	136	143	174	201	49	48	373	71	106	38	23	10	78	84	87	54	51	40	110	39	65	33	37	43	58	37	20	77	28
2cK_FOS	392	382	487	446	376	511	301	285	539	667	310	422	625	546	250	419	252	131	469	233	235	375	295	427	83	87	764	185	242	1911	2784	2099	4081	2412	2521	2802	4318	2891	3553	1607	3747	2422	3221	1139	2409	3289	1971	3627	1133
3fQ_NFE2	390	350	415	365	414	594	314	254	499	679	348	433	657	524	216	461	205	144	405	214	268	325	349	422	87	98	693	143	216	7	8	25	26	66	21	13	14	55	106	8	16	11	30	88	9	21	37	21	36
4cF_NFE2	390	202	221	236	288	100	199	154	323	400	310	205	417	285	167	275	96	87	270	115	111	191	213	222	49	35	386	86	130	6	17	1	20	52	7	12	12	21	27	4	10	8	30	25	4	6	3	22	12
2cI_FOS	388	258	266	294	244	326	208	209	431	473	283	239	407	373	198	373	166	121	328	133	179	246	224	275	78	52	586	121	169	1951	1816	883	3467	1756	1779	1931	2715	1708	3688	1824	2766	1202	2094	943	2862	2506	2204	3260	862
5b*_NFE2	388	418	379	415	400	407	219	238	615	683	458	602	568	512	251	555	208	156	458	225	204	364	291	398	76	99	757	166	225	13	17	7	24	41	15	15	22	8	52	6	23	7	14	8	6	7	14	13	38
1eN_ATF7	383	263	269	341	353	451	256	196	383	546	353	370	540	412	208	260	174	102	308	154	212	250	243	275	40	73	609	147	180	27	32	6	41	78	47	39	36	22	115	49	65	33	42	29	20	64	20	97	74
2aN_NFE2	383	245	245	270	296	342	170	203	365	450	250	361	394	335	161	293	138	124	307	151	156	211	266	255	82	39	420	105	165	18	15	8	16	78	13	9	14	10	47	8	10	22	9	18	10	11	9	70	10
3fQ_FOS	380	284	287	356	342	403	229	271	519	580	396	389	550	459	225	464	217	143	362	202	216	320	344	344	89	77	713	174	198	2547	2668	1708	4990	3097	2432	3468	4438	2808	3825	2579	3767	2500	3682	1177	3208	3501	2499	2701	1147
4gI_FOS	379	419	385	396	370	489	234	288	543	632	452	421	631	447	240	522	224	146	442	211	242	334	320	404	90	75	690	185	230	1849	2759	1718	3514	2757	3015	2259	3805	1970	4145	2364	3357	2414	3109	1470	2902	3121	2281	4859	713
4gW_ATF7	379	268	245	324	314	515	175	207	434	572	327	431	484	465	240	394	199	128	334	181	154	266	273	298	78	72	537	121	179	19	19	9	67	89	52	20	32	24	45	30	41	17	68	10	31	50	18	19	20
5aC_FOS	376	158	199	223	241	270	175	201	349	380	282	247	397	255	138	298	137	82	251	114	115	182	198	185	49	54	331	99	143	449	305	257	853	413	481	438	899	401	385	211	771	432	405	119	553	354	413	436	173
5bN_FOS	376	374	290	351	338	336	186	208	463	567	206	389	537	418	224	415	187	102	352	208	145	323	253	378	76	70	623	141	207	1131	3106	1271	3694	2654	1975	1712	2881	1552	3632	1205	4420	2258	1395	984	1831	2434	2050	3194	779
2gK_ATF7	375	253	252	244	268	400	171	178	375	394	268	347	379	383	189	555	122	83	230	159	191	253	228	260	55	43	464	130	140	70	161	21	175	160	231	100	58	66	120	100	134	97	89	49	224	129	131	55	50
4gE_FOS	373	239	320	317	282	357	246	234	471	574	419	352	509	418	247	359	189	125	341	187	197	316	242	327	114	81	578	174	183	1855	2329	1828	4879	1823	2085	2169	4171	2364	5008	1983	3979	2082	2935	1232	1627	3500	2736	2900	1012
2fN_NFE2	372	239	256	287	320	472	212	175	429	443	263	319	396	386	176	268	176	99	324	157	151	234	183	264	44	65	495	143	165	2	9	3	28	44	20	6	9	19	105	1	7	12	17	33	2	10	11	19	26
5cS_NFE2	372	321	275	339	344	520	199	203	427	529	420	361	542	429	225	363	176	93	379	169	176	295	292	320	55	90	605	123	230	9	14	5	63	85	21	4	9	32	105	8	14	5	22	43	6	8	3	62	54
4gN_NFE2	370	277	295	360	362	376	260	243	497	540	255	390	585	466	262	348	167	119	369	169	175	265	265	349	92	64	644	148	183	9	16	8	132	56	11	18	14	19	45	5	21	9	27	35	3	25	5	13	30
4dF_ATF7	368	306	319	378	316	512	234	245	502	605	296	487	510	507	223	565	197	133	381	200	190	285	228	353	85	74	577	143	220	12	12	10	23	36	14	13	13	5	88	5	14	7	10	20	15	20	21	20	24
1eM_FOS	364	368	376	385	312	665	271	258	521	599	442	411	546	475	266	576	217	137	442	212	219	334	294	344	88	89	743	165	221	1751	2569	1469	4456	1742	2794	2594	2332	1702	2802	2230	4029	1757	1971	1042	2373	2366	1529	3008	696
1aM_NFE2	363	259	251	297	281	546	190	186	401	496	315	309	496	384	207	328	142	94	306	145	186	233	248	288	87	44	560	129	160	9	8	8	42	113	22	10	5	13	111	6	12	8	12	25	8	6	8	28	36
1bQ_FOS	362	216	274	260	276	348	194	228	337	446	283	358	404	368	179	347	164	92	278	151	162	241	163	239	41	54	501	133	151	1408	1751	599	3937	1161	1786	1436	2606	970	2539	849	3070	1299	1900	741	1757	1485	1384	1557	406
1eN_NFE2	361	244	316	305	312	557	215	255	532	628	459	410	542	494	237	359	223	151	365	178	242	344	264	364	100	88	618	132	173	6	13	10	48	40	25	10	14	17	71	5	21	10	23	10	10	8	8	18	22
2cY_NFE2	361	244	304	311	334	446	227	250	467	531	361	358	478	459	215	348	172	98	368	179	190	313	259	282	71	87	581	106	193	12	5	9	16	81	18	11	29	5	105	10	13	12	20	37	6	5	6	15	102
5dH_FOS	361	249	299	319	285	458	207	201	428	440	342	274	434	397	190	322	159	99	329	164	132	205	201	291	79	52	527	135	164	14	13	32	130	188	364	32	104	79	258	15	50	130	47	71	7	73	33	33	23
5dW_NFE2	361	263	286	273	283	502	169	195	359	466	302	247	389	401	176	264	135	91	287	159	182	255	225	290	54	58	521	108	149	9	5	9	21	15	22	9	14	4	25	9	2	5	20	21	5	7	9	10	2
2eY_NFE2	360	418	418	435	476	310	288	352	649	707	461	458	665	644	297	682	207	160	487	246	221	389	382	480	80	106	856	199	248	6	16	6	27	46	7	13	17	14	177	5	12	19	41	32	14	6	12	19	22
4eQ_ATF7	360	225	263	251	281	353	187	236	409	453	310	308	377	339	186	367	132	110	277	142	173	224	211	236	50	60	535	119	166	11	23	17	77	173	17	13	82	11	36	17	12	5	21	40	19	11	19	31	6
2dI_ATF7	358	360	323	383	370	563	299	268	564	635	465	521	638	510	249	407	201	144	437	209	254	321	306	337	106	68	647	137	230	9	18	10	76	119	18	17	20	10	129	14	25	18	22	37	15	11	15	32	51
2fK_FOS	358	243	313	318	276	361	187	179	465	484	268	312	422	350	176	425	148	87	291	170	154	238	237	274	60	60	541	127	148	2908	3002	2133	4445	2946	2495	2438	3582	1733	3873	2025	3359	2297	3102	1541	2858	2758	2346	2923	711
5dR_ATF7	358	220	223	283	260	367	136	197	310	426	258	292	444	327	156	353	135	82	249	133	169	198	234	238	67	60	399	94	147	6	14	3	12	31	23	6	22	9	98	6	13	9	13	16	4	15	7	10	13
1bF_ATF7	356	241	266	280	293	604	129	228	389	487	364	318	473	338	197	279	139	86	308	138	195	212	215	272	67	82	479	138	172	92	49	41	176	139	194	85	139	46	237	80	137	103	100	68	117	161	51	147	70
2bC_FOS	356	196	251	249	223	385	242	186	376	461	296	313	441	337	172	355	138	91	327	133	134	211	191	247	53	59	504	116	161	1701	2140	1367	2260	1748	2356	2976	2504	1688	2444	1618	3875	1882	2304	775	2248	2216	1876	2803	808
4d*_NFE2	356	278	278	271	298	331	185	195	351	449	179	362	431	337	194	377	129	111	339	164	164	247	221	270	75	63	522	136	187	11	16	5	17	11	17	8	19	3	36	12	17	7	18	12	13	9	8	12	8
1gF_NFE2	354	179	223	269	219	429	194	154	349	379	232	348	354	320	178	322	141	85	269	124	184	225	199	248	47	67	434	90	152	11	14	3	41	60	16	9	10	6	25	11	13	NA	10	17	1	8	4	9	20
1gQ_NFE2	354	266	276	285	281	468	195	201	362	430	235	209	356	359	180	301	167	91	292	141	154	231	229	259	53	50	537	135	177	8	14	7	44	83	19	8	12	11	34	4	21	5	17	23	3	7	7	14	15
2gY_ATF7	354	203	170	195	169	219	126	147	215	308	164	191	291	236	138	213	135	70	206	97	132	193	162	185	42	36	333	72	95	11	11	2	11	35	1	4	21	6	68	6	8	8	9	11	4	6	1	8	8
4dD_FOS	354	284	400	396	373	370	250	291	478	592	415	451	508	396	228	530	188	105	405	169	188	235	307	333	96	80	621	161	201	9	10	7	77	89	23	21	50	15	102	11	25	18	47	18	8	32	5	10	21
5aC_NFE2	353	273	212	250	245	170	177	156	355	372	237	130	343	319	175	280	113	72	243	141	131	207	190	236	63	35	466	83	133	7	7	4	8	92	2	7	12	10	174	5	8	9	11	5	NA	8	4	14	14
4gM_ATF7	352	443	367	422	473	854	285	270	600	693	708	402	594	578	273	440	247	136	449	255	244	368	409	358	76	103	821	139	238	88	152	36	189	282	183	134	194	111	430	155	144	68	75	112	104	140	104	184	116
5bS_ATF7	352	305	331	366	349	632	283	284	522	632	435	520	572	500	226	478	192	147	390	216	227	376	336	371	79	92	700	156	224	41	102	8	94	144	102	71	70	58	339	47	111	40	64	26	64	83	77	85	56
4gN_FOS	349	253	302	259	261	295	186	181	398	435	315	273	324	327	181	432	146	108	335	152	157	233	230	270	62	50	523	108	149	852	844	261	768	434	555	744	891	552	1100	586	848	470	388	278	990	1003	571	499	210
3eC_ATF7	348	343	287	269	251	504	201	199	282	494	401	315	465	318	187	318	157	103	309	135	169	230	233	234	59	70	399	106	146	18	38	19	129	107	80	58	58	13	125	32	39	31	67	35	61	37	44	93	26
3bD_ATF7	347	316	315	343	397	600	256	232	470	612	458	500	548	450	244	524	212	115	397	175	270	307	318	338	86	60	571	178	203	221	332	165	487	392	350	455	376	230	706	272	557	258	361	140	576	282	346	457	124
1eN_FOS	346	262	299	419	323	397	251	257	548	520	342	329	539	475	231	430	206	109	387	158	216	321	260	327	99	82	673	164	187	646	1004	707	1194	1036	1404	965	1670	1100	1352	679	931	846	892	400	1134	1070	846	1183	574
2aQ_FOS	345	194	229	232	238	394	129	195	423	381	213	331	496	367	173	374	129	81	263	165	139	224	213	242	64	52	446	120	157	627	536	157	948	615	443	500	1269	833	763	345	1022	572	519	324	703	835	504	644	207
2gK_NFE2	344	361	370	406	425	445	284	280	572	644	428	449	672	546	261	521	177	118	458	181	276	302	328	356	136	75	742	168	216	16	14	8	35	126	16	8	22	10	103	12	16	8	11	28	3	14	11	17	25
2fM_NFE2	343	129	214	239	221	535	123	137	305	376	100	212	343	318	147	224	113	75	240	104	116	186	188	235	64	49	372	71	125	7	6	2	8	39	15	4	26	10	64	2	11	3	10	4	3	13	2	7	6
1bQ_NFE2	342	158	203	215	203	392	168	108	225	357	209	189	309	301	134	330	112	70	262	111	140	185	136	219	59	48	423	96	129	4	6	13	19	60	11	6	53	8	89	3	11	3	19	36	6	7	9	18	8
1eM_ATF7	342	380	342	385	414	598	269	273	569	632	464	449	587	488	276	503	210	141	431	214	237	322	304	398	96	96	602	146	215	74	92	33	217	179	171	125	176	69	200	118	229	144	106	142	82	197	111	130	68
2fY_ATF7	342	284	368	324	341	393	227	307	512	574	418	407	472	454	230	450	193	100	390	168	229	290	282	322	91	84	708	155	209	25	52	36	84	71	58	22	56	32	197	28	52	27	41	40	82	85	25	38	27
5dH_NFE2	342	345	385	323	375	547	261	240	540	648	306	412	617	487	222	477	196	112	364	191	246	259	320	375	64	102	773	147	219	10	9	11	24	26	17	12	20	15	51	13	12	10	11	9	2	18	7	26	23
2cF_NFE2	341	156	245	240	233	235	148	143	310	421	387	303	356	356	158	256	156	107	228	133	140	225	224	223	54	48	425	91	161	4	6	4	15	56	8	4	2	5	127	4	8	7	28	14	7	8	10	16	37
2aF_NFE2	339	256	402	358	390	695	284	315	450	674	457	433	596	464	216	374	178	135	381	198	163	306	288	345	100	90	633	157	245	11	11	10	63	34	17	11	16	10	71	23	10	7	15	19	5	13	10	13	31
2aI_FOS	339	165	176	166	172	409	129	158	256	297	243	168	230	225	134	201	91	55	172	107	93	146	133	174	44	32	325	76	100	2609	1733	1051	3361	1850	3657	2045	3183	2214	3804	1411	2744	1417	2225	747	1918	2435	1794	2372	833
5dS_NFE2	339	232	233	256	259	364	164	211	364	405	266	279	394	363	159	291	163	85	254	166	163	195	219	252	92	62	461	109	141	7	11	12	21	37	21	2	9	4	18	3	12	8	15	5	6	2	7	10	19
2bY_NFE2	338	158	173	170	162	390	140	148	267	322	235	232	278	246	116	152	105	75	247	97	95	148	151	182	55	46	386	83	102	10	9	3	14	35	12	4	8	7	156	2	7	7	5	26	1	4	5	8	4
1bQ_ATF7	336	237	214	283	257	339	204	177	373	431	226	394	460	375	160	256	124	95	266	128	162	173	195	286	63	56	422	151	167	111	102	68	109	139	97	141	156	69	243	44	143	66	98	28	96	82	135	91	68
2e*_NFE2	336	297	253	304	298	290	138	178	447	484	310	369	554	368	192	327	165	106	328	157	168	276	213	300	90	60	521	122	189	10	9	4	22	37	10	2	7	9	35	5	12	11	14	13	4	10	7	15	14
4fM_ATF7	336	184	213	240	215	315	153	149	355	408	245	224	377	281	134	231	98	65	187	121	136	173	147	225	60	33	405	91	114	16	27	29	38	36	52	46	41	12	188	14	47	25	28	46	68	51	57	28	53
4gC_NFE2	335	190	224	264	254	394	176	142	342	395	372	257	393	346	158	264	120	84	231	131	151	199	213	219	70	47	415	98	138	11	10	4	24	49	9	10	25	3	55	8	10	8	14	49	5	8	6	25	30
4gD_NFE2	333	216	262	283	271	422	165	169	365	458	218	290	443	358	187	336	186	68	316	129	119	212	229	228	78	71	377	104	151	8	7	7	18	26	16	6	13	1	78	2	10	9	21	18	7	11	8	6	13
1gM_FOS	332	264	248	315	260	411	165	167	362	417	371	372	344	302	176	441	171	106	277	120	122	194	199	224	99	59	443	110	151	715	924	701	2261	842	1103	956	1475	638	1587	1306	2162	483	1245	378	1603	1263	940	1292	443
4eN_ATF7	332	287	320	347	269	480	217	276	464	616	317	427	469	480	218	452	185	112	326	185	200	316	262	336	103	69	620	146	205	8	17	4	16	83	20	5	19	10	66	5	18	3	24	11	8	19	16	21	22
4gK_ATF7	330	260	326	310	313	344	235	225	488	507	384	386	482	445	244	341	165	115	336	163	179	238	239	351	103	63	597	126	144	61	31	30	144	212	40	79	101	23	618	36	74	53	67	40	59	98	37	52	32
1bF_NFE2	328	290	279	298	315	488	219	210	463	482	194	378	560	457	224	447	170	107	314	142	163	252	257	333	104	65	586	131	164	6	10	5	20	54	12	2	16	10	103	2	14	5	18	16	10	5	8	17	34
1bH_NFE2	328	227	210	228	245	490	245	180	295	369	297	301	410	281	158	386	121	83	237	127	109	190	179	239	38	54	458	96	128	14	4	6	15	49	18	15	7	9	148	5	12	17	8	22	9	13	5	39	11
2e*_FOS	328	174	219	235	194	277	160	140	340	362	263	220	411	298	160	383	136	80	240	116	157	216	186	202	78	55	445	96	133	6	2	2	27	60	9	6	17	5	88	5	25	5	27	18	4	11	5	30	21
4aF_ATF7	328	256	321	255	298	383	242	232	464	582	177	359	422	444	206	376	156	134	291	163	171	270	253	287	50	68	653	115	181	8	20	11	18	40	35	17	28	3	136	3	17	12	41	30	9	10	11	11	21
5dG_FOS	328	235	241	285	249	445	181	168	305	352	245	251	343	310	170	480	97	92	310	125	185	214	200	230	56	61	527	103	156	5	23	10	45	81	14	7	24	11	98	318	17	10	50	30	82	61	20	48	37
5dW_FOS	328	265	293	312	308	234	185	211	404	451	332	262	435	393	197	501	205	127	292	161	192	320	251	278	80	83	585	137	182	9	30	23	29	55	9	19	25	23	67	39	17	28	23	69	19	15	7	33	56
4eC_FOS	327	282	305	295	291	514	220	207	433	534	247	379	380	379	213	495	155	98	342	137	148	212	257	266	71	50	579	125	179	40	50	36	189	106	53	79	125	89	127	53	207	130	62	61	46	84	81	88	63
4gD_ATF7	325	180	247	268	216	364	153	153	270	405	261	234	338	271	163	218	119	81	234	101	175	143	163	225	61	43	409	98	130	11	12	4	15	75	12	19	14	5	44	6	11	3	17	19	4	10	10	21	13
2fK_ATF7	324	256	261	320	265	437	184	226	440	445	201	448	477	387	207	547	176	90	293	184	169	229	203	269	75	64	569	129	168	192	140	107	265	239	193	107	117	134	293	122	358	307	121	78	265	229	116	193	136
4gD_FOS	324	201	208	194	216	352	183	176	325	331	151	229	286	258	120	391	124	55	232	121	136	178	176	202	50	49	440	74	116	586	772	289	875	350	1039	674	981	411	639	314	861	567	731	205	983	1191	475	732	193
1aM_FOS	323	179	185	258	215	269	152	200	329	339	181	180	332	276	138	284	123	50	215	108	158	183	192	209	64	71	354	79	128	1019	1036	517	1463	842	771	930	1699	1084	1240	661	1076	1265	974	373	811	1355	986	1142	486
1cY_ATF7	321	174	211	244	213	351	173	193	365	400	350	222	321	357	145	245	140	97	218	122	148	169	206	191	38	66	376	81	142	215	102	44	240	196	159	112	74	168	262	84	159	69	85	25	174	139	127	80	47
5bM_ATF7	321	350	341	299	297	599	289	227	457	505	312	338	502	475	213	572	178	120	390	161	219	289	286	325	72	74	620	137	189	63	58	26	93	120	180	101	102	41	184	20	129	61	60	31	78	93	70	100	45
4aD_ATF7	320	196	217	229	178	414	181	144	274	411	170	221	298	271	120	466	135	71	215	112	159	215	168	202	46	42	324	108	102	3	6	8	28	8	10	13	8	5	56	6	8	5	6	9	9	4	1	11	5
2aN_FOS	319	235	280	267	251	447	183	202	339	450	330	336	386	321	168	282	172	97	274	165	173	221	234	239	74	50	496	105	152	1070	1438	878	1840	1207	2166	1386	1862	1101	2255	1321	2207	1041	1348	558	1254	1398	1083	1353	564
4d*_FOS	319	234	215	263	228	604	163	166	308	398	216	253	377	311	138	323	118	76	275	136	127	208	203	265	60	48	475	118	155	8	18	4	171	104	77	6	24	27	52	5	8	3	21	16	3	12	6	20	20
2bQ_FOS	318	192	223	198	214	309	146	152	332	322	186	306	272	280	137	291	124	71	207	120	135	225	177	233	37	54	447	104	139	1067	1193	908	2084	1491	1388	1583	2488	1086	1889	1173	1973	833	2421	627	1601	1594	1159	1319	562
4eI_NFE2	316	393	434	369	448	368	234	319	520	679	324	423	603	577	302	586	257	117	392	225	206	382	321	410	114	123	662	159	229	9	14	11	27	46	5	17	29	6	27	4	14	16	26	10	19	11	9	15	18
5dP_ATF7	316	261	285	294	269	687	240	250	424	505	229	303	438	374	165	303	161	114	311	155	201	247	243	278	125	57	505	125	138	5	9	5	21	30	28	15	24	14	21	4	15	6	18	12	7	NA	9	14	17
4eY_FOS	314	165	188	206	165	387	112	130	256	346	130	241	333	253	128	220	136	72	204	122	129	149	189	201	55	68	412	82	130	74	113	53	122	161	154	65	143	76	237	20	245	192	64	41	61	201	112	200	65
2bQ_ATF7	312	202	180	226	196	322	167	132	256	334	209	268	300	278	141	231	127	69	206	124	93	162	161	175	66	61	331	70	112	193	53	33	104	44	57	167	95	48	89	48	126	76	119	35	102	107	90	164	53
5dW_ATF7	310	197	252	296	255	420	182	210	381	474	275	374	483	389	191	476	173	106	311	160	209	261	249	302	69	57	423	103	157	14	8	4	30	38	12	10	12	5	32	4	20	15	13	5	16	10	15	54	13
3bD_NFE2	309	384	399	380	422	736	311	312	566	717	414	480	662	515	292	462	243	166	428	206	262	362	349	348	111	86	726	165	232	6	10	58	36	129	23	19	20	29	67	9	17	10	28	26	7	13	12	26	16
1cY_NFE2	307	213	295	268	310	371	163	163	423	525	330	304	414	422	175	383	143	98	269	172	201	267	228	291	67	62	581	127	193	9	9	6	27	36	18	10	26	26	55	7	17	7	20	72	5	17	11	12	17
2bN_ATF7	306	141	223	221	211	394	140	155	279	337	329	251	371	312	138	301	121	77	256	108	182	207	184	219	74	50	375	88	123	126	61	79	208	70	177	111	162	31	81	98	115	58	81	45	187	108	75	66	46
5dP_NFE2	306	303	308	390	381	566	263	262	579	641	434	400	661	470	225	394	220	117	379	189	178	279	322	344	90	72	617	135	202	11	15	6	26	30	14	14	19	7	64	6	9	8	18	8	9	16	8	19	19
2dY_ATF7	305	162	177	228	220	287	134	140	295	363	268	234	290	278	158	117	110	95	237	128	156	165	205	219	76	42	362	82	143	4	6	14	13	30	3	7	10	9	31	14	18	2	18	9	1	9	3	11	14
3eC_NFE2	304	330	327	385	373	699	207	296	597	639	340	591	602	511	255	603	175	127	405	218	264	360	287	429	97	119	627	181	196	11	10	5	21	89	12	25	24	32	38	5	27	14	84	20	18	10	10	23	12
3gN_ATF7	304	183	237	249	256	396	193	204	311	409	356	251	343	342	159	438	128	85	233	125	119	196	194	235	50	47	459	89	124	13	13	3	32	34	27	29	41	20	55	13	19	13	25	19	16	14	13	20	12
2fD_FOS	302	143	202	144	165	395	132	109	245	303	137	229	240	245	104	234	109	63	201	103	106	123	109	150	31	40	313	52	93	693	755	624	1646	815	2451	1036	1208	563	1718	593	2146	443	1666	313	1058	973	977	1262	262
4aD_FOS	300	272	256	263	214	350	255	232	369	422	278	285	416	348	156	377	130	95	273	139	128	218	208	239	89	36	491	97	169	7	10	20	14	40	15	15	19	8	97	13	123	5	19	9	2	68	11	47	28
2bN_NFE2	298	308	244	264	293	371	191	221	453	491	317	325	472	376	235	182	154	95	331	148	148	283	237	291	86	64	538	113	163	7	15	6	17	69	4	9	15	4	41	8	11	5	17	16	1	12	15	6	16
1bH_ATF7	295	231	242	313	216	388	145	155	362	411	241	299	372	371	158	321	171	110	295	113	118	189	190	241	81	50	442	106	146	60	69	34	160	124	132	97	97	45	174	92	112	49	54	70	118	194	90	107	59
2cC_ATF7	295	309	325	383	364	600	284	260	487	553	418	434	608	440	237	417	217	140	352	212	270	352	277	359	80	74	621	148	197	55	85	83	241	158	164	106	117	75	192	175	174	127	122	76	143	141	122	158	127
3eM_FOS	293	276	280	308	297	514	237	257	443	494	217	334	406	366	195	502	196	87	352	135	211	277	242	321	70	71	614	123	175	1218	1974	1363	2975	1496	2872	1861	2847	1427	3032	1184	2386	1288	2239	865	2540	2298	1510	2537	924
2bF_ATF7	291	233	167	204	225	302	174	117	322	387	197	239	335	302	161	277	122	66	210	102	122	210	167	186	69	37	409	83	115	38	31	17	31	89	44	44	17	24	72	9	24	33	25	16	32	41	41	22	57
2fM_FOS	290	189	242	245	208	269	95	175	290	352	190	230	307	263	145	310	146	57	215	109	161	196	171	221	103	51	421	97	124	688	1018	713	1270	881	1244	814	1207	509	1230	618	1203	700	1307	355	1121	1179	890	1146	285
3bY_NFE2	289	171	157	187	197	252	204	155	286	281	189	261	327	253	118	279	113	54	202	117	129	165	152	197	36	28	275	67	131	8	5	4	40	23	10	5	10	4	63	6	8	11	13	19	11	8	5	12	17
2aQ_ATF7	288	195	202	191	190	237	208	111	326	355	258	322	305	290	137	223	92	75	216	91	147	189	146	202	68	58	415	75	94	8	9	6	15	35	4	13	11	26	37	9	8	5	19	32	6	4	6	13	11
4eD_ATF7	288	96	129	178	165	202	116	100	211	255	145	118	167	218	90	176	60	57	139	76	49	136	130	142	55	33	311	54	93	5	2	3	8	16	5	5	7	2	9	6	9	3	13	2	3	9	4	2	6
3b*_NFE2	287	411	362	409	404	394	308	228	508	609	467	419	553	539	256	619	200	120	428	192	258	274	327	373	96	94	785	163	237	3	9	3	16	42	2	15	18	13	55	10	14	7	19	6	9	12	7	21	13
5dC_FOS	286	140	183	182	183	191	145	125	263	277	291	212	261	246	116	178	119	67	208	116	92	145	129	140	27	45	272	71	103	33	14	39	29	71	30	91	25	16	98	69	52	50	75	41	9	26	21	10	27
5aM_ATF7	284	245	218	220	242	348	125	167	299	362	212	243	330	254	144	186	104	63	226	110	143	167	192	209	52	48	382	105	119	13	26	6	24	29	26	22	37	14	100	9	18	5	31	11	9	20	12	12	6
5cR_NFE2	284	189	165	247	259	334	199	157	349	408	274	259	325	296	156	227	132	71	213	111	131	196	212	223	43	65	448	117	127	10	5	4	9	22	17	8	6	3	54	11	11	14	16	25	4	9	8	17	11
4cC_NFE2	282	242	290	259	280	482	268	195	465	484	280	419	584	432	229	385	138	125	329	169	182	250	246	298	76	64	664	108	204	5	13	10	15	76	14	9	16	6	44	5	14	4	7	14	7	9	11	38	15
4dN_FOS	281	168	176	201	166	287	138	145	279	313	145	308	231	237	125	371	97	81	206	118	111	201	157	209	36	51	462	87	116	7	6	7	9	28	4	3	7	20	52	1	12	2	90	32	10	9	8	4	18
1eY_NFE2	280	279	365	312	323	293	198	190	409	497	280	210	470	406	193	421	151	111	326	168	187	257	263	282	56	61	573	126	158	7	8	7	6	35	4	12	33	21	37	4	12	11	11	8	5	10	7	8	9
4dD_ATF7	280	278	325	364	351	499	259	284	413	528	297	366	501	465	232	327	199	123	340	204	262	261	260	312	89	55	621	131	182	5	12	7	13	28	8	15	21	13	55	8	14	10	11	14	8	13	6	10	41
1aQ_ATF7	278	253	263	298	301	589	225	207	377	544	288	317	437	389	179	332	169	103	353	141	163	234	217	277	41	68	544	111	175	67	142	54	112	146	147	238	113	88	283	108	204	102	90	58	56	104	78	135	199
5aD_NFE2	278	219	232	219	236	426	171	180	333	374	167	353	347	321	161	296	120	96	248	120	104	176	188	256	65	40	382	96	145	7	5	3	20	24	9	12	7	12	56	NA	8	7	7	12	9	8	11	3	7
2dM_FOS	275	113	151	178	133	338	106	99	245	267	192	208	241	213	103	182	71	44	176	83	91	150	128	135	39	36	252	105	83	735	291	390	647	854	877	563	752	384	635	554	1293	351	436	164	455	681	204	851	204
3eM_ATF7	275	246	211	238	220	307	185	163	343	428	394	314	391	317	158	267	159	90	242	136	134	230	190	221	71	61	452	95	151	111	89	54	212	189	129	241	115	86	139	126	163	221	136	66	165	193	78	257	97
1fQ_NFE2	273	240	273	256	218	346	192	144	318	406	224	301	386	313	158	227	116	83	245	134	116	203	193	240	65	38	467	85	139	6	11	4	16	43	6	4	5	19	117	1	5	5	15	7	1	4	1	8	24
5dT_NFE2	273	225	234	262	218	344	188	126	284	411	282	380	321	304	146	301	151	78	249	120	175	231	226	241	40	55	458	117	143	8	3	5	19	28	5	8	11	8	23	6	5	4	13	10	10	9	2	9	7
3gN_FOS	272	171	233	199	202	210	126	149	271	348	223	277	308	255	136	222	151	73	219	118	144	186	176	176	35	54	425	82	130	353	647	234	884	383	289	607	1013	577	560	281	556	484	563	281	416	910	394	472	142
4cI_ATF7	272	202	192	172	196	335	134	133	236	316	319	202	294	249	117	274	102	56	227	110	127	220	127	158	52	38	443	81	123	107	70	132	94	159	179	87	37	39	77	67	99	34	49	80	61	48	41	92	61
5cR_FOS	272	284	249	230	214	177	104	155	328	416	270	314	379	300	140	180	133	66	289	116	168	228	152	213	47	61	415	112	158	948	1083	528	1627	797	951	1135	1481	807	1381	1125	3130	1085	970	412	857	1256	1012	1539	531
2bF_FOS	270	209	209	251	191	357	145	137	353	350	308	290	403	279	138	291	151	79	260	118	113	216	178	233	52	61	479	96	135	665	653	436	983	772	752	650	1107	409	1525	797	763	846	747	267	554	766	501	791	251
1gD_FOS	269	333	279	355	302	420	215	241	422	548	297	400	414	436	214	487	158	121	390	156	170	254	306	309	90	65	729	162	202	366	935	365	813	560	1232	1167	1078	369	1176	645	1656	712	886	335	1103	1028	842	1194	284
2cC_NFE2	268	298	322	376	343	406	232	246	483	589	346	385	558	480	249	401	221	109	430	190	248	316	326	325	90	66	663	121	224	8	11	11	38	103	9	12	12	17	75	9	8	13	21	12	NA	14	7	24	15
2fI_ATF7	268	167	126	143	165	299	114	107	191	232	215	238	182	246	94	162	101	49	179	93	108	152	141	169	46	45	253	81	71	34	59	30	54	254	54	60	53	25	77	79	98	40	62	39	21	70	41	46	42
4fI_ATF7	268	196	259	291	265	308	171	198	374	502	300	326	401	379	181	417	137	99	257	132	148	275	231	272	75	81	504	107	202	20	21	18	82	62	44	112	79	63	149	24	84	42	70	70	74	122	50	64	41
4fI_FOS	268	297	262	282	263	404	141	172	410	467	322	442	432	371	190	555	154	104	323	133	219	235	201	264	83	63	487	107	171	596	1503	707	1576	1257	1174	1248	2280	1369	1921	1147	2264	1402	1704	633	1924	1526	1027	1443	510
4fQ_FOS	264	185	181	182	194	347	126	137	237	280	237	202	235	215	127	231	86	57	203	84	76	154	161	173	57	33	317	75	102	670	581	277	1136	544	1176	465	1001	393	886	555	1053	635	390	227	496	897	474	657	130
2aI_NFE2	262	185	213	193	240	336	120	153	288	391	239	225	326	280	147	206	106	77	264	123	136	164	191	251	56	59	396	92	125	4	8	41	48	35	13	9	10	1	68	4	3	2	7	24	3	11	6	8	21
4cI_NFE2	262	341	329	328	319	633	178	235	400	568	393	385	497	456	205	386	155	107	364	187	153	300	269	352	70	75	651	139	202	3	11	10	19	22	21	7	26	4	148	8	16	14	18	31	10	5	7	22	10
1gF_ATF7	260	229	250	283	243	442	235	207	347	411	300	248	342	361	182	358	133	110	266	146	125	256	257	238	84	49	463	112	142	25	39	15	22	80	53	56	39	25	40	15	34	28	35	14	33	32	32	94	31
3fQ_ATF7	259	285	230	278	305	350	243	194	377	463	325	370	434	347	221	392	146	124	295	143	164	240	261	255	119	51	575	126	156	99	131	93	159	222	209	282	208	99	490	79	432	179	114	92	343	154	233	253	123
3gN_NFE2	259	162	211	206	223	314	214	159	299	356	170	280	337	349	166	415	133	113	272	134	173	198	191	241	65	67	433	96	126	6	9	2	10	109	16	8	9	31	53	9	13	5	8	16	10	9	7	12	12
5cV_NFE2	259	155	170	195	176	298	103	135	317	268	172	165	196	233	94	148	97	55	168	96	141	124	117	159	32	49	362	56	93	4	7	2	18	76	3	5	7	17	54	3	9	3	24	14	1	6	3	29	13
2bN_FOS	258	167	229	203	195	515	146	165	288	388	417	280	233	280	144	307	126	76	256	117	67	185	168	227	53	52	399	84	120	1140	1335	801	3081	1267	2992	1031	1960	1046	2968	2069	2599	1109	1567	624	1095	1642	1350	2372	753
2cF_FOS	258	231	229	266	209	261	156	157	331	384	340	288	369	296	169	251	130	90	240	121	128	172	200	282	63	33	447	88	138	901	1762	1158	2050	1339	1569	1158	2059	1075	2344	1727	2258	1980	1150	599	1445	1329	1057	1073	392
2dY_FOS	258	169	245	213	180	362	169	162	331	374	278	268	376	323	151	311	144	72	257	124	118	190	195	224	76	29	450	98	141	20	53	12	123	127	36	33	35	32	115	62	99	53	51	19	20	21	26	83	53
3cI_ATF7	258	259	279	309	294	589	227	237	410	514	284	344	517	376	198	309	187	126	355	187	150	246	291	272	54	53	463	118	179	41	40	32	64	70	193	64	62	29	121	29	114	41	71	66	61	192	56	75	36
5dS_FOS	258	208	259	268	214	283	160	142	412	422	339	279	376	317	156	381	144	89	284	142	143	193	200	267	45	46	465	110	134	6	32	7	23	90	14	7	147	9	104	7	9	33	21	37	7	12	26	17	17
2gC_ATF7	257	311	277	348	296	422	209	202	373	439	240	256	497	381	202	445	139	101	298	161	155	262	239	277	96	60	561	95	157	9	8	7	25	29	19	11	19	8	24	5	14	6	9	11	10	3	13	13	11
2cY_FOS	256	246	200	219	213	385	166	175	279	361	241	242	313	251	147	239	128	60	254	127	128	189	164	204	61	55	383	79	126	724	1279	572	1503	750	1466	1053	1072	926	1035	950	1533	1020	790	366	807	867	984	1278	322
4cI_FOS	256	197	203	197	229	152	189	148	288	363	227	246	385	295	146	232	161	67	218	110	102	227	193	187	26	50	381	80	124	759	1359	636	2656	1515	1328	1717	1993	919	1971	1632	3020	1634	1992	813	1410	1783	1889	1594	509
1gN_FOS	255	115	159	188	149	177	121	127	200	305	145	161	261	212	106	124	103	52	141	71	95	136	132	160	27	28	326	81	95	1034	801	829	2207	849	705	732	1045	494	925	614	1078	762	877	419	305	903	1298	760	285
1cY_FOS	254	151	260	305	227	286	172	169	358	472	128	360	349	329	173	198	159	99	286	140	164	261	230	234	58	52	524	122	139	1552	1888	1464	3741	1655	2012	2307	3068	1867	3156	553	4053	1759	2710	776	1108	3461	1833	2835	727
1gM_NFE2	254	291	240	295	315	707	198	244	377	470	366	417	486	418	198	485	180	103	312	170	116	288	235	270	52	60	535	92	179	6	8	9	27	46	11	6	7	16	303	6	16	14	21	11	8	34	8	33	20
2gY_FOS	254	198	195	222	220	286	168	148	334	377	303	246	324	325	154	409	161	84	227	123	139	243	196	234	47	46	404	101	107	4	13	5	22	35	9	4	12	17	212	12	8	11	8	34	4	5	9	11	13
1gY_NFE2	250	211	237	217	269	324	242	159	368	428	174	309	427	403	197	247	133	100	295	149	123	234	238	249	50	67	430	113	158	3	12	7	42	54	1	10	45	8	83	3	5	48	18	22	3	11	17	23	36
4gF_FOS	250	164	195	199	181	219	168	119	299	375	248	197	327	245	117	214	124	76	226	117	141	166	137	190	28	41	417	98	125	370	291	189	340	482	493	431	491	451	452	501	540	178	252	119	309	498	312	728	151
2bC_NFE2	249	250	263	243	269	325	170	203	362	484	411	365	352	333	188	223	164	104	260	151	189	233	182	255	67	63	567	102	148	10	5	10	51	46	8	9	8	8	33	8	13	7	36	30	3	5	7	54	15
3cD_NFE2	249	152	190	173	186	320	94	180	271	387	181	201	267	263	124	108	127	48	177	125	135	161	169	193	66	41	329	81	120	5	8	8	29	12	9	6	8	8	23	1	8	1	3	37	1	3	7	4	18
1g*_FOS	247	205	194	233	190	383	178	136	274	329	246	291	324	235	145	259	122	85	237	98	113	195	170	225	76	58	356	89	123	5	8	4	28	34	7	15	4	14	54	5	11	19	13	10	6	7	18	22	23
1fQ_ATF7	246	214	187	174	198	363	126	155	273	328	193	288	349	220	157	158	82	73	183	86	119	190	169	184	30	44	317	84	100	28	65	17	44	33	62	46	79	28	88	23	103	34	37	25	90	27	44	41	87
5aM_FOS	245	240	209	267	240	328	165	133	316	345	198	252	297	303	144	277	132	81	237	146	142	238	168	177	71	52	469	107	122	34	19	19	87	96	54	34	61	32	74	19	74	50	36	47	40	47	58	32	29
4cC_FOS	241	216	212	226	210	313	173	190	291	348	275	254	360	271	131	279	123	66	224	118	133	204	204	201	36	44	377	90	147	676	941	638	1702	670	2060	1206	1074	782	1201	1004	1303	1079	1259	383	1164	1095	709	1391	400
5aD_ATF7	241	111	145	162	157	304	83	86	232	249	187	223	271	197	106	197	89	45	165	64	76	159	112	155	34	42	309	60	83	NA	5	1	5	13	10	5	5	5	15	5	13	2	4	3	7	6	2	4	8
4cF_ATF7	240	232	207	243	221	420	164	182	296	387	247	324	337	291	145	208	115	89	255	120	118	158	173	219	61	51	429	85	108	50	97	13	93	107	130	76	92	51	311	52	105	51	90	59	67	50	50	131	34
4fC_ATF7	238	249	238	319	260	425	157	186	386	435	242	342	431	383	173	243	167	96	312	135	199	238	224	234	72	83	502	134	182	24	30	18	73	45	79	36	41	24	180	28	58	49	44	14	22	43	23	37	31
1eY_ATF7	233	238	210	219	257	377	196	240	382	403	174	240	384	316	169	311	169	106	223	131	154	240	190	206	83	66	438	110	141	11	27	11	38	76	25	24	33	21	109	12	15	66	35	29	28	23	29	16	34
3bY_FOS	232	151	204	230	200	386	169	133	297	401	188	329	352	295	141	252	119	71	211	130	163	230	171	228	51	44	410	108	125	844	1063	529	1052	714	1521	900	1226	916	1298	457	2656	1103	1137	458	771	1103	994	1254	398
4fM_NFE2	232	220	247	233	203	265	227	180	350	388	170	303	420	303	147	298	139	96	271	127	139	199	188	204	57	53	336	105	144	3	12	5	20	51	4	3	12	16	72	3	9	2	7	14	8	11	5	10	24
5dT_FOS	232	208	170	195	196	314	155	109	317	333	127	304	310	258	127	202	98	77	209	88	102	139	175	225	39	40	364	69	109	13	6	2	23	33	13	22	25	37	56	4	11	7	15	25	4	10	10	22	34
2fN_FOS	231	206	218	265	209	608	188	123	303	357	199	291	323	301	165	291	116	63	285	114	100	203	192	236	58	43	373	98	132	726	1034	637	1493	1031	2695	1281	1589	692	1899	953	1807	1220	1173	323	1140	1159	1239	1684	514
4d*_ATF7	231	136	197	179	186	217	127	129	313	279	272	213	287	282	119	138	129	76	222	111	140	198	131	189	86	28	343	97	113	6	3	8	33	7	4	6	1	8	63	12	4	3	8	7	2	9	4	8	8
4fM_FOS	231	180	178	241	179	321	161	145	265	314	140	216	280	247	119	341	120	67	181	107	113	164	159	173	45	38	326	65	97	527	720	592	781	544	1067	893	867	379	980	509	959	740	785	168	1472	1347	581	691	321
4eF_NFE2	230	317	249	325	352	508	234	228	403	524	204	355	474	433	214	493	174	114	330	164	207	279	244	336	58	73	553	143	163	10	28	4	11	26	9	6	19	10	51	4	9	5	15	25	12	11	9	14	7
2aD_ATF7	228	153	156	155	177	174	111	98	235	236	85	242	263	216	102	141	97	56	154	76	99	154	118	148	43	27	218	64	103	11	8	2	8	18	2	6	3	1	58	1	11	4	7	12	8	2	5	6	2
5cS_ATF7	228	175	182	207	153	315	111	163	228	340	217	297	333	287	137	404	135	92	219	96	100	199	154	199	27	42	377	95	113	102	99	61	103	99	89	71	165	69	211	50	130	108	64	125	162	77	153	72	52
4dN_ATF7	225	153	166	162	160	234	98	122	243	267	183	243	239	247	146	144	89	56	198	109	112	177	167	175	37	29	244	71	96	12	4	7	9	20	6	8	5	3	36	4	8	5	35	18	2	2	4	7	7
3dD_ATF7	224	228	224	258	234	739	230	164	399	414	257	303	411	349	188	397	144	110	260	116	174	219	215	285	58	41	464	117	128	10	17	3	14	42	23	24	16	7	21	3	15	6	18	18	10	7	13	12	5
4eK_ATF7	224	169	229	227	245	295	142	175	263	357	292	356	400	295	154	210	117	73	219	135	124	186	164	229	75	30	386	92	124	47	20	19	47	118	70	63	57	17	94	44	125	51	42	32	53	89	37	62	40
5aC_ATF7	224	147	144	149	166	233	87	86	233	250	161	174	237	198	108	288	94	44	125	100	87	112	125	159	29	27	315	62	87	7	19	8	35	46	15	5	21	8	53	8	12	6	11	29	33	16	2	14	53
5bY_NFE2	224	224	222	230	233	296	195	150	308	372	223	232	308	303	129	183	139	73	227	128	208	178	173	206	55	60	413	77	131	6	8	11	9	20	8	13	7	7	54	2	4	15	17	16	4	7	1	8	15
4fY_ATF7	223	173	204	174	216	491	122	132	289	274	200	211	309	244	126	140	105	68	213	110	109	137	148	180	42	36	350	109	107	10	19	10	42	45	32	31	20	6	44	2	36	14	7	37	25	28	15	29	13
1g*_NFE2	222	200	287	243	274	335	212	149	346	417	249	357	432	352	178	305	144	106	266	142	146	227	209	238	64	74	521	114	148	2	10	3	12	46	6	10	13	8	50	9	12	5	19	8	3	6	7	11	10
1gY_ATF7	222	85	112	160	132	159	87	121	196	221	132	157	175	198	88	58	82	44	152	85	70	118	117	130	56	34	249	64	80	54	22	9	54	64	17	30	40	35	25	9	51	26	24	69	14	64	18	27	31
2aN_ATF7	222	234	226	283	240	388	216	181	344	393	300	358	332	284	131	303	134	87	266	107	125	213	222	229	46	42	492	130	156	9	6	6	91	80	10	13	18	37	109	11	28	1	9	22	8	10	7	104	22
5bY_FOS	221	110	230	196	170	330	127	129	320	302	175	241	237	236	121	239	105	69	206	110	116	176	185	154	39	30	464	82	98	649	1066	546	1559	820	1286	897	1220	1058	1453	582	1601	603	1033	257	1338	861	704	705	465
1aM_ATF7	220	171	177	263	191	372	126	130	311	351	175	242	345	256	147	410	97	87	233	97	108	193	156	217	43	33	335	74	120	58	51	16	61	171	62	80	51	33	292	67	70	66	46	25	114	46	87	65	48
1gY_FOS	220	189	172	168	146	136	102	110	237	292	199	230	200	172	108	142	120	40	179	82	97	153	104	161	35	36	291	71	97	514	809	674	1230	434	791	866	1580	789	695	718	1278	523	694	385	650	1397	770	683	367
1g*_ATF7	218	198	182	215	198	263	106	155	273	310	139	229	337	280	124	209	129	61	259	93	145	205	153	185	30	48	309	81	98	2	2	4	23	12	4	1	7	3	24	5	11	4	15	11	1	3	4	5	7
1gI_NFE2	215	104	129	104	117	127	78	75	141	170	125	135	105	145	74	91	60	35	106	73	80	116	96	74	43	34	159	46	70	2	5	3	5	21	3	1	8	1	13	4	3	4	8	7	NA	8	3	11	1
4eY_NFE2	213	184	221	218	204	313	127	159	239	348	258	240	393	292	145	270	113	96	217	112	130	226	205	199	84	49	399	93	135	8	8	1	14	20	11	6	23	3	36	11	9	5	15	12	2	8	5	50	9
4gF_ATF7	212	163	185	201	187	384	125	132	284	280	260	234	278	294	125	201	108	72	179	98	118	192	148	197	46	44	363	84	135	5	13	8	16	87	18	12	26	7	15	10	21	25	20	7	15	18	15	11	8
5bF_FOS	211	138	127	134	118	124	80	87	174	194	164	181	259	179	79	210	73	45	134	70	110	111	101	123	28	28	170	51	88	672	820	281	417	210	249	339	845	333	882	275	863	830	342	209	673	352	434	688	171
4cC_ATF7	210	222	204	223	190	213	136	163	290	314	197	209	318	272	155	315	108	83	265	135	150	209	168	190	66	61	460	88	120	37	43	27	75	72	35	46	89	36	63	25	71	28	20	33	47	39	59	51	32
5bY_ATF7	210	96	162	177	146	409	137	129	252	283	203	228	276	219	123	267	124	88	193	87	104	205	133	168	32	45	336	73	97	22	30	10	49	38	113	51	49	21	59	36	37	54	35	59	39	40	54	77	31
1gN_ATF7	209	167	156	165	177	232	171	134	261	267	120	159	272	217	128	116	73	42	171	89	118	139	125	112	46	26	291	69	89	11	17	4	58	24	24	22	21	44	40	2	25	13	13	35	6	15	16	36	14
2aI_ATF7	209	125	146	163	172	292	139	102	270	283	248	172	318	245	127	179	117	67	181	79	146	140	125	185	22	44	327	76	118	126	85	35	160	119	201	244	248	229	263	192	183	162	124	104	116	164	64	249	107
5aM_NFE2	208	246	294	279	240	372	133	188	369	455	410	471	382	339	194	507	130	97	239	141	143	234	218	269	52	40	510	119	153	3	6	8	16	23	13	8	23	14	51	4	23	7	6	10	5	6	8	9	14
1bI_NFE2	205	154	107	158	180	222	69	114	211	254	320	192	245	234	114	98	106	53	173	72	82	154	116	164	22	42	337	69	88	5	19	3	33	46	7	1	6	5	9	6	2	5	6	60	1	6	1	4	2
4cY_NFE2	205	160	194	233	218	317	136	132	287	322	158	263	252	232	141	261	103	66	240	120	146	216	169	208	49	39	427	95	122	5	4	3	39	29	10	11	7	9	76	4	11	2	9	20	2	2	6	11	5
1eY_FOS	204	155	185	190	157	277	112	135	212	263	251	225	307	239	127	221	112	73	194	90	111	145	144	178	54	61	306	79	108	320	268	172	549	363	504	276	788	335	623	295	738	244	388	163	421	539	356	585	148
2dY_NFE2	204	241	265	236	267	295	131	189	400	417	234	234	388	357	155	256	132	82	271	131	129	236	238	250	37	68	498	109	116	8	7	6	26	31	7	8	16	10	18	2	6	9	10	18	6	9	11	17	14
3eK_NFE2	204	115	127	154	122	150	84	119	185	234	162	171	179	150	87	170	85	47	168	69	108	119	93	143	30	29	266	60	77	7	3	2	16	48	6	2	5	3	59	4	7	2	7	23	4	20	6	5	12
4dN_NFE2	202	136	189	185	192	457	146	142	250	295	150	227	222	253	118	239	106	59	164	98	114	194	150	201	37	36	314	67	107	7	8	6	7	14	13	6	5	17	19	6	7	1	8	6	3	1	5	1	8
2cF_ATF7	200	135	182	180	189	264	157	160	267	307	200	175	283	238	155	241	102	60	189	124	118	165	140	144	59	41	337	78	113	35	38	30	150	63	53	82	95	59	75	68	113	83	59	28	77	84	67	92	55
4fF_NFE2	200	183	228	209	152	272	141	129	251	312	241	189	245	292	129	226	97	59	195	118	134	154	192	196	44	58	327	83	120	6	6	7	11	32	3	4	7	3	62	5	6	4	4	16	5	6	4	10	27
2fD_NFE2	198	244	200	230	255	314	197	186	400	424	294	320	387	316	162	372	105	62	292	137	159	203	203	220	96	67	426	120	134	3	7	5	17	51	13	5	4	21	41	4	10	1	7	37	7	2	7	9	36
2aM_NFE2	196	158	156	176	205	472	135	147	284	312	215	265	310	250	147	157	130	74	202	96	154	186	147	191	75	40	295	66	117	6	5	5	12	164	11	8	15	11	62	4	5	4	12	8	3	3	7	20	21
4fQ_NFE2	196	160	231	246	229	304	163	169	272	381	250	303	341	314	153	310	137	74	224	124	113	205	201	221	60	53	407	96	126	3	11	5	35	68	7	7	26	5	21	3	11	6	10	10	4	13	15	15	27
4f*_ATF7	193	278	312	322	312	622	247	290	486	573	310	443	574	454	244	519	183	143	354	144	324	287	256	292	79	71	647	151	211	13	11	8	23	46	20	9	24	5	120	8	13	5	12	29	9	11	7	19	12
5cG_NFE2	193	130	102	98	134	176	65	99	133	159	166	120	201	131	67	111	83	30	152	60	51	82	96	106	25	28	129	45	59	3	10	1	8	15	7	NA	5	12	76	8	10	4	6	5	3	2	3	17	25
3bY_ATF7	192	136	144	105	141	248	80	93	170	235	68	177	200	182	80	215	76	58	141	65	104	128	115	129	15	32	247	74	84	19	42	22	69	44	88	26	37	7	35	8	48	33	34	17	65	43	33	73	32
1fK_FOS	188	90	109	154	116	197	89	103	175	214	107	142	160	139	70	177	68	40	140	62	58	127	100	125	36	26	275	48	78	300	198	128	538	310	541	269	277	365	725	302	607	286	558	201	431	515	546	773	159
2bY_FOS	188	117	131	155	118	148	140	106	192	261	142	208	208	217	98	178	116	64	133	85	92	130	117	131	32	42	304	77	89	761	704	524	1538	824	518	726	518	334	1286	414	1362	409	821	159	334	1050	432	702	158
2e*_ATF7	188	134	173	197	194	324	116	124	250	271	193	193	228	281	102	214	100	50	172	107	112	120	156	205	39	39	342	82	91	6	4	6	6	24	6	3	8	4	19	2	6	1	7	10	7	3	2	10	8
2aF_ATF7	187	289	275	307	284	704	226	230	365	441	300	290	458	397	197	419	131	99	322	137	199	279	232	243	87	48	494	124	179	3	10	11	28	59	29	14	13	9	56	30	15	7	18	18	12	14	13	32	15
5dV_NFE2	187	120	111	119	158	131	112	89	133	224	239	149	201	140	81	182	67	41	94	62	83	69	129	126	31	24	230	56	62	6	6	3	3	11	5	8	7	4	24	1	7	8	8	3	4	3	3	NA	5
2fD_ATF7	186	127	155	155	163	268	160	115	241	265	216	191	207	198	99	235	95	53	188	101	124	136	153	153	51	31	262	74	87	44	34	33	48	77	112	50	56	33	56	48	92	58	45	45	46	55	23	97	40
5cT_FOS	186	109	111	118	101	148	52	63	168	175	91	150	165	129	76	118	48	43	135	73	55	96	92	107	24	34	255	51	62	1490	1019	713	1273	748	1220	664	1115	1221	1116	628	1466	1053	899	439	777	1066	1606	1454	394
1gQ_FOS	185	126	191	161	195	160	101	144	260	352	234	210	288	200	116	152	109	62	223	103	124	170	150	188	36	39	431	83	95	1056	565	941	987	1682	1319	580	1936	1052	1798	1180	2230	1275	1181	388	906	1666	986	1746	270
5dH_ATF7	185	197	224	261	247	333	200	170	362	363	252	283	394	331	168	313	100	88	256	134	122	177	171	228	55	56	396	89	121	4	12	6	15	31	14	10	7	6	31	2	10	10	10	8	2	13	8	15	11
2cY_ATF7	184	178	205	189	195	300	145	139	263	329	196	209	332	302	134	284	103	72	236	100	129	196	153	195	56	29	363	81	114	58	52	36	246	75	67	63	131	24	104	52	91	145	54	45	95	128	97	139	33
5aI_NFE2	183	89	109	107	109	101	77	72	161	194	156	121	186	125	67	167	76	45	96	55	78	115	81	80	19	18	221	36	78	7	6	9	15	19	4	1	11	3	25	NA	5	3	11	10	5	8	1	2	20
5cA_NFE2	181	66	99	100	83	128	69	65	158	169	89	138	136	134	75	170	49	31	103	63	73	90	58	69	49	25	127	37	56	2	1	2	9	28	3	2	4	8	38	2	1	2	5	25	3	2	7	2	NA
5cS_FOS	180	155	220	212	159	250	154	138	256	272	167	222	306	244	124	285	105	61	224	99	93	190	135	178	37	46	291	81	125	762	1385	1406	2729	1870	1758	1715	1711	1493	2348	674	2674	1514	1361	684	1611	1939	1269	2094	620
2dM_ATF7	179	144	141	201	145	159	94	115	214	304	101	157	260	222	99	224	89	62	131	109	108	144	121	144	37	43	276	53	91	9	6	5	11	25	13	9	11	4	47	6	9	7	15	11	5	19	10	8	20
5aD_FOS	179	129	163	203	174	338	132	130	250	331	225	275	336	222	129	202	131	75	208	96	115	143	200	203	66	39	331	76	108	5	7	3	18	34	6	4	18	9	45	5	12	2	6	12	2	5	6	78	33
1bD_ATF7	178	280	282	314	277	437	200	205	431	442	332	374	430	412	175	423	164	99	288	141	144	236	223	290	75	64	636	127	197	44	50	14	101	160	81	63	118	38	80	19	108	21	47	29	58	32	35	81	72
3cD_ATF7	178	168	110	131	138	76	133	129	231	250	165	183	199	190	109	183	70	51	183	78	107	125	112	144	34	26	307	71	85	8	29	14	28	31	3	41	18	34	44	11	36	19	16	23	14	29	9	28	7
4eY_ATF7	177	223	166	190	193	156	139	133	263	302	219	184	324	254	147	336	87	67	220	125	132	154	167	186	35	41	353	68	109	2	10	6	19	35	7	6	2	6	91	9	17	6	74	7	6	16	1	16	7
4fQ_ATF7	176	179	163	160	194	234	134	134	282	338	231	220	230	262	127	207	100	92	199	109	128	148	153	177	68	37	338	86	100	22	32	11	51	53	20	28	39	11	43	40	76	10	50	16	60	55	55	28	27
2gY_NFE2	175	269	248	219	257	351	137	188	278	378	200	221	354	267	170	212	147	105	240	126	113	209	172	240	62	65	421	88	112	2	10	6	5	21	9	6	5	3	24	6	10	7	9	19	3	16	7	4	10
2fM_ATF7	173	180	217	229	240	220	170	174	289	347	331	154	298	347	150	417	139	74	223	108	120	175	199	201	20	28	396	89	139	14	54	43	93	63	70	76	46	31	140	45	54	30	64	18	76	89	49	29	29
5cH_ATF7	171	98	90	100	77	94	102	70	154	164	99	130	130	171	73	132	51	39	113	69	66	91	70	83	37	25	209	38	51	39	13	6	16	32	1	30	32	26	47	35	44	70	16	22	58	10	13	28	7
1gI_FOS	168	56	108	115	90	280	76	82	129	159	175	82	167	127	63	139	35	52	117	40	63	84	77	101	30	12	135	35	37	282	256	191	544	181	773	409	354	163	344	300	383	339	1019	184	285	192	418	388	166
5bF_NFE2	167	114	135	142	165	125	108	72	164	263	108	184	218	211	88	102	76	36	155	70	84	125	122	153	45	38	266	59	97	3	3	5	5	15	4	4	7	6	16	NA	6	5	6	1	3	6	5	5	11
3eK_ATF7	166	83	84	102	85	141	79	81	172	172	101	137	171	126	69	125	62	46	113	57	70	115	102	94	16	20	228	38	57	69	70	62	100	172	135	146	142	58	120	22	72	76	82	58	114	113	97	136	36
3eN_NFE2	166	134	179	161	115	76	134	88	184	218	188	129	234	178	94	113	53	64	149	66	56	77	110	152	35	26	261	56	83	3	6	5	11	29	6	4	11	1	32	4	14	1	12	11	2	2	2	10	11
5dS_ATF7	166	140	191	231	203	198	126	181	301	332	204	193	309	316	150	220	92	73	185	117	116	156	147	202	51	24	424	125	113	3	10	3	23	44	13	5	8	6	30	3	18	4	12	13	3	21	62	11	17
2aM_FOS	165	128	170	118	131	254	100	105	221	236	156	200	208	195	97	163	114	59	175	72	99	148	127	139	34	47	271	63	82	583	592	348	820	502	1630	856	757	654	853	554	1025	771	854	325	541	772	395	1338	207
5dC_NFE2	162	88	206	183	183	328	193	124	255	300	125	184	244	245	141	324	93	84	202	97	44	193	143	154	48	44	341	95	95	6	2	9	8	22	5	5	14	4	22	3	4	3	9	15	7	2	1	5	14
2fI_NFE2	161	128	124	132	137	73	125	84	229	207	118	168	232	176	83	117	54	36	125	92	56	105	85	124	49	41	220	45	63	5	6	5	18	35	4	6	5	9	32	2	8	6	5	10	1	3	2	8	12
5cT_ATF7	160	102	89	123	102	152	67	63	107	159	170	90	153	140	59	123	47	50	112	55	62	73	68	90	40	29	175	34	63	154	125	13	24	66	103	39	50	16	94	66	140	45	28	57	39	26	21	32	32
1fQ_FOS	159	206	146	187	131	237	115	107	199	283	75	112	238	221	92	160	86	62	151	74	94	139	113	167	42	22	321	73	96	423	747	389	1540	613	1240	718	803	774	1556	247	873	735	785	490	664	1180	769	1020	237
4eD_FOS	159	158	131	162	138	207	71	113	165	198	142	165	226	120	75	179	74	36	138	71	73	119	115	122	36	34	204	60	84	4	4	5	14	29	3	178	9	21	17	4	8	5	2	10	21	6	6	23	79
1fK_NFE2	158	146	146	160	156	172	100	93	232	300	310	148	235	171	98	214	67	72	211	89	84	118	126	179	42	39	264	73	123	12	5	1	12	40	3	1	17	6	15	7	4	2	11	36	3	2	7	19	10
2fN_ATF7	158	94	137	174	127	296	126	74	167	236	150	169	173	184	111	180	71	64	148	85	116	121	110	118	28	15	221	57	83	15	18	13	33	29	67	39	17	19	30	19	105	12	28	25	40	82	17	66	21
3cD_FOS	158	155	127	154	161	236	106	108	217	250	123	234	236	246	119	187	104	55	185	89	94	136	140	152	34	26	285	67	91	401	562	302	517	526	611	515	1009	448	626	573	1051	406	439	232	589	576	494	296	162
4fF_ATF7	158	92	134	140	142	187	115	112	179	253	130	163	175	207	93	264	58	58	153	70	100	112	101	100	35	18	247	55	81	8	10	8	27	40	13	9	11	8	50	5	8	9	9	7	15	7	7	15	15
4fY_NFE2	157	125	163	167	192	180	176	135	232	285	151	258	250	236	116	298	104	86	170	97	114	165	132	134	36	44	311	68	117	2	5	1	20	28	1	4	4	3	9	1	6	2	32	9	4	13	3	4	7
4aI_NFE2	156	155	155	143	164	212	112	136	219	255	220	169	171	251	97	90	83	50	180	78	83	116	137	174	34	30	314	76	97	8	14	10	20	60	12	10	15	6	22	7	14	6	29	32	2	11	6	7	11
5cH_FOS	156	109	86	102	87	106	76	62	137	191	199	142	166	143	70	123	55	59	94	67	89	86	103	100	18	26	202	45	66	512	520	302	530	461	580	406	624	561	1004	1074	878	578	460	251	549	882	474	786	133
1gM_ATF7	155	166	132	156	164	187	97	132	236	284	152	208	234	205	113	282	77	72	199	75	91	118	108	148	49	29	303	53	103	16	25	10	43	44	11	33	32	35	215	7	33	15	47	13	42	26	13	35	24
4eD_NFE2	155	129	196	185	214	393	102	124	254	306	78	187	299	182	117	192	85	68	178	99	128	156	153	166	40	54	347	80	114	4	8	5	10	33	11	2	14	3	13	1	7	6	5	9	3	9	2	9	1
5bF_ATF7	151	120	162	168	157	63	71	106	202	241	221	156	198	174	95	254	101	53	140	78	52	149	107	136	41	31	264	67	94	16	20	10	40	83	23	17	29	31	66	16	21	34	31	25	37	54	19	31	52
2aD_FOS	149	126	131	142	151	240	85	99	208	223	123	87	197	165	83	272	66	69	146	59	99	122	121	134	33	36	242	40	106	7	5	1	6	54	331	4	15	8	11	8	6	1	17	14	4	3	4	13	11
4cY_FOS	146	127	120	137	120	312	78	73	186	204	211	121	251	162	74	207	72	60	139	74	76	95	96	86	27	26	214	36	71	550	1140	395	1572	809	1836	597	1095	457	971	775	874	1103	1099	396	747	901	558	1143	283
2fI_FOS	144	108	123	179	136	127	112	89	198	268	92	180	240	175	106	218	95	39	151	76	54	109	124	137	38	25	233	46	85	880	695	328	1401	854	824	682	757	549	1283	272	1871	692	869	333	806	1279	848	905	307
2aD_NFE2	143	109	126	104	121	158	53	94	163	214	152	178	167	137	83	163	50	28	107	59	76	105	99	123	26	20	215	54	70	NA	4	1	6	25	3	2	7	7	14	4	4	3	8	10	6	5	1	5	10
2aM_ATF7	142	100	127	133	136	122	105	74	180	218	102	264	181	166	76	195	92	42	155	62	98	109	122	132	39	47	213	67	78	3	3	2	111	43	7	7	13	4	8	5	5	5	13	41	6	15	2	13	11
4fY_FOS	142	139	175	180	146	329	122	96	245	272	193	132	240	224	108	220	99	58	181	85	67	133	139	152	35	47	286	59	88	257	607	361	842	533	985	713	456	414	581	278	706	528	997	353	426	592	494	700	170
1bI_FOS	138	104	101	121	113	89	55	54	133	144	116	123	153	116	67	127	57	47	113	64	61	70	77	103	12	21	196	45	58	448	488	264	526	445	254	308	410	366	851	186	742	238	309	198	480	504	338	361	179
2bY_ATF7	137	104	90	149	104	77	73	80	174	191	130	126	164	168	78	162	81	44	136	60	45	120	103	80	16	29	214	48	60	10	24	3	25	23	10	35	25	15	45	12	14	4	39	19	21	24	72	11	9
4gF_NFE2	136	109	121	122	124	80	51	91	178	187	97	141	179	185	105	99	56	44	130	45	60	76	72	115	28	24	162	30	80	2	3	1	19	80	5	2	6	2	12	4	5	4	6	4	3	8	3	1	9
5cT_NFE2	133	153	143	123	148	331	122	141	206	276	126	143	263	193	112	164	101	55	179	99	85	162	149	141	33	34	320	69	96	4	11	3	21	44	12	1	14	9	26	4	8	3	8	8	1	5	7	9	11
5bI_FOS	132	34	88	80	69	147	44	61	99	125	66	49	115	110	60	128	38	28	79	36	21	98	64	65	26	11	119	37	32	157	114	115	413	155	315	342	207	100	486	77	173	271	180	151	293	139	189	88	71
4cY_ATF7	130	70	101	105	112	132	55	63	123	156	79	89	186	125	70	155	61	45	115	65	89	98	95	108	35	22	260	39	54	32	24	12	121	55	29	32	10	27	60	14	76	22	4	11	34	58	51	48	12
5dN_NFE2	130	65	79	99	111	155	78	54	151	125	49	104	148	166	71	129	65	34	71	46	57	85	56	77	29	19	177	24	42	3	5	2	3	6	1	2	3	NA	2	1	2	NA	3	1	2	4	NA	6	3
2bC_ATF7	127	188	219	218	225	135	142	151	303	303	259	239	322	273	116	223	130	73	259	119	116	134	158	189	60	39	381	76	113	21	105	41	69	112	28	148	40	38	66	41	112	51	66	42	99	109	89	77	43
5cV_ATF7	124	92	108	90	96	96	74	76	145	164	175	141	171	157	77	89	73	40	135	63	63	95	96	113	24	24	171	36	76	14	13	15	62	46	26	43	60	16	200	40	55	56	22	29	24	48	25	25	15
5dC_ATF7	124	128	195	173	139	195	106	126	221	294	177	190	237	257	92	234	64	67	175	80	101	99	163	115	24	41	345	41	75	5	9	3	11	34	8	15	3	2	61	4	10	3	3	9	3	3	4	10	6
5dT_ATF7	123	134	135	184	159	265	77	141	239	218	138	167	216	212	100	259	98	58	192	101	124	149	143	144	35	42	264	68	109	6	15	5	8	17	4	1	12	5	23	4	7	5	6	8	1	5	1	12	31
4aI_FOS	120	111	157	155	147	271	81	93	279	236	182	157	255	202	124	148	93	55	182	71	87	115	125	139	33	17	361	71	88	175	226	151	365	147	313	292	235	154	685	272	346	325	265	87	155	236	286	364	115
5cA_FOS	120	97	74	99	78	135	105	76	141	153	157	117	177	120	68	156	55	34	121	50	58	72	90	87	13	28	204	30	58	546	618	404	959	718	891	1247	1152	879	1388	748	1601	447	824	325	1059	1125	1183	1143	315
1gQ_ATF7	119	183	113	179	147	229	143	121	220	247	137	230	217	230	100	160	88	72	165	64	66	169	137	150	54	48	256	61	88	6	73	21	59	38	37	64	27	20	76	12	46	23	15	21	60	41	36	28	30
5dG_ATF7	119	187	187	210	202	316	152	125	289	332	189	249	325	275	139	224	112	75	240	123	132	162	180	203	68	35	341	92	100	NA	9	4	13	36	7	9	20	1	7	7	13	3	13	16	15	6	10	20	15
5dV_FOS	119	67	62	89	67	117	58	45	99	121	34	90	118	110	62	119	57	24	71	35	40	65	46	92	10	20	151	35	61	5	67	41	123	39	5	10	3	15	43	3	30	14	53	8	9	15	10	6	8
3eN_FOS	118	106	151	153	132	209	93	82	173	195	121	142	183	156	88	240	70	37	138	60	101	89	108	150	52	27	261	59	79	249	632	781	1449	601	540	475	856	331	1135	292	734	822	543	227	1212	818	566	595	238
5cH_NFE2	118	116	122	147	142	100	81	83	191	223	188	110	182	180	110	225	77	56	167	83	89	115	100	124	50	27	259	64	92	2	6	2	1	26	3	7	6	3	22	3	7	4	10	8	5	10	2	6	9
1gN_NFE2	117	105	175	169	176	259	133	138	245	262	153	220	271	202	110	214	111	54	219	112	123	173	178	177	36	37	281	63	83	1	7	3	16	149	7	13	31	1	20	3	10	10	6	13	6	7	17	4	8
3eN_ATF7	117	122	107	91	114	205	42	86	151	189	82	146	140	146	57	70	50	36	97	73	30	114	102	108	45	35	189	48	66	21	58	17	40	59	50	50	41	30	38	14	97	27	35	28	16	19	59	22	15
5dK_FOS	117	88	72	87	97	152	78	78	118	145	118	91	152	105	67	69	78	30	90	49	36	79	76	93	25	14	212	48	47	NA	3	4	17	11	3	1	1	8	8	1	1	3	9	10	2	5	2	8	3
1a*_NFE2	116	119	97	127	151	101	79	106	211	242	143	170	262	182	70	223	64	58	161	60	63	100	109	141	31	23	211	64	85	1	2	2	2	6	2	NA	6	4	10	2	8	5	7	12	2	5	3	8	9
5cF_NFE2	114	35	48	37	39	86	13	22	61	88	5	21	65	81	38	21	17	17	65	26	25	41	44	46	14	12	69	24	17	2	NA	NA	6	6	5	NA	7	3	2	NA	NA	NA	2	3	3	2	NA	NA	5
1a*_ATF7	112	112	110	95	75	146	51	41	117	146	63	75	151	141	59	80	44	33	109	46	69	62	75	91	11	21	182	37	48	2	3	NA	7	2	4	4	1	2	22	NA	2	1	5	1	1	2	3	1	4
5cF_FOS	109	34	49	41	48	19	29	43	64	90	70	85	84	75	30	36	27	10	52	23	60	58	33	44	12	3	102	17	24	262	421	117	185	320	1	136	320	127	151	123	279	255	204	67	59	132	149	187	87
4g*_FOS	107	71	41	60	70	110	35	39	67	104	150	101	105	69	54	177	47	30	78	37	39	68	61	66	32	18	129	35	38	24	24	5	59	28	166	26	53	9	59	14	153	35	35	62	1	21	8	13	14
5cV_FOS	107	112	145	161	130	206	79	108	181	294	148	171	172	213	89	202	94	46	141	65	57	115	108	135	48	27	268	55	87	398	481	784	1556	676	1166	686	1576	487	1884	833	1397	651	925	416	980	1158	876	1142	272
5bI_NFE2	104	83	94	75	74	102	40	61	118	149	88	98	132	121	57	108	43	33	90	48	56	68	47	93	5	13	153	27	43	3	3	1	6	25	8	NA	8	NA	55	1	3	NA	3	2	1	6	2	5	1
5cG_FOS	103	72	82	65	73	81	63	53	128	130	55	118	115	120	41	114	39	28	91	61	71	91	54	98	28	21	108	37	35	414	410	353	694	421	309	489	518	260	765	387	1254	594	632	167	749	897	453	514	170
4gC_FOS	102	96	138	154	166	269	112	106	194	261	155	170	176	183	122	175	101	59	170	76	78	153	131	152	48	40	347	48	76	306	517	663	1597	1047	1334	788	676	812	1366	1494	1983	663	865	445	1145	1201	640	991	524
2dM_NFE2	101	115	148	137	146	220	118	99	211	241	194	171	189	212	96	222	72	48	192	109	104	141	105	145	37	27	242	62	83	3	6	5	4	15	8	2	6	2	19	2	2	6	4	13	5	3	1	4	9
5dN_FOS	101	103	142	88	96	215	62	93	154	166	12	94	129	115	72	92	61	36	107	44	82	84	66	114	23	27	119	35	59	3	7	4	5	25	8	2	7	5	35	NA	3	2	4	6	1	2	NA	28	19
4g*_NFE2	100	59	61	91	76	225	51	50	86	104	55	126	132	91	54	66	53	26	74	45	15	76	64	78	19	19	107	29	36	1	3	3	5	3	7	6	NA	1	4	3	5	2	12	NA	1	5	2	NA	3
5bC_NFE2	100	129	99	118	106	95	83	96	136	146	109	78	155	132	76	73	51	26	84	49	70	78	82	83	18	20	166	50	57	1	3	4	12	16	2	6	8	4	4	1	2	9	2	4	NA	5	7	3	2
5aY_FOS	99	64	91	130	94	137	79	72	168	155	74	99	167	143	74	210	55	59	95	49	74	109	68	99	33	13	151	37	71	NA	2	6	17	31	6	2	1	9	38	2	3	2	5	11	6	6	5	4	10
1bI_ATF7	98	70	41	70	78	7	33	52	107	122	140	73	119	99	37	71	30	15	89	33	38	55	65	71	11	17	119	44	43	7	19	2	24	10	NA	7	11	3	41	16	14	62	13	5	3	13	17	54	20
4aI_ATF7	98	102	185	140	121	155	96	98	192	198	107	136	195	187	82	184	69	45	131	76	65	150	102	135	35	25	210	52	70	13	17	22	26	33	22	18	21	12	40	6	15	2	11	11	28	22	20	16	14
5cC_NFE2	97	111	81	94	122	161	105	89	173	166	58	133	158	158	70	208	52	36	124	55	90	89	91	95	24	17	247	44	64	5	6	14	4	11	6	2	26	7	35	1	7	1	1	28	5	3	1	5	20
5dK_NFE2	96	88	88	90	89	141	76	56	127	119	79	62	112	131	66	103	64	36	74	55	52	98	50	104	66	38	200	37	66	2	NA	2	4	13	3	5	3	5	7	2	3	4	6	2	NA	5	NA	NA	9
5d*_NFE2	95	21	51	45	58	68	32	38	57	73	8	72	54	50	37	56	24	21	68	30	9	40	37	33	3	9	83	21	30	1	NA	1	3	3	NA	1	4	NA	4	NA	1	4	3	1	NA	3	NA	NA	1
1fK_ATF7	93	77	90	105	126	185	58	89	170	170	119	163	132	121	67	98	51	43	105	50	30	82	95	95	20	32	207	42	52	9	11	5	50	20	18	16	13	9	70	14	23	15	22	13	16	11	14	15	13
5bD_NFE2	90	25	47	56	51	130	34	62	56	85	95	53	62	68	34	74	29	23	59	28	18	43	36	69	8	11	92	22	38	5	NA	NA	1	3	NA	NA	2	4	14	2	1	1	1	4	4	NA	2	4	NA
1a*_FOS	89	96	95	117	110	171	53	83	140	164	12	129	163	128	69	241	42	57	112	51	49	96	81	118	22	30	200	50	70	NA	3	NA	7	63	5	8	6	5	7	NA	5	3	5	7	4	6	1	NA	8
5cW_ATF7	87	16	32	55	28	105	32	43	42	63	10	35	52	57	32	57	28	9	37	22	9	47	21	28	8	10	45	16	25	3	5	1	15	7	10	1	12	4	6	NA	8	1	3	16	4	18	9	9	1
1cI_NFE2	86	89	101	103	56	127	56	62	135	142	106	149	143	136	61	143	63	21	88	47	32	65	78	97	43	32	176	32	41	2	3	1	4	19	1	NA	NA	32	58	2	8	3	4	1	2	2	1	15	4
4gC_ATF7	86	137	134	123	149	270	101	89	184	239	106	123	237	161	84	187	58	44	126	50	76	79	83	125	32	15	196	66	71	8	8	7	19	126	28	30	32	10	39	17	15	11	14	49	23	41	21	12	34
5bC_FOS	86	62	86	89	83	145	69	38	92	146	82	145	131	126	55	103	45	45	77	55	56	53	68	87	16	31	142	44	54	246	180	235	543	162	429	417	206	171	292	243	576	297	339	46	244	317	569	285	46
5dE_ATF7	86	31	29	40	34	198	12	36	69	66	22	67	54	41	21	85	28	18	50	22	20	33	49	50	15	7	70	10	25	2	1	NA	2	2	6	NA	3	2	4	NA	3	1	NA	1	3	2	NA	NA	NA
5cC_ATF7	83	48	31	46	42	NA	40	34	72	59	85	28	63	69	26	22	19	22	32	26	15	40	40	42	11	16	64	18	31	42	10	3	11	23	NA	14	14	21	19	28	9	10	12	20	15	5	20	374	9
5aI_FOS	81	91	44	66	69	19	52	58	75	124	128	82	76	68	45	112	30	16	52	43	46	59	52	58	2	20	126	24	36	569	993	396	681	368	76	502	578	282	662	751	798	268	409	237	707	332	264	516	129
5dV_ATF7	79	62	72	67	56	207	30	74	109	101	15	93	129	62	46	94	37	10	71	33	36	63	42	87	7	18	156	25	41	3	4	1	1	13	6	3	1	1	4	1	7	4	2	2	5	2	1	23	2
5dE_NFE2	77	32	65	71	35	NA	31	44	74	97	81	53	52	55	31	26	27	14	37	32	11	25	56	46	7	17	93	18	34	2	1	2	3	3	NA	3	2	NA	3	NA	4	2	1	2	1	1	3	NA	2
5bC_ATF7	76	77	78	77	80	227	41	69	140	140	132	100	165	131	74	124	48	37	79	58	39	82	80	110	21	17	195	41	55	4	12	3	16	12	40	12	9	6	35	11	49	7	6	8	19	21	11	13	5
5dN_ATF7	76	70	76	78	97	147	69	78	110	151	100	65	78	132	55	70	42	26	83	53	46	61	69	103	35	12	140	30	45	1	4	NA	2	4	8	2	5	2	8	2	NA	2	5	3	2	2	NA	6	2
5aI_ATF7	75	49	64	72	54	65	55	45	84	115	62	94	79	84	43	76	47	12	57	28	39	64	44	67	13	15	136	25	27	49	20	47	101	56	44	83	36	45	122	33	151	62	108	72	48	59	23	78	34
5dD_NFE2	70	32	44	41	38	85	43	33	73	73	43	58	59	51	30	47	31	13	40	24	13	21	39	30	11	9	50	13	16	1	4	1	5	1	2	3	3	NA	22	NA	1	1	3	2	6	1	NA	NA	NA
5aY_ATF7	69	59	53	43	42	134	49	35	83	70	72	37	53	69	30	48	17	7	62	30	22	30	53	53	38	9	106	15	25	1	12	NA	3	NA	4	2	NA	3	9	1	8	2	3	3	7	2	1	8	9
5c*_FOS	69	86	83	77	79	84	43	74	122	155	120	90	97	106	42	93	37	39	107	35	19	67	68	70	15	20	212	33	46	1	4	3	1	12	2	3	2	1	38	2	3	10	12	2	1	80	NA	20	14
5cA_ATF7	68	65	42	47	40	18	46	47	88	77	57	66	56	51	35	92	21	17	29	9	30	44	46	45	13	8	106	22	30	18	23	12	22	27	5	15	12	11	8	21	9	14	31	13	34	35	22	8	25
5bI_ATF7	67	43	42	44	65	30	44	50	50	95	48	32	59	71	48	77	29	12	55	20	31	39	43	47	12	6	79	20	17	15	9	3	21	17	4	7	13	5	17	7	23	8	9	11	8	16	3	6	39
5dA_ATF7	67	74	57	82	64	102	69	31	94	131	54	110	110	70	50	80	46	28	67	33	27	38	66	64	9	12	122	37	43	NA	4	1	3	3	5	4	2	5	3	3	9	4	4	6	2	1	2	NA	14
5dQ_ATF7	65	38	37	57	40	24	35	24	81	68	116	47	128	43	27	26	41	13	50	39	42	39	39	30	13	9	78	20	26	NA	2	1	3	5	2	1	4	NA	3	1	1	2	2	NA	NA	1	2	NA	NA
3eK_FOS	63	82	77	71	66	84	49	43	91	110	129	121	110	105	41	100	65	28	90	48	29	86	56	84	22	16	111	34	48	438	1038	388	1313	553	688	490	950	533	915	1204	1604	462	782	324	577	1294	538	1102	257
4fF_FOS	63	96	85	113	90	170	53	76	78	168	80	61	129	114	63	119	66	11	84	49	61	104	62	67	15	18	134	37	55	185	428	137	445	210	412	398	453	127	485	368	378	205	448	86	295	235	237	272	161
5c*_ATF7	63	37	41	69	63	73	38	25	57	79	58	73	69	60	51	174	19	16	47	32	33	51	48	43	15	12	120	21	31	1	NA	1	5	3	5	NA	NA	1	7	2	5	NA	4	16	3	NA	5	6	2
5bD_FOS	62	46	57	53	49	56	25	36	65	100	117	40	101	77	54	115	26	17	63	22	60	63	45	72	27	12	131	22	19	553	354	241	668	371	159	589	1292	215	779	745	565	419	197	346	568	439	276	487	138
5dD_FOS	58	11	41	21	29	37	NA	20	42	45	46	31	43	23	11	75	19	6	25	7	9	33	14	29	10	16	58	16	9	3	2	NA	2	2	1	NA	NA	3	5	NA	NA	NA	2	9	1	NA	NA	37	1
5aY_NFE2	56	153	130	137	155	84	85	87	184	199	103	157	170	154	94	173	75	45	136	62	69	102	86	146	27	25	331	49	84	1	4	4	11	12	8	1	2	4	12	3	12	NA	8	4	5	3	1	3	8
1cI_ATF7	54	27	33	56	55	19	18	42	69	102	65	73	97	81	34	49	15	20	34	29	18	30	38	59	4	7	110	22	34	17	12	3	21	14	NA	5	21	2	16	17	15	19	11	7	31	4	15	24	10
1gI_ATF7	54	131	109	78	89	263	85	77	131	166	129	103	144	136	80	200	61	41	99	40	103	120	99	93	24	21	188	42	48	2	28	10	31	97	64	58	23	11	57	11	27	8	31	5	39	32	21	20	16
4g*_ATF7	54	52	60	97	85	141	33	64	103	107	51	72	114	108	56	96	33	29	114	48	27	62	79	60	11	12	126	29	48	NA	NA	NA	7	14	7	3	9	1	7	1	6	NA	1	1	2	2	5	7	9
5bD_ATF7	54	75	80	76	68	44	66	49	79	99	12	71	91	90	50	38	25	26	70	22	50	31	48	67	7	7	134	30	26	7	13	3	11	57	12	15	29	8	29	5	13	4	8	3	6	8	5	38	16
5cG_ATF7	54	28	56	37	46	67	9	34	72	71	113	60	70	56	37	25	23	20	37	19	23	21	51	68	21	9	95	12	17	11	2	3	6	9	9	3	7	1	41	5	7	2	9	4	NA	5	3	3	9
5dA_FOS	54	27	54	55	46	111	17	26	62	81	13	45	64	50	32	66	24	20	45	27	32	71	50	44	11	17	62	35	24	6	52	18	30	57	62	5	32	11	26	2	5	13	31	19	27	16	11	27	39
4bP_ATF7	53	26	49	36	37	52	16	22	78	47	18	56	63	42	22	15	15	15	33	25	9	28	24	40	19	8	59	16	32	NA	1	2	3	NA	NA	NA	1	8	5	NA	1	3	5	1	NA	NA	NA	2	4
5d*_FOS	53	30	28	30	40	2	11	24	31	53	40	16	33	34	19	56	22	20	34	16	9	26	33	28	3	9	73	15	26	1	NA	NA	2	12	NA	1	5	NA	4	1	3	1	1	6	2	1	2	1	12
5cC_FOS	49	38	58	51	53	31	46	25	63	82	16	78	62	76	35	82	41	23	55	24	18	45	36	40	11	10	94	18	29	487	307	103	600	267	135	445	288	432	785	128	826	252	359	243	690	1017	381	614	137
5cN_FOS	48	3	11	11	18	20	29	15	22	28	3	18	12	11	5	12	7	3	16	9	6	18	10	11	7	5	15	6	8	324	30	26	278	11	196	307	162	148	199	69	188	191	134	22	52	93	112	167	36
1cI_FOS	47	81	39	60	58	44	34	30	73	110	114	60	77	77	36	40	12	14	58	34	30	32	27	48	28	20	117	30	33	216	468	218	924	271	108	274	350	375	684	658	516	468	518	271	419	145	340	487	173
5dQ_NFE2	47	68	67	97	81	115	48	38	84	127	102	72	111	89	47	70	29	23	69	35	60	69	53	70	24	22	113	33	63	NA	3	2	7	4	4	2	2	1	7	2	9	2	3	4	2	NA	2	4	NA
5dA_NFE2	43	27	44	50	66	35	59	30	45	66	44	38	111	66	39	33	36	14	42	24	38	51	50	54	1	12	75	12	25	1	2	3	3	1	2	7	NA	2	NA	3	NA	1	2	3	2	1	2	2	NA
5dI_ATF7	43	29	61	34	41	131	19	25	51	55	75	40	45	49	23	42	29	17	40	14	12	42	27	17	13	7	63	10	26	NA	4	2	5	4	7	1	2	NA	8	4	NA	NA	NA	8	NA	5	2	1	7
5dQ_FOS	43	50	49	55	61	108	62	60	77	95	70	44	87	79	43	73	46	21	51	28	38	54	45	59	17	15	122	20	29	NA	1	4	8	3	23	1	5	3	21	2	6	5	3	31	8	3	43	1	NA
5dI_FOS	42	18	22	29	32	2	31	12	30	47	12	29	27	23	15	47	7	3	30	7	14	23	16	35	15	3	48	14	20	94	4	NA	11	6	1	35	NA	3	23	19	24	6	8	8	7	NA	1	33	12
5c*_NFE2	40	34	90	48	70	110	26	33	60	103	31	62	103	94	25	22	21	12	54	20	21	39	41	40	19	7	111	19	34	3	2	1	2	9	2	1	3	NA	NA	NA	3	2	2	1	NA	1	NA	NA	3
5dE_FOS	38	13	20	32	19	50	31	28	67	50	69	23	63	57	24	75	18	11	41	18	33	39	46	30	7	4	75	27	16	2	NA	NA	4	15	1	6	2	2	1	2	2	4	5	3	3	1	2	2	NA
5dK_ATF7	37	51	60	51	68	68	21	39	78	117	34	71	83	72	39	35	30	26	64	27	21	66	40	58	14	18	99	22	22	1	5	NA	2	9	NA	3	1	NA	8	1	NA	2	4	1	NA	2	NA	11	2
5cW_FOS	36	24	41	38	36	NA	20	20	54	62	15	46	49	81	29	29	25	19	33	26	22	29	28	34	10	9	88	17	15	27	85	34	191	121	NA	69	29	159	132	16	292	90	123	37	40	56	155	97	38
5dY_FOS	34	35	18	27	26	45	9	19	48	52	41	51	35	50	25	70	19	19	43	14	31	17	18	17	NA	NA	64	9	19	12	NA	20	38	14	34	1	24	14	14	8	90	8	28	5	181	4	14	32	2
5dY_ATF7	33	18	25	14	22	41	12	11	19	35	1	18	22	25	9	43	3	6	28	7	20	6	26	14	21	2	50	9	16	NA	NA	NA	2	1	6	NA	2	NA	2	NA	NA	NA	NA	3	1	1	NA	NA	NA
4bS_ATF7	32	1	1	4	9	26	1	2	5	6	18	NA	6	6	4	13	1	NA	1	2	1	2	5	10	7	2	14	6	1	1	NA	NA	NA	4	5	NA	2	2	13	9	NA	NA	1	45	1	NA	NA	NA	1
5dD_ATF7	31	16	20	8	14	NA	21	3	46	30	10	27	24	24	17	41	15	2	12	11	2	23	16	25	13	2	65	6	9	1	1	NA	NA	1	NA	NA	NA	1	3	NA	3	NA	NA	10	1	3	NA	NA	NA
4bD_FOS	28	18	42	16	22	64	17	8	26	43	19	55	50	22	16	8	13	11	33	6	5	12	11	23	3	3	42	20	12	94	124	72	132	203	331	67	121	81	210	102	508	290	27	57	18	58	65	189	17
1fY_NFE2	26	7	22	14	29	13	13	6	24	31	14	22	19	13	8	18	9	5	14	3	7	16	14	21	2	1	16	7	13	NA	1	1	NA	NA	NA	NA	NA	1	1	1	1	1	NA	NA	NA	NA	1	NA	NA
5dI_NFE2	24	36	13	17	13	14	9	22	46	32	3	12	35	34	18	23	7	10	14	11	1	17	33	25	NA	13	57	13	13	NA	3	4	2	2	NA	NA	NA	NA	3	NA	NA	6	2	1	NA	NA	3	1	1
3g*_FOS	23	13	21	30	12	NA	12	12	32	22	1	34	16	34	9	48	6	2	19	8	8	7	22	10	NA	8	47	4	6	2	NA	NA	NA	20	NA	12	1	113	100	NA	84	44	NA	7	213	NA	1	1	13
4bS_NFE2	22	3	5	8	10	30	12	3	4	6	17	NA	9	9	2	40	4	2	9	4	8	6	10	4	1	NA	17	3	5	NA	NA	NA	NA	NA	NA	NA	NA	NA	NA	NA	NA	NA	NA	1	1	NA	NA	NA	NA
5cW_NFE2	22	10	36	19	31	7	18	18	28	43	21	43	38	34	13	75	23	10	28	20	3	30	22	33	4	NA	56	4	10	NA	1	NA	2	2	1	2	1	NA	17	NA	NA	NA	2	NA	3	2	2	NA	NA
1fY_FOS	21	5	20	19	17	52	11	9	13	16	21	15	6	19	11	44	4	4	14	6	NA	12	13	16	NA	1	14	7	15	41	2	6	78	23	265	62	49	25	49	38	29	5	6	11	48	2	32	10	3
5d*_ATF7	21	52	32	33	25	NA	10	12	38	40	83	39	36	27	15	24	15	15	23	26	10	23	17	36	8	11	19	6	14	1	1	NA	1	2	NA	NA	NA	1	1	2	2	1	NA	NA	NA	1	NA	NA	NA
5cF_ATF7	19	33	71	55	53	140	34	29	69	90	12	55	93	58	29	118	24	13	43	25	40	30	54	51	16	8	67	18	23	1	5	4	2	6	24	3	8	4	6	NA	20	3	13	4	17	11	3	51	4
4bD_ATF7	18	10	25	28	20	NA	19	21	19	41	18	28	25	38	11	61	11	3	37	10	11	18	14	29	11	1	59	8	11	10	1	4	NA	17	NA	6	6	5	3	2	7	8	NA	8	21	8	2	27	11
5cY_NFE2	16	27	18	20	20	45	6	8	33	48	17	15	19	42	13	40	26	6	23	16	37	25	10	27	5	3	18	12	14	NA	1	1	NA	1	NA	NA	NA	1	2	NA	NA	NA	1	1	NA	NA	NA	1	NA
5cN_ATF7	14	10	14	19	6	38	14	2	18	25	1	1	33	15	14	NA	9	9	7	6	16	12	8	19	NA	1	30	7	11	3	2	1	2	6	3	18	3	3	1	NA	NA	4	4	1	NA	1	1	90	6
5dY_NFE2	9	3	3	12	13	NA	13	2	13	21	3	20	22	13	5	17	3	3	19	9	6	NA	2	9	NA	5	36	4	5	NA	NA	NA	NA	2	NA	NA	NA	NA	1	NA	1	NA	NA	NA	NA	NA	NA	1	NA
3g*_ATF7	8	6	12	13	8	NA	15	14	12	24	NA	10	19	1	8	NA	11	8	12	4	15	24	4	6	3	NA	31	11	5	NA	NA	NA	NA	NA	NA	1	1	NA	2	NA	1	NA	NA	NA	NA	1	NA	NA	NA
1fY_ATF7	7	17	11	30	19	37	25	19	36	38	15	27	21	38	8	51	11	5	21	16	29	18	19	28	1	10	14	13	7	NA	NA	NA	8	1	3	4	29	3	7	3	2	NA	1	NA	10	NA	NA	NA	NA
4bD_NFE2	6	11	24	20	38	7	13	27	29	34	12	15	37	44	18	14	15	12	17	9	35	37	27	30	13	4	23	7	11	NA	2	1	1	1	NA	NA	1	NA	7	1	1	NA	2	NA	NA	1	2	1	5
4bS_FOS	5	5	17	13	14	NA	3	2	21	18	NA	24	7	8	5	NA	13	7	4	8	11	5	6	13	2	NA	2	8	8	3	25	40	102	78	NA	37	9	71	81	NA	404	22	99	70	NA	135	72	18	3
4bP_NFE2	2	29	24	17	37	42	8	33	31	40	50	31	38	30	19	36	11	24	25	14	15	23	12	22	4	6	52	14	18	NA	1	1	8	NA	1	NA	NA	NA	3	NA	1	NA	1	NA	4	NA	1	2	1
5cN_NFE2	1	11	17	15	19	76	19	18	52	43	23	19	33	34	8	23	2	10	20	18	18	8	13	34	NA	4	26	8	12	NA	NA	NA	NA	3	3	3	NA	NA	1	NA	NA	2	NA	NA	1	2	1	3	3
3g*_NFE2	NA	27	5	4	10	22	8	10	19	16	18	2	13	15	6	24	7	4	3	5	16	11	4	11	1	NA	53	6	5	NA	1	NA	NA	4	NA	1	NA	NA	1	NA	NA	NA	2	3	NA	NA	NA	NA	NA
5cY_ATF7	NA	25	10	12	14	4	2	7	11	31	NA	43	19	33	8	1	9	3	20	4	1	22	18	11	6	11	34	5	8	NA	10	NA	3	2	NA	NA	2	NA	18	NA	10	9	NA	NA	4	4	1	NA	1
4bP_FOS	NA	22	21	28	15	21	30	22	38	35	NA	17	12	30	21	8	18	9	16	14	2	18	18	20	5	5	70	9	13	NA	1	NA	5	2	3	2	8	NA	2	NA	2	1	NA	1	NA	12	NA	4	NA
5cY_FOS	NA	14	10	25	16	53	14	7	17	14	62	12	23	8	6	5	2	3	8	7	9	13	13	16	3	1	16	4	7	NA	26	13	77	26	197	22	65	39	25	38	147	4	21	31	6	22	10	68	11
[truncated: 9 more columns]
