# Supplementary material for: Optimization of a deep mutational scanning workflow to improve quantification of mutation effects on protein–protein interactions
Source: BMC Genomics. 2024 Jun 24;25:630. doi: 10.1186/s12864-024-10524-7 (PMC11194945; doi:10.1186/s12864-024-10524-7)
Supplement: Supplementary file 7 — Supplementary Material 7. [file 12864_2024_10524_MOESM7_ESM.csv]

pair	avgGR_100ng	SD_100ng	avgGR_333ng	SD_333ng	avgGR_1ug	SD_1ug	avgGR_3ug	SD_3ug	avgGR_20ug	SD_20ug
wt_NFE2	-0.009616481214628256	0.007271616588352775	-0.006956504005639003	0.004413733472453231	0.0014179418156959583	0.011341844117044022	0.02644081022454229	0.004458843042055996	0.08028782294810533	0.0037814469514175207
wt_FOS	0.25254207847225213	0.003946499011773866	0.25326283471267336	0.007281812756290497	0.24715954788413186	0.0061405607325623335	0.23729238067397468	0.005538586647025825	0.2301770773652344	0.00453485386998558
wt_ATF7	0.1235564410960973	0.01000824893607058	0.12173733850185452	0.006877049338641001	0.11478107750623424	0.0065348028000983644	0.10775461651290646	0.0042066107783617305	0.11983857989897988	0.0030760024174717807
3aG_NFE2	-0.01823608406276851	0.007158233133135158	-0.01379789731447583	0.006396293775658315	-0.013457993522404857	0.00637517129128873	-0.004765447121953383	0.00799801341929501	0.03968426567518325	0.004976181642664485
3aG_FOS	0.048285273161244834	0.014623229076318384	0.05030302432711393	0.0071959706155817855	0.04847977482425183	0.004711747287047885	0.05661034258680171	0.00412735297831786	0.0930279793785378	0.0070633542389156884
1cG_NFE2	-0.010949239020597834	0.011522791604770875	-0.009825754397545029	0.003122916803647158	0.0028375389440635527	0.011197464764036128	0.02818333644443871	0.008248418002397196	0.07969460273778843	0.005666828376774609
2dG_NFE2	-0.014370906177325764	0.007863522415632394	-0.010907744600280168	0.0060531550743082654	-0.012016373658607415	0.008432501039205079	-8.94164259646491e-4	0.005192016856640098	0.037709173311549556	0.0076658027279913315
1cG_FOS	0.26147387490054524	0.0031851734811054366	0.26048896728158244	0.0070330335967410075	0.2532838736145014	0.0069401408711071075	0.24413308003344725	0.006549679822490679	0.2366029010509276	0.005503968910382301
3aG_ATF7	0.010315468687270613	0.007942333562609654	0.011430859031103328	0.009334212174933774	0.009346556050390245	0.008464603750962566	0.01551946447796801	0.004346625123054105	0.05025065131421758	0.004767525686820431
2dG_FOS	0.06287473710369243	0.014023454037991318	0.06097519918730537	0.009422009684765068	0.05826954870771736	0.0068630947435369275	0.06479858093892102	0.005286129531066932	0.09603643999264322	0.004725336931942284
2eG_NFE2	-0.013360326400436526	0.007250995552171856	-0.013497036547136493	0.006824138631590686	-0.010421437530382282	0.005825410443705499	0.0027375783988441895	0.004370390823600174	0.043901609065108683	0.0038035462230564853
1cG_ATF7	0.11366828176085572	0.011544470994964893	0.11120981501046967	0.00859478562797171	0.10661573299268147	0.007216073949049574	0.09921647300819121	0.005068495201711026	0.1152929535012233	0.005350550761511854
1aG_NFE2	-0.01565009975581242	0.010461590968652791	-0.005842575479804565	0.007489769138990446	-0.00716234698438765	0.013318878869781295	0.009609969361838075	0.004523617178192177	0.05669228275474205	0.00500225326943988
2aG_FOS	0.07852566848419974	0.02029812875122755	0.07958933941795444	0.005800988330266304	0.08017656879221861	0.009279729456934688	0.07393782369081323	0.006055840964179642	0.09936678788631212	0.005903117003849066
2dG_ATF7	-0.012465463248086789	0.006975117811853694	-0.003008191502671076	0.006457242908933	-0.00608687635905453	0.007068174813391211	0.002455001066414452	0.006494105794762809	0.047652844488324304	0.006215351924468212
1aG_FOS	0.22304474551597836	0.008472887655536204	0.22020358698728734	0.007965754435376256	0.2137166443085669	0.007573134840226072	0.20287989349049304	0.00605031527867301	0.1953897561759167	0.006432782905320771
2eG_FOS	0.12761450459515827	0.008227370160564051	0.12748052637232615	0.010167814271108558	0.11973275539769526	0.011635717505717937	0.11228324885844783	0.006131684069470544	0.12311204929181727	0.0045313471997463165
2aG_NFE2	-0.017700176794633	0.00863279845465376	-0.012321983128296167	0.0063641622359333384	-0.01324416934769161	0.010116596585516956	8.435111611566582e-4	0.005554484813812566	0.03865495345500154	0.006530772998801653
2eG_ATF7	0.059103082971143216	0.007290526424676153	0.059448874394925064	0.005376744963802332	0.05106032905139569	0.004927261250820391	0.050413995136916114	0.012149187320404375	0.07212520128967959	0.0032573351645238894
1dG_NFE2	-0.016567629691223447	0.00871857762177635	-0.009104272689331809	0.006640826621248478	-0.011479232949079042	0.006952170934953855	0.0040934048632121495	0.007045194430922541	0.042619099126831504	0.006903999432117918
2aG_ATF7	-0.00828228892263363	0.005681865656441885	-0.0073095860788293535	0.003701842246523143	-0.008983100424214123	0.009074639809900656	0.004308180718850838	0.010146794423996686	0.047760309948899474	0.005909514670569586
2dP_NFE2	-0.015011345878593901	0.012541718631122823	-0.012878909364645384	0.005522026829800149	-0.015474344364590966	0.0055399794906290005	-0.002015768586089887	0.009997738951112228	0.035600685646820965	0.006171124362142537
3bG_NFE2	-0.015013094383486693	0.011839902104316359	-0.014828916610526023	0.010990639875367024	-0.004584667511178346	0.005768155110309965	0.02223963177400664	0.01421135174214851	0.06838968124593611	0.0038824843337594683
1gG_NFE2	-0.01571291387743463	0.00848509161647492	-0.012857769496640943	0.008368526458416833	-0.00561801602316349	0.007580119397244126	0.016461870885630923	0.006252747911920283	0.0707613370465539	0.0079812416987787
3aR_NFE2	-0.016296971728671724	0.008708942276249075	-0.009327838696101947	0.009079566164948497	-0.006750389662206225	0.007530212995177977	0.009958944382873524	0.007860936182706637	0.06010389076076578	0.00835404709893772
2cG_NFE2	-0.016328167673132363	0.010842572827118934	-0.009702795452291442	0.004524767515224122	1.646238922236204e-4	0.006520801160192396	0.016092986839277457	0.0053538514478912854	0.07016131663349653	0.004916605604349039
1eG_NFE2	-0.015111578897512709	0.00840493853606452	-0.009523216852465244	0.005338883033561931	-0.005386815853824473	0.008809483317166822	0.013131288005003619	0.00602406881750872	0.06233780207761258	0.009851015334777424
3eG_NFE2	-0.017006523058966373	0.011061619252798603	-0.013771897330305854	0.0060922720772040905	-0.01153009396540394	0.014960369167388757	0.00387992313364901	0.006846541250478994	0.05480861128313229	0.004522046654749859
1dG_FOS	0.1356543015704454	0.012064085100578624	0.13904809119073241	0.009704019877115964	0.12965974566232036	0.0073897814646693835	0.11957888214956405	0.008957607726053524	0.12557184898866194	0.0052101174719538955
1aG_ATF7	0.0639812900273033	0.010139780480534969	0.0598721654021944	0.005909242304135756	0.05488459109259741	0.005293701097187841	0.05375073695121267	0.003999838170758503	0.08176739050652573	0.007992104949748384
3bG_FOS	0.24643418879166687	0.0051307071324286045	0.2460093241508336	0.00706107580385992	0.24017568626790875	0.005748478451636056	0.2300151736465516	0.006893348210858985	0.22046484015124376	0.0044999347004707375
1gG_FOS	0.24519981747654493	0.005200264126606397	0.2477567597871838	0.009101495216552182	0.23971571425190452	0.007763312019378982	0.22826826823901267	0.0060404010722894756	0.22033401297471936	0.005769289040157092
3aR_FOS	0.2170139708354415	0.007354133654758607	0.216737138941224	0.008490611956435353	0.2099768655378793	0.007040126611138886	0.2005689078087028	0.0065054713729434475	0.19244182004650193	0.005853602704397191
2cG_FOS	0.23877991269832285	0.005033298380870265	0.23907970927827896	0.008375431084657827	0.23399891904879536	0.005995530071490461	0.22217116924598174	0.005321181140750505	0.21365598333471383	0.004460043382034034
1dG_ATF7	-0.008635357917883845	0.005857090553729155	-0.003621497576934043	0.0057796873651794044	-0.0049795199080206335	0.00457563729120411	0.004794728052068045	0.008402899562494114	0.05336270146525722	0.005212193790017415
1fG_NFE2	-0.016622547960718645	0.013265212118090966	-0.010753217500232242	0.005739415532185843	-0.010512699134672177	0.012493679215042493	0.007400109767297302	0.006381601613294674	0.0612348640875402	0.005311878724598073
3eG_FOS	0.19653916538612687	0.0054874631843092065	0.19543114160854944	0.009436315393904817	0.18798290845311208	0.005364877147619288	0.17648735023346346	0.007192486393561716	0.1729982028737937	0.00495010355741375
1eG_FOS	0.2195636028700127	0.0063338923734624275	0.22185033017912975	0.006659313730445582	0.21348127320584107	0.006638183533875149	0.20225810202704275	0.00596463801766836	0.1978281423866531	0.00310984272328577
3dG_NFE2	-0.014917770475593275	0.011924156088298174	-0.0156880521348761	0.007555567802630386	-0.013463963617064667	0.00862130153322412	-0.005116806105044874	0.0075340566671562	0.03778717821327029	0.007222567281174322
3fG_NFE2	-0.014789470498697086	0.008421903382265249	-0.01460611929969175	0.005163474923301032	-0.01059492098005094	0.004905886996570747	0.01915620865403538	0.010296871359610495	0.07149184916898829	0.003126685929942648
3aR_ATF7	0.0384893176848975	0.010630601056482038	0.04139624430326804	0.006981595242238002	0.04404130115549611	0.009204404209061504	0.044950814412313196	0.0030911097944783797	0.08207279851028665	0.005421797380911873
3dG_FOS	0.031987505600198265	0.020939150652247444	0.02905019698728065	0.013557591407270924	0.027567943256238892	0.00908061390629225	0.050936324115484315	0.009636446856676726	0.07894411798277945	0.00888576646467713
2dP_FOS	0.0030332920788896673	0.015091074763962285	0.02014031834582792	0.015800400719130046	0.02948957582038885	0.015936815452727415	0.03484890817106595	0.005866339082786355	0.07418590375094333	0.007011242219003743
2dP_ATF7	-0.007334149617180765	0.009677626139704422	-0.01153372456286884	0.0028069106727124757	-0.006115982546278805	0.010346413671915789	1.1394519640086825e-4	0.007209941924111032	0.04248988797078339	0.0071652886634153735
2bG_NFE2	-0.012211948753292595	0.008170910093644457	-0.01316488440423887	0.006689815610848481	-0.004494210799632483	0.013970863648498031	0.015467229989125062	0.004059716343842023	0.061080774208832664	0.006800488185881485
2bG_FOS	0.22501562460446808	0.005870242455015436	0.22326773127242083	0.007927282285600487	0.21556114569134804	0.006752493109301939	0.20502518080110113	0.006616884020168252	0.19773310353039306	0.004154102076050802
3bG_ATF7	0.09412485307022736	0.009932733466442686	0.0914028724290638	0.009457028739722132	0.08788670065837026	0.006100482711477553	0.0821232435786241	0.0040836825096104016	0.10394412909962075	0.005928192108772994
2bG_ATF7	0.060433127285745715	0.009982913222484149	0.05561854827624612	0.0045818058601982655	0.054776703501566854	0.0035649691909640157	0.05206979305920037	0.006208270223392615	0.08542468152429969	0.0024662675585242263
2eP_NFE2	-0.017697217888644246	0.010901661092771039	-0.01515460481762164	0.0072433718767363165	-0.01358168092724731	0.010043138045885885	-0.0023290233514578988	0.00774569336922347	0.03832409039964946	0.005446763980951918
1eG_ATF7	0.023137136820047245	0.003981598348440263	0.029101961863495143	0.006103181543635419	0.024013145070948858	0.005106711194290684	0.03795846883179393	0.007781484966303415	0.08105183445567617	0.0071766319877520045
3eG_ATF7	0.0336149619814525	0.004426157770780263	0.029305042519511083	0.006798245733118979	0.027201928993143734	0.0052887763612545985	0.03714108494199362	0.0032981835169135464	0.07281991862358664	0.006468909804578434
2eP_FOS	0.00974221141831727	0.023781028615595085	0.02959022852083305	0.017053938877743154	0.033333870384677326	0.01281478750516432	0.04095221022346738	0.006447568892923071	0.0838368741485293	0.0045518831719440845
3gG_NFE2	-0.009772494507483864	0.005912785782272763	-0.01321448877061945	0.00516467228813676	-0.01278693576913854	0.01026501156481958	1.0120518848839764e-4	0.008898218199118499	0.03904959251801679	0.005769655915671373
1fG_FOS	0.2126052276976873	0.005112780752097407	0.21230523119811065	0.007894328822681717	0.20443782342756522	0.007490370753345397	0.19504686933484552	0.004633338957638164	0.1886742072238084	0.003302616913122376
1gG_ATF7	0.004929370641998826	0.00797035442120047	0.00876995390201289	0.005878196130516597	0.015814547710630133	0.005028527714211072	0.03259501712478503	0.009256765321767755	0.08367977027379135	0.006673367200532937
2cP_NFE2	-0.015952935412945252	0.009702722334410023	-0.014105630493143282	0.006793620158622467	-0.010498222159984322	0.00698075008053158	0.0017632055297278194	0.01371974580850592	0.03580263770895159	0.0070865513670801145
3cG_NFE2	-0.012265640688959726	0.00710788446006214	-0.01180843130138971	0.004527049992320977	-0.009721259213292633	0.016695631662467476	0.01536474957789669	0.01282619161176829	0.05511230850675688	0.004653641920382951
1dR_NFE2	-0.011429542804887609	0.00476498580200785	-0.011452673179957514	0.001626759751761236	-0.009052899553979595	0.006739763373481537	0.0020762153482032156	0.00929128439289396	0.03926370421094084	0.0062573711986220314
1fG_ATF7	0.043656450638540525	0.011907068663473344	0.04302315600056526	0.004355893457719107	0.033121822147041284	0.005518560634758442	0.041424877672561256	0.0059436665915470225	0.0811892183486162	0.004934985923980657
2cG_ATF7	0.09728229759167585	0.007575939085812252	0.09570453061870304	0.006331919240902339	0.08801143562123108	0.008617878546492711	0.08505290360629132	0.004091617947792995	0.10578761750086804	0.003319521360352971
2eP_ATF7	-0.008099881048355064	0.006613671620416205	-0.004613775953104943	0.008603737271270069	-0.006603132171613618	0.007857835058489237	0.002398743150908238	0.006352701590297115	0.041823300816610266	0.004251011269605026
1gP_NFE2	-0.016436746460049858	0.014157513413159092	-0.015931556207458345	0.006694117709950119	-0.015666697720125876	0.007616463005331923	-0.005254810659802303	0.006909073054045951	0.03317942780333663	0.005180125625976422
1bG_FOS	0.225131787294832	0.004815383350743845	0.22580629923000792	0.008520843660949795	0.21954925697652472	0.010285282381861494	0.20914036460886692	0.005499003457382048	0.20224529465866248	0.0032836615735700263
2cP_FOS	0.008879838070140957	0.008446427041582822	0.015825482411957286	0.015382461164897004	0.04730913409435174	0.023457132183680625	0.03700887411375935	0.009294277553849485	0.07692191688166786	0.005196798227370723
3aS_NFE2	-0.012619360554840708	0.006453129304434165	-0.013635649403953948	0.009923690382029166	-0.007832358633859697	0.0041962716002858945	0.004128581437948448	0.010380425557765664	0.03944158058617005	0.01309679301270111
3fG_FOS	0.24523292154509907	0.0052016317956941885	0.24535282117366955	0.008893138753757149	0.23823716451992763	0.006999362651986996	0.2278619236034457	0.007386142566154886	0.21942137130078193	0.0054600637970483226
2fG_FOS	0.21597252519998064	0.004418921151932628	0.2196025828369607	0.009506935921344375	0.21017229936260273	0.004955321160784709	0.20091084295371875	0.006570065412724341	0.19214798691520657	0.005470744058347446
2fG_NFE2	-0.016942215413831084	0.012557526397523791	-0.009293638792980181	0.005711779836697994	-0.0033564521763168897	0.0090849280517239	0.009858350409279825	0.004944924141257547	0.059441692462603474	0.007357455595933966
1aR_NFE2	-0.013662096282108432	0.008337958660145486	-0.007463914714482361	0.00656230542323636	-0.007659227515970603	0.012749702093256694	0.01973083824105365	0.009388550964867638	0.07103966061355255	0.0046392476267205374
1dR_FOS	0.1509128744193138	0.010382361837431355	0.1507101776710534	0.009183521161167241	0.14381174564065713	0.010486521161218815	0.13313555629908033	0.004883564788670971	0.1358719832295143	0.006756212723856747
3fG_ATF7	0.08394458280083988	0.011577889704210646	0.08837719766788149	0.00955818692595857	0.0810300336386375	0.00899607119409052	0.0762782957863902	0.004313609903067593	0.10093011075310768	0.005568308982412366
1aR_FOS	0.2401442513569193	0.003549890358232789	0.241811768448182	0.006452122811860668	0.2328490719192182	0.006045244248216607	0.22326325984651235	0.008044025973525958	0.21480821602700612	0.004224198855102961
2cP_ATF7	-0.01574347093693394	0.013438281971179935	-0.013064813897321371	0.008759381955967586	-0.014843218689834316	0.006424201423649997	-0.003515562008414259	0.007666271372510859	0.042255600731253284	0.010390691236008356
3gG_FOS	0.07483443308188051	0.010522741604194261	0.07457844356396263	0.010797090058328735	0.07007169624961954	0.0076334649970713755	0.07648605743978162	0.006832368427969594	0.09575176672111785	0.0036663930761761036
3dR_NFE2	-0.01819259110557668	0.012503489366576742	-0.012905113628653393	0.006056472511042895	-0.008068884388307074	0.01066211499169701	-4.948516105444422e-4	0.004717614695272215	0.03325208890825998	0.007294197637488257
2dR_NFE2	-0.014905362469073917	0.010616960260495006	-0.009799059582217348	0.008295045069281644	-0.013402001863723347	0.014685651521264092	4.4609346558508166e-4	0.009095893053986837	0.038198193294143895	0.008055395718205596
1eR_NFE2	-0.006604578625691671	0.007565230631331168	0.0036109329054229	0.011132023186626589	0.008936328705538985	0.010050086998853004	0.034519858030818425	0.011160013182317793	0.08844866221235118	0.004654408261901399
1dR_ATF7	-0.012491348432486823	0.009392913280813818	-0.0076444684942742315	0.006693992639572086	-0.007034907069649166	0.013159202589481452	0.009392358004974887	0.005459322848476653	0.05492950563123826	0.004483435380253612
3fR_NFE2	-0.010834449041840354	0.0052737317617981005	-0.003237900214700971	0.007030998952231459	0.010315398958573944	0.018955861662043914	0.03357439632530449	0.005714168059617715	0.08915796780600091	0.005407700187599156
3dG_ATF7	-0.012813455330938896	0.01074467855035407	-0.006470793060664283	0.009659273327141366	-0.010778834398227131	0.008462919550976588	9.546845750720972e-4	0.008918359665334039	0.038332563877398855	0.008419223499440152
1cP_NFE2	-0.014568986236174336	0.008225644467713481	-0.013702895067521077	0.013442176951433257	-0.01092915399240728	0.011607361948058509	0.013085817459489654	0.012860233351203763	0.058992234451879344	0.004958017549460292
2fG_ATF7	0.043529333839285464	0.010961389169832938	0.043349812945052225	0.005684780607490787	0.037840498701510954	0.0034632167663212134	0.04604933267579031	0.007299943005538515	0.08358610277036753	0.005526182516627559
3dP_NFE2	-0.013495231419562851	0.006929416262056557	-0.017379264730544804	0.008399923314715927	-0.0076249643296648585	0.007733842668387845	-4.088740668673439e-4	0.00854620167356306	0.03686843219423651	0.007810330644887517
2fP_NFE2	-0.01739672328505103	0.004871379250105174	-0.011542993294432514	0.005096964796430575	-0.008845156156046257	0.0034260866193104697	-0.006511770659324961	0.007984678014026738	0.03626164748809542	0.007055948620244509
3aS_FOS	0.11060234053132173	0.010862016170240674	0.11028636775929518	0.005337420106509768	0.10021086946643329	0.008769287087763243	0.09489311071899846	0.004861724318653688	0.11146517776357352	0.0031869735975096005
1bG_NFE2	-0.014888861306128856	0.013062125920311933	-0.016206010434649847	0.009123059895126562	-0.010128301080081096	0.0063012295846133146	0.013166162707864842	0.011241815855045151	0.063766181203697	0.007624840984499564
3cG_ATF7	0.035291476187429144	0.008622037524606057	0.034582954407210334	0.00650721157707492	0.028360272196808985	0.0026383835738784914	0.03977748040705941	0.00443901961004136	0.08059481755219967	0.007116997488990419
1bR_NFE2	-0.014432311136801313	0.006762061468847678	-0.0015847016964092974	0.008863485487526176	-0.005373451517859986	0.010645553625179023	0.01841523308844675	0.012743164525713262	0.07108338562826712	0.006655856531540195
1gP_FOS	0.03233565797017853	0.015865077817453468	0.032913484029727186	0.012337691276981196	0.03466314771852858	0.014000384466128609	0.04153290044267639	0.0038994094023248054	0.08284841117603087	0.00773644651531594
3gG_ATF7	-0.006470466266352381	0.006585254293717278	-0.006686806922433274	0.005941327271051562	-0.003975690987591425	0.010515119460706891	0.006814325282713901	0.009125674176773475	0.04860070561208085	0.004990413094956715
1bG_ATF7	0.07184095678891099	0.008583176807117777	0.0732826111186774	0.0050812387584639	0.06538872548506458	0.009594166894349587	0.0608268090097302	0.005504602881582096	0.09212450613850143	0.007165220800793599
2eR_NFE2	-0.008532651941403846	0.010396320652609304	-0.005542796702964947	0.005795093966655671	0.009469296842168164	0.010993666747126691	0.03319119034131747	0.01463134049489985	0.08580683423119331	0.010371169600217224
2gG_NFE2	-0.014755399125986257	0.013213246841295006	-0.010173525359055875	0.006930073408749301	-0.0027268420913929008	0.01102444470512683	0.013829555279651837	0.010214225288974551	0.0625683670996909	0.007718084610838494
3fR_ATF7	0.13918575636661737	0.007800816712916355	0.1372807573044151	0.01114625792528937	0.12806365689679275	0.0053025632070679415	0.12347836518620123	0.0032809609895298603	0.13516962387510031	0.0038971947535464315
3dR_ATF7	-0.013175139118053597	0.00955441801889455	-0.00932350528681762	0.004153498724770358	-0.008949881423333469	0.012986279598932386	0.002937910118580402	0.004328576344501962	0.04259151743213642	0.005546075893436002
3bR_NFE2	-0.011332383338744421	0.012349586763701103	-0.005260396589827527	0.00932481159594678	0.0037235996943115156	0.0177527024014283	0.032819997206859075	0.012020952701541139	0.0912118517989657	0.006349154760704733
4cP_NFE2	-0.010607988807217429	0.007088029984066783	-0.016277001428089008	0.0083988321117923	-0.01228561253586274	0.007436361459112952	-0.001374924553305805	0.00591591177069335	0.04060084019993564	0.009758425319032765
5aP_NFE2	-0.018855439855564492	0.00743737555796289	-0.017362696482465235	0.008682439244311016	-0.01898128427319854	0.011202965401620411	4.955159286107249e-4	0.009416854703620404	0.03313942900417751	0.003128903242850215
1gP_ATF7	-0.00946973194110919	0.004400936047755054	-0.0025483402994916048	0.010004893577671287	-0.012876261243949638	0.011829528404288083	0.0032163891054344885	0.005685830940971652	0.04343628788411082	0.005077865546659533
2bP_NFE2	-0.011989931944278134	0.0063740952007020485	-0.00949570980636208	0.00756023636606361	-0.012827589175822565	0.009593170836047809	-0.0059466356314031	0.009449208551052456	0.03615343756960498	0.007103546854807252
1aR_ATF7	0.11000126870924597	0.010334039599389166	0.10790546893600714	0.006300176224823766	0.09907310611926781	0.013219145952572151	0.09524881430571494	0.006584963896932985	0.10995539273012334	0.004407162336121635
3cG_FOS	0.21412905242599362	0.004047611950916016	0.2106246978881199	0.00801425023524674	0.20597170029847975	0.00590470966566403	0.19425884225078655	0.006889711154493978	0.18421639787239483	0.0057182886591080765
3gP_NFE2	-0.015551337067246812	0.012694980608762679	-0.012463512441781618	0.007027871100692189	-0.011532832608349083	0.011707375173584582	-0.0022943161804066885	0.004851666531351983	0.0327635489695314	0.0037474167584514322
3aL_NFE2	-0.013813592032866265	0.015492983991772194	-0.01092143324006984	0.005634247880505964	-0.00937520135317719	0.014580240374059035	0.022504371983374703	0.00848552200123451	0.07544176445282912	0.00915427235056771
4dP_NFE2	-0.01637168523851912	0.007300392557365621	-0.012888964993893387	0.01074362146895759	-0.016621905829104295	0.00939748583195826	7.481145936401352e-4	0.010209916776642016	0.0346254317790673	0.006387801151891026
2dS_NFE2	-0.015421506339290202	0.015142462888884605	-0.011983767860789883	0.00324019451064981	-0.011875065365036852	0.005691336916355869	0.0049160271052374185	0.006299065855428429	0.03617196525789122	0.009018327669529036
3fR_FOS	0.26476251779476623	0.004326093481833798	0.26355188244265976	0.008063616883406469	0.25967289783977066	0.007268378064477704	0.2511714594954705	0.006438327707915748	0.24326063362667796	0.005090536788118952
1dA_NFE2	-0.012544913171731583	0.009757064831689633	-0.010813158675045773	0.007047156816641926	-0.0021714908519537943	0.009188985915891621	0.014121126089182572	0.007702372881916084	0.057845933292514654	0.007875793402933973
3aL_ATF7	-9.582567200780395e-4	0.009587234502631237	0.006647318271580993	0.009017098705413564	0.0018685578908793471	0.011300746698947659	0.0339294420822254	0.012128460903624126	0.08332269439648356	0.004414563585873765
3bP_NFE2	-0.015459520806426433	0.009579816322464648	-0.017520415119754395	0.012204747882582006	-0.01865701906349727	0.01080639514386515	0.002133279901472487	0.01005626191618795	0.03768157011082349	0.012549339460818744
1cP_FOS	0.21725240559514236	0.008446934501119208	0.21684127580200455	0.009303985943019611	0.21013646726865326	0.010336012949219767	0.19859902899505133	0.00833422025980773	0.18917164918605123	0.006324791779152493
3dR_FOS	0.05189125651316316	0.019427663435316576	0.03315005123783842	0.02411802385370164	0.024805784763847746	0.0073083790348280105	0.038975987980756764	0.009110081511014747	0.08805264042747996	0.005767003303651698
2bP_FOS	0.01990710761835079	0.02015627321744011	0.017450711058119555	0.019723269212276313	0.024521265259424944	0.015778055056778803	0.031767324747005964	0.01132860825930601	0.08327975751937583	0.009876692795239376
1dP_NFE2	-0.015773096423765356	0.008268116240474547	-0.010968848361036803	0.008804000873940888	-0.010561985765807138	0.00967060504740307	0.0028036411735219047	0.009231864696284585	0.041460769405569385	0.009571751198855534
5aG_NFE2	-0.016342198062732606	0.00784304899895497	-0.012732549901082668	0.00878220881086699	-0.012681732468431678	0.009313864189662189	-0.002472759552507947	0.005470206294423512	0.030370322382960932	0.007305234454916068
3bR_FOS	0.2679944477430262	0.005911970386050348	0.26855643540007645	0.00808535990328276	0.26319567924839693	0.0055988951197928445	0.25358953953278	0.006063944626255258	0.24762896817810803	0.0037354982000304578
1dP_FOS	0.05566392977337403	0.01122089975359994	0.06128938989240568	0.00969120302280374	0.05875467090499213	0.009136898843740818	0.05916740904460403	0.0077261207343914525	0.09700953260693357	0.005884111931204047
1eR_FOS	0.256632034937768	0.006008234624381285	0.2583575401578121	0.007634810776288008	0.24981623771769312	0.006510563342324144	0.242691841715785	0.0059376257341490594	0.23565984155463468	0.005127514890242002
1aP_FOS	0.20091230165270862	0.00901926873772681	0.20084267842623227	0.009821806872399912	0.19395077831310895	0.005544309142043072	0.18493644853431124	0.005668185042101709	0.17627440655958068	0.0070975064838900695
2aP_NFE2	-0.01770419964152141	0.009098667115797007	-0.01640672147448328	0.006191684895911631	-0.014801970366969506	0.01463432293705233	0.0028594466609040614	0.007656416727506802	0.031868000114207436	0.007718592053132635
3aA_FOS	0.17189088454442825	0.006276986089515816	0.1652683998618994	0.011311492619303485	0.16355188476038032	0.006355269913230449	0.15115008204819533	0.00909719454036389	0.14955690071339545	0.0076315598708043214
3aA_NFE2	-0.01419707501370348	0.007666534421412034	-0.009280233609016659	0.007169198806525726	-0.009317705925105764	0.00997135908642861	0.0036742249371077736	0.011185971266163188	0.04803728446409457	0.011295230576276632
5aP_FOS	0.03890974590514098	0.041925809412546346	0.024745482001502034	0.01615692191682428	0.026401259204047726	0.011760824802545844	0.031911544870188144	0.009566697901975037	0.07987336881958798	0.008893051628403918
1eR_ATF7	0.12428673380718373	0.01222813915405119	0.12472845541622753	0.0088415612936601	0.11222372335001835	0.007230002608382256	0.10896828961491373	0.0050319136589808055	0.12504882287184632	0.004301582662802178
2fP_FOS	0.0017055255222855747	0.01664992249981828	0.010665412953173189	0.01273290069642848	0.023855851093277324	0.005275810937462507	0.03735420456675346	0.013050876002838373	0.06794830378048981	0.006233023641129776
2eR_FOS	0.2674562760716642	0.003933504494790823	0.2692823472267748	0.007853012540756845	0.2618377574668872	0.00829231398549039	0.2541058410358107	0.005495548054852239	0.24566211216093675	0.0055717639649780545
1cP_ATF7	0.02305745670365863	0.011118800589147054	0.02287982362038023	0.0038917969025312913	0.01752574187369919	0.0044104729135921745	0.029921595740025526	0.003450577550541868	0.07524342909383377	0.008091205262129916
1bR_FOS	0.24080170984548446	0.008917854517221045	0.23982121722444288	0.007790201822211487	0.2315006420944854	0.007121830465062252	0.22242376451744583	0.007147857880550171	0.21553089415094964	0.004493514143014858
5aG_FOS	0.020208061714910738	0.01240452329554742	0.04092767883605709	0.02416268820576498	0.04336798867448322	0.00862728113024007	0.040824969930507174	0.007257348695537209	0.08400918239958227	0.0063278570323784325
2gG_FOS	0.22871499537748227	0.004218696923033636	0.23015824519276393	0.009511802819500502	0.22171265610646282	0.006630870354680116	0.211072673709921	0.005982106057862233	0.2049222840286277	0.003475574880213787
3bR_ATF7	0.13888338676581552	0.007764066190062722	0.14094217843219678	0.008634444356919986	0.12854272761851923	0.006353676057156027	0.12054184824427286	0.0032637322426775357	0.13297457590289216	0.004180274812658634
3aS_ATF7	0.003518162263801977	0.008831260432987667	0.006180223929208443	0.006821106634183448	0.009698978203755208	0.009239072993535918	0.016909107693661433	0.006609108415166365	0.05494983106732349	0.0030166711682940365
3gP_FOS	0.014135781860661846	0.02381338328256891	0.030515389172888818	0.016221719863327516	0.02780625640482435	0.010031905776198157	0.04108953618813778	0.010957443175764026	0.07685351126854698	0.0054846128486059804
2gG_ATF7	-1.0221773716464809e-4	0.005856221072012131	0.002178049841518627	0.009007481236788363	0.016629010461989696	0.012584425286734502	0.023869817793315866	0.013733249556925035	0.08005315803728773	0.008561909982262078
4cP_FOS	0.04775208226213147	0.023808542978298954	0.05043834249227834	0.013928245839246609	0.05538286354094357	0.010425757695668171	0.06731793173065516	0.008286068696671936	0.08384843772858855	0.00863214060844426
3bP_FOS	0.012118207067313477	0.01881814950225064	0.030037849084777735	0.01019469683857383	0.023637180302359444	0.007594960108949926	0.04356958142841417	0.017138620157002557	0.08068275297758867	0.009853807959807294
4cG_NFE2	-0.010372848221478949	0.013665197607251019	-0.007189033520462067	0.008462359994938218	0.0049411567782125	0.007298636589389971	0.02091977748040098	0.015688285288929182	0.06729648903116443	0.00848482000028362
3aL_FOS	0.24016848098558172	0.006487698010010846	0.2402365800799005	0.007987122352507803	0.23305792132020578	0.005548112872576869	0.22374408666876233	0.006892367702853783	0.21662745213705686	0.004753390868448975
2dR_FOS	0.022643976336924478	0.024281510353072324	0.03361599772180436	0.020139221224182713	0.03664558728289394	0.010964043985736539	0.03975972514281842	0.007031251365784352	0.08471286465086975	0.005873448695418595
3bP_ATF7	-0.010266116411851916	0.012326392324981793	-0.009230643153434243	0.008571748949932843	-0.0038337803771428705	0.014110866233821963	-0.009167633755644453	0.012378163711582521	0.03871379141395198	0.008898685753536811
1aP_ATF7	0.0120104524086196	0.010237297605347508	0.010138120649810374	0.006113596451471944	0.015185372351749929	0.005314364877812609	0.022904543951563588	0.014294411398144628	0.06965838845962267	0.009166498758955232
1dA_ATF7	0.022081615684529415	0.006116046052457928	0.021796154076997337	0.007915422259902107	0.023263230763654438	0.01232723585801073	0.03483578828054638	0.010522496523746486	0.07850055863912679	0.010136550500040477
2aP_FOS	0.010529958157021754	0.021817040737177548	0.012627594329849024	0.01793673834930012	0.019051711377639256	0.013568259954796213	0.048899174939549296	0.016847008603939312	0.07930780011986238	0.005259652604145677
2dS_FOS	0.04671685639122489	0.01940507162573568	0.0411962396061147	0.024921338266481585	0.041980201223857934	0.01021471957613522	0.04817784822327917	0.012475149972902092	0.09260623569143545	0.006561765056505643
5aG_ATF7	-0.01086901886794792	0.010441594277092424	-0.00925207921093584	0.011247932994764441	-0.010888764380305026	0.005626568441983706	0.007194499354408338	0.009502291671476482	0.037362367619213764	0.0075272134947652475
4fG_NFE2	-0.007145875278336022	0.015966443548294407	-0.004890405950229537	0.007870481730412	-0.0037950695446307943	0.01010646016381879	0.011261272074677798	0.01449227333401599	0.06488734048333274	0.009288963370707285
3dP_FOS	0.013945245979829511	0.018516844068044384	0.009417283420367902	0.008844158787150879	0.029251284804954834	0.01742324283188176	0.042851588659318186	0.01120317987766345	0.08173048087145629	0.00893675896925122
4gG_NFE2	-0.014599960327990855	0.01024316659846242	-0.00858072921273917	0.003330652285144645	-0.006223467271447149	0.009278783668937252	-5.447480078855213e-4	0.013812152933305118	0.04070526883064111	0.006412524548154829
1gR_NFE2	-0.010286707695246975	0.014931215688698311	-0.0017290086876903207	0.010295189941523224	0.004363431928879552	0.015189653179972496	0.031971523754644626	0.01266851941564149	0.08849930198242431	0.005924019227791665
4dG_FOS	0.008021222551364698	0.03123667350529041	0.016265948902335764	0.024050456319908063	0.0129659416974023	0.013552601793884293	0.030844263880926558	0.009036847602700236	0.07493948198984919	0.009012913803440633
4dG_NFE2	-0.019610861759154906	0.0068959227110844835	-0.008036615085141677	0.006923491150369783	-0.0131777563901678	0.010065953673470003	-0.002452260491945251	0.005871202636641302	0.03566823601677836	0.012259306899015823
4cG_FOS	0.23009443034472285	0.00319675156151385	0.23090665402962282	0.008298799874084616	0.22527439053248904	0.0035831817358612126	0.2115973612677417	0.006314821749755781	0.20632312990157065	0.0051952696443188385
2eR_ATF7	0.12836355871270297	0.00982375838195141	0.12316076299023367	0.009257826194642426	0.11827094037325223	0.00770852547238758	0.11024389922533702	0.007511091303472951	0.12989334362240518	0.006889435380676744
2aR_FOS	0.23177795881404023	0.003125642709991974	0.2354116704300544	0.005609816617188461	0.22999190833809446	0.00504955709668574	0.21960337552198594	0.006108278135506575	0.21129492479438094	0.006140424889559817
4cP_ATF7	-0.007711712014740835	0.008174977123382993	-0.010247543012526646	0.012133696772515596	-0.007703150632017604	0.007331838822459916	-1.8234934183996679e-4	0.003849956738779772	0.04176013130062066	0.006115258494323405
1eP_NFE2	-0.016487915385551208	0.011860662427444402	-0.013313540806539617	0.0037713632567109097	-0.009464851197602176	0.004989670154723487	-7.61340963772969e-4	0.010894367147020153	0.04258472136137995	0.011226859108191685
4aR_NFE2	-0.010567148318644382	0.00633123040505666	-0.011892295037551775	0.0077052165279256415	7.053066000089068e-4	0.019007495678844504	0.04586228733822016	0.010072615819747194	0.10041922353300999	0.007937238361732168
2aR_NFE2	-0.01995454620472477	0.007828486280742893	-0.015407210675035629	0.008348710061471339	-0.009728621644032072	0.010954202806776132	0.013575352198041853	0.005243776563124986	0.06962700913895567	0.008153858502408073
1aP_NFE2	-0.014131747197847938	0.009907908198104427	-0.015491577804243081	0.005198268715193111	-0.0020726529883107075	0.011827250657629951	0.007126178694780892	0.007920934532335968	0.05477555382350493	0.009526324307448469
4dG_ATF7	-0.011616581041895988	0.013429766122903903	-0.009422879641826528	0.0049873272548414255	-0.006565269198369264	0.009507161089119706	-0.001841887724711257	0.008678221436424622	0.043658355810526565	0.004367248228039286
1dA_FOS	0.23602511768741608	0.006627572971670482	0.2319702273454397	0.009119758703410944	0.22655806482511073	0.008935670952497147	0.213555710271125	0.007454938667753368	0.2059135520822987	0.006192292678794257
3aP_NFE2	-0.01795974001721491	0.009667248569559715	-0.017799174610636122	0.01304238107826626	-0.011417752950899904	0.008185364247826635	-0.0022806666343724554	0.01020609904917018	0.03475119048718066	0.00726378847882008
2fP_ATF7	-0.013782918018960401	0.008281450595106859	-0.01151496312287569	0.01099687876039191	-0.006593267275359426	0.01542916919978855	0.0016073835863003305	0.007008162239922548	0.04226592779019441	0.004990657770107231
4dP_FOS	-0.006477597223784777	0.010021679155040287	0.00649970937054288	0.013875710049019005	0.020738931983847003	0.014558742636048179	0.028700306624088425	0.011267730246612012	0.0774820901905141	0.014851113253517779
3gP_ATF7	-0.013938953014645964	0.008013963927581042	-0.006952122173089773	0.006633584564110756	-0.006960766054671356	0.00814262970671297	0.006012487002944272	0.0062619830894276515	0.039827960242412516	0.006676468737027741
2eL_NFE2	-0.01239845372644588	0.010449377781161453	-0.011586118850009345	0.01307910291057127	-0.01507807877488918	0.007803282932489136	0.004202292634645302	0.0047358290021469775	0.042339741496607235	0.00850668764396724
5aR_NFE2	-0.017310554330895376	0.007439061418003881	-0.013656740280997903	0.007843780178428458	-0.013975663896333179	0.009664544396365627	0.0011305248014750195	0.013169910437274801	0.03299261520419888	0.010583785257153443
3dS_NFE2	-0.01468307130313303	0.008344681380744342	-0.014949229158085461	0.006424559980378305	-0.014762929126142025	0.006715600675352551	-0.005135082680998522	0.007296254498359519	0.036250059517211594	0.007801536623180468
4fG_FOS	0.24024338401338685	0.007377613241393393	0.2418351991440353	0.008306439152037113	0.23116847643295946	0.0051991955919784075	0.2222291711047903	0.003674563260472537	0.21347458687900317	0.007341999885179835
2bP_ATF7	-0.006265610528062921	0.004966093180009096	-0.00935982438013978	0.006288099724908113	-0.012033324028576183	0.012931701947322703	-6.229605916370011e-4	0.009166405759300408	0.037740705169961065	0.010279441870392203
3aA_ATF7	0.01176836914504631	0.008535441783570252	0.012930921955665111	0.005059706226748829	0.006355776398157923	0.013839520336454308	0.02139212133626964	0.008642657596763173	0.06339960504668964	0.006760027938651402
1dP_ATF7	-0.008981558028164242	0.009456068432361197	-0.0062071850789235505	0.009151998607100906	-0.0023702792827585565	0.009581415441339681	0.002354758448598385	0.01129982029473588	0.0477144477921511	0.008516122850565962
1dS_NFE2	-0.013605463171579846	0.017146443960314898	-0.010562263117329227	0.008255522069775204	-0.00813478726351801	0.017468640119892617	0.005537706435526188	0.007713392907836823	0.046908156572080306	0.01594936961599535
4gG_FOS	0.12164179363987035	0.012740554019979792	0.11898596417726165	0.010120136554115694	0.11509946923703855	0.010072123658549788	0.10436204423625116	0.008780331211562126	0.11793525649022396	0.004386528012280532
2dR_ATF7	-0.010210295775199682	0.006208075410147095	-0.005213878212801837	0.008887793916203323	-0.007243902832745042	0.017996863426922832	-0.004403178742655851	0.0075682103774965355	0.04158827501536786	0.006196298632933032
5aP_ATF7	-0.006054048053774109	0.00838866691484868	-0.003999608901784891	0.012642603394727125	-0.001801360345848269	0.012400254362252432	0.0036782955102713302	0.0066490800307945274	0.03727893713325609	0.012855484408128656
3cL_NFE2	-0.014032948579329881	0.010241892307016926	-0.00686266503736516	0.005420422733188304	-0.007456240154773422	0.012188282803617435	0.014381278387746022	0.008593633204862314	0.06642745207781192	0.011977488555825297
3aP_ATF7	-0.008517188606796282	0.014012528693421811	-0.00553530857968361	0.00320344318015455	-0.015243518506721777	0.01234837106926647	1.6134827809858546e-4	0.009223526236400418	0.03852072228544319	0.008441978665066522
1eP_FOS	0.0508491385385153	0.011746203413807102	0.051669257943596475	0.010826000235945906	0.053022667375497844	0.01469710894181568	0.05913049273465211	0.0087718771420942	0.09274168936357591	0.005937985044937421
2eV_NFE2	-0.019439947258666667	0.0114539494690549	-0.014067234413842344	0.009817782702042489	-0.012640516333660048	0.005131721135326795	0.0023575474090024025	0.009148518698023444	0.05320711054439626	0.012342777411818152
3gV_NFE2	-0.008211480733284206	0.01012497839025289	-0.007068059393800826	0.004574942793997867	-0.006429522214099528	0.012570963577826803	0.011581730009113526	0.010602739342340886	0.07719574333354579	0.0046460494062287635
4cG_ATF7	0.07209637981698473	0.012172450329228523	0.07330429225818946	0.006336200917273325	0.07501184387055652	0.006930969598246432	0.06699299809224767	0.008292295713320139	0.09204688477586201	0.01352653506292673
3gR_FOS	0.2620162903564653	0.00703660122963697	0.26383219012728193	0.006269696358181492	0.254398320850328	0.007257835815024584	0.24667249470438385	0.006380407370501544	0.2413721357491994	0.00478550378069827
2dS_ATF7	-0.009669873079913712	0.00788970001934674	-0.0012289594678349996	0.011886704978746453	-0.006936198884963548	0.0164399514857682	0.004714860003501327	0.008783794307696553	0.0469256035379169	0.008044335311416524
4aG_NFE2	-0.021214748762437213	0.007611207849940712	-0.011466081099226397	0.005851303203645627	-0.012522212705857147	0.006151418871147344	-0.007254140124694517	0.010233516524783718	0.03770601183909517	0.0072788250202196255
4dR_NFE2	-0.015229056813222711	0.005751372207366354	-0.01399859219790981	0.009439654466602913	-0.0079289666938178	0.007065581768376105	-0.004593871687626417	0.007779621181807458	0.035297075423076814	0.008452138181716175
4aG_ATF7	0.005176187737360763	0.007048802471293687	0.0046947905911010526	0.008864505406196734	7.792002080908285e-5	0.006788454251329	0.017184642165032012	0.006587909601250211	0.04610720083799473	0.00391190625089094
2aP_ATF7	-0.014051054064225875	0.015140688978245496	-0.0046269658454811576	0.007413055616231283	-0.010655532222105146	0.008995248195589946	-8.47958811607576e-4	0.010851818522006902	0.03570365406930083	0.00777033768174984
3gR_NFE2	-0.011190298803917335	0.008108165128955796	-0.011059500618122798	0.012286620325244838	0.002278129717462478	0.006984524610315757	0.02758393240141694	0.010790970179935197	0.08255896465093993	0.009455463865463812
1bR_ATF7	0.11679978095962659	0.007169634084622765	0.11492439315543844	0.006901908241936808	0.10788398471529481	0.007123931540210978	0.10492713182903779	0.008298799122292304	0.11382185287229885	0.006867239639946922
1eL_NFE2	-0.016841789499741636	0.010696073623230645	-0.0072343532092169855	0.012737087405958282	-0.006996932359091992	0.018784067166587003	0.016734397036425794	0.010583496212558316	0.07376897090886586	0.00498246511583505
4dP_ATF7	-0.010419897580277882	0.012707478356496368	-0.005533500550403461	0.0065467933177617964	-0.013499998660250373	0.008343753089715123	0.0012672102485442023	0.007918489599471513	0.04225430189422956	0.008117393634732543
3dP_ATF7	-0.014611381293329336	0.011345421509641527	-0.01343352173948293	0.0036287419778711547	-0.008248054935700877	0.00932869580214003	-0.0012585512172469248	0.009097736820894688	0.04205900068007646	0.007578706264564726
3fV_NFE2	-0.0109812827704626	0.011124285288906077	-0.0054861922559966015	0.012507840944056464	0.0012691096724007128	0.014229202496212817	0.03478883130184182	0.006660772671421799	0.08687267286247122	0.008003295547074763
2bR_NFE2	-0.009946386454516025	0.013053478033168258	-0.0016165426207393177	0.009263298711722302	-0.004555173628746565	0.012654360732493434	0.02564375966826069	0.012122371916598375	0.0815368085361085	0.006630610003812158
3gL_NFE2	-0.012791728773214894	0.011687051734286778	-0.015350614389205229	0.0029047759300421926	-0.006405902409294382	0.017759375609268768	0.01572027664422082	0.009401787344753419	0.07519087764279665	0.006235191005277772
3aP_FOS	0.01631349241910886	0.028319817715974045	0.006608126138524761	0.013571380984754033	0.031479915357178756	0.00701087558478598	0.040860793393326676	0.013522100537583797	0.07298247487431841	0.008735732042459294
1fR_NFE2	-0.003298475531155909	0.00842285896257988	-0.012370918195432547	0.0047249763605774	-0.006476074086489278	0.00857547170945471	0.010116033611818821	0.009233589742928193	0.05998025993184729	0.011872920056350957
1bP_FOS	0.17253117803726115	0.006972940112514642	0.1771209297286001	0.012170695135136913	0.1667672114571982	0.0066289186753232315	0.15228301343187323	0.007726465968224017	0.14948706001512244	0.007076078852828114
2aA_NFE2	-0.012905928348004593	0.008798597976492592	-0.009666662303130529	0.007748371540721693	-0.01150127492128233	0.015181729842701388	0.020392618713318815	0.01679542727036382	0.06143581683296885	0.010142345560013599
5bP_NFE2	-0.014983317588408037	0.0077430067958141995	-0.010967582114558958	0.00736884109104555	-0.021483243203166906	0.011215658797739118	-0.00489079605323792	0.008529041963141762	0.02774426358842406	0.011218824803834819
3gV_FOS	0.2437468287147083	0.003365480585964427	0.24507853900450977	0.006862110747937193	0.24026294653686453	0.007183749243974711	0.23160993417131032	0.004981763498112063	0.22121862201258655	0.004977712419962297
1aS_FOS	0.20845637144101606	0.008172635415212692	0.20825853949461567	0.01050767134701837	0.20160464725534694	0.006954845678238207	0.19167773931210744	0.007270737448984972	0.18585569992821485	0.004035849052321813
4aR_ATF7	0.15361259984890663	0.006765370793653846	0.15183881476238822	0.006870207725349326	0.14369503555162755	0.007089472143985394	0.13741322183479554	0.005746977175962112	0.14583220526142932	0.004424763153620523
1eL_ATF7	0.13099028369173077	0.008527736245178517	0.12567214703991156	0.008754354236609158	0.1199307357888836	0.009022724903097419	0.11085519439643242	0.008976029222457266	0.1253815317522486	0.0033850411598569507
5bP_FOS	0.002372535351698131	0.02180644527560324	0.018147390676202763	0.015669112205219674	0.019755955271918223	0.010571424114460668	0.03442441938237236	0.012484604324809457	0.07694311382092062	0.00831567736291159
5aR_FOS	0.0019410155288827858	0.017876655856140497	0.030972162759913217	0.027632381085706835	0.039236217875879865	0.019734689909939353	0.0389524578837005	0.012299133864504604	0.08186792095238699	0.006811091737997384
4dR_FOS	0.03838832583066914	0.04818243747499727	0.023528278425159352	0.020154256816967062	0.04553931283625874	0.018089897758941	0.03690476225403077	0.009752284849639128	0.07648489318033855	0.007602218400329704
1eP_ATF7	-0.01267167967082061	0.008448545770164437	-0.0030476618694639094	0.010157077772733544	-0.0029073436914320598	0.005518798836497063	0.0050747903488812685	0.011918322824670343	0.046621179945592076	0.008905017562328602
1fP_NFE2	-0.01902521959154064	0.017895648877137793	-0.009455168019807801	0.005921510215088226	-0.014950711144365586	0.00981965654433054	0.0019402595685100324	0.009361522411694584	0.0339663514728972	0.005184159822544162
4aG_FOS	0.08130786937141321	0.01969230352798101	0.08452574842697774	0.011610688763872975	0.07031924104189864	0.012621083426297516	0.0745387312098976	0.014168303413569434	0.09948012262125905	0.00896120631369956
1cS_NFE2	-0.015325727429119715	0.007176850887502676	-0.005160712977583317	0.009922108654783296	0.014561242893600789	0.020812366366039045	0.03757173574400282	0.011704059431076518	0.07932464401814968	0.011135910260320757
1eL_FOS	0.25247630326861936	0.005352736309598843	0.25324031595950813	0.006420234682740241	0.24957590634910168	0.005110550041998153	0.237644266032797	0.006101590748793086	0.23031209512740253	0.003610346484017617
1aS_NFE2	-0.013973811425371713	0.00860010320908826	-0.018047234453947437	0.003098875122820411	-0.007468863172409952	0.01143426409296625	0.012558001499761644	0.01287344908584594	0.05743626011897038	0.012517531979908361
2gR_NFE2	-0.012316880317798299	0.009999542784404758	-0.00511191200749273	0.012233174643599912	-0.010231746132474193	0.00857848933480913	0.017071145591368405	0.01380526980301567	0.05968741236864336	0.0070016688143302915
3fP_FOS	0.01634095812791032	0.03387983909845997	0.00761584095221609	0.02070224086646094	0.024228806491484664	0.014606628824121915	0.031759595852064025	0.008634630488313975	0.07573390695496403	0.010876464499317381
1fR_ATF7	0.07531110824373546	0.0081669364504015	0.07133734604583371	0.008145353411372725	0.06841637049110874	0.008298062795235784	0.06176797596944723	0.006053442013261779	0.09123297035001582	0.007664535201125184
2cR_NFE2	0.0015125826997729368	0.026574083641861954	-0.008683500388930253	0.007382664378828993	0.003586560606316318	0.009598249648260058	0.020836724808285273	0.010456081435768766	0.07590225868614513	0.008295104435331898
4fG_ATF7	0.07483278858913756	0.013229392562939491	0.07417493600298007	0.010431582869107274	0.07082749473803437	0.009342876184443063	0.06656574490060392	0.005647558406068929	0.0942523434242086	0.00904632312365284
2eV_FOS	0.17951677275832464	0.010032589010934427	0.17887726844847035	0.007674628281179086	0.17390191621295492	0.007140986684899548	0.1647598705894528	0.008102544455207304	0.15954120641512126	0.008376124892785738
3aW_NFE2	-0.016070539525215435	0.011156406881868263	-0.01742031801450472	0.008855620990308538	-0.009963252415419418	0.006961093089070851	-5.538971106795908e-4	0.012575086665158441	0.03975547302624473	0.004034535249535796
1eA_NFE2	0.018806000212108705	0.01601632323572144	0.003090865932012002	0.006805256206026966	0.020239466173192232	0.016460478600150468	0.04864909494790083	0.010827709051529596	0.11033528949362863	0.014302704513829248
4aR_FOS	0.27467897739342656	0.00609647102462757	0.2748877547148277	0.005229814233968083	0.2686763206538697	0.0062794369390740045	0.2589590589110252	0.006338768554597036	0.25144484961726626	0.005741264142756119
4cR_NFE2	-0.012049977269899877	0.010753542511062064	-0.0020329133373123984	0.011927960274647167	-2.426596770776549e-4	0.015210569021000929	0.024632727007214868	0.011859947885324839	0.07744728377309192	0.008305048944641746
3fA_NFE2	-0.005905103243083133	0.01806735148750238	-0.0024477764950550478	0.010109638383061496	0.006335181283299232	0.017881542989015432	0.02848028664117969	0.012322423121582979	0.09491277903830866	0.007112660231569377
1fL_NFE2	-0.013034732377990063	0.014572141387498261	-0.01054538677549051	0.014609177304907347	-0.006252297518825642	0.020164970806063342	0.01823585682739262	0.007272441320174752	0.0688101175926326	0.004966801102899599
3aT_NFE2	-0.0162842213794787	0.014077891764940129	-0.015333549998126732	0.012041843028518556	0.008270899507720194	0.019847795862654678	0.016796474276229528	0.012231347530030202	0.069397955304463	0.006804210084238822
1gR_FOS	0.2731053832441464	0.003085308464381316	0.27445054524564333	0.008577372916707696	0.26859414503378687	0.0076107810033638245	0.2596883519437283	0.005952867053439442	0.2509954744815058	0.006726837180240539
3gL_ATF7	0.1119253827091984	0.010462631215918134	0.11120098544552083	0.009531409837657344	0.1047715828924185	0.012135342333151696	0.09764371454605622	0.0034675754025830603	0.11518247471915793	0.006598947671444137
3aV_NFE2	0.0031578158940950207	0.019998219826566098	-0.006182939120768858	0.011300044667984977	0.008074222485897311	0.013018493189607103	0.03637114910717525	0.0187610562407193	0.10302007496081048	0.005032240408222321
1bP_NFE2	-0.015787730563111647	0.0053978027481326706	-0.017856148253708227	0.010596671576116755	-0.0108561851563169	0.007900919071591794	0.006669315696097803	0.008347315575634643	0.05204659474167138	0.009003055145546774
2cR_FOS	0.24681730096849974	0.004548276164582914	0.249318639361584	0.006630579506854643	0.24097132469528093	0.00476624664368366	0.2305588967155517	0.004691304222981057	0.2243122731138275	0.004338012875352513
4fR_NFE2	-0.012601204659435988	0.010111116938890864	-0.016131779542024376	0.012967427323461919	-0.007107911150942926	0.005179045022395715	0.01225756487121853	0.014107351225986432	0.06588342571009705	0.007141140569701184
4aP_NFE2	-0.018029468713518723	0.007806852504761503	-0.012934735669927153	0.008759450332840805	-0.015623724121330724	0.01584727293691498	-0.004823827233711918	0.007641244899937749	0.031365963311116886	0.006106219122612834
2eL_FOS	0.1538863476701816	0.011582432514686027	0.15616482730952078	0.01106150857382883	0.1448527807065246	0.008820457853567415	0.1348384828906569	0.004978899650689344	0.13937559322845666	0.010295070212978596
2aR_ATF7	-0.015187223975485078	0.018545636894291305	-9.511669049638527e-4	0.007234600425065247	0.006887935535805581	0.01192534464248551	0.02365144783870369	0.0067648797633820534	0.07496800813796986	0.014984825069163352
3cL_FOS	0.2277681078422273	0.003743116942487689	0.22807770864276816	0.00868067218046173	0.2199743578054902	0.007003805481013518	0.21073999361163254	0.005775817324912581	0.20112770772522465	0.006744810307606815
4gP_NFE2	-0.014962308291616346	0.013878409887777641	-0.014192576046800163	0.010349505693990605	-0.008731242330152262	0.007107936602814628	0.0024004413557469103	0.010679216493015134	0.037794721080808016	0.01040172932655495
4gG_ATF7	-9.380183904015461e-5	0.013727046426557763	-0.007052420894461321	0.009602017030373472	-0.005293802428958397	0.010374654845602715	0.012025236942059364	0.011553974085417753	0.05428040444604495	0.004688030603704638
2bR_FOS	0.2578355748917459	0.005019388074807967	0.2632884769717768	0.007691216679828496	0.2552438413001634	0.006368981137888596	0.24444522297429988	0.007401780194049373	0.2371199327987043	0.004768646169449443
5aR_ATF7	0.028127184948969708	0.007921679735633859	0.02591917141170288	0.005937823801041663	0.02696002071119613	0.006202355915846871	0.026669484477438603	0.006431411220676427	0.053250713169806986	0.008172964012889073
1dS_FOS	0.16911894445512818	0.014725539691688314	0.168078705116815	0.010329328675483402	0.16223345919759846	0.005708150857445295	0.14947908192245868	0.009872183402574885	0.15115132342365556	0.00433993246368763
1fR_FOS	0.2160714763873608	0.003076807131597876	0.2185216913350445	0.00644488774773014	0.21040173337777854	0.00481819412275373	0.198633101666442	0.005654016861884856	0.1930678912275376	0.0044119227666524164
3dS_ATF7	-0.0025787935491839234	0.006820849563313702	-0.010058446324498456	0.00823688007493383	-0.005346802805880051	0.01531878465535255	-0.0015462766176744004	0.007710405037149467	0.042116251274143354	0.005880839018973168
2gR_FOS	0.2187868008437794	0.00583719333928851	0.214342043082833	0.007842717598186196	0.20878006083493267	0.007256286681664702	0.19682011121231016	0.00587712811773288	0.18928614811621566	0.004441722958374952
3eR_NFE2	-0.013616762052345611	0.008341220268278474	-8.199335896929168e-4	0.0059608781728515475	0.0064149759146736535	0.019399267453562873	0.033426799314846545	0.006928366392150201	0.0935465967945091	0.00977971272343981
1aS_ATF7	0.04394589326792301	0.004867706868954689	0.04150303007501173	0.009416250890137588	0.03665433139495528	0.010066284748336386	0.03647346739176519	0.010170105609819043	0.0790581369410187	0.004511703752497734
2eL_ATF7	0.09024665571895864	0.00974996486790165	0.08828610978477018	0.008580820343579534	0.07470228432742661	0.010502977296970183	0.0747203154236298	0.005849944460254623	0.08519505009079464	0.00793949831161315
4gP_FOS	0.03616456960178883	0.030233109229314308	0.03461424497683033	0.02730154431538745	0.06124800042693624	0.020158921760464445	0.05690078166624648	0.0301168807971852	0.07914977075051524	0.005525284940610438
2fR_NFE2	-0.01657070910932144	0.01574878781889	-0.0048788219006413785	0.006731808074665262	-0.004807223320173117	0.018165430236907865	0.027938239811564496	0.009022058687469334	0.08149155901157033	0.00511348980645684
1dW_NFE2	-0.010584982880257617	0.007946259693425061	-0.009801789354136805	0.005962864299765391	-0.016376708448847966	0.020630155654847975	0.009340000735208968	0.008738650822891469	0.050531899113099556	0.00688723885701514
1eA_FOS	0.2991448286608189	0.00406407502596605	0.2984174420245045	0.0067779976169156245	0.2946881207982887	0.007117031697673919	0.28501092126229854	0.006406936624187267	0.2796366017254185	0.006254548767642308
2gR_ATF7	0.10988859674697538	0.013864510565953822	0.10842501569857789	0.009057873115016936	0.1046595501595373	0.01274121573211547	0.09533649606642389	0.004863761936599657	0.10112620546555257	0.006442630757759473
4cR_FOS	0.2543765739301659	0.005003958517324848	0.252900253057577	0.00753938524070883	0.24862665597358685	0.006763651842709692	0.2387194618223338	0.008482294685011259	0.23074843602168005	0.0064121980545800645
3fP_NFE2	-0.01250405305871494	0.00887617303693499	-0.013453234677168866	0.011000438189853964	-0.0143765555384034	0.010282470482110366	-0.004127392973230496	0.007809619395724584	0.03681727712492275	0.0056662267632082855
2aA_FOS	0.22464273779941	0.006439117100023293	0.22572263850630314	0.007779443893232538	0.21867051925521996	0.005449037761167994	0.2060952130445787	0.004870899781360454	0.20023567875469628	0.0067396152779738506
3aV_FOS	0.2783196033474866	0.00344395720104506	0.28021049916477114	0.007499627178980295	0.27394542848607706	0.006051116601026155	0.2675571275450863	0.005151277049313781	0.2583806432083862	0.004824308145801573
2aA_ATF7	-0.013802377436196358	0.006132080268855267	0.0017253253005824157	0.007205133203542901	0.0018152833283424674	0.019969703706206827	0.024694763740834246	0.012449112773236124	0.07781547092978963	0.00640151953932101
4cR_ATF7	0.11401451080681686	0.007993974386436488	0.11562797174470492	0.008834273071687708	0.1068874584660944	0.011603419264959352	0.10072773703621213	0.008726934576427639	0.11580533931758477	0.0040788267443129834
3fV_FOS	0.2679455659294421	0.005712636894155622	0.267933012738341	0.005676473558616835	0.2617244904717056	0.005576656564653503	0.25121509570746725	0.0051354239520468746	0.24597550007802566	0.005878626408414055
3aT_FOS	0.24058394444190165	0.008162475477559722	0.23746202200058025	0.0054258967640267615	0.2312401002492901	0.006630982088345841	0.22460907462079693	0.005757536832632944	0.21620350014825263	0.004200795096057639
2dA_NFE2	-0.018761451232153843	0.014448294650289467	-0.0181734187935973	0.004311157889207419	-0.012831507079241722	0.024940893519161924	-0.011208575939176837	0.01367193807626472	0.04126802633091398	0.010192251215350534
3bL_NFE2	-0.013310049857926515	0.006333720815835798	-0.006498396003189103	0.007385200008231859	0.003972373508245936	0.012563347780884415	0.02031160706355448	0.014171602165415862	0.0763018881570881	0.011904390443597495
2eS_NFE2	-0.012429319208391975	0.01560373343675211	-0.017627104049656672	0.01688517380229951	-0.006070866836706171	0.02096589900165076	0.003486836438748892	0.006425528902785223	0.05344383801966173	0.006701300645088158
3aW_FOS	0.060374594466940025	0.03390567879288462	0.05184965726379632	0.024563447432227447	0.06244254665080778	0.00723282039262913	0.07174040155596516	0.01609245035267437	0.09284468496267506	0.010891901375963022
3bT_NFE2	-0.01788960149875621	0.011538943647203238	-0.0035869832627559036	0.009395902685532035	-0.001693435899491709	0.025758777317513477	0.01422857406488634	0.009318537744195967	0.07869121583351045	0.013936037993962579
4gP_ATF7	-0.0024613342088948015	0.005392854024485081	-0.010190806749873067	0.007914447224970748	-0.011336397608698357	0.017234943550645244	-0.010773897600282504	0.015077314769839817	0.05187465481790367	0.0074225070159596755
4aP_FOS	0.02076381929870265	0.01719076824425753	0.01016751411877174	0.027410055356975927	0.024473357729107553	0.0287984896607099	0.042493713430412514	0.012863918224561469	0.07450155832287299	0.005991988167082793
2dN_FOS	0.02257565774246855	0.02416687289510331	0.02193927702819034	0.02589266131346292	0.03577620134830225	0.019209954704153202	0.04387149334236622	0.009188058436406606	0.08097352935680846	0.007468101698378261
3dS_FOS	0.026972756699873212	0.02823317169877611	0.03327342843374591	0.019015160052600573	0.03396151920844606	0.010481737464625595	0.04422472058312628	0.018359894647628234	0.08259794569546008	0.008960599831555057
4eP_NFE2	-0.013807047118150523	0.011716297765253177	-0.007210605364809291	0.010034646308223077	-0.02124618119226889	0.010579649231598499	-0.012687265240695194	0.011146873910631232	0.033851505754727854	0.015500302019292431
1bP_ATF7	0.009437307435705602	0.007240359645008233	0.010380922663913255	0.007712221127082957	0.008845789204469039	0.014336364903474532	0.01635261267405171	0.00765610842357642	0.0666052036816513	0.010374521856948097
4dR_ATF7	-0.005680121841037347	0.023302239703680564	-0.008261965531390835	0.015860166341770385	5.367081755814584e-5	0.016652347891451848	9.421666814474027e-4	0.006379145076459125	0.04496525848131665	0.007162854386888579
3cP_FOS	0.03224764929958175	0.03784131294992471	0.01888587436789449	0.012069125700429709	0.01980693765709994	0.010507487586351219	0.04195790289718725	0.010543763933753088	0.07890688400620537	0.004049193563535425
2cR_ATF7	0.11957360898768521	0.008843239296424332	0.1131444688916965	0.002211371594068569	0.11282139706123184	0.01096600151689556	0.10206471336236836	0.004036833059388093	0.1203000030442004	0.008254113133042239
3eR_FOS	0.27113553073043417	0.00595424204889894	0.2703910505978681	0.00860375511356881	0.2654463942620802	0.0059188594885983175	0.25428124054573265	0.006309500896314575	0.25126019873864636	0.004520957648683718
2cA_FOS	0.26064420551144146	0.0058935311887197035	0.2594899019056765	0.00907416322139008	0.2556549424393037	0.006128861168103513	0.2443946923239079	0.0052216687994573975	0.23470748542913855	0.0048046060669086205
3gV_ATF7	0.10125539036281281	0.012175150624283235	0.09693901275781924	0.008813202212599779	0.08866574944460516	0.01215924801690817	0.08511706491118294	0.008830716451677944	0.10861087827610644	0.006657671895057285
4dV_NFE2	-0.013040132923846356	0.011569488166286942	-0.0036055209217062	0.007933470024765302	-0.009074332735168451	0.00867210422723792	0.00644475712518989	0.014908655451566579	0.04654702582113092	0.006062126551370627
1eA_ATF7	0.13322181053757085	0.016519987536865406	0.1300585515737755	0.012158328147843728	0.12359929202158951	0.004280233219480217	0.11699166891613366	0.006374010316337474	0.13948962151022834	0.007213139545867219
4cL_NFE2	-0.015287998805649388	0.014164270509185858	-0.009100799554159503	0.017143153213766166	0.006955066399630886	0.02604492575574972	0.02315908655939511	0.014536628601636745	0.08399550443475927	0.012996545054849673
3bT_ATF7	0.14078305195634988	0.013457113933898463	0.13861081768475825	0.006619383921070142	0.1281500676720401	0.007339728785793448	0.12310463801050335	0.0056793409287770645	0.12740251622041326	0.006653023197385923
1dS_ATF7	-0.005165186552480306	0.010289987205235003	0.003650409040295922	0.01279369576706521	-0.00607784996202023	0.00924272241649816	0.0069552137465749625	0.010519405708753173	0.058609591088200845	0.0041783558533067255
3bW_NFE2	-0.016965751019618995	0.0059411224978078575	-0.01701084846977286	0.009361134159634878	-0.012410621424067046	0.009426774947756355	0.020885457942706073	0.01706335492151924	0.06210887933733204	0.01424317370848034
2dV_NFE2	-0.008913473943010827	0.01385097067420938	-0.015282444942181946	0.008102925456948915	-0.011717386889125353	0.012249620189040104	-4.921366343668753e-4	0.006939317053643587	0.034486648932565735	0.008236992840809435
3eV_NFE2	-0.01196071005204188	0.010611221073599606	-0.006611023540831596	0.009793463311502108	-0.007109108357077489	0.006609331113342477	0.016972210741154167	0.013153594902705347	0.06165359301007884	0.003196504471320924
1cS_FOS	0.2655164689967456	0.007216996550788061	0.270896255305132	0.006788596159417051	0.2652560584811898	0.006834391882452647	0.2554770901780956	0.009290056104609078	0.24789305452292648	0.004760432804847584
1eV_NFE2	-0.007723137586561528	0.010673094436409349	-0.008355619511377381	0.014737881823926475	-2.2920691973050156e-4	0.009383763648591843	0.03404616830181124	0.016306492860928896	0.06748956684846785	0.010097166087970968
2cS_NFE2	-0.011990843940793456	0.005323900422723014	-0.008590515885093705	0.011257770353695518	-0.006485827907721309	0.014141371135371448	0.007380406663270367	0.008363400345512462	0.062406487761358924	0.017103271001474653
1cA_NFE2	-0.0031533639863422632	0.005826488820085152	-0.0023994237566278016	0.019286320658593537	0.012200817152188178	0.012542779566439996	0.03586072731370813	0.010447962761670695	0.10916668120286903	0.00271136307401306
3aV_ATF7	0.003936672920470882	0.005256019763702875	0.013175440907793674	0.014036658596019602	0.022249092865684696	0.015139375496172601	0.0692012649765045	0.011933291105542877	0.11315511100600806	0.01497554000178234
2fR_FOS	0.24876830486858037	0.0034598855053164816	0.24958454587321768	0.007302440794582996	0.2422954260213381	0.00475590885845384	0.23185816236800366	0.004053127681060664	0.22579085885415523	0.003954772970279542
2dV_ATF7	-0.007750505301470695	0.007980552603703953	3.8615804694698254e-4	0.007479177974857411	-0.0021848837488332696	0.0177435784533052	0.007696372274296503	0.01939479482561415	0.0471857762253001	0.008976430279520836
5bP_ATF7	-0.007772766555769801	0.01797665597270168	-0.005470594350323177	0.009552601920715298	-0.007024686612843402	0.007901399290667067	0.00377533698901709	0.008914896707430016	0.044509201188864415	0.0065385261618940175
1eS_NFE2	-0.009709862097485476	0.01201699914002218	-0.009317994331700939	0.005461260735873492	0.004032976767111116	0.014639783898835199	0.03132746605415378	0.01404596390761547	0.08036472866590363	0.014461851206323942
5bG_NFE2	-0.01198832498506294	0.007988718090932838	-0.01083352705908834	0.010035566516829738	-0.003529147085693373	0.0065922132538878435	0.01980318227329437	0.015020747456566235	0.06432331996037063	0.003309777755845782
1bS_FOS	0.237556700930661	0.005935575054441848	0.23703820104147477	0.010217895527493356	0.2323006922373942	0.006569370796719883	0.22128642606012588	0.008762682002502088	0.21221898070069145	0.006884984617550745
2dN_NFE2	-0.016977728215637578	0.0147612656524489	-0.014761424523074914	0.005801832426152448	-0.018143351450983707	0.01421160498681386	-0.007173661362527557	0.0107004704606776	0.03370180643584875	0.011945610817089431
2eS_FOS	0.1912401716409584	0.009209290317866728	0.1929929112404537	0.00989098155341291	0.1853828073481233	0.0073408148804833635	0.16980233098085645	0.00648413485623355	0.16506033475916881	0.005531779144007581
3cP_NFE2	-0.017099653432649364	0.01094019031260306	-0.007137453310060361	0.010239857486955842	-0.011159918366237405	0.010310677521036446	-0.007445456220021177	0.010387409938887492	0.035469497158039674	0.011153059231289945
3bV_NFE2	-0.016550245015659465	0.010113509725799556	-0.009963841173362655	0.0068853487976723885	-0.007801609779904231	0.014470353164780628	0.02383282064348621	0.017986906994198706	0.061698755871171795	0.008237279284177158
1fL_FOS	0.23706014133218975	0.0031035086869577676	0.23820717327546242	0.007073179128881018	0.23173275625196135	0.006927530690474916	0.22203135270333493	0.009320957115798915	0.21243710546115413	0.006431723645031698
2cL_NFE2	-0.005636598444801656	0.0071994171542126804	-0.010403153646386835	0.010978666974774178	0.010817761562323629	0.01154585402711759	0.021138948054803597	0.009932828436708573	0.08404460908103616	0.00973394349404778
5bG_ATF7	0.05589339316697343	0.01586150808366254	0.04817434133789892	0.00918433316857836	0.04520317390183908	0.010565191641605671	0.04307592552619921	0.009443353850603232	0.08777021273415345	0.007042925270957698
3cL_ATF7	0.08925866069404317	0.013083739411750684	0.08263617113015462	0.009823114191374747	0.07502835836501516	0.010762553654890141	0.07276806551330972	0.005638944196766257	0.09465407954535099	0.009752313125744635
1bS_NFE2	-0.013509269598992847	0.009178094385858426	-0.010209146629892835	0.011069815819544613	-0.017547771130058027	0.017186331340226586	0.017246536352416422	0.012516065820897178	0.06632310151889563	0.01567078303022675
2dH_NFE2	-0.01621928462613146	0.011590383179179115	-0.009913310658708607	0.006026952157793016	-0.012935829462850873	0.011503722960000387	-0.0061407479275233465	0.01429401735185357	0.03820978494413822	0.011706805127242297
3eR_ATF7	0.13722131609986876	0.007172135111529183	0.13440216660854604	0.008861437640611237	0.12637937566414081	0.008164374004869338	0.12190757542411568	0.005674688372917454	0.1369853414852609	0.007072077948996247
3gL_FOS	0.24175228597967588	0.0066146761048183605	0.24038145081625684	0.008126792087580785	0.2339494485313673	0.004237601772323898	0.22570079655482422	0.0052075880282686235	0.21755899246091692	0.006207654844790774
3fL_NFE2	-0.018317835557313505	0.015186776542224478	-0.010065086233678565	0.009922089131424757	-0.001030203989201227	0.005982238529759637	0.018628453694463292	0.010431501948161838	0.06960934372995689	0.008856273956868301
3aT_ATF7	0.015936146766098416	0.012371119624806769	0.0023272727885805386	0.009412864172130298	0.002138304350191997	0.012836005668955543	0.04354817583035737	0.008732146226157218	0.07896048264540644	0.009410664186142502
3bL_FOS	0.24828021735710817	0.006225404846657523	0.2492029179131191	0.008088665533644065	0.24311114133004938	0.007347572521019641	0.23555750502361564	0.005403051517562352	0.22657777410427626	0.0048386476187863995
3fV_ATF7	0.12993059874692425	0.00809137955327001	0.13138543478419712	0.008109412321313687	0.12295416280232434	0.009238246430778476	0.11805531967459845	0.0066429510115268405	0.13271029071995136	0.008551579288203952
1bS_ATF7	0.10088154530304536	0.01231300105370772	0.0991381501221244	0.0067702075101077576	0.08768749920531833	0.01281376658077024	0.08553480017427247	0.002338229802730209	0.1056193502245326	0.00883472056442935
4dV_FOS	0.1473110156369504	0.011807104930066181	0.14449906487454794	0.008100190220590192	0.13724795808564627	0.013990886400363342	0.12399900548760806	0.006160228108704055	0.13116505176467316	0.0023930882331644966
1bT_NFE2	-0.014182849557063747	0.0055532079038107425	-0.011662157519643702	0.013612227928331078	-0.006873269384682291	0.018361409004317708	0.028584894487008537	0.01569243385905675	0.06904223260923187	0.017525801898685255
2cA_NFE2	-0.015279148674491249	0.010424258788887614	-0.006953987499268477	0.00772520175620276	0.0036928720716195972	0.008223404184468201	0.021392237427778082	0.008646607181662953	0.08182971557463664	0.009130137510770636
4aL_NFE2	0.05859775359017918	0.01370402880373792	0.053920895593057	0.009958363818471146	0.046296203452985074	0.00561120067698308	0.045238624428629554	0.009259176489928552	0.0800375463149171	0.00913389452259536
1cA_FOS	0.28722428034720465	0.005888854489298283	0.2911871809345614	0.008700654206271302	0.28563809364561066	0.007745092367841448	0.27756643639360334	0.005828133609267727	0.26948922477354015	0.006006443401361092
4fR_FOS	0.22591883155920184	0.0060581690626960874	0.2238013627327678	0.006978654213086387	0.21806318201090155	0.00387544724615417	0.20901782171994263	0.003629515708481602	0.20107389766812966	0.0044885656743398755
2eV_ATF7	0.0859500609145246	0.013756033604349014	0.08367830285050176	0.009079393265595575	0.0804913451794856	0.011194236179713322	0.0711564723444437	0.008937730222868815	0.08607791286041988	0.004540193437118134
2cS_FOS	0.2371043409970185	0.006016982474195378	0.23440321673357695	0.004523938965983992	0.23063108875241733	0.006595897372602369	0.21887203679535266	0.007237344618041972	0.21067209380121957	0.007416515766823828
2fR_ATF7	0.11198782843461443	0.013868277762365417	0.11759553108095387	0.011137786204634192	0.10242272764358767	0.008221054002754061	0.10168222023615855	0.010265048265196254	0.11705503671367924	0.005904988679086402
3bT_FOS	0.2617956034179032	0.00703956444308779	0.26079932314480453	0.006415554143476761	0.25444977540097463	0.007862544336305807	0.24458568777713452	0.008049620406901879	0.2385853246499314	0.00619089160191565
3gR_ATF7	0.06721382343103033	0.01741982784376677	0.07185318221426239	0.009908523378457832	0.06347101550771467	0.01033316339596716	0.07172472573642893	0.0027296078180465305	0.10900151095832865	0.005455865136555473
2dT_NFE2	-0.012081192852736969	0.013423589718694827	-0.018105400879598423	0.013496661973040676	-0.016748035063473117	0.014526814378639001	-0.0056758388755500395	0.010609008022118286	0.04149680657800259	0.009600164156332297
3fP_ATF7	-0.01380960980620829	0.0072313963944115565	-0.00968798463787645	0.010067996084427858	-0.010331838670437517	0.005782611549642031	-9.883759968422662e-4	0.015855143870902654	0.0408983915749405	0.011267621999563052
2bL_NFE2	-0.015248278294713237	0.011077025476471753	-0.012535140142278512	0.004602533373429832	0.0017643782401986856	0.014907547629314628	0.02247340818952394	0.01240040993421342	0.07336880747950011	0.009936526720572865
3bW_FOS	0.22308430877795707	0.005150625961083977	0.2240003535681866	0.008949462579924822	0.2183870045280709	0.005758217357468838	0.2046388483896473	0.004049848951424509	0.19623818510845337	0.005096916673135771
1eW_NFE2	-0.008837162849769774	0.009793081477157425	-0.009168145107968187	0.006444767619093146	-0.012261648809274142	0.011032889810301318	0.014359115926650654	0.016039879667744228	0.059064036210472584	0.009095260483481221
2cW_NFE2	-0.010012605446606737	0.005689774771033266	-0.008310058003147242	0.007241966767365896	-0.0029445216010425515	0.01131097488794626	0.013759632377479559	0.008624735254314455	0.06531887270237645	0.010563094488823636
4aS_NFE2	-0.014712577013547733	0.012530029400679902	-0.009796191733905859	0.01050634444144399	-0.010631795218781584	0.01592687487728396	-6.23134510847244e-4	0.009063856916335227	0.039802568268842806	0.015173267246463647
1gR_ATF7	0.13669321908322976	0.012879108531933265	0.1332978922374449	0.0084866684465574	0.13390361968719064	0.006461239394375039	0.12249955501332463	0.0039008787546338888	0.13370578994074192	0.0032199950046840056
1fL_ATF7	0.08908110140132074	0.011552405876266748	0.0859340424095501	0.008821167312651661	0.08394411509500624	0.006602622248676492	0.08495847415454802	0.00465136601152745	0.09610892410986689	0.00467272694751705
1aA_NFE2	-0.016284466611990955	0.014567911080836557	-0.010474730496935442	0.009334301162103377	-0.011486460471615207	0.009240538523903004	0.020207099449712874	0.018453088192691952	0.07190320153810861	0.004907149141337972
4eG_NFE2	-0.011815365123555896	0.015135360124857587	-0.009148838795342062	0.009270286026827284	-0.012781155645259364	0.004718046866923674	-0.00835773012922268	0.011397379998442472	0.0448642317114073	0.011698323892561742
2cW_FOS	0.2323456113524772	0.004461561687972036	0.23309938526032284	0.010730680602612858	0.22464964735715914	0.008131984180601555	0.21468956167260658	0.007265887043398732	0.21030916681283718	0.0045042961918397954
4fL_NFE2	-0.018578662148353194	0.010234751896192006	-0.011040871705945305	0.009123913761846956	-0.007248714857989567	0.013028371964051468	0.019576203118688726	0.009812203728647407	0.05638303601758812	0.012476806951562608
1cS_ATF7	0.1510208420679226	0.014861373698891631	0.15186086678840183	0.008418855148769343	0.1414111957970686	0.007799328003978033	0.12971331507942363	0.005967234713728372	0.1387849899514441	0.006882762429197263
1fP_ATF7	-0.006550340002079602	0.008648553842893458	-0.007920054287875249	0.0055505132101529775	-0.005961284154403768	0.013652698980322963	0.00645036304538413	0.011885983037548864	0.04338102426836724	0.004817070848207707
4fP_NFE2	-0.014214246468800035	0.012542170624127463	-0.010391704124819268	0.007718230746011206	-0.01607123857341507	0.015782915438920703	9.023114961711351e-4	0.005272036945076974	0.03725435171457851	0.009698566190208596
3dT_NFE2	-0.013624200597196425	0.006577849281240525	-0.01908256840443951	0.012431044479972977	-0.016797008103269964	0.020071966300409826	0.00604343724814382	0.013428078112791534	0.032915649708394897	0.010234870896190284
1dW_FOS	0.18914800164650122	0.009165760474454512	0.18896738818830902	0.011037394165556913	0.18288451449301144	0.00938153032574632	0.17066665226713937	0.006231317191623927	0.1673682995383529	0.004791095959289564
2fW_NFE2	-0.02159044017025494	0.008606334697737823	-0.016826098443307642	0.012853123766280752	-0.0033523016611254315	0.016429644865877373	0.013168292764175499	0.012691478753304753	0.05755740509277272	0.01326949287913641
2cS_ATF7	0.10450055648735967	0.007907948700963457	0.105217422014272	0.00581318102295004	0.09740412925314951	0.0085016137688353	0.09159456409382671	0.014153894590301443	0.10869810964370391	0.010470932084787265
4cV_NFE2	-0.009704783855589367	0.006448274067046052	-0.006401797882135675	0.00675669361533027	-0.004990608076944926	0.01211442235915249	0.017231118964264616	0.007923309951583064	0.0738460348375891	0.006327292840833993
1bV_NFE2	-0.01788939128583266	0.01709617850689375	-0.014751479842384766	0.004970982200006052	-0.010456583536074069	0.021049475442511265	0.006206274827070784	0.016791572483976225	0.06233857397970069	0.013721257916537699
2bL_ATF7	0.10509338776749098	0.013126686712270607	0.08933997377986577	0.004746247061351409	0.08719656294698305	0.009748569027781663	0.08739220953572491	0.010403195644601878	0.10439425236364418	0.0049799679611250034
4eP_FOS	0.03537126441885388	0.015446209689611655	0.018962941810110302	0.028265403015958417	0.033818613831850725	0.0312754980499463	0.03586316234038222	0.011925572302150357	0.07927165849722409	0.006223620082571069
3a*_NFE2	-0.022077238996283593	0.015245634452084812	-0.01544733667397784	0.008883209234142915	-0.019104149006933982	0.01301750761552292	-0.006717485568344318	0.005245853169390214	0.03588638931251162	0.010417089624988364
4cV_FOS	0.24720526155565334	0.006664465050855851	0.2451816526770815	0.007746243163338148	0.23649789294626966	0.00673850932759278	0.2290046498666682	0.006778956537903797	0.22182189351582704	0.004912575953024235
1fP_FOS	0.0036433987047223013	0.011065004153345244	0.03219410645715347	0.018225214383187	0.015108284725683747	0.017695051664602637	0.027061209915912626	0.016409140890886076	0.0816382103774938	0.012416238465091652
3fA_ATF7	0.14510280219888974	0.013128999674951708	0.1433739899692012	0.005206223643938261	0.13750979764772414	0.008358591847956875	0.12827578279309793	0.005445747709327161	0.1368233994880815	0.0034312881168380113
3eV_ATF7	0.11931539473992968	0.011044767235015358	0.11380570028528203	0.008532997397065646	0.11043492829770112	0.006882048605242843	0.10516580699022324	0.007514499112291891	0.1088933099497785	0.0074349117739796996
2cL_FOS	0.2620056625954968	0.004854953391619219	0.26033411279175156	0.008401291788180536	0.2547109889480368	0.00575582506769287	0.24733010289458496	0.009073760886249291	0.23563566512898804	0.0038069023175806523
4fW_NFE2	-0.019333676566778667	0.01192757971411623	-0.009869712213938116	0.01608545663043718	-0.008931657118790225	0.00679136872957761	0.0036338588218067357	0.00885519471946268	0.052204737040731274	0.010542354430129103
2fV_NFE2	-0.0183599511515132	0.014886170475218853	-0.0042710709442526	0.006437275933004033	-0.0053295482400458095	0.020376698271299953	0.008646628885133135	0.00913453793630061	0.06474918870526042	0.01506105997928961
2dN_ATF7	-0.01672532380165507	0.015466894636528365	-0.014836113255446466	0.007719392449962876	-0.014279761694753092	0.01864051263080839	0.0015342430582068025	0.015130130328718102	0.037383275586619996	0.01618318928544043
3aW_ATF7	0.005706722862326351	0.0056251861296956985	0.010282444679024129	0.009102817033443327	0.011714384402203808	0.013700802530957184	0.013073842271115403	0.009844921960819453	0.047550452856589494	0.010524605927405997
1eS_FOS	0.2552041603365577	0.00588952443828654	0.25718489575540726	0.00897356872607114	0.24962681085660848	0.003839619864887739	0.24091436427037152	0.005758114017511585	0.23087403411259305	0.0046453912031049855
2dA_FOS	0.10976673169842548	0.0231859541738049	0.1094989435676281	0.019711581874029226	0.10203012613226889	0.010196803049371955	0.09123358729039875	0.01350341176879078	0.1141813287452357	0.00537843361587883
3cA_NFE2	-0.01804766417655529	0.010102505733328139	-0.0027086124834416313	0.011002149055575611	-4.847407615210508e-4	0.02590650954628427	0.01668189951234086	0.014444124022702478	0.0798377623899289	0.00894702366779155
3fL_FOS	0.24785689932461946	0.0051500265656304655	0.24720029593992748	0.007996688775869365	0.24197473034483807	0.006486653014063794	0.23180447171560906	0.007464745684468043	0.22322486228711563	0.006302426276704656
2bA_NFE2	-0.00734887132486253	0.004885946540734275	-0.008048429742177067	0.011969662375997062	0.009698650649848954	0.013070824512937562	0.027104414229896262	0.012691962936860908	0.08674322331476957	0.006079364221902368
3aE_FOS	0.025458237553289586	0.028999699249908216	0.025386810801928655	0.019864249070907874	0.0341947120608612	0.00920680988755534	0.04903670359024784	0.0156242026695686	0.0851491544653793	0.01247795525479423
1bT_FOS	0.23783081346376017	0.0026063810985236416	0.24199524349528012	0.007589039442733334	0.23247057370822524	0.005362466324878588	0.22228715938011775	0.008343672514460465	0.21598630619548814	0.003360085250435733
4eS_FOS	0.1625917359384059	0.01289746684682971	0.1582762898031525	0.011353193606582808	0.1474803259662724	0.004999482628356815	0.13516054228575794	0.005860940313232036	0.13980288235786315	0.008954144555932058
2dV_FOS	0.06882637671180118	0.0158104608713661	0.08546768089277475	0.014855019270618811	0.078597993012618	0.01782028052185208	0.07036773596025718	0.006006179804727338	0.098310444080165	0.004252091347960784
4eG_ATF7	-0.0019158366310094096	0.010746059421596304	0.0033676754000279766	0.009656109437413731	-0.004982208467162511	0.015876399037882242	0.005719036435887815	0.013898171132180134	0.04946794594678819	0.009094341178674534
3bA_NFE2	-0.010926928692441435	0.007771208868842119	-0.008270558260220827	0.015356891558234323	7.521828930623651e-4	0.022264687914531817	0.03257715365178762	0.013378015000907703	0.09333087054798715	0.0050186829428899805
1bT_ATF7	0.10337011548084288	0.014851018455938699	0.09963724315252859	0.009645136388245538	0.09522921107883073	0.009538474380298163	0.09163561526704786	0.003710225700787594	0.10958302572567448	0.007507642306580012
3dV_NFE2	-0.013798831207316734	0.008580158033273033	-0.014502081726801438	0.014475522605433845	-0.01482812749056948	0.007739065931296459	-0.006382241514793662	0.007947023005776824	0.029962663394881333	0.010120619871888555
3eS_NFE2	-0.019647405071363484	0.01347892826141628	-0.012739098634944488	0.007318697799305561	-0.002288894210745609	0.010554302968467945	0.023137451552565604	0.026805953950294052	0.0694004096753759	0.01161912236760937
4eG_FOS	0.11147751240249516	0.012744341600579833	0.1086870260658049	0.01643114615356268	0.10716112442659605	0.009221415236533876	0.0963657169277057	0.0067589895230458765	0.11627265754899825	0.006423210790610115
5aL_NFE2	-0.009264281997464452	0.011765739155803888	-0.005469366931839316	0.011686586518002164	-0.0076284406165411075	0.016226017110830045	0.010236075190754184	0.015102419838363485	0.053286666807966426	0.009942294494592685
3dT_FOS	-3.184640829303603e-4	0.008701459901981588	0.009941226846488996	0.013548940011419926	0.010710293537670171	0.020188805422072357	0.02399990700328799	0.009569858606001002	0.07325393065232672	0.012936665973122097
2cA_ATF7	0.1250680034142748	0.009721788772550213	0.13011887447299167	0.007079516393235285	0.1199546048665062	0.011330734711423296	0.11356202670062598	0.004563245027497057	0.12361893996678233	0.00693205872018281
2bR_ATF7	0.13087178264597724	0.009088983243337888	0.1317841462013333	0.009939829378597033	0.12152640971272985	0.009319568375376402	0.11929688837784051	0.006058359285095481	0.1255069410659594	0.005194387652587842
3fA_FOS	0.2678484931341259	0.0039960582824567405	0.26789236376657966	0.007324399020438921	0.26086893080751616	0.005623524945511073	0.2522149344580036	0.0038152963092693937	0.24563212158303627	0.0048239643187435646
2dT_ATF7	-0.011434025156798356	0.013099352324903587	-0.008276847508157341	0.01020005079040974	-0.009704185442684138	0.01703819617800657	0.006824748454203864	0.00639711315924234	0.0436781834861613	0.007919903362997386
2fV_FOS	0.2435424315583612	0.005431726092478383	0.24395175387903112	0.007773130608539086	0.2393564016107442	0.005869490670819999	0.22857771854727754	0.005398126755292293	0.21915445727806676	0.004850751402563734
5bG_FOS	0.22933402849843554	0.006927427549185633	0.23220566808939913	0.011478865519053175	0.2249058425723936	0.008999328124976343	0.2140698293787562	0.0059005497670766545	0.2046308255302712	0.003916055735643606
2dT_FOS	0.06984765484394317	0.016346983235215072	0.07247069843973045	0.011108776010485266	0.06900770691375267	0.01758177690732945	0.07014579264360163	0.022902795006532698	0.09625759510534662	0.005007644205799587
2aE_NFE2	-0.012948107593906364	0.014434178444059314	-0.015677838847153867	0.014786788055106767	-0.007260796233688238	0.01556848560878112	-0.004060931095833755	0.010780610353723154	0.03722886558845386	0.0129524112644005
2cW_ATF7	0.11694994554323848	0.015617759203807471	0.1181368102499101	0.00816014301835771	0.11529326104388096	0.011555889771364224	0.10192027842244986	0.006310574256436051	0.11650788191576508	0.00943255851686871
1eV_FOS	0.2439999633451101	0.007150585357565537	0.23996480507279536	0.007641852456712812	0.2361192402684738	0.005710360505055468	0.22486613134915112	0.0063742238486578845	0.219022957255925	0.005862318489196439
3eP_FOS	0.06828304947425713	0.05272002932709386	0.06303139730111512	0.007503245892281913	0.0676998314769274	0.023328248221283994	0.05680333123476186	0.016778565621581188	0.08685190303130258	0.010185418360018463
3eV_FOS	0.22927396080548182	0.00547363580920001	0.2259284692710195	0.010921767145260743	0.2220214996181117	0.008605395509143281	0.21105262916071296	0.008313530990834643	0.20575660853758976	0.006421784312489178
3fT_NFE2	-0.02211670527251417	0.0113276012128937	-0.011791346986453476	0.008236292285015328	-0.007400897799467939	0.014665108000226678	0.01820537161776528	0.015904209431425825	0.07789259596164023	0.0063237227731087016
3gE_NFE2	-0.0029193192732872883	0.010957508625449915	0.007338657493482419	0.011559520458627738	-0.006574578635697167	0.015857165097811817	0.019687055248256105	0.00811038519082602	0.07265708792569692	0.007850892978006804
1cW_NFE2	-0.00456707146095067	0.009663642709001379	-0.010935822382948128	0.01559885141182281	-0.0018992779382306874	0.015589649643341724	0.027335134667654467	0.015920357454707497	0.0789602424319458	0.013305304279910637
1gA_FOS	0.23565518942896355	0.007720303050454744	0.23599798501233574	0.008875282396387841	0.22726437461376112	0.006884518561098365	0.22156848574691904	0.0062649171986268425	0.21130702727062983	0.007339507168399926
3cP_ATF7	-0.008961718821352153	0.00940514512052708	-0.004659412223919575	0.008111118719167395	-0.015091358443490488	0.011700314515331064	-0.005899997547018432	0.01216611002757456	0.041410718428189164	0.010681264792734634
2fL_ATF7	0.09429328623889588	0.016295069401185126	0.09480264876155761	0.01039927809041737	0.0918604840151769	0.007871611701728924	0.08209252202553614	0.009394175898741692	0.10366725514755132	0.0029899615138768375
1dV_NFE2	-0.018373825934246062	0.012112617459153256	-0.012950266214090593	0.005765910308433746	-0.013717770321497772	0.013816131306094092	0.0030963484785082656	0.021701953923644792	0.0513473814327057	0.014776807640239349
3eP_NFE2	-0.014833584021908233	0.010156451924247896	-0.018935609959204854	0.013071008756796499	-0.01725435091025503	0.007626343262769631	-0.00389916091549547	0.016628341517672708	0.03436857707256382	0.006400145814456401
2cE_NFE2	-0.01160856940224781	0.010655094794213239	-0.004113802858208041	0.013387755379107098	0.005861490367694851	0.016018513981659436	0.020368238193667572	0.009231685776664833	0.08749315718008013	0.012611310082072762
1cL_NFE2	-0.012493885723306609	0.0107505323821385	-0.005908611454098195	0.010877456745211423	-0.0010364143951964993	0.0188150440301621	0.04092581229412952	0.012351885427275947	0.08337710192205851	0.0026387827567236955
3eL_NFE2	-0.017997801224387842	0.00923857614988804	-0.013416501853346474	0.004520313511134312	-4.209823143935045e-4	0.012886292022244138	0.012926112681071958	0.010635506409173741	0.07279240769206521	0.005744786573668821
3bA_FOS	0.2707526463317801	0.0042986256006661925	0.27615190912090304	0.00790748613464371	0.26858913673941	0.006852967035031728	0.25872085563644354	0.007848488161535548	0.2504118204967591	0.0049043681410819665
4dV_ATF7	-0.009779997458963333	0.008005259512388122	6.521212046681333e-4	0.01363055987670928	-0.0067728975922486485	0.01506984800958036	0.026349455262611562	0.0077995953199702876	0.05417248401771836	0.007719805415025833
1fA_FOS	0.24062349793149285	0.005626290204253361	0.24558754076044592	0.008139476414797245	0.23602012694025834	0.003425692048784526	0.22478208048113354	0.006798581755583994	0.2187932285793585	0.006650674074592965
4aL_ATF7	0.08296479901799167	0.009017955320853486	0.08356857964344297	0.008884652953525257	0.0765658837491738	0.008123825570963122	0.0717748242277921	0.008238675987810274	0.09641808033079566	0.006681551448260099
4fP_ATF7	-0.011921685389359562	0.007221680557291601	-0.01085832757595496	0.010277120469712775	-0.01317389454356411	0.009686452073090634	-0.002902402253492232	0.007529368247910153	0.031290626439941474	0.01051660114122168
3eP_ATF7	-0.017157196429900778	0.00797900523055726	-0.009426599017244824	0.01054969345877882	-0.013262820036813372	0.01179290951909897	-0.0010926187899771092	0.008173801725119787	0.046456859054714396	0.013246221541873156
3fL_ATF7	0.10653541616722363	0.007712360651990166	0.10998634156467921	0.007926956790226163	0.10475177858601281	0.008819398820548186	0.09874155365325987	0.004936345709521311	0.11755974424660634	0.007920765324750768
1bL_FOS	0.20694834074415736	0.007115444987703244	0.2093950915611914	0.004328965280305019	0.20389395711111893	0.009054316088958837	0.19374651951352206	0.004742171047624566	0.18867155856984208	0.005855546617592648
3bW_ATF7	0.08051149136856717	0.011119678708125497	0.07553933772121159	0.0036913593193802366	0.07206911453938868	0.0064222706016975415	0.06992580720134267	0.010270828357821496	0.10002544526710866	0.010017816896187312
4fP_FOS	0.04003204180660475	0.03658669891199133	0.016938077120348328	0.011317333206210535	0.0280096921178008	0.015168178495647415	0.03817567425673907	0.008550454293300081	0.07583287506922758	0.012575547066105641
4fR_ATF7	0.0897078367994548	0.009953920527350153	0.08495630633456301	0.012910247359931475	0.08392029768009307	0.009594169221122122	0.07816380670508619	0.007557204299362851	0.09733846566269516	0.006148196943543012
2eS_ATF7	0.1103942684582575	0.012024314516201718	0.11325462298918879	0.012007670273349322	0.10192969446165226	0.010977405126504209	0.09242931983825993	0.01073966255282944	0.09955655098703478	0.005778692026498147
4eP_ATF7	-0.012065057009066831	0.012854714435434194	-0.004207535427733358	0.008242639413166636	-0.00268480513050697	0.009353705141096208	0.004969809208513524	0.008592994292031548	0.05086762903610675	0.004017710953859924
2aW_NFE2	-0.012636069937092934	0.009185160170808357	-0.012360355254604818	0.007858379607477331	-0.01130480011964726	0.009638414127669848	0.002119226352639247	0.02043329619527183	0.04784379749002215	0.012893715656527631
3gE_FOS	0.22666307815657377	0.008297455864106787	0.22726475028097787	0.0063949105521957745	0.21739230465915607	0.0077418944396654334	0.21089757786582605	0.0048788216413321265	0.20142398259911304	0.006785543933389433
1eS_ATF7	0.0740319477100622	0.012151492207119028	0.07212311040157399	0.010570198201959771	0.06686537674028604	0.012434536384842603	0.06614226103429448	0.006870445907942684	0.10465078683703176	0.007417312870326094
2bV_NFE2	-0.011539842310844354	0.017092203914552333	-0.009972921224135838	0.012589368907001377	-0.006389942718528049	0.021589776430730716	0.020808769890411916	0.013715689436778302	0.06672889910875375	0.013189943594275211
1bL_NFE2	-0.01314594518908587	0.012712991405344588	-0.011543806468216955	0.005430857474960165	-0.0023471796532428097	0.019601116233863222	0.007580311563548053	0.009499439078793389	0.0611277663563302	0.01023507465378244
4cV_ATF7	0.0948689703364616	0.013962220876043476	0.09265548864732914	0.00832343072214992	0.08511486434203086	0.014200547549740868	0.08063147413475298	0.009344291286481449	0.10031031192420214	0.008676915623931166
2cE_FOS	0.2671931073205129	0.003438155262314251	0.2621805631397273	0.008990830294996865	0.2575224853332987	0.007144357095202597	0.25040604512328746	0.004998545257287999	0.24133233039151633	0.0037406502123005386
4cT_FOS	0.2657073740134495	0.005600865989319201	0.2639741651870682	0.01001805071142884	0.25771573752728705	0.007450498041958388	0.24938680469152683	0.005361876584619734	0.23688106693573902	0.007358830004284074
1eW_FOS	0.19293862070275256	0.0032988545163769945	0.19148414841721506	0.010057793837767233	0.18380915157242325	0.00857520560198234	0.1746093147431571	0.0043915566698394075	0.17111431984590092	0.002370618819149598
1fA_NFE2	-0.011120171106764123	0.005595266747897077	-0.0026775628307035594	0.014679633598916747	-0.002578926007671893	0.011431629332593264	0.014595110993270526	0.018793632282476685	0.07375832096613333	0.015739528355138338
3cV_NFE2	-0.013588401717345681	0.01848752847437701	-0.011510172743442404	0.009186303607005803	-0.014005361533739406	0.02453765283850973	0.018675599409026696	0.013113492663762747	0.05823267565209443	0.00606088265334531
2bA_ATF7	0.150003571533726	0.012208364361431854	0.14812400000361997	0.008126175249687312	0.14300130568070601	0.009950399179467984	0.1343007086176259	0.004875836952136055	0.13848564611675887	0.004079172225300093
3bV_ATF7	0.1077595860550349	0.009403890298021108	0.10706380857367424	0.004431348009261768	0.10005275053193477	0.007729049736531552	0.09352904042265098	0.0039629189952499954	0.11066932413605399	0.005360019841681456
1cA_ATF7	0.1735374036469778	0.01079381943980742	0.1787490965668547	0.010538146331587683	0.17017140733635167	0.004298136513180961	0.16188814112213654	0.008109925785854469	0.16271787888486544	0.004610546366034214
5aL_FOS	0.1795640408179132	0.011319443050810877	0.18461909120495407	0.009537182429921943	0.17548909356834402	0.012367283544131512	0.16169674172516996	0.008650034382970812	0.16467841113136553	0.007090592793058369
2eH_NFE2	-0.017817127885345906	0.01580410328269494	-0.011910474838543352	0.019288529520739575	-0.002956848739536907	0.01458315479968235	0.015722818514843695	0.01741479741480989	0.0588178294412556	0.009268132909317444
1gA_NFE2	-0.00950410364475711	0.005468729273244796	-0.0060113732064621	0.005393412530343594	-0.0031633910439852935	0.013055416858221081	0.012200659159065898	0.00785749767937794	0.06939184690437324	0.012547702320021422
3aH_FOS	0.14549041096351326	0.011888913685739456	0.14407473004692523	0.010444625831781225	0.14673557462492717	0.008499094377190512	0.13064748763498443	0.01545674604876191	0.13772077850487452	0.006432845681466284
4aP_ATF7	-0.011531845444573653	0.007821400738316152	-0.00410773793810814	0.009577071526404262	-0.009665714614594246	0.009870710610701536	-0.0024995440545033817	0.0042690487000688546	0.03452694542208319	0.010714846061921728
1aA_ATF7	0.08100991115742458	0.015101587438613263	0.07715105965170069	0.0099980903520426	0.07211868203767943	0.010623294881082922	0.0688820983502213	0.004123558121853318	0.09247137578524543	0.010203094243032465
3dW_NFE2	-0.015173910469488405	0.0057580838551451186	-0.016523622069136164	0.00884620031183565	-0.014201598453717046	0.013385713214594256	-0.008827543675603313	0.01610476992861089	0.03931324515415282	0.012005773430502307
2bL_FOS	0.24259162491864136	0.006303231169347503	0.24623383044381733	0.010289065319462797	0.2379418300258931	0.007772933657797696	0.23103232130282073	0.0071499695732434474	0.22178689595603457	0.0056681923181192565
2cE_ATF7	0.13038532416290538	0.008815461159011535	0.1258457049598702	0.007621145300599438	0.12233343506468979	0.013480806094724095	0.11545651320833702	0.008494787911587438	0.1255189421115125	0.007553573300841377
2gV_FOS	0.23692681206623212	0.00453290500628038	0.23478059832994122	0.006934883927866529	0.2301899792447426	0.004640631899056753	0.21695632913215004	0.004333633669233704	0.21021526905608684	0.007448554177447421
3bV_FOS	0.2304929071269182	0.005287077735717774	0.23100457819140896	0.007664189742577477	0.2268231636288913	0.008642842995343654	0.21615633112603316	0.006696326681335426	0.20803684545386153	0.0036918611270866327
2cV_NFE2	-0.007795797371515482	0.012401968973891508	-0.0016450197567483486	0.014678325376136798	-7.480271082435686e-4	0.011728591388629275	0.03170115187019841	0.013468502667023555	0.07323391316797083	0.011076036034170619
4aS_FOS	0.14372650348449503	0.011664386656851784	0.14182441010712252	0.010211393218878755	0.13808507383693547	0.011539350922605404	0.12253639766403997	0.006582210600269922	0.12645417661177538	0.008830524679024898
3fF_NFE2	-0.008690090331472746	0.0040451526672482035	0.0014585720512215585	0.009472519201943698	9.953448182634039e-4	0.009789154931814568	0.020779679798225262	0.010031239275951464	0.07076809976739326	0.009353750471815603
4gR_NFE2	-0.02277446563515036	0.00947329452966264	-0.015239794846022557	0.010978341867593083	-0.01167667061339524	0.008543863525611952	0.01040484423187208	0.008947602180812551	0.06252881754947542	0.010239127087853251
4cA_NFE2	-0.008349115489515736	0.007024406638758275	-0.007427482691278464	0.009750802104690232	0.001625301917158856	0.013048022507917216	0.03519142747733048	0.013918601929100242	0.07828962590991931	0.00951745579869319
2eH_ATF7	0.09158025503894138	0.008613215511008271	0.08962792103794784	0.010934563879283148	0.07878982476796101	0.00996299101111689	0.06378804270781077	0.010165277702374274	0.08957356929130551	0.009991701990886283
4dH_NFE2	-0.015385793635832385	0.009077160546275888	-0.008402636950245087	0.004842215437093815	-0.011922980668591678	0.011402591011966787	-8.07546085867721e-4	0.007242906318685285	0.03335171623429461	0.009039618369725904
2fT_NFE2	-0.015476142150932832	0.010884842282544348	-0.002621632042876265	0.018744236174349317	0.007995275702923004	0.02289168886363876	0.026838106259594284	0.01222659419843551	0.07125518385005312	0.00902117374955061
3fF_ATF7	0.09865741636194318	0.011703327811027578	0.10073313787790521	0.009287739586029076	0.09778733906914387	0.014324725601686605	0.08574204586867075	0.0076270520692617635	0.11605166250629938	0.01070335349848084
1dT_NFE2	-0.011378235588751253	0.014209189712426813	-0.012103156902935234	0.0031447279030524552	-0.012707888567285865	0.019538338432672817	0.006158159032442447	0.01987165360905369	0.04059246195558958	0.002196054356102323
4fA_NFE2	-0.0218002414747774	0.006749509494900209	-0.016738383197599477	0.005483564764685179	-0.005413305966819171	0.022220806881569768	0.008964874515651039	0.022371132208431285	0.06431945188121932	0.004800895009480358
3cT_NFE2	-0.013792646973562384	0.014379965172720194	-0.016167093555602526	0.012275576897098699	-0.00661609569996774	0.014881418070410475	0.018671955490199586	0.020372209502612246	0.064113613168132	0.007189017825616193
3dV_FOS	0.03616141553396264	0.04799311724934331	0.036247122873412106	0.02963056974337805	0.06918499190870986	0.010715481988075776	0.04929877754370026	0.016570220399618703	0.08145823319075307	0.008616779550068907
1cW_FOS	0.25768296542350455	0.007879956390303682	0.2618075354736197	0.007424451204081094	0.25032645152794836	0.006544629824232752	0.2424001312020725	0.0052881415773578	0.2313052139588723	0.008694940218334347
1eT_NFE2	-0.005468979905618524	0.01468264982804597	-0.013483707854040034	0.009241178731037938	0.002274771263227589	0.018142077195963793	0.023957003970213088	0.013590467707557386	0.07187825973496989	0.008584897238499615
1aA_FOS	0.22856382100456243	0.0050667894824151915	0.2318599289326223	0.010327939451541023	0.22180163876623354	0.00851228499192487	0.21165668992688172	0.006611029910235401	0.20582842914851598	0.00612497416203383
2dH_FOS	0.026007879389650088	0.05478376290431211	0.030213480777751957	0.033784708833816034	0.03992802066276001	0.01925831046823301	0.054519051528255084	0.015407400530021308	0.08568376402833076	0.016318436328777188
1cL_FOS	0.2628025466233943	0.0085442171026715915	0.2667439405488045	0.01121375238145255	0.2575921451789987	0.007772343919976913	0.24859984320138315	0.007246600274876322	0.24203351689547484	0.007497267848737342
1dW_ATF7	0.02183452976036953	0.00537049124629928	0.020558084929519948	0.004852369730616007	0.02295215026099804	0.00883689407032534	0.025566987485396257	0.0025691077000513096	0.07684700241023648	0.012994929308178759
2gL_ATF7	0.08185441057886077	0.016734990378624477	0.08095944682927307	0.01497347614031246	0.07977812605468891	0.014331129656214515	0.07158404336815818	0.012270215160413931	0.09257199872095208	0.011620476372557859
3eS_FOS	0.24032161644107253	0.005265326765605533	0.23890943637045559	0.011284506802061422	0.23559615421285313	0.00551242537067681	0.22443625477233292	0.006490264095043805	0.21574563053052753	0.004657286034530476
2cL_ATF7	0.12841512553512038	0.017879811741810962	0.12944010346077423	0.006138485438460754	0.12102529986194548	0.011658760757121913	0.1100552619732068	0.0047964325815502765	0.12107595195189728	0.006970646130634226
3aE_NFE2	-0.022017434413799587	0.011678499846459767	-0.017663863048284892	0.012216598430092367	-0.012169201692009605	0.00913454005411086	0.001345416828000812	0.01581716155133002	0.04001056015342709	0.009291669718491484
4dS_FOS	-0.004170186557236978	0.015063623880894501	0.014849373133285047	0.038218059640514536	0.00878183256898714	0.018924359922276257	0.03883268659214337	0.018719428518100052	0.07002209250290115	0.007142606142301124
2fL_FOS	0.23242404830747046	0.008958249338190349	0.2368308882461232	0.00919607390529978	0.230880624900229	0.008313100246457846	0.2179210754221477	0.007947677866187065	0.21065450193023094	0.006130301975295247
4fS_NFE2	-0.012059017668239753	0.012534735975066057	-0.006584362861656304	0.014076497538104294	-0.02536448633927484	0.015185828827418134	0.009179174905088407	0.017448945232742256	0.0636788560706956	0.007707658749598871
3a*_ATF7	-0.004731065284680713	0.00685238919025046	-0.0028952369531369017	0.012910345857424722	-0.012287310362209418	0.005054337188069449	-8.321678927897156e-5	0.021434790971431073	0.03799750245663318	0.005783631372978724
3cH_NFE2	-0.010528678136336749	0.008169920709819084	-0.004077579282710264	0.007956611277399488	0.0012066963442134706	0.015884061091011606	0.0017244867557822702	0.013436810525050472	0.06546384567841346	0.010913455570410036
5bR_NFE2	-0.016991785418168117	0.0128551758145437	-0.015795961905492893	0.011325577567151288	-0.008581462508184314	0.021673579723231383	0.01859581562410457	0.014973719996958465	0.07058385674161172	0.012354194611155197
2aS_FOS	0.18345786583297943	0.008175387871562668	0.1854688358410688	0.012049455171381012	0.17608404348199835	0.01574483203152337	0.16565696020991835	0.007240944334583208	0.16459989007549708	0.006009847778480858
3fN_NFE2	-0.012221091678025544	0.01784011215065148	-0.0072972743982377426	0.015751447539790405	0.0014044880095274099	0.021819517445387616	0.032646683975877736	0.01394691764841162	0.08389657743042404	0.013656540030206487
2cV_FOS	0.25102012529570605	0.007913528864561698	0.2489474251256859	0.006185292622158075	0.24271806594932888	0.006303187363680272	0.2346540282695791	0.004120355015496365	0.22567527200118018	0.007177008885336193
1gA_ATF7	0.05883212349120777	0.008735713125439196	0.05545762803238889	0.006461654727349562	0.05594733480574362	0.01019157610002124	0.06073238988553368	0.007896952455936815	0.09195575305872564	0.004338434866385344
4fW_FOS	0.1853716573327918	0.0043383427287188485	0.19023514498535682	0.012667778073084834	0.18280594941577102	0.0069749338075086	0.17425755969004478	0.0038595465501389406	0.16779485447991918	0.0038322782916894813
2fW_FOS	0.2046055298432073	0.004296311972779955	0.20906154147777653	0.005958346880102418	0.19751114626255503	0.008467091457445836	0.18586244571493848	0.007138875848091426	0.18090450263351454	0.006270300810389796
3aH_NFE2	-0.015140233724078427	0.013482564216741428	-0.015314522537845683	0.0067443081586615475	-0.012285416379157824	0.01205034200165977	0.004491489171162129	0.011661655218861196	0.03693628887996011	0.011965232981446815
3cR_NFE2	-0.0158554180576892	0.009583089308803607	-0.00540416894993783	0.009271960567785856	-0.009070313849804288	0.008102376596647412	0.013008920637226272	0.008984401207350428	0.06154370049401596	0.010710162588852249
2gL_NFE2	-0.012644370989579504	0.013600958061011833	-0.009497681098186448	0.012765035849271312	-0.005343499583932531	0.01154708851882948	0.00813251653914405	0.008007213084902858	0.05751418872714726	0.007688474289725366
4aL_FOS	0.24181527536866004	0.005196431595324413	0.23951090327497643	0.007870444628373146	0.23711073581091113	0.006494528789960611	0.2248598080926314	0.007681684589882905	0.21707084459342202	0.005291962001520186
4fW_ATF7	0.028821827518239192	0.005602641417117765	0.03245732744445517	0.00698206304790139	0.030400783491605448	0.00702286559247538	0.03529353789104521	0.011873472938668675	0.06305445800881983	0.006048342581428276
3cA_FOS	0.2512824966298692	0.007300278054620698	0.2489596419101024	0.00842153671830941	0.24130366215226476	0.004779527139613347	0.23376318771318122	0.007258364097815891	0.22611577378269043	0.00382674813080287
3aC_NFE2	-0.012680412284149867	0.009444614774564751	-0.01614179776278723	0.011523523699874416	0.010904704010010398	0.016037126631869583	0.032573669785783035	0.0076827898795143405	0.08969400094762353	0.009413892214487313
1eV_ATF7	0.12019044353794725	0.0103031028409696	0.11825191135161665	0.009066662737656097	0.1088457872739571	0.011917826891385007	0.1047352624523332	0.01035040625990125	0.11542930672505425	0.0053814841920950185
2gS_NFE2	-0.011407221807589872	0.007217671287845523	-0.01672619499911961	0.015107760291402749	-0.018889127233114228	0.012305172958572147	-0.0027265965600024	0.015572101534531339	0.03989076386432813	0.004435992684963828
2fL_NFE2	-0.011655578933857247	0.015061375073102037	-0.015507059039581932	0.013072397020078884	-0.012138838519240953	0.01896711801359594	0.011697811211495285	0.012491842397895556	0.07236043103311804	0.009316609431269104
4dS_NFE2	-0.019406093224602884	0.012491210693967872	-0.012520296699395679	0.009112888145617557	-0.008157012438321353	0.009413829667363692	-5.054241700234088e-4	0.01367609138173519	0.03658493321689694	0.009905332062609882
1eC_NFE2	0.08655786423796508	0.016577588961082083	0.08565458142038697	0.010214163373124224	0.0908511112943991	0.014769095891372912	0.09885923207980367	0.013598650403290787	0.13292233386844987	0.004838717040145158
2aS_NFE2	-0.008578007035897978	0.01574742359738262	-0.01571371755876892	0.007765883173643537	-0.011676177321389937	0.01928623906361107	0.010073925308331308	0.01578173101719129	0.046760961858553024	0.012022586956125321
3fH_NFE2	-0.01517062390490611	0.023099040636864573	-0.011891929867054282	0.012955605601439624	0.0030305375918263837	0.006622069023120366	0.027799425992544476	0.01420623271765703	0.0876725536043928	0.01738010412510586
3bL_ATF7	0.1221339294240705	0.007767444579748179	0.12614201473186917	0.008881258633271395	0.11595077228664835	0.006216385770178933	0.10860577982477063	0.007171775724092998	0.12196048470034404	0.0055408488717317754
4eS_NFE2	-0.006045594706416064	0.0157569508064749	-0.0058834960676662695	0.009850360103930273	-0.004989289904316169	0.010551207128528774	0.01085144140454564	0.007405908744668041	0.048745849406824956	0.009683257448591194
3aE_ATF7	-0.0036311872124148857	0.02507030209156916	0.0014548532297106694	0.012177887468675758	0.005688665253101443	0.012312717429114498	0.011606661217585393	0.022309917959675043	0.03793593068649286	0.007928357546070009
3gA_NFE2	-0.008951965413313206	0.009708529031897653	-0.00998896691044035	0.008759881294416846	1.1215350722932715e-4	0.025475178805655013	0.018562697556394343	0.012518529838689212	0.06620336593773618	0.008862743913376884
1dV_FOS	0.1571532182744071	0.015435182813606271	0.1536872551724489	0.011128898598764982	0.1521537962306212	0.004543175751341758	0.1392255408630755	0.012024343881926133	0.14493624005463765	0.009210637378334902
2eA_NFE2	-0.015163544639962202	0.01122045980079326	-0.012538330712007788	0.007163066359609213	-0.016483079853749895	0.014930342912539444	0.0040697584310235655	0.007887167838216472	0.044009672885106745	0.019733344609770213
2eA_FOS	0.1628858112800881	0.006757581046258077	0.16091348818016016	0.016724989395674378	0.15970094220480308	0.009218572266912636	0.1464897339791458	0.010145348538147764	0.15134087737796556	0.00535025533050036
3fC_NFE2	-0.011674028742184848	0.01430874286356249	-0.005842137675798229	0.013005026107244966	-0.01523559404485653	0.01638320240705602	0.01245992938367366	0.015232539003328553	0.07219111200800371	0.007401011611513251
1gS_NFE2	-0.01678786182332287	0.015554874831863097	-0.01178016945223365	0.016149552205484332	0.001593681823201888	0.017778535951027165	0.005087445961855725	0.006290536552596362	0.06215863852791292	0.012335465212626325
4cS_NFE2	-0.0035023266040498167	0.012097957481362723	-0.009653803192866382	0.012632627222520858	-0.006405585472914012	0.018339951455058102	0.029685403232758468	0.030594058221314575	0.07652342894274584	0.012435791379814222
3cT_FOS	0.22413713363418597	0.004359522743043216	0.22792705979044076	0.009091007921852556	0.21620351169156532	0.006054283988593237	0.2049401075271152	0.006870121528387954	0.20066550666621755	0.00628690198831495
5aT_NFE2	-0.010068070905685135	0.008679550150909108	-0.01008514177419715	0.007868639284110478	-0.009581578151384799	0.013363995945401481	-0.0013936195068339774	0.012254218593721377	0.03962465523914823	0.007523712999231954
2dA_ATF7	-9.850552061443855e-4	0.015182508618318215	-0.0015765845851267951	0.011206349098280461	-0.004155017284931218	0.01029391175658753	0.010671795212405303	0.011454038679573756	0.044998484810101186	0.00744074894587893
1dT_FOS	0.14295668619030227	0.008424848303096026	0.14558919367633694	0.007155023136803714	0.13767279061963666	0.01196248759371559	0.12756024726506585	0.00903091016110582	0.13443081826399572	0.0073926223138914065
2eH_FOS	0.20596103969152937	0.009431744524525004	0.20246097029433024	0.005737577259977665	0.19496793170845125	0.00835414791658743	0.1856307976683722	0.005305624422582423	0.17870347356277627	0.002215404213720048
4fS_FOS	0.22433996112834095	0.0064462972973408465	0.2265323282342289	0.007958059112408907	0.21537086058179963	0.0058995504085786995	0.20596597291695962	0.009633578165053553	0.2015659754331966	0.007420032384253133
4dH_FOS	0.01050638381665527	0.027785639319219686	0.011039074409769489	0.022459399339333663	0.020266332141201535	0.009916373957090944	0.029791013619034398	0.012915832748705069	0.08006796116974439	0.015391339332483846
4cL_ATF7	0.12339889207462734	0.010437924844539169	0.11651772973933626	0.00644249911733755	0.11040327318435254	0.010787161941033336	0.10495884618899647	0.012065327613421575	0.11965321507570212	0.009214012756456929
3eL_FOS	0.2431839484056999	0.006695409362870059	0.24375657508906642	0.0075338974644167155	0.23846328470967598	0.006212029730476843	0.22869782798761126	0.006701321992674854	0.22064681591040197	0.006935390224712785
3aQ_NFE2	-0.015235890452898316	0.011981399487264715	-0.008124088879684688	0.011350393378869658	-0.016217411250369396	0.012997291614310657	-0.003918613712311238	0.017465777161046154	0.04227898172720483	0.007832110760130974
2aW_FOS	0.17734325908602344	0.005467170945199516	0.17665754997734073	0.014885966679118474	0.17180196350653257	0.005268936440618139	0.15919339618544154	0.007597988899690614	0.15633255607487156	0.008610120030575968
1eT_FOS	0.24339362285464344	0.006978904575680186	0.2428690513851334	0.0068932853242918875	0.2364242069494238	0.006009056012779775	0.2299000557360152	0.004013867743215488	0.2178623030642363	0.005662328619975644
3dM_NFE2	-0.009656347114610494	0.006132373722687092	-0.00797487280774412	0.01141507719453634	-0.011914266100153796	0.017583586526042774	0.0063649917489313045	0.010511775797908735	0.0559858165272646	0.011676366356877788
3cT_ATF7	0.07231501489182583	0.014850686403802126	0.07072145417757807	0.010258891033716442	0.06668854611735364	0.019841223342382766	0.07116006763708312	0.009057002242146202	0.09301084889171986	0.002669970462671517
3bC_NFE2	-0.010367382869878235	0.0120058412230264	-0.0063760220440208315	0.018773664267447254	9.571218328404624e-4	0.026225886718843544	0.007977362279574424	0.022669280966468718	0.07829461286410039	0.007574805752052845
3dA_NFE2	-0.01630191673667693	0.006502601302749825	-0.008337464270770504	0.009605049621164449	-0.010653055492223638	0.021426200508154202	-0.006269657310454823	0.014959912127658358	0.03801136933378962	0.016646117492212283
1fS_FOS	0.2200258823103888	0.009174796800246205	0.2269871664195995	0.008019882290767206	0.21669048943245234	0.0057343479339648645	0.2028903371717556	0.005732934342037943	0.20073077576286627	0.004545233840684676
5bR_FOS	0.23920104364436445	0.00633755073271635	0.2367578036313847	0.009113740728229139	0.23171616145258114	0.007747318212445847	0.22272202912009498	0.008647534514937015	0.21300738366831626	0.006270798805272029
3dT_ATF7	-0.0034559675961051564	0.019084087533651484	-0.014810010224163192	0.009887044185049095	-0.010351354998445167	0.010738189007865046	-0.0023293860971381423	0.01051289377622847	0.04910988259397161	0.008367721950514906
3fT_FOS	0.2446363349721823	0.004357984817549248	0.24608275021907916	0.009546223081745646	0.23908790118297646	0.006701025246244835	0.22881135832622645	0.0038970253682509373	0.2215574428067503	0.006236876758745747
4aS_ATF7	0.01932519375271717	0.009562307232833599	0.017272645440616994	0.007922332095955373	0.014147798398892984	0.01320323735941526	0.018800144979638504	0.008189742944556433	0.06701903040016827	0.006057709784855884
5aW_NFE2	-0.014739434164074892	0.008424078092024731	-0.01976439844704441	0.015741327858458727	-0.01396164177333827	0.012088580509659615	0.0019267130491384679	0.014702742714833515	0.03515283060544311	0.005794099432551093
3fN_FOS	0.2535193615885734	0.004768286531232532	0.25401863065050045	0.008077165544095806	0.24846866376393342	0.007898568704933422	0.2422584798906719	0.008156837122721626	0.23307087259001946	0.006731403159328918
3aQ_FOS	0.1412485706127085	0.011378014572185279	0.14740246466369494	0.010037206291025105	0.13807345307252497	0.012016676142496522	0.12492621221333407	0.012063440990870465	0.12950315615653557	0.008051743127445655
4cT_NFE2	-0.017184405821007484	0.011090901003525845	-0.010623254673156297	0.008896567288352638	0.008471951540445194	0.01654114476672819	0.02426856049683073	0.023693786850697535	0.07900559274969869	0.0041390806688442125
2dH_ATF7	-0.003722411550150492	0.00541371078836374	-0.01294104092023702	0.013047060017384619	-0.021247641868674817	0.013111119447881793	0.0037909157114927577	0.012965898850125397	0.0486668756929583	0.011645443995864176
2aL_FOS	0.23073349028414486	0.010305719344359953	0.2285771319833072	0.005186609025135018	0.22298307003653836	0.007743842258837673	0.21567269850147103	0.006805439197094816	0.20730948082857292	0.0035792662799758817
3gS_ATF7	0.042084210990401445	0.009930346338163434	0.04007363874102807	0.003652835231086778	0.03750154856725836	0.008509144278044924	0.03868016648949724	0.011989219381219213	0.07161679544019162	0.01314962522966991
3a*_FOS	-0.015071521715437224	0.011175671513821874	0.0049858766182765725	0.01863543153312511	0.019706382078127756	0.03031921759123754	0.027627038433183215	0.03619626160855293	0.0799981852827654	0.011975721225129278
2fV_ATF7	0.09538969669793868	0.010923508389357144	0.09724413051497979	0.011122770010746815	0.08932928165727531	0.01298394502428035	0.08726364290765105	0.002431237271722669	0.09993781524389798	0.01264851226595696
2dK_NFE2	-0.016298463667197765	0.014311841210474987	-0.009907884165819813	0.011870270894005277	-0.01120557810530756	0.015205565440475268	-0.016301091052806728	0.014552392787712221	0.032475868019439434	0.021032155117975043
3cV_ATF7	0.09507195779697054	0.01254495444040443	0.0956913860561491	0.010913373073189278	0.08682747849177058	0.008377885016974678	0.08277053669212216	0.009048659442487008	0.10065591316929622	0.009638652599036925
1cV_FOS	0.27978404741977936	0.0055476875877353005	0.2824318236230009	0.009407958890100869	0.2792306244478649	0.00953155761525126	0.2666540162330363	0.007716868710503762	0.26004257485033205	0.006747491644634668
2dC_NFE2	-0.0149817781832351	0.014876599797798038	-0.012442928801466588	0.007258161738124322	-0.01713737776767481	0.01345930678751689	0.004744645922025123	0.014753372691181465	0.04794219668707445	0.01374143735111649
3eS_ATF7	0.10047237786853419	0.008713990399508324	0.10429114044213231	0.0069582726207476474	0.09738779404011251	0.014051921606343875	0.095121496941749345	0.010865945791614148	0.10706378985386669	0.00491522878059064
2gV_NFE2	-0.012512806892510487	0.009494959536756083	-0.008628732051221999	0.01498435149519385	-0.012798502792922299	0.0212854015296799	0.015946033584021763	0.009597334479829972	0.0658440166899641	0.005746832615841025
3fF_FOS	0.24523018137687702	0.0023472654651011163	0.2478624967013913	0.009241962553760917	0.23984960295081093	0.007422322659209758	0.2317442242869006	0.007393541248235742	0.22260283619774687	0.005018232660044218
3gW_NFE2	-0.0253777180891679	0.011639324813610156	-0.010997219450916326	0.009476612909146974	-0.0022911384625551004	0.007208908959454389	0.011094154507682029	0.011725389340141723	0.05486418794075179	0.012347119953379702
2fS_NFE2	-0.008269345736714246	0.01766209361529744	-0.0023846274402685645	0.006446793032752299	-0.009645524739318675	0.01777190726437833	0.02080817816466372	0.009504062069984439	0.07703391822183539	0.005342306343459817
2cV_ATF7	0.10739248134143445	0.014709123200440285	0.11149004579783123	0.011584851481202434	0.10608714232599695	0.011890341816555603	0.09723934170212545	0.00962008045260856	0.11838917884930356	0.009449205835934555
3gS_NFE2	-0.009136681995488184	0.010561448672836668	-0.010911121474093474	0.011099576675012681	-0.014249740463547744	0.00800224862920826	0.003174527918540545	0.014524671189401737	0.059024419856943774	0.008711276683872633
2bS_NFE2	-0.006750970688957494	0.00571926015849059	-0.011063736355899068	0.009011679229135346	-0.002428398912982972	0.010407432200645852	0.007932972515492246	0.006107288808848164	0.07071132055133797	0.017194468178288142
1cV_NFE2	-0.012489655012753668	0.008766279907975854	-0.009411079615824238	0.011326983559439459	0.003946444472405864	0.02331197155738915	0.03002087872884518	0.007338968646610699	0.09086945638315719	0.004092833980969008
1eW_ATF7	0.05314792049270512	0.013505755543024828	0.0464568884205923	0.009927098810839242	0.04893414497590759	0.00934219424256978	0.0479503338564736	0.0057880781192776965	0.0803622227558103	0.005761818166469985
2gA_NFE2	-0.003450994287223395	0.027735853874004464	-0.005749635719840681	0.008096589596912304	-0.009777402640127329	0.018741066767849132	0.009537521329294484	0.012507333768126011	0.058359923723318406	0.005624565856839599
3cR_FOS	0.22936352343486915	0.006668768243535848	0.23214146988922627	0.006395250759906925	0.2262467941011845	0.009217225126129422	0.21737979645111408	0.006055165872412793	0.20722350583195331	0.0030057691799984993
4fL_FOS	0.21352816646862438	0.00642125910116178	0.21480256862922653	0.010711613612533415	0.21093104278324815	0.006696080302584225	0.1977721040766226	0.00787895535337063	0.19579255212775948	0.0054823100160914
1cW_ATF7	0.1120345061320551	0.008457643093679839	0.10911418495539349	0.013122623199893324	0.10487703002117799	0.00976292462855001	0.10399477066802781	0.007741171330984779	0.11827859561761271	0.006660580259306435
5aL_ATF7	0.09616536919718544	0.013238062499220868	0.10125055702194187	0.007611784043774572	0.09481326381255689	0.004282893674217137	0.0868566224544745	0.007685215013529891	0.09518887048825087	0.007800746839723052
2gL_FOS	0.21537011913407197	0.005197267003269531	0.21714653026731975	0.010399068515516958	0.20793784810537666	0.007923322591727597	0.19800583640193278	0.006286368752082002	0.18938462384439045	0.004466048891359929
2aW_ATF7	-0.007996941688223885	0.013576713023543057	-6.278965882704874e-5	0.01401883086081405	0.0072672815880995565	0.012197135015215644	0.015114732813011175	0.016473509662560063	0.057589361588279556	0.011083641137833836
3fT_ATF7	0.11535149218581318	0.009609016440338248	0.11435114575731413	0.008773650930328189	0.1063280583797824	0.011229857527146647	0.09539020694623256	0.007587748144151844	0.11557419894924847	0.006779741746788918
2eW_ATF7	0.033360606723149236	0.011341955462440372	0.043361159977926514	0.013675691694476945	0.03518499125154733	0.011438529959003133	0.03436658445101554	0.011573357580812032	0.06579780941591823	0.007150503101072337
1bC_NFE2	-0.0121965857531972	0.012849734346658908	-0.016033190854289097	0.010552936856431626	-0.01565180286956476	0.017292539219131958	0.008862995143428856	0.011577458010385552	0.06495240515977448	0.01026789212237137
1fS_NFE2	-0.015576517914250118	0.016340709377891335	-0.01292526001513083	0.005247874677648159	-0.0038067148752447964	0.011252680453701225	0.01510951145948528	0.00891984671880468	0.06306720842421559	0.014888020088764413
1bL_ATF7	0.08153218811751828	0.008069825480285796	0.08326396208361642	0.008883075450328813	0.07278285548816173	0.01474427760107932	0.0746241404366971	0.008628072336501947	0.09667495931734998	0.013329727881828705
2gA_FOS	0.22689965295591139	0.0064137317979305036	0.22716068102955841	0.007781052428520792	0.21721532410349048	0.00892291821004748	0.20943358221056413	0.009163093438021632	0.2044817680836723	0.006216326423920466
3eT_NFE2	-0.009307150913077917	0.01747258401098744	-0.0062499735080746854	0.010325017000396307	-8.796184522774838e-4	0.018196097282212245	0.020290696801309103	0.013917331860555309	0.07487957830446422	0.009816103684992694
4cS_ATF7	0.1170606278227955	0.015149156641791861	0.11001056097568077	0.014388980044556327	0.10314167479133343	0.010584411697341816	0.10187739434527932	0.0033477068256526493	0.1128888135036744	0.005500014030529414
2dK_FOS	0.012186906966576556	0.007139267134098464	0.02755975235143912	0.018856559268811066	0.03309529043847775	0.016401702413597705	0.04795418818314083	0.007059569337805937	0.08347426831663429	0.006609008677735725
4dH_ATF7	-0.012696589644308877	0.015385563234007424	-0.011868492774511458	0.007432638613395579	-0.010404190835839983	0.008807736282178662	0.004620268059440045	0.00833528539485734	0.034500000498320874	0.016721654961010142
2fT_FOS	0.2622442144484664	0.006749300771943584	0.2637118775183912	0.00791395562657422	0.25533035403843035	0.006782650440803595	0.24430820026504999	0.003696434098510472	0.23276015368107045	0.0049285393110338575
2fW_ATF7	0.05496135855413946	0.009920454414281875	0.051660970607655926	0.007142625397584875	0.04456823483350967	0.009418719187062668	0.0478482996239802	0.006020553796902253	0.082385034317181	0.013144535555194448
3cA_ATF7	0.10256115451956697	0.01388775198460711	0.10670857311317176	0.006317286441168163	0.09653607899750669	0.01033732754856259	0.08943052879826106	0.009228046972089766	0.1108474889639854	0.007821149912201439
1fS_ATF7	0.0733590686875134	0.012756620593206872	0.07855797994997882	0.014173756205447315	0.06566477231044227	0.007281963271801797	0.057905694947074794	0.010068100072132536	0.09589757404567792	0.0075374501283471266
4cW_NFE2	-0.009437217202581987	0.010457229893799467	-0.010334368794833432	0.016903171359440302	-0.010821417904601324	0.015763846234601236	0.011715565203897774	0.012682923605848839	0.066640136834824365	0.007993552101991395
1cL_ATF7	0.1352039965280177	0.010604607781508577	0.13590719309598712	0.007257654844748416	0.1235783590845238	0.0065093906392509554	0.11769867904928825	0.006491693228194442	0.12904640786616256	0.008138575396938656
2bS_FOS	0.24519149490223968	0.00526922108137081	0.24370609083772926	0.006481571598397892	0.2357844765426443	0.008104575079264497	0.22773072320064394	0.010100811486901276	0.2201402497616927	0.005472131649432571
1gV_NFE2	-0.02136789025486988	0.01622063541005812	-0.01591290947620075	0.0063887757820183955	-0.005921438032211278	0.018797157653830558	0.01383524403443245	0.016942199936547546	0.05167550084823109	0.008102713407898313
3gE_ATF7	0.12452263699029183	0.007728843539421925	0.1310413459529997	0.01256361020197167	0.12743654237770324	0.012014353249335537	0.11364941330325806	0.004851058606224606	0.11980985385091669	0.006926975329287201
3bA_ATF7	0.14947366829708136	0.008095571708136521	0.14664132314263148	0.004834737884931417	0.1376864904840884	0.008542414088660874	0.12925357752570849	0.007488422520861932	0.1445414059728485	0.003109319580956352
4cK_NFE2	-0.013444104974702527	0.017516232629453454	-0.0023202617043560103	0.020880941901011918	0.011184509266359924	0.023752488535742175	0.030328714251311017	0.027138750287033272	0.0826868683320015	0.011703988829979115
2gS_ATF7	-0.00909885000481829	0.006717252106152533	-0.013168097236158563	0.010502266976090129	-0.020191250494926278	0.012244576375289086	-0.004654780053070913	0.0112671771701258	0.03674323367188748	0.009681044123565087
5bR_ATF7	0.1046581414240763	0.007256152059600211	0.1069757744848725	0.010950225250571974	0.10317098037805872	0.005815257609335662	0.08888550585506003	0.008765917775953952	0.10814415995452015	0.007822150751011014
3gA_ATF7	0.07752696041210623	0.010896917507699489	0.07451520223905535	0.012878634491322734	0.07051773732427538	0.006224801847466687	0.06555333820913953	0.005664650441323138	0.09299516157180596	0.007022568670890285
3cV_FOS	0.24443104824826842	0.005307752945142048	0.24297695220314078	0.008862323455814407	0.23680400283270914	0.006829232381614095	0.22628913811104956	0.00450008583837659	0.21756930771896468	0.005730437244936455
3fE_NFE2	-0.013950937124124959	0.014492380030742578	-0.0022499223274492063	0.015955046637447994	0.013278413384221893	0.006367948245837453	0.02647433532878059	0.018596016018878853	0.0972859515050381	0.008271392394860395
3gS_FOS	0.20730939329802026	0.006168578333297743	0.20663761435134226	0.011634979211103886	0.19907591963168964	0.008267861204249967	0.18625954806066553	0.004791358755037223	0.18291658222927681	0.008923460757367045
2bV_FOS	0.2510334445827792	0.00830760248963459	0.24546048800056874	0.010051284124325198	0.23874574707555093	0.007662500662601955	0.23458581178311322	0.00830302107539656	0.22442823500984166	0.005738762900428012
3bC_FOS	0.23929023417687406	0.004482875101896253	0.24156036608967907	0.006049656291275159	0.2356803293894927	0.006181887055989416	0.22535610703491157	0.005808776071632284	0.21836676453403658	0.0056014450581291664
3cW_NFE2	-0.010456267381076106	0.016520327910610963	-0.01260916276278544	0.01115003688893295	-0.016520796536490735	0.00873593678945234	0.006957049752919015	0.02180109238180397	0.05028580787212267	0.006651395163719105
4cA_FOS	0.2655120994277164	0.0032622013507976623	0.2661246832503079	0.010158529720194983	0.25868535051580155	0.0054331492434582145	0.24857875028002463	0.006347016097137398	0.23847892360414014	0.006177990837003901
3fW_NFE2	-0.017730953538925297	0.01194918919871474	-0.01515962721393287	0.00837421025320416	-0.005689504838238716	0.010420916705017033	0.011267584457284058	0.015558804901490078	0.07356758657940836	0.010628785880106165
4cA_ATF7	0.13964041647675007	0.01282493542864176	0.1317144885134655	0.011721812300404156	0.1306463856863146	0.01106100544898729	0.11326158862433479	0.005333086413716531	0.12995284771215587	0.008319700222077592
2aL_NFE2	-0.014904602918473068	0.012258485492740646	-0.018848377977727836	0.010643267023475454	-0.005157178214921429	0.011672536844642808	0.013364280727520435	0.010981210367307688	0.06986047631068941	0.0075509992148571365
1aT_FOS	0.2300306452607778	0.009914591651008267	0.2296866550010129	0.009652863357292207	0.22369294550036503	0.007758399920206198	0.2162808268243417	0.006773112256902376	0.20484174845146141	0.007478882226785868
1bV_FOS	0.2051811354094129	0.009573970181805789	0.20379382240060498	0.009118957414931536	0.1962290813289475	0.0031442811512637017	0.186880886692541	0.006288784376269971	0.18278088514871957	0.0068424383203416145
1gS_ATF7	0.060106528316615004	0.012798742515978356	0.06353960197298276	0.01074867644458415	0.05404750366683915	0.015313071128076533	0.05341266096294971	0.010450025806677268	0.08836076325606541	0.011058209333818868
1dV_ATF7	0.015426395027101091	0.010808316237158862	0.01732563536692741	0.011400531855525826	0.015841521499319625	0.005992105842200125	0.020198718477198046	0.010909192911173274	0.060718304611695736	0.009178798928837061
3dA_FOS	0.10505997650022825	0.005165236704155679	0.10308646205896776	0.011277813746867295	0.09606993416283222	0.0124988465496083	0.08915389402531987	0.0076191924921975756	0.10708001645227604	0.006913554451634141
4cL_FOS	0.2571142000398801	0.004524536559132397	0.2562761246911591	0.006437440740041301	0.2502935466502351	0.005810766211023022	0.2386937140669442	0.005215567962285655	0.23207013445611885	0.004710323099851605
1dT_ATF7	0.0013651569167836845	0.010802245866935052	0.006228411712211463	0.017461401339953733	0.01075299146448102	0.014605091004312983	0.010839869741999637	0.014533368177248745	0.0557884454997808	0.013347442504063433
1dC_NFE2	-0.016993124422876062	0.009541108556173097	-0.01609856011242116	0.014143828823749798	-0.016524804847295127	0.0066546754081599005	-0.0019857383943783094	0.01139107740361168	0.055257835820637154	0.013123560652418069
2bS_ATF7	0.10922407672178545	0.011529157073026326	0.10387001174357224	0.00944069848272542	0.09948298530010688	0.0071681216979773005	0.09356833102040805	0.009977391360244985	0.1059554535922225	0.011706368462087807
3dW_ATF7	-0.005058636679755986	0.005484196218651952	0.002625624094443052	0.004759118776369509	0.00700430480732102	0.01472204821880131	0.004961518705740504	0.012101881189661975	0.0448645396965527	0.012969008233003246
4cE_NFE2	-0.019701557491815905	0.02341825994158526	-0.002781433932304473	0.007044796709402618	0.0018220339989239954	0.02385977735360311	0.020534599330825094	0.012224049331122913	0.0749419974339519	0.01810535919160436
3eW_NFE2	-0.019919560049604185	0.015109272087188406	-0.014655764531744256	0.03194345676001052	-0.026382319157821917	0.031022424965737025	0.006444037581248159	0.019446668775464353	0.05003815999747804	0.013828867838215903
3gA_FOS	0.22769412886566034	0.004613469731554797	0.22453574292201167	0.007765823494941228	0.22111237481047447	0.00637753583257115	0.21302894977247913	0.005355646366602136	0.2020444252532677	0.004798333995801073
2aS_ATF7	-0.011132806294539551	0.01603483007359116	-0.014055441896196058	0.012895842979601616	-0.00498506299650891	0.012877044781621041	0.005798928045665204	0.012227800402781304	0.0652653600932605	0.009947264662759426
3fW_FOS	0.23757157357079517	0.006733083911402312	0.23468800441757176	0.007632201997344831	0.22511381407950543	0.004538712908199567	0.21485637438766314	0.0037869316205420642	0.21174518927709743	0.0054245802397420535
3fH_FOS	0.2528093136356594	0.005287984866935681	0.2522445578534705	0.006476462831394348	0.24689920408149302	0.0077057127197575955	0.23797239187985597	0.004606264883572953	0.23104201242281658	0.0062446935674898875
1aE_NFE2	-0.010837881007031354	0.0084583520833265	-0.015703536952716094	0.012249140193939292	-0.005950809067875365	0.01608936121123888	0.018188227474629753	0.0145811415276372	0.06837628581345842	0.011170954051126588
1cV_ATF7	0.13869052890903916	0.009291310476783225	0.14223305138100922	0.011282021719914014	0.1320627723458635	0.010374912719729415	0.13085844388758278	0.006211885935887187	0.13445305763677373	0.005710425554207195
4eS_ATF7	0.004228154885075262	0.006480896294764679	0.01109296139709137	0.010180732447727034	0.009517890840322531	0.009704366408328184	0.0211319667975039	0.010944401083186336	0.06340911985011173	0.0050742233292118835
4cK_FOS	0.2555587692039916	0.00475100771110271	0.2582514523999944	0.00754936198945829	0.250582925924196	0.005942661101897693	0.2440668875183732	0.004636471877854092	0.23426333696855767	0.0060148497276259535
2fS_FOS	0.24284660746014275	0.005563738769506493	0.24292531296803951	0.007620135385414714	0.23632479034203197	0.005251593138306936	0.2234438800458773	0.007243187876524236	0.21876105405109125	0.003546428201934577
1gV_ATF7	0.08113287043881585	0.01124010605506698	0.07782910973860997	0.01030928661225469	0.07170635375344189	0.006854371996220532	0.0751174761868152	0.00909246754802392	0.08511649780738133	0.0066223575606370755
2fS_ATF7	0.09807510041687445	0.016985658210391934	0.08659536460563635	0.008790928906754912	0.08545054536742626	0.010671501172432197	0.08304074755610903	0.015655207413094247	0.10442819575313256	0.0038639724589430284
2bV_ATF7	0.08855796055132828	0.014327096710789956	0.08484829944438407	0.009250351493495344	0.08099266027458513	0.008567702967338718	0.07229674079955413	0.010019140141334492	0.10101532550683187	0.010066059087024529
3aQ_ATF7	0.06691715394453028	0.010326698011710628	0.07264029845630043	0.005788444994487714	0.060524023848349845	0.009674207465011443	0.051642004916331745	0.007976016521971468	0.07813860541052686	0.007386029337583438
4gT_NFE2	-0.01694111861520523	0.015302263543967371	-0.01027676492296929	0.01016446071563213	-0.01091808360298289	0.010757284401580663	0.022177820492998268	0.017825594649803975	0.06273504587366192	0.008660442462239317
1bV_ATF7	0.08268002879877195	0.011390028908249965	0.07556574780890903	0.011457449508297819	0.07750000886675576	0.00836067808015773	0.07540113547381748	0.011350684589470928	0.09038486967233829	0.005792715163469469
1fV_ATF7	0.051653147247889386	0.009301640891851082	0.04611236044315871	0.007658637741139161	0.03931124835033391	0.01563396316879142	0.049848524374539044	0.015701287592021815	0.0836003946747308	0.00998150345471303
2gS_FOS	-0.01570556186871479	0.0188938009594271	-0.0022993832627063392	0.015232556620663107	0.0017571991242139285	0.026657429548734908	0.031284052393341005	0.014878702535555618	0.06806516622349888	0.011892378659260705
1cT_NFE2	-0.00808920794217811	0.009478996114079373	-0.0028321877900435197	0.013898342999166487	0.008937964259639499	0.025937089110111805	0.029071917490975974	0.01019648564576478	0.09664476993450064	0.017316752485901372
3aH_ATF7	0.06404365922869894	0.012469683309124187	0.06813644167165972	0.007919208105890061	0.05794418346948999	0.010445252328015063	0.06310321343823833	0.0067926994169705945	0.07332751977524063	0.01047924957970751
2eA_ATF7	0.0968247608564911	0.018751226022439456	0.09932171834268154	0.011222686921604061	0.09267373877726637	0.009331294697984618	0.08661988935999013	0.007655617300328175	0.09385313013348151	0.011801490771955275
4fL_ATF7	0.07468935232945535	0.00884399466228639	0.06469757316034376	0.01034281614605706	0.06998137649244267	0.013343849859301841	0.06333531992487137	0.009383671200956414	0.09602877898911	0.017266537615166912
1gS_FOS	0.2331039282240967	0.007722103410606718	0.2364718549193327	0.005926700510870467	0.2273124981932238	0.006623929458237432	0.21402559818228395	0.008811440818988277	0.21026954118846947	0.009269083491272489
2bW_NFE2	-0.016653372286195667	0.010612029964165276	-0.016221240243657495	0.006815576591298457	8.938873170142465e-4	0.013835433269849443	-0.0016087745615025525	0.013861630879550942	0.055618640834272016	0.014767426341299301
1cT_FOS	0.27207432713331053	0.005945465589866506	0.27785343214783	0.006727984730122615	0.2694301350021589	0.007396913424634769	0.26201238870096644	0.00800874189370257	0.2540359619921564	0.005645712346760851
2dE_FOS	-0.007178345780769144	0.016834983626907867	0.01250330795712293	0.01682023062440536	0.016163348635801173	0.022883534972908095	0.0316072991794192	0.021059992725771044	0.07706526865685734	0.009556043332387975
2dW_NFE2	-0.013908309086599997	0.0039825596059495086	-0.019873366254983562	0.012304629998912915	-0.011681023013618898	0.019871735086042463	-0.01268838945684214	0.01104647152217136	0.027415788596496012	0.010613304324235937
3cR_ATF7	0.07835693854937842	0.015700356731831597	0.07811355885796632	0.010831936910249411	0.06829865053599811	0.008548512723980228	0.07108876669166579	0.008395613289087887	0.09931356801111217	0.00870951106471046
2eW_NFE2	-0.020484986462661378	0.014505096138409718	-0.012460203012515941	0.013797568904145874	-0.019626487760679875	0.009869278687657065	-0.008711980949394295	0.015106842365128114	0.044660841887445624	0.012960679794284478
3dH_FOS	0.025288564235880887	0.02713096080148707	0.025213971920709635	0.008150366620120012	0.029157465046980913	0.011558192089478971	0.03215540801155889	0.025680498206968386	0.08684874677517164	0.007480940747413273
5aT_FOS	0.09002234549730224	0.01620447835301474	0.08317632807519756	0.01115186884171658	0.09499532340742999	0.011936817926487698	0.07490094250653571	0.014521023981093846	0.10299084373985187	0.007543787341879827
3aC_FOS	0.2686946536171607	0.006690148108874579	0.26825579799749133	0.0072219878027088135	0.26171655825486795	0.006919866994568704	0.2537784782769637	0.004750522011912758	0.24559892152486876	0.00409254335735944
4gR_ATF7	0.05208444074856224	0.010718650694757473	0.04961229283277174	0.004811930104000186	0.04385931005766669	0.012865879510989501	0.04397304695721223	0.012443669847332093	0.08870652012380512	0.009475055393041165
3aC_ATF7	0.008681150661203564	0.008636458492325716	0.013929895046537443	0.009590175891486905	0.027355751018505178	0.021338605618805847	0.04656385787330409	0.018377042170466148	0.10946738876712712	0.01077941620192869
2bA_FOS	0.26643755387316703	0.002562306901680768	0.26716848380315283	0.007789108681055884	0.26324518735547786	0.007028149689546543	0.25156936922310685	0.005090293468679208	0.24454925981246375	0.004188233092925137
3gW_ATF7	0.03642648053273791	0.010638853136750007	0.030277243184843174	0.012921875387781036	0.029252317313446012	0.007229297351346421	0.04324492563082768	0.015423122068479839	0.08552704966818422	0.011023731167413281
1fA_ATF7	0.0926749232675201	0.014895036248670578	0.10047873379410054	0.010184232928670867	0.0924961942283426	0.011134411728218083	0.0858999224972541	0.007045278581871113	0.10328827999350214	0.011704898971091098
4gR_FOS	0.22907418192266046	0.0037927585557805603	0.22722863684344613	0.0050356446548004506	0.22225960557294724	0.00922562337260939	0.20879213698502824	0.0053459051552786525	0.20331112586979383	0.006906253143973714
1bW_NFE2	-0.01340221080953599	0.015096179371709043	-0.008511931149794325	0.008991322659367487	-0.008278393939222231	0.01590943860486966	-0.0017699388934025592	0.02825980386680145	0.05505852679064433	0.005130304554001057
3dW_FOS	0.05500527259806216	0.044033716759209786	0.023543194661639462	0.009391649815453353	0.04981464265608537	0.0177159944617387	0.051688131288138914	0.014423448437886838	0.09033611856027128	0.013806979556005908
3eL_ATF7	0.125270076945942	0.01330873317500665	0.12172635820664282	0.007141400751534139	0.11366741413316722	0.0065436063410218475	0.10757856661191093	0.005962232775688706	0.11997455951090572	0.004845730660526075
1aL_NFE2	-0.022637368091317365	0.012970486349564303	-0.0015053880171439363	0.012396875355813618	-0.0012337959318955176	0.020336133507446348	0.012705963757572977	0.008875398706859081	0.07805256504472513	0.011250233019247798
3eT_FOS	0.2477620139135351	0.0017653655647499945	0.24453253339257716	0.012810492127467894	0.2398334054754223	0.005903981283754975	0.23071388633000767	0.0062144132064823636	0.2219521686878028	0.005565787870210379
1aE_ATF7	0.09558554510876224	0.010463596556828894	0.09370491122453581	0.008857106308215512	0.0871965170429403	0.020263682572162548	0.08002536067021773	0.012985270259030821	0.102851374191255	0.01695961109660466
4fS_ATF7	0.07117063640806537	0.009342462248679257	0.0657610377842344	0.009987302446916051	0.0637484009203558	0.01205493731788938	0.06571333510659687	0.012526360566718693	0.087806487996394	0.004015387811022869
3aK_FOS	0.2223328794872474	0.005468503441289644	0.22582144312743951	0.00947474588648867	0.21508902523194812	0.005394917134365965	0.2013413074754781	0.006573386020407794	0.20058866767018124	0.0066008206335107225
1fV_NFE2	-0.010442113975260271	0.021952021505877425	-0.004473170755237159	0.014079637844577376	-0.012369480544326733	0.01444486032515788	0.01569402996166008	0.012753420358290102	0.058673447216580715	0.012220315122141901
3cW_FOS	0.1692116682968639	0.006164834228548425	0.16638550009667274	0.007681824394565237	0.16420320757224816	0.010334854340828233	0.15666570679725775	0.008115634318369832	0.1497168240640729	0.0054622795441339475
3aK_NFE2	-0.01591085548213169	0.015123720567003876	-0.018832478964321157	0.010528709492440558	-0.011010811286684472	0.011346201969636502	0.010892853577299666	0.01092299844464025	0.05508090813321767	0.014551036009724672
3dV_ATF7	-0.01832609122260168	0.01216944530587112	-0.0055885641419805825	0.005864955933249378	-0.0019708610428047723	0.014319883955492713	-0.0019742736240488134	0.010631262581850048	0.045936276728192185	0.01453823796739646
2cH_NFE2	-0.013546780886933832	0.0136326528260489	-0.014769427646208125	0.014985536553652085	-0.003426243872556209	0.023521920947510398	0.026133676185754073	0.01816034576066876	0.07474283851071217	0.01718976667513897
4dS_ATF7	-0.015560009197102228	0.009465270865261825	-0.011435114994213411	0.012551487335933857	-0.01122603693279557	0.010557785542837433	-0.001756306020075308	0.023226496436891425	0.037108712043811415	0.008207834739980319
1eC_FOS	0.2914717342628076	0.00571813910798688	0.2905044654147889	0.005793306770048332	0.28632217126538195	0.0071671513294869075	0.2792429077750172	0.004734870004393449	0.27326735378958644	0.005449157533839941
3cQ_NFE2	-1.5492055581710888e-4	0.029979715607633416	-0.003141284769988395	0.009700224068360134	-0.013675791335406636	0.015626047394755652	0.02275512519913707	0.014450174776149415	0.07397873025158455	0.01382165245520449
5aW_ATF7	0.007035502321053887	0.005822342442191007	0.006083284235582252	0.01552486651576716	0.014403077016941873	0.01118026160536177	0.013129933462612873	0.008260828022443097	0.042519441820996456	0.00396152140588413
4aE_NFE2	-0.0184980229529227	0.01596178065440717	-0.019152494880761615	0.0135956532381315	-0.005866901420445206	0.015046164709246225	7.18356586951485e-4	0.008845153092500736	0.032053620259316025	0.01647764606880079
3aM_NFE2	-0.01930941383857243	0.020290084588898947	-0.010863277805849825	0.006214649493099744	-0.011415645061965277	0.007700091699748123	0.007708735071626583	0.013068119826097253	0.06018389481159336	0.009507221322673929
3dM_ATF7	0.016627688109143283	0.008057490732879476	0.028607505803374348	0.006462062746204482	0.025782266465492382	0.004488077099539872	0.034034863326818626	0.00788789678730079	0.06143214840981639	0.010395728348765813
1fW_FOS	0.21192239807007232	0.009177268045203345	0.21147355008076973	0.008926088608448693	0.20581171205894488	0.008806697288960585	0.19398721238626304	0.004157158798894064	0.1880649825536866	0.0046881632511262435
2eW_FOS	0.07425140445481232	0.014603728849206129	0.07647851059812646	0.016939799353270564	0.0736198929207296	0.021039438261800606	0.06921396049317036	0.013697274739897807	0.10375549558399877	0.008348618647483598
4dT_NFE2	-0.011765919359627857	0.019954094170301157	-0.009391447405763325	0.013980914709813337	-0.027789964243573145	0.0327391459289515	-0.0028964099088355454	0.011914256660457506	0.035910683166480495	0.009084665370717832
1bC_FOS	0.21675202697100884	0.005802508135972977	0.21983163615843812	0.009860781074134054	0.21578439828814153	0.006993620180834791	0.19714643007517407	0.008436028152690825	0.19385218798997764	0.003952084799771179
3fH_ATF7	0.12584731622704728	0.009691040488552106	0.11514978980850543	0.0066908397044564616	0.11088001045148732	0.007781248881424929	0.1061482863155584	0.007575596875619494	0.12110519604508135	0.006644210601414189
4gL_NFE2	-0.012947152607902166	0.019265990791669484	-0.012921027643331005	0.01061953274966714	0.00154746472958614	0.023628963393645237	0.012264457197498942	0.011871255962603145	0.06617819286895425	0.005503050849777055
1eD_NFE2	-0.0146834094120706	0.008283181312409094	-0.005987153527394244	0.008237554790582068	-0.004986492700869879	0.02556367449726713	0.013701324892949259	0.02151892334018684	0.060483702438193586	0.01682183502926811
2dW_FOS	0.007463901587778284	0.00875584339159769	0.020978976789765052	0.0183058522790337	0.02722739131459652	0.026038830317294096	0.043411994480186136	0.012405041323034752	0.07816023501326616	0.009593740101732017
4gT_ATF7	0.07996950034909837	0.010693099501850665	0.08627348326336745	0.014182850064118676	0.08164597498129192	0.013863644649302962	0.08242752513804212	0.006725617543334975	0.10687955324427356	0.014987667567713622
2bH_NFE2	-0.008237256738667258	0.018902090613189846	0.0020759396109559683	0.02080791041037391	-0.006330396492663749	0.02409567160605466	0.007639306541384221	0.011304223058070717	0.06045804232750673	0.0168652775279491
1fV_FOS	0.2008291355316131	0.0108311484382002	0.20325766045350593	0.00785504532997452	0.196907135822343	0.008732347577875636	0.18662906316820643	0.008791543968115722	0.1789047077839302	0.008059134991250102
2bW_FOS	0.1947336387517297	0.005749909757103695	0.19407797028013238	0.007924467276496905	0.18861236588601937	0.012391532936047445	0.1803320644678365	0.010554283780541851	0.17430645908735848	0.007842541820221953
2aE_FOS	0.08603896250225931	0.01800374952615461	0.0794683679707496	0.012155517831922166	0.08091546563363869	0.017971310035588328	0.0838680332317151	0.013003112645934333	0.10741576804185875	0.01127154032874745
4dA_NFE2	-0.015868965919991936	0.013298748961794627	-0.0033380207128417216	0.009777823150826008	-0.005807892281481154	0.017916215711453687	-0.004258321369142213	0.00997909182313965	0.030878625924180936	0.007378313639246905
3eT_ATF7	0.12584938616603503	0.010782839692066599	0.11910238346517882	0.01252792134961931	0.11131120964740163	0.01581072441766413	0.1155502672509048	0.0073308995501911185	0.1236810452550495	0.006227600342549454
4gL_FOS	0.23669596805850968	0.009096755175170857	0.23675901906394942	0.008644038227528643	0.2266740412663807	0.00532399575014121	0.22318827887254258	0.00872207130407956	0.21348795149504574	0.008234146332511986
1eQ_NFE2	-0.013630018806699661	0.014796110459921857	-0.003533287099990812	0.009534549075075817	-0.0037954634158175486	0.013983504750607584	0.022606455097991474	0.019343849174550055	0.07096230133376362	0.011160344508707565
4aE_ATF7	-0.0011342863562438389	0.011010731784081736	-0.0031554285978921993	0.006042507801979968	0.0029879511353919403	0.009464952809919375	0.0070736313834218936	0.010050816909928057	0.05317402724381036	0.011421066111236111
1aT_NFE2	-0.016020615185150723	0.00747621433109415	-0.013628561620817232	0.004909179358079006	-0.008847936681006812	0.013880687705598173	0.01549125502231248	0.016543675062684282	0.06647862744517054	0.01009741471613808
5bL_FOS	0.22017523738559652	0.008374400432645838	0.2207379831809646	0.008499954003368018	0.21260110302649546	0.006950999478181764	0.2038768754129526	0.006665566325438607	0.19462527629321594	0.0041793023756799335
3aI_NFE2	-0.010628269778257057	0.010674787499154459	-0.003911606059399235	0.0072969693722741286	0.005737901142393601	0.021840543219401837	0.027618158062625586	0.01455249792478617	0.09210133081576427	0.012017666688578052
3aD_NFE2	-0.01044384592930889	0.016196900432308845	-0.008981515883566821	0.008847270017282265	-0.019530743932359436	0.011610532225895916	0.006149635452386232	0.014084325066649736	0.031691690465398874	0.011149076918360196
3bE_FOS	0.27054264358665403	0.003383571243381523	0.2690186800572214	0.007143977615719148	0.26583007742879283	0.007450757299701193	0.25336015987421306	0.005496813986124785	0.24853908934519603	0.006573471780519389
4c*_NFE2	-0.015117849519850051	0.014801724321639077	-0.016596142092877807	0.0089678063475354	-0.013338842395092832	0.009371999225849118	-0.0027284912535121687	0.008118196963371288	0.038917835707231084	0.012418231583867087
2gV_ATF7	0.09906915142120729	0.014906987489532876	0.08817620245768569	0.01137259749291677	0.08862792080155511	0.006792733331769325	0.07815991689686605	0.009309486851237276	0.09950335087124379	0.00641777535980155
1aT_ATF7	0.07197113985401855	0.015690155497317535	0.06864189221731715	0.011439199570580745	0.06544489810383444	0.01064036384092483	0.07146942076770713	0.00880624996936102	0.0897693985797895	0.013379164048214556
3fC_ATF7	0.1029695906791063	0.007725087106504439	0.10229726184239596	0.0075537746930492014	0.09765005725199805	0.010951529283910251	0.0930704371678055	0.009308656817826593	0.11302433987489342	0.008338433499633383
4c*_FOS	0.0064234462775605615	0.02947114156999669	0.01831140267215753	0.01280303126605286	0.03098693941828762	0.035135960888129064	0.03219189757441385	0.017179688869928697	0.07345885880629147	0.01447827724010054
3bF_FOS	0.2374659171104783	0.007887828419301645	0.2356199042177235	0.008803017888198044	0.22787812293552645	0.010832121855792184	0.2185560680761145	0.00797792347812371	0.21074416712825797	0.0075074120057929145
2dC_FOS	0.04699074410089841	0.015413004244123259	0.06118790497957064	0.014753423636312978	0.05842789437593831	0.005778784764743554	0.060074386859857616	0.023460852657348177	0.09616104579756403	0.01638250494556458
1dC_ATF7	-0.002852269778306723	0.013074397787245787	0.002692117095214823	0.023431444762520445	0.0026307629609437196	0.01705214315215004	0.020197742493642	0.023991442738850087	0.05664022682909452	0.021493482767163702
2dE_ATF7	-0.013839558894163044	0.015533962552273692	-0.006914208541419146	0.010763985430373952	-0.011184751068833975	0.011119975955341912	0.0036159032229049295	0.019533802721594593	0.03752383465811938	0.013512990948791683
3fC_FOS	0.24319648981736655	0.0053335162506666835	0.24606722450419036	0.007130389121127395	0.24112692592917206	0.006243213407129029	0.22621947715384805	0.00812284180928508	0.2234454922767907	0.005216808648078105
3fW_ATF7	0.08876476851126983	0.011593099063845926	0.08849282190270324	0.008693128950456737	0.08168153548522962	0.008226152334858928	0.08217694076290982	0.016139596405791375	0.10343356287008246	0.0063158359408495846
4aT_NFE2	0.01428350030125527	0.008341386618027724	0.012325055079436936	0.016684829366562116	0.01382647660097814	0.016057552627423474	0.0055893859165807485	0.01763810510033957	0.05005799570552718	0.008456422751838895
3bF_NFE2	-0.018465146127666473	0.008219120181370658	-0.015536655874764209	0.010854961675828586	0.014289751102797269	0.031569600439909966	0.015168149835719246	0.01839774428124659	0.07195606933300465	0.00996103852775933
5aE_NFE2	-0.01287877063789994	0.014006933631438739	-0.010479721772401208	0.010103659980791614	-0.01973101433986276	0.018427331365716126	-6.819367954725974e-4	0.009435125850929841	0.03259894243582519	0.008413970404727918
1fW_ATF7	0.05990734014024029	0.0029135609824959413	0.052787614803482874	0.008381033657495682	0.04430198663957956	0.009283878946594623	0.04988649884578332	0.010929628698066154	0.09120916184187239	0.008288261914643246
4fN_NFE2	-0.013959427929572388	0.014708482136914718	-0.005875082842770465	0.01445272495237153	-0.017894199096554174	0.010734072225229445	0.02187174600592076	0.012758145144165829	0.06521317226058548	0.013806610429127012
3cN_ATF7	0.06490549199726521	0.020971316469926476	0.06356372927933683	0.008063628159153388	0.05443253400675701	0.0184738258002334	0.06444498378873548	0.014373974750793413	0.08740630647430145	0.012740765400964244
1bW_FOS	0.21274457268223507	0.006132819928780546	0.2110085745035658	0.0117680641582286	0.20309886852253	0.006333924128359597	0.190037587854445	0.003987079189825517	0.18949781815813166	0.005453092531071484
2dE_NFE2	-0.0197951511677609	0.011555820476604943	-0.01484282812405804	0.010846390807135863	-0.02066651851216048	0.014959345409738952	-0.004371439174979171	0.009703591843243476	0.035092351946820005	0.01345702351254515
4aT_ATF7	0.01577667326648694	0.00797884166850973	0.021893714658721083	0.013054833564709857	0.013855808727697004	0.008692667987569928	0.020730031154329746	0.011659584218097702	0.05522950725886873	0.006652603043315452
4cT_ATF7	0.11641971396577867	0.015830314858925783	0.11316161080488281	0.010140165997095203	0.10557354467611386	0.009898989248618461	0.09794272018955566	0.011355191915735826	0.1138987666060018	0.005713332546876562
3dM_FOS	0.20472611515616068	0.008291711774428983	0.2021600281845911	0.007872956874021562	0.19596500876404868	0.008825677019103842	0.18578197022851003	0.01062384554877512	0.1789078262261786	0.005218210709457116
4aE_FOS	0.104026026216612	0.012190418589413972	0.11004102164609203	0.018668755822436812	0.09405635723990223	0.022895643301258064	0.09002418055683684	0.010673457985305914	0.11276316364308542	0.011439580602412782
2aE_ATF7	-0.0040464739877946335	0.006854907318892941	-0.007743055144708931	0.01146679459880347	-0.006273225854770472	0.0139288249506302	0.01381855618447663	0.013796210904513823	0.046680230091500706	0.006241516286626823
5bL_NFE2	-0.010200767145063246	0.011274886030916099	-0.015157134501863307	0.009290434405097026	-0.007510743387841058	0.014342671897143966	0.02107827061429057	0.009032158541767919	0.06087094400727903	0.019702783387764218
5aA_NFE2	-0.014869658697917922	0.009998241221403982	-0.012832886877307461	0.014789001334197204	-0.0057396854842292535	0.008085725759893374	0.0031229235614519757	0.020599780025139913	0.030522937725603706	0.01310301995171132
4cW_FOS	0.23139856706518283	0.006759882915904842	0.23000347299373836	0.0052434934138464	0.22803272962591536	0.01028051337561214	0.21916376325747858	0.006188391275935737	0.2080246075130837	0.004205019930895227
4aY_NFE2	-0.020427155466792628	0.019063275084321457	-0.009750300030337162	0.013469295241702513	-4.8720474779348857e-4	0.013741293336736408	0.0019411470539860674	0.019800423779500833	0.0563518431864555	0.013147626725854681
1eT_ATF7	0.07735200275277038	0.01556668025533955	0.07384574912005357	0.008035975868137726	0.07557596408816904	0.009270079883368696	0.07282136953855467	0.010169347298485579	0.10179687505600013	0.010243253987734334
1fT_NFE2	-0.013703258390245008	0.019744464688371086	-0.01041319088299297	0.012273389262092363	7.786239019041746e-5	0.010105238716151606	0.003069392307077378	0.010644604853959332	0.06474454401240232	0.01377222458439188
4cS_FOS	0.2510263080858162	0.003542218825665832	0.24939429059317636	0.00822473562860837	0.24249696905613538	0.008428199216710265	0.23288023331286314	0.006927731321014756	0.22698841692965288	0.004135431976725438
3dH_NFE2	-0.022056008501777875	0.005954795527832057	-0.010028117921418025	0.01130210741310054	-0.017888127674673432	0.0096035463548113	-5.856650318465505e-4	0.01115572487579433	0.031032416169254052	0.015539966836918634
4fV_NFE2	-0.016290951612146182	0.015115894810438216	-0.019410583540271517	0.005651297382942201	-0.021033659172392995	0.011119267975026215	0.0012951328856932324	0.015904365521180835	0.05818729195635272	0.008320703143735442
5bW_NFE2	-0.017982508330314593	0.01721461917634728	-0.010028941591897498	0.006370598184925838	0.016763902833439846	0.030998943657527978	0.013220952226925512	0.02241736405485613	0.05795086024363926	0.012776774841236127
5bW_FOS	0.22651264319957837	0.004780792378166468	0.22571542275990028	0.005217025517643278	0.2182297658964532	0.008373953598784165	0.20724857486487835	0.00817443513747612	0.2043300557619989	0.0062959704625176055
2gM_FOS	0.23381270317389716	0.004450246232633947	0.23488244395125535	0.007025771822335108	0.22619158479298918	0.007682780031380072	0.2143330430950846	0.008855846040118779	0.2095686159328973	0.004251804923284939
3fN_ATF7	0.12746877127911146	0.017092860241821606	0.12862381744566034	0.0049910354431877135	0.12093434942050942	0.009623828344934344	0.12009550204165022	0.006102307021223754	0.12652335690671407	0.006501807240686239
3bE_NFE2	-0.0032793395753265234	0.018596826636088307	-0.004546472074206242	0.006530964231584358	0.005698398400031415	0.023478984734304518	0.0420225495713914	0.022222602645162463	0.08508178482062524	0.008664386830295688
2dW_ATF7	-0.009622567817151357	0.012047102008422676	-0.015290764279660795	0.012095071447340056	-0.01148391789597712	0.011715103290728468	0.003623695457461953	0.0163643918820571	0.04060052236827957	0.009769410132089743
3dN_NFE2	-0.018862935002949097	0.009777933089575011	-0.011477126784626047	0.0061506006996299295	-0.019923446115837032	0.012050767585884456	-0.004815971353232006	0.024124788226844048	0.028851474140703572	0.010096654536767337
2gM_NFE2	-0.021155461388955365	0.0166584500205135	-0.011449413679777847	0.014969329463629976	-0.024268568746743626	0.020547725548985152	0.029668398722535645	0.014781645737847992	0.06559727182994499	0.021330159791077986
4cE_ATF7	0.12794819235478364	0.009235505574109576	0.12547951338921187	0.009627960340244128	0.11467477831390294	0.010415599290128412	0.10898862741369984	0.010252100671334747	0.12133673139845941	0.004304966938298911
5aW_FOS	0.023417303388570766	0.03291233219737944	0.01952269048084133	0.022118933310732235	0.03349290393840608	0.024486021983533824	0.028713487348975008	0.017249416242554074	0.07346640289999141	0.0059584406705795795
3aK_ATF7	0.033086300197064884	0.014644766170502742	0.03198577560608616	0.00835596704089642	0.026533556396383783	0.010882254657324408	0.040205967001019784	0.02103209150369422	0.08286237642164467	0.00802583639004643
3fE_FOS	0.26909727840477177	0.008486165252309953	0.27147610372177045	0.0102100851296632	0.26640400950602605	0.0055124309100803	0.25674670055303966	0.007512527742920033	0.24944767526128475	0.004290674812960617
2fT_ATF7	0.12537994440596387	0.007128145286228588	0.11542495397894945	0.011871631984439536	0.11159586690674145	0.01727702767239986	0.10735950195259547	0.006747654980714212	0.11342264238209968	0.005542677888720644
2gA_ATF7	0.10881613269576058	0.005127269436448936	0.1042282288835372	0.010702554071801791	0.09944636764475404	0.013562367687783461	0.09511548446910452	0.003749127562106264	0.11150170983009572	0.010577533754559026
4fA_FOS	0.22850764507232124	0.0027166555905048092	0.23095907834912868	0.009979376254345983	0.22517532729788461	0.00664204408389092	0.21698022668402492	0.005395454585126586	0.21015395607447562	0.007593503720032138
1gT_NFE2	-0.014590263545855575	0.014485841905799728	-0.021314769152947194	0.00866599040947022	-0.0013889750221663427	0.015701399527896814	0.009078347646473793	0.011452683769950522	0.06454977620366747	0.01148921703015804
1eQ_FOS	0.23858339554666153	0.004469888985006905	0.2400771905858108	0.008043422902525296	0.2322525040362035	0.008699485487604958	0.22368170605777582	0.003758718061856606	0.2184195668394007	0.00522193489611782
4eT_FOS	0.15241852317516358	0.013302479177685579	0.14586666400378737	0.007780054238504535	0.13830278026732476	0.014263015975123975	0.12501402231369754	0.010458203293972273	0.13250900634483853	0.00789222179200835
5bL_ATF7	0.06724523548778416	0.007048697695163511	0.0661750734822301	0.010407638412060249	0.062474427335989076	0.010781589213252512	0.06362354966875669	0.003770502620087351	0.08781790658599957	0.009781177174112948
3gK_NFE2	-0.014363781560326399	0.01690861311486897	-0.007244812456319238	0.009838881486146771	-0.004318484750211057	0.013555711071018222	0.03639219451922332	0.014891197020316452	0.08849544535174259	0.010705103956252331
4aH_ATF7	0.007657165375256818	0.004368963675584742	0.012089242756237722	0.011435097081991471	0.0045226212001271615	0.009616378794985201	0.020980960248450194	0.00827351845031042	0.060611841947786745	0.017238113529818758
1eD_ATF7	0.043318857293573765	0.01726059166250206	0.03893957534953133	0.01847786658621664	0.033959078835522495	0.013244444413060616	0.04275797022415759	0.010634216800917909	0.07757771247267889	0.016995259008021325
3cS_FOS	0.2283726823599552	0.008254531545060636	0.22353589737831728	0.006495542562867755	0.22060645953273966	0.005979723979273139	0.20561868296318875	0.0047499579038951835	0.20211627336563548	0.005443172165448589
1dD_ATF7	-0.011052302546979977	0.016196989046794216	-0.0019483344003493371	0.019968405289168937	-0.0065603685373787956	0.02391088566678925	0.014000657030965825	0.02104339387566194	0.050509525781764535	0.017182859800842814
1fW_NFE2	-0.011672723428528238	0.010775419967056946	-0.010340569825644352	0.01546987862340975	-0.007161540488142792	0.010640085050935019	0.0013644279023761411	0.015755871088579048	0.062013540902453965	0.018019662234180167
3eW_ATF7	0.06100872035221101	0.008407421612402583	0.05705530996155562	0.014314085246607622	0.055900917070191354	0.012638477983439847	0.05478267074884039	0.01360043005384296	0.0834144094507728	0.0051035108582869835
3fM_NFE2	-0.008284017008690903	0.01758028223773463	-0.012104179379738168	0.010648933501267248	0.0023598528889531498	0.012256086076915097	0.03304047995439883	0.02141729759786761	0.07049892035216243	0.0170241055983124
2aK_NFE2	-0.01597963719719063	0.00859197296231507	-0.012933101315619814	0.006127217665972097	-0.0013353269933002617	0.010004476300008463	0.00557429246874898	0.006625560300066787	0.07332414875661698	0.0154621153235752
3bC_ATF7	0.1014680182161326	0.008334889921032563	0.10079498553229793	0.006956411044107082	0.09709410514663895	0.01663293354137569	0.09627056207381916	0.008926323099544166	0.10514357735176232	0.005381962697400678
1dE_NFE2	-0.010692186467126328	0.01041863278426025	-0.014942949542656155	0.006147819779939435	-0.007335756524444602	0.017682659133050137	0.001352333150567087	0.014794867933009498	0.040708326418713525	0.023039288200048566
4gT_FOS	0.24045877516130887	0.005697021903023208	0.2421502906190855	0.00974988234904117	0.23611453600721924	0.004764443128879888	0.22494297377431363	0.006491859981533805	0.21955980981519777	0.004733777782590595
2bW_ATF7	0.04156562424954691	0.021000066598279285	0.03743286745053556	0.009572990929820464	0.039153771885957034	0.005045806325421035	0.04052618028047849	0.012187238669956621	0.07250076398301264	0.00739811970416305
3cS_NFE2	-0.009137773377514325	0.016827207623907655	-0.00835987171177446	0.01739885460499684	0.0012275791394017043	0.011908610219579096	0.008550777324226062	0.011363147024577728	0.07129113767547318	0.020588096621050496
3aY_NFE2	-0.01445591533076771	0.01466212200340142	-0.012796172975395762	0.007482412250100497	-0.008345071152524548	0.007265030780269355	0.0125053879708864	0.013972071086215248	0.04618026130487349	0.014026750363479916
2aL_ATF7	0.0579236955549519	0.012801978146374947	0.05799997975892015	0.011218959303845873	0.04989594742427565	0.008549839907490187	0.057906290443752624	0.01834851992939152	0.09462057587820039	0.0089089279563734
1fH_NFE2	-0.018343929837961043	0.011101305675245305	-0.018856598698696866	0.013377190639952987	-0.011966005830630918	0.011435713271049317	0.011674147827762885	0.020641816373925113	0.059944909150682395	0.012589695615972028
3d*_NFE2	-0.015189216053209189	0.017511391603869338	-0.012908031324600016	0.008244645874767677	-0.029681167092589784	0.04882105456122108	-0.01203099502011774	0.006787870681697999	0.03069927127112227	0.015115784940223968
5aE_FOS	-0.011314368567712275	0.01617096718249395	0.008367955366053339	0.01868197051508283	0.0234915854502732	0.038547812064639746	0.029489404152026024	0.011397806235683287	0.0762063065544302	0.012009849238508808
3gQ_ATF7	0.12299600500396908	0.014647357765995251	0.12373411154435708	0.011932185139731382	0.12048609809152513	0.014872285400320193	0.1120962221548032	0.009652903167861165	0.12595809177081596	0.008766448736419637
3eH_FOS	0.24108573834479669	0.006388362961431804	0.23780591463790568	0.003466213509172063	0.2235821764139462	0.003347647406335963	0.21986743888471727	0.006572012939627776	0.2093727343715258	0.004851245759617602
3cQ_FOS	0.24339851467751783	0.006095266516700117	0.24003169805842328	0.00966465532786869	0.23685242933147924	0.011469437522025495	0.23060688791176537	0.007332457365346341	0.2223580042453628	0.010375891165684423
4aH_NFE2	-0.019740105497155335	0.011094102479782007	-0.01619434805625134	0.012271123498546409	-0.028666804037507747	0.031175832433600413	-0.003428393799210858	0.016924297618296006	0.04118147563934997	0.010092879423541251
4eV_NFE2	-0.015799282864428724	0.007644620101427026	-0.009348215640421929	0.007359801735817257	-0.01388775892018869	0.017308417165720125	0.004410113068563994	0.01589183062114392	0.03782566040558052	0.01946362631349447
2bE_NFE2	-0.01595264242554948	0.014430571424596085	-0.017247531315786584	0.011935779484591617	0.0018089187217992112	0.023777795558374237	0.01695128312757969	0.015096576137307404	0.06893421065507081	0.019777784686923188
5aT_ATF7	0.006529293721027311	0.01790142696616447	0.001353666445299718	0.013204263660449085	-0.0019264655720876809	0.01354017735005635	0.010932188179050574	0.012670454443049548	0.04390263052692971	0.01942422295100048
1aL_FOS	0.24569058759589563	0.0027706951643458283	0.24662872304091404	0.01064208139361598	0.23927705709712838	0.005291874943188794	0.22828316486456324	0.008196175462568669	0.22082759173662775	0.004353406003128256
3gK_FOS	0.25745638391530495	0.007814996313884928	0.2583328891671711	0.010136655836532808	0.2509181942719726	0.007418708384891565	0.23993997363609046	0.006950677579847486	0.2355945424571637	0.007930209453716582
3aI_FOS	0.25027035414240406	0.0060362973002421735	0.2544503705004335	0.01079191545138494	0.2454331921603145	0.0058403049618672934	0.23906432684162535	0.00688040468634113	0.22850816584118117	0.006249721764874825
3cN_FOS	0.21403946829788756	0.00820611129683633	0.21867639085371093	0.011530187042838244	0.20425870333091356	0.009661852391679035	0.19696061566634365	0.005744372931072687	0.19129379147988007	0.004987136759418079
3cN_NFE2	-0.014406924754140293	0.01471236012612196	-0.005714029078316754	0.010138382372148947	-0.0053503129016878705	0.008710283850273011	0.008502275565583218	0.0024702259874844626	0.06887622544609714	0.016227924292937478
1bW_ATF7	0.09602333620093416	0.007749281064117127	0.09321652965743582	0.010571696287712606	0.08334420055473821	0.007546071281733305	0.07499477307611956	0.009334482960048554	0.09437598084215834	0.004655238206528532
3d*_FOS	0.01041631770387872	0.04265299385111835	0.006171094648187087	0.0197371342467086	0.0236725966365672	0.03139293507402838	0.043199717009502966	0.01682016394956945	0.07792483653663111	0.022250144291146037
4aY_FOS	0.19389330700400717	0.008710372073238841	0.19266595394673233	0.01034624053488428	0.18423655407467868	0.010589574109690124	0.17640523894287266	0.005478150461486107	0.16694541461322612	0.008615624952753687
2dD_NFE2	-0.014772348992670613	0.014717906853792682	-0.015059320869757085	0.010617716100472472	-0.013422082051961833	0.016673518258121037	-0.0026110207041969277	0.012929408375866444	0.03204632363185014	0.013171519637397893
3gM_FOS	0.24628005152439647	0.01294858015200612	0.24628842821309746	0.011820449545935693	0.23677665918130744	0.005518599266963184	0.2271278768225662	0.003818204525747337	0.2241082236337469	0.003978234741417852
3eH_NFE2	-0.009009396894952452	0.0045235124907057325	-0.008088579759586398	0.01610758259886851	-0.01606920670771015	0.02069374968689745	0.015027694467402281	0.0157072626357829	0.0757920770033125	0.01631951690665413
1bC_ATF7	0.08293697106220067	0.010417660784372642	0.08251611582284984	0.007044818143687964	0.06992726194583965	0.004547382668698814	0.07452325862110687	0.011069746525992175	0.0876523386514823	0.005981131103949102
2cH_FOS	0.2641517920332309	0.0054151307478022	0.2619831247704211	0.007900484559973962	0.25314441384011166	0.007640167897073574	0.24802996217402418	0.00665843573981295	0.23601620780397603	0.004926754403794222
3aD_FOS	0.020254521382886193	0.05313433792539877	0.025845807511768727	0.028704524110247105	0.0381588455698532	0.02810750825433013	0.028288638576690874	0.01260579642361292	0.07091800335535225	0.005070598831063823
1aE_FOS	0.24606283228296888	0.007927125495030858	0.2402354849432046	0.009095871299837157	0.2392845657843962	0.008694956320997312	0.2225766854536765	0.007673186756728082	0.21812999150674947	0.00784051132776478
3cW_ATF7	0.03877947046917595	0.009102721844979476	0.03574372964118187	0.010843642933066576	0.037331092116038	0.01019895911066641	0.040190709350726	0.004588766491058877	0.07087305293208875	0.012959980946685136
1dD_NFE2	-0.029812308368403408	0.01562457554051474	-0.012421781636425941	0.008642374886517722	-0.008604446521549862	0.019962853771180955	0.009745134249661823	0.013939452656062909	0.04752063726128011	0.012384587326095719
2dK_ATF7	-0.006181095268079436	0.00891604060043445	-0.005585535697710966	0.005602615921738663	-0.013814230063772756	0.031708654588632576	0.00982137365473353	0.012773047286399039	0.045398148857778445	0.013943139377199602
2eQ_NFE2	-0.015508251114568225	0.01028257455269367	-0.015676864886003464	0.01199705001778219	-0.0052152206269490365	0.016512479935844687	0.006611315410246023	0.015116297482510664	0.05384504000326509	0.019329269075058775
3fD_FOS	0.26238565309208445	0.0018973259203306538	0.26431797881292046	0.010199780749961586	0.2581251077465894	0.007063241486289174	0.2481801494479147	0.005997091763172429	0.2346709217547371	0.009872012367469788
1aF_NFE2	-0.030184659028933452	0.00647009560922771	-0.018648353248672013	0.014600318862849786	-0.003951502309666722	0.012217670067134935	0.012008276447969889	0.01917071217620389	0.05158171013152314	0.010219920823454806
1dC_FOS	0.1604890853380635	0.011133696632520642	0.1674324579217177	0.009990911479327817	0.15922847114174607	0.006676104461708013	0.14373218336757512	0.012449597704264998	0.1491922259782764	0.002346160129321287
1aV_NFE2	-0.002679381658174491	0.030276275454034402	-0.00795366482896595	0.00891493438460837	-0.013383713322290533	0.026834125246034735	0.012406430214417358	0.025117687644744452	0.06651862631419454	0.007648536916337434
1gW_NFE2	-0.01757289861656582	0.009156573622044435	-0.008443999537023765	0.010664180865573731	-0.015537923326018284	0.008560388123036609	-4.543148418875161e-4	0.011210902143505662	0.05679257316235446	0.016919146253162706
4eT_ATF7	0.004159976976034846	0.013141476168647151	0.006101792931000486	0.008985716398532044	-0.0015455128700841301	0.009222987251045136	0.020485548714491673	0.01266893569534507	0.05775968859283374	0.014335518325998567
3gK_ATF7	0.08539282116620682	0.013441339188410327	0.09100069745171696	0.0060389058218340815	0.06660011274711249	0.009608618164777599	0.08418442155190249	0.008314154932835419	0.11523908055137164	0.008362708433614386
1bE_ATF7	0.10691284220723371	0.01188071383788593	0.1000941484487142	0.009944420884654791	0.10345691831951861	0.010357530862128135	0.09231974090020184	0.014789309421372354	0.1083557811987146	0.009419215088713337
3gW_FOS	0.224771844694328	0.005357503514219844	0.2316227438977288	0.008491715066325877	0.21998587226089805	0.008440556272663218	0.21257314493377902	0.006848094876710208	0.2064058383438664	0.00533437462598753
5aS_ATF7	0.0024810420876893295	0.01177476276664899	0.00589320462986293	0.011322622954618344	-0.015057933903724669	0.017808929186782157	0.00897305758219074	0.009376153451886329	0.039102634833158116	0.017429760002179332
3gI_ATF7	0.10223201636744972	0.01944410364019304	0.09705946787592647	0.008922056546900366	0.08372062523355225	0.01506893637808313	0.08441067277776315	0.007866267442249228	0.11693627717734917	0.0045411658552257355
4aW_NFE2	-0.010734918087394078	0.017672635941279144	-0.009650762718470396	0.007742801882884096	-0.011114966725776226	0.021377885976844452	-0.0026139706979280957	0.023098317528481998	0.040099538702001114	0.012824300056206639
4cW_ATF7	0.06963617254308274	0.010912960369508878	0.07400263367598288	0.006028148926279138	0.06422327705315117	0.004445046465186809	0.06895616925661098	0.011951507759426609	0.09326168832724843	0.008366269312162146
1fT_ATF7	0.06730187855031472	0.01570443893433285	0.05433276900693724	0.008905691595342257	0.060770468693717904	0.0070615568642096605	0.05424464392115975	0.011991305106177772	0.08511308155277973	0.017310331673277942
3gF_NFE2	-0.016000117077949818	0.01633315283457189	-1.2643022581964323e-4	0.0209492132489183	0.005722501879895625	0.021495381806393488	0.025888926598249148	0.022342483921379684	0.08281182016459926	0.011128459966155125
1eD_FOS	0.22516469775666298	0.010513619707534137	0.2276142819871858	0.006351379072764568	0.21880138529147072	0.011863947636132645	0.206473714592305	0.008960445345645131	0.20328560422066405	0.006023224674553205
4cK_ATF7	0.12626292157186997	0.011368223006620052	0.11676063280506997	0.011469178502774261	0.1138288328797102	0.0087099174973998	0.1137733268202479	0.009571424346560314	0.11966379560865983	0.005098352619507483
4aT_FOS	0.14496789038423386	0.013586826115469441	0.1374319176368021	0.016044733742262503	0.13471402822429687	0.0086416136619378945	0.11789214821899949	0.00811899824390345	0.1250227170615058	0.007409576199166915
3dA_ATF7	-0.019627139350274204	0.008336936069566663	-0.012588056351437159	0.008128150248989175	-0.013584061376057175	0.009348001234931274	-0.0018759740720221115	0.008348144983330228	0.05380082129387269	0.017124098055460436
2gH_NFE2	-0.014988246371737356	0.010159918035507769	-0.009332407165092977	0.019920615091630612	-0.014540711396532627	0.018417892113751284	0.027153544026788143	0.015741156636101383	0.05277848112451407	0.013012169708737715
1dD_FOS	0.1662319492683923	0.01246923156049263	0.171922689328868	0.006204080298828061	0.1615785031663466	0.015125258368258393	0.15387614484111925	0.0044639681629736055	0.14895709371730617	0.01379680870299546
4fV_FOS	0.21065786633248554	0.005107582808090903	0.21089276818739303	0.011150043168405026	0.20120995931331542	0.006041968287558991	0.1954219190768926	0.0049815947508294765	0.1887305179446485	0.009459586139673215
1gH_NFE2	-0.0061434341061216025	0.008813684255300597	-0.01732555451481098	0.03904620755204201	4.436619834792753e-5	0.01931980213689734	0.019281705078288924	0.01769683049383312	0.07062611480293293	0.012131948033923552
3c*_FOS	0.030028782819038643	0.026469779890377215	0.05076459727706934	0.046923126026394577	0.04809301132029387	0.021336212144659996	0.06089548636204343	0.023458826220058248	0.09547253993504368	0.017682800989054188
1fT_FOS	0.21601616141120333	0.008350320777938583	0.21508506613927977	0.010633928366121278	0.20710099390940748	0.007792783365451396	0.19785343605025915	0.005943467633590188	0.186582774685012	0.0041615820039803365
3dH_ATF7	-0.018723943065430498	0.017060325854209198	-0.020730445626969584	0.01987879646746238	-0.007672059214985561	0.020413641500506917	-0.006736375908762622	0.011389805904405536	0.04153612004733501	0.015950510605635435
3cQ_ATF7	0.10465381555498782	0.011262821453711084	0.09852257156579575	0.008958190881910433	0.10134616378002241	0.008256141065457303	0.09197420130178906	0.007170857816433987	0.10359185788602839	0.007595213226215899
3fE_ATF7	0.1491160458753509	0.01584710867401382	0.15140116504618265	0.0027238169211395054	0.13936717107285132	0.010026020451691035	0.13122541989330422	0.013877250640772745	0.14355462253531867	0.007202539610030832
3aY_FOS	0.09779873051826936	0.016059086046678182	0.10161936011013029	0.014243621468778571	0.08722679246475111	0.008718699055028497	0.08837645055155009	0.007313274838780874	0.10725818474729382	0.013510386299708263
3fD_NFE2	-0.009605396452617878	0.009251733128852618	-0.006569739773357666	0.012453984672045745	-0.0028030358562742192	0.02974430943943426	0.03222503517503008	0.0126058929252071	0.0815003879375528	0.014842139020669522
4eV_FOS	0.10910204550817747	0.01595917000718425	0.11065911115308677	0.014063688529222015	0.10459251241392527	0.010849949449622422	0.09055497722684973	0.010265769254627953	0.10727674693338557	0.012445138061959883
2eC_NFE2	-0.020995257942496057	0.020490421989028326	-0.014976981172850871	0.014027948960825352	-0.01521382379416789	0.011706213095104927	0.007807633703957007	0.03128925104931456	0.04775633076433975	0.006238771798289721
1cT_ATF7	0.1539772279563573	0.01907276278117121	0.14608098745899756	0.01278077641668525	0.14049918804665215	0.013789115070893662	0.1286325391098461	0.008509275163195445	0.1404699946058788	0.01068156361817172
4e*_NFE2	-0.011670114295253931	0.0129757794970682	-0.01590280551146845	0.011349008707425738	-0.018264833075055584	0.019956324535404798	0.001063582255074732	0.019802751473318878	0.03444381805612579	0.01298400134189477
5a*_FOS	0.02061680421924589	0.03292517851704766	0.02627550959936646	0.03718138057358398	0.020617603671230264	0.022865304647391258	0.029987739021544654	0.019340814555304654	0.07465939460855073	0.007528929195984523
4c*_ATF7	-0.012084959099853595	0.008258008320252964	-0.004644059680108267	0.011413969815955188	-0.027084453761355133	0.01563942998090041	-0.015310837056749451	0.019041122881193175	0.03180542767576347	0.012882354754745732
3dN_FOS	0.07731938842322988	0.018549941455575668	0.0639258777977151	0.03397868088697582	0.07394985605174857	0.030615111063399664	0.07256272146890697	0.021606389269841413	0.10275824417628035	0.01687642039491123
5a*_NFE2	-0.016960062259886322	0.005356975410888153	-0.016110298474094748	0.013302758145025155	-0.015895868728131243	0.007269947681249242	-0.007859084358736597	0.01705759833864936	0.02744417310681061	0.013412729339110347
1c*_FOS	-0.0048303120893090894	0.013571322815713015	-0.01248873774772942	0.012974434894991869	0.025169918739941156	0.030754047452249186	0.016506570489270782	0.023828854652539977	0.07021945429621583	0.01586084079807081
1gW_ATF7	0.115029769281305	0.008182271661977991	0.10977703270413958	0.013446216434608764	0.11149516722533152	0.009809481726165432	0.09686762669080684	0.01138183835581199	0.10526197135079404	0.01187053912943696
3gI_NFE2	-0.011921129737348338	0.013937039621969008	-0.019599027845584545	0.015525055009351084	-0.0065824011985353495	0.039670390326265605	0.010055276305504566	0.007444945830430299	0.0756738465703478	0.008024433633180672
2fC_NFE2	-0.009247519793283667	0.015173963512167304	-0.010183950704190904	0.012996869209731055	-0.012777833241050543	0.008249680966216703	0.0013870685693890426	0.017773906943717447	0.06144299089248254	0.01738889897618735
2gT_NFE2	-0.009305731139662982	0.00994182434324022	0.0012183728995551295	0.008336730109923949	0.0011076664308787194	0.020775565804610173	0.017126935310934847	0.015959190077479164	0.06188080185601617	0.016146426417699193
2gP_NFE2	-0.01933274214627822	0.01574049393819214	-0.01671930122637976	0.0072174011253955134	-0.007184320586116596	0.016540962390988307	-0.004675352290516397	0.009214821222749607	0.04123484099224942	0.011571808580588237
4fV_ATF7	0.06202758482819461	0.018199094746097072	0.07023431624497632	0.0076068980399208435	0.056568978552908294	0.014354983274614229	0.055493278433499174	0.00814866562549989	0.07802134883077058	0.014492752946708144
4fA_ATF7	0.09429828963450157	0.016744587357228818	0.09579910717799718	0.008533338063161275	0.08979731512720918	0.014419295152508851	0.08751548948365406	0.00805983375187449	0.0997005857947581	0.009081732366407382
1aC_NFE2	-0.019570604487641658	0.01912610351550694	-0.009057955532729773	0.016303136479486804	-0.017538044939210105	0.03686425419837717	0.010636374325105542	0.011452233946177393	0.04860251424422581	0.007768582593904335
1aV_ATF7	0.12181993946434547	0.016497042241296306	0.12248708521330393	0.010925625442947855	0.12236650554443504	0.01308036133826802	0.11066936769186914	0.007119896908381075	0.115515648273981	0.014829428872141583
3cH_FOS	0.22999748497482156	0.012096381784317713	0.23035591612303422	0.008435547893292037	0.22218840456913796	0.009190404331820157	0.2125234044668028	0.008168887592026157	0.2052619426008243	0.005442484773942955
4dW_NFE2	-0.00988924397469959	0.009930638582171126	-0.02312717871591097	0.01258931233789382	-0.01629930599705429	0.006151912706527483	-0.01368388015215583	0.02378564074503964	0.03269922959748382	0.02098426306978648
3aM_FOS	0.1920841675687993	0.007382767989408455	0.19280427068134542	0.0047609239975126205	0.1799263731764021	0.008049569455165438	0.17682857541241118	0.008610319426344678	0.17216205508064913	0.0061948137227058366
2bH_ATF7	0.0854867537129585	0.01861429596720524	0.09078750733252194	0.008502952019095678	0.08461382270694706	0.01032894981647993	0.0761665195007949	0.010194474709464517	0.10137350695058521	0.01279385909447584
3eH_ATF7	0.10164541253327256	0.010813048700751882	0.097277434055636	0.012291752589003443	0.08898449361565736	0.010384510893007081	0.07858461187433025	0.007391619704852114	0.10898506498507947	0.015262552894430126
3dQ_NFE2	-0.023434715202717823	0.01434319921084515	-0.007336843137735234	0.019480582471753823	-0.020931305191518784	0.010095279920781599	-0.012207939326088683	0.015330118289281184	0.03477718861267261	0.01027413145176099
2dC_ATF7	-0.008270680285050805	0.014709391270921395	-0.013974020627446314	0.007455917333640783	-0.012588130902262308	0.01390904277327017	-0.007017092166240297	0.014884914636605809	0.0468739611122616	0.010618119136237468
3aY_ATF7	0.016624294980381274	0.011327485507118184	0.013966356404565209	0.012680935065692943	0.024857448945734793	0.014923408231815757	0.022565617558720746	0.0188062513442161	0.0602525057411035	0.012793264892048564
2gH_FOS	0.22477020913442536	0.0038551447486539054	0.22201259384333027	0.008973129804927817	0.21779799897920693	0.010298306222629837	0.20710582674754327	0.007763610043318976	0.19825266869081415	0.0106515213449925
3cH_ATF7	0.09354070241908038	0.012130507319115939	0.08841086528661321	0.007576876428238638	0.07679506415615994	0.004440049566275747	0.07980596084572793	0.007815323443862971	0.10372544898237926	0.017159260716939927
4gL_ATF7	0.10701458132599999	0.007066631569529604	0.10276237651776055	0.01105889989927625	0.09532793431807601	0.010950655412040886	0.092955576881353	0.007328956729472349	0.10668784875979716	0.010368785230257258
2aK_FOS	0.25046512218912226	0.00781072329794562	0.2464327099995289	0.008074857938350114	0.24345048896641291	0.010815038199760589	0.2347508161612012	0.004789820298915697	0.22311808982911085	0.006721870637326194
4aH_FOS	0.11571760917137029	0.0146259007776878	0.12061358763180806	0.015617338541457314	0.11644679013861944	0.010067193568674224	0.10191294997207132	0.018153997398597667	0.1151446845475331	0.008574397201147254
3bI_FOS	0.23754745126825724	0.006639578370768162	0.24281110828046099	0.007593976450527806	0.2359606248852762	0.005743855916282676	0.22729107800214812	0.0061573282509233334	0.22228775782581134	0.005834265008923928
3gC_FOS	0.22281750160747144	0.011081374028042776	0.2247777348169353	0.009293276504932104	0.21363365112842556	0.01006787960227131	0.20329669664785652	0.011621288397308506	0.19765702800146928	0.009005630299120425
3cK_FOS	0.24630430537459125	0.005822204334754825	0.2504705175193587	0.010138076302665194	0.2395006375084055	0.007205794294850667	0.2286358328594706	0.00879906824335771	0.22191370832517673	0.00537830903463551
3bK_FOS	0.28145068935297385	0.00613378378911754	0.28020693916447803	0.007260033347626429	0.2706597898414883	0.005901101327827369	0.257866534037975	0.006827782908526218	0.2571767748704339	0.004277856124536739
4fN_FOS	0.2368653303426598	0.007829040528324498	0.23281435850075816	0.013901811816944333	0.23163009604368148	0.005903828299569326	0.21785846069180903	0.0050764919864172316	0.20843741791733836	0.008311029362674726
4dA_FOS	0.043428783014728786	0.04346346086699816	0.022190766629736784	0.02850267421687535	0.039762763741210384	0.043995177679698606	0.04113267363119476	0.021559662861568404	0.08440611511629639	0.022018050173780893
2gP_ATF7	-0.013523234190317908	0.009299095269521532	-0.013197329103375153	0.021439477930447336	-0.02081141715094285	0.020770598407930104	0.01115215298987121	0.017976605400612765	0.03793771019150241	0.01306683421357263
1dM_FOS	0.2651787874709216	0.007231779396346698	0.2660017643952671	0.009743553547838119	0.25861251045706657	0.008253832354521642	0.2459689501769339	0.009303730476432747	0.24442452960323385	0.003516115672440564
1eC_ATF7	0.10691373944476183	0.007938900172543667	0.10809346790219891	0.011674272392880346	0.11037030132684701	0.006301501082168488	0.10987997044658668	0.010377256802423438	0.1464294241336886	0.005035669583472464
2gT_FOS	0.23527073688459602	0.00524707339587026	0.2337641690320658	0.010617489066767304	0.22785140924136613	0.007733539238356136	0.22069708554349768	0.003901173852503817	0.2110253199395739	0.008057685147578502
3bE_ATF7	0.1637446363230147	0.013386867321091477	0.15586138317530446	0.014540399812693422	0.15154690688829833	0.005813945212631646	0.14274372413820124	0.010839651321607371	0.15058709225454542	0.0043466264819748265
1bE_NFE2	-0.018558676931324514	0.022506846164754853	-0.010181880297066294	0.011711821206656205	-0.005201538903665887	0.019334317482366782	0.0161680917689172	0.014746997322029432	0.07271289099460976	0.01397012105901766
1bM_FOS	0.18762997258918726	0.007696952281603899	0.19302613170020352	0.012451421923638547	0.1858146844981293	0.009170254456418047	0.17738060564681118	0.00616161464321613	0.17913903053293645	0.003919581147845249
3dE_NFE2	-0.01938439742383796	0.013734799900390136	-0.01869060416364896	0.01476296923940911	-0.016740752851835218	0.013515056483202278	0.004711602919915298	0.018814280197206337	0.04002721917014485	0.014775121135833643
2fC_ATF7	0.07140016313526744	0.009746910037558561	0.06546653075362485	0.012939180846658427	0.06367401191119293	0.010853601990016285	0.05690844269508673	0.006742948565157457	0.0829884691759747	0.016224467391196054
1gL_NFE2	-0.012500065645855332	0.00595565734708408	-0.0062520773007423295	0.010657874944106785	0.0013012232717189466	0.03086752768765752	0.011424995445911763	0.02334921017910361	0.05607780008980491	0.016448965271511986
1gV_FOS	0.20910172064985016	0.012458048650027686	0.21074001439747336	0.010032728950398362	0.20077379181718344	0.008055926514459315	0.18802688649153892	0.007535604610631378	0.18768608665117098	0.005709860360862888
3eQ_FOS	0.24453876899588042	0.0048681673281463006	0.24882098234232394	0.006586973542999509	0.24569370656711817	0.006701666320696747	0.23754376856257062	0.0071440065765137634	0.2288894980099279	0.007910670333820514
4fT_NFE2	-0.015531151236344477	0.018244263300783794	-0.0059962925037667265	0.01423630804780034	-0.013655293368566603	0.0118234063177237	0.017860069200296334	0.012399098019789955	0.05782903288618135	0.01932414362710488
1eH_NFE2	-0.016508023403014615	0.011640913812655702	-0.012799322457868403	0.015607321143006602	-0.00321846386220405	0.022291867769048544	0.008785030128268532	0.01375977346450449	0.06392332656118103	0.011763847493349364
2eT_NFE2	-0.016951066025290343	0.006400270852300479	-0.007406290758476555	0.012329735904937564	-0.005551668439441559	0.009170393131901907	-0.0019191614006644738	0.009507261998169462	0.06170938802812999	0.015211223716347914
4fT_ATF7	0.08269428050115711	0.013277342009865467	0.07625460921944878	0.007286981433861518	0.07612594313676131	0.013803182341201474	0.07705129804969177	0.010099427163812087	0.09904815226893332	0.014102224921896488
1gT_FOS	0.23669420816286252	0.0059030595670653855	0.240818999596702	0.008171979797668143	0.23393595428402825	0.00813563857916261	0.2186030297555143	0.005539661485948764	0.21276319758738166	0.006704212175792147
5aA_FOS	0.0035418014234878384	0.023513553816521728	0.006117379328784127	0.026284085826241938	0.018181851785624217	0.043277963356129115	0.02001534680086014	0.01360970569114721	0.0817568318779949	0.008766532969005737
3aI_ATF7	-0.006545759866248549	0.017732818416040134	0.0011423214031052082	0.01668018662714561	0.0066625129931806295	0.004409618095968961	0.04611776440314874	0.014190094854505543	0.09839062746179669	0.016934558526968065
3bK_NFE2	0.0024693141134449832	0.026089540562765332	-0.004206162907965465	0.0057543417166413076	-0.002680184388224216	0.027409732635785364	0.03595758893542742	0.01253215070423047	0.08792895330243918	0.019826011205606262
3cS_ATF7	0.062216129254046126	0.011310071042396393	0.07561696807996733	0.01802277981776704	0.06663934523373052	0.007583572100522664	0.06811684368664414	0.014601282267989284	0.09070218399248259	0.00894439737223428
1cK_NFE2	-0.006613189916582092	0.012731041375125401	-0.0012505018196397907	0.009947623482186174	-3.840131292826205e-4	0.02042660922161837	0.01821092905672393	0.028112479359609754	0.07976006711054719	0.014203117498554027
2dF_NFE2	-0.014671554984052062	0.019899497100911608	-0.031573375153468745	0.025997908541750554	-0.011307936602558176	0.018493541140369434	-0.008888864067562705	0.0201835059208669	0.03469441711397121	0.012261709549658115
1eK_ATF7	0.13439511505632246	0.012008402261272574	0.12614267224569525	0.006096826078480284	0.11573106073205636	0.012261510132920162	0.11317788904710804	0.007922800232436493	0.13149018549864397	0.006014449089392734
1eQ_ATF7	0.09543154758116422	0.012755064048082186	0.08370499001459682	0.014498329198257992	0.07878903630220999	0.007901587237270542	0.07477439513079198	0.006122315945702762	0.10174515349880686	0.010957630828015348
4cE_FOS	0.2579925785600326	0.004769300845083369	0.2538080518426446	0.00700221784596317	0.25166285782316716	0.008818796704246004	0.23974420985951161	0.008398077019612118	0.23272378799151908	0.0065854248512190105
4aW_FOS	0.1478518707793361	0.010707560615251473	0.1453430482412638	0.00815160090341841	0.14091984259921575	0.014862583246978948	0.1316665884987333	0.00907678022047417	0.13627780783444415	0.008454842507921157
2fQ_FOS	0.2682292267500982	0.008404138134012331	0.270629642400934	0.011148404229696237	0.26493524371452165	0.0068508624242752504	0.2579318192979148	0.005944564325848253	0.24907540899091488	0.007812695806701528
4eL_NFE2	-0.009319148554764102	0.016862718607736492	-0.008637105895047898	0.012938162516224868	-0.01304955361177537	0.017904162936108147	-0.0010505279741512134	0.03045051214213582	0.04789396062538219	0.022326941356018416
5aS_NFE2	-0.008895186309216896	0.019861084698603846	-0.006476169850294064	0.016485251232393663	-0.01851624404285796	0.015544200129183866	-0.0034979208825621647	0.01736645484114998	0.03254525908209309	0.017880173222749596
3bQ_NFE2	-0.012747826376746783	0.022572604362563534	-0.0060285891030105	0.011731471946283718	0.016267209426274687	0.028901395337397752	0.02358818879946361	0.011208007107206033	0.09194101975848226	0.009109784240378685
1c*_NFE2	-0.021724330293329725	0.013427300099112737	-0.016249642055777686	0.007608878609155097	-0.022850948959365305	0.019742732297581594	-0.009118763882872933	0.007821255553883837	0.03408616105598774	0.013759949851020026
2fE_NFE2	-0.020098844460640097	0.01747512140202835	-0.011275931855450672	0.012164360405331219	-0.004748137347387213	0.021472466870851876	0.02994986652822514	0.02901912132257614	0.08503285623602246	0.007376716271075806
2bT_NFE2	-0.010583785938743392	0.014348512949498056	-0.009792639711450519	0.007673293920845938	-0.009024029472697806	0.017858144238110017	0.03164528828687117	0.02114746999960401	0.07060296386851392	0.010177015684976124
3fI_NFE2	-0.028771759589637468	0.023964109608641575	-0.00825719273776205	0.009656089924236754	-0.01946614846313061	0.01893132230389647	0.01975801930725797	0.014522052682411694	0.0896229172090914	0.012577840234743693
3f*_FOS	-0.005754030129291238	0.013152943142181761	0.008565448128124492	0.013072778500577123	0.00844490668444095	0.02666530661507116	0.024241955296690567	0.009839329595421598	0.08081065880235903	0.012916091531416908
3d*_ATF7	-0.015251076299822423	0.006051154133874538	-0.011746059016534202	0.015266128060203171	-2.6054287538487613e-5	0.024406061724687164	5.365962726555651e-4	0.02022987181434366	0.044309584088773106	0.006981081716239145
3f*_NFE2	-0.019294008974300992	0.012419255041811319	-0.012071754464655995	0.026420577736457652	-0.008909293243985057	0.017917208887487702	-0.008740533090148305	0.03097974304420576	0.031603093065064	0.013305329081663925
3eF_NFE2	-0.013860778067643891	0.01666622750881525	-0.026170060589129605	0.046517277022362934	-0.009534515045497408	0.02013430591921795	0.0016138424933286393	0.02093610361367659	0.060751035671149076	0.004217149865236763
5cP_FOS	0.08569561412560399	0.0823265851953083	0.11303501372788498	0.018901514747329012	0.113450266554555	0.015006837976746217	0.0952008172089747	0.03579121529955494	0.10700311046980389	0.019414360916664646
1bM_NFE2	-0.007953352177957689	0.008496932494400252	-0.010067418293130796	0.008880080102001022	0.006879021519622971	0.026949494014443673	-0.00640944013512541	0.019157373307537185	0.06923516545970572	0.00809215580405074
3gC_NFE2	-0.008372807420591991	0.015245464297380103	-0.005821944735217117	0.012479349784783019	0.008660571232652714	0.03466026220466895	-0.004739688074984899	0.02437392064774985	0.06930225358424197	0.016523072246946612
4eA_NFE2	-0.017087144687006044	0.0203435148973798	-0.008433445165673577	0.01464132419652656	-0.015703448458232638	0.021126054065149696	0.01197123577167829	0.014168437600121146	0.04765428753287741	0.008195310631699442
1e*_FOS	0.017330285336463264	0.0549759615127854	0.015861373659858114	0.02368414987265209	0.007723328879543923	0.0191209347780888	0.017292382458389672	0.008895018437861585	0.08028227310959407	0.012152311672513747
2dD_FOS	-0.0060706067039177705	0.01845553279388699	0.025434964960181567	0.02497238095321868	0.021518642700577628	0.022664805220344544	0.03812964385857813	0.0187783923213533	0.08359865082874252	0.017264299330420448
3dE_FOS	0.013756332745220808	0.03853361590198934	0.012045066602779802	0.03024462367979237	0.017579155611447277	0.027950443090428725	0.012052668474787698	0.020128595747434818	0.08061789903056328	0.008673400961212867
4gS_NFE2	-0.015886916323503017	0.017614800516709824	-0.021787453145968923	0.017173547804231925	-0.011555117457477242	0.010792938526010981	0.0017516754453154898	0.010222147278605865	0.07514411993289773	0.012699316767635006
5a*_ATF7	-0.012436950923869166	0.013872419589828345	-0.01001355438905766	0.009059305943721601	-0.015523111896843793	0.015615232174594361	-5.011362636937314e-5	0.01323525127292776	0.033174389871595406	0.015542521404678704
4aV_FOS	0.23721080494578123	0.005499626363756474	0.23963295609449825	0.010717904005239559	0.23467522956268655	0.010296571155775154	0.22474365205672936	0.007633210068774418	0.2150640953157695	0.008760884501173263
2eC_ATF7	0.05233333111519185	0.013143038240062941	0.04951769456835356	0.015748158124776472	0.04338318164008699	0.010754031261734796	0.05154681439927201	0.013033300783415407	0.06664505963668557	0.008056283787150093
2gI_NFE2	-0.013554540413297615	0.013347150361158777	-0.0117983783295922	0.01078849262786459	-0.0032423154207435515	0.021653531711310722	0.02959720555921939	0.02716014551097354	0.06216709592411112	0.020572624695833163
2eQ_FOS	0.20684994019316014	0.00574796221061816	0.21365359684369434	0.01185140018071554	0.1985984884617955	0.01085525717024288	0.19083211151276047	0.00562805341585808	0.189441834189768	0.01182402882684661
4eT_NFE2	-0.017096549205414646	0.017755942672163308	-0.02358079533513454	0.010773692321699106	-0.01491846252557276	0.018485007221123013	0.0018326925458399047	0.021750136201684513	0.038162842370305664	0.014904299860439557
2gP_FOS	0.012731949480153418	0.05531450496336276	0.007714077251604636	0.024795103492648643	0.013946893695999841	0.021470370137017934	0.020131230111848624	0.02162033617913157	0.07268623761619279	0.018538693505916637
4aK_FOS	0.212352130450041	0.009998185204714096	0.21703315430623865	0.0058761059917012215	0.20239173873764812	0.009815859891713886	0.19162029239473521	0.0072977853025830396	0.18262795068185908	0.006637812044706884
5bT_NFE2	-0.011496951287040086	0.01688598614849747	-0.015536863268496457	0.012764863863372998	-0.016785115897016544	0.009902176690784163	0.021440078099806827	0.0243147425062487	0.06785913614841263	0.01771746899537079
5bW_ATF7	0.06244518425389145	0.01567050431334765	0.053537819757328686	0.006844300012465527	0.058004974107740415	0.009969068201565737	0.048157602124120624	0.008097105237192008	0.08801780316462797	0.01571267476092121
2eQ_ATF7	0.12916304542810655	0.017438892523168152	0.12650705850350594	0.015920664167408935	0.11430560268563962	0.015412558122563647	0.10506543320245214	0.009845204558373255	0.11630872421285882	0.010163553636765035
2gW_NFE2	-0.019517916405240913	0.014810866002595322	-0.011437804890673304	0.011436717957320522	-0.011818703550252191	0.018765815188162928	6.453807582969127e-4	0.0190558726468239	0.027864331802147996	0.010821676098810504
5aQ_NFE2	-0.014534996415200684	0.01929909652579922	-0.020032394298404945	0.03031448673542349	-0.01276906666884655	0.01004213236557572	0.010209687998787857	0.021888964430582247	0.03449561395991946	0.009409507974217962
1fH_FOS	0.21771289400886987	0.007220263116432067	0.22637504384854876	0.0070095230015998385	0.21826872678373763	0.0036576198530700616	0.2026720476133972	0.007877229138619702	0.19959755866058929	0.0070357583700336205
3bF_ATF7	0.10176194150874544	0.012860822027820669	0.10083077276260964	0.011199172714407969	0.09711142038151441	0.00989010208891637	0.0905027679338478	0.0072269950615395	0.10902472518030093	0.008151999327335915
2bT_FOS	0.22919739840990272	0.0105674516936475	0.23423027618244127	0.0086511068898244	0.2224686995093471	0.0093387374756221	0.21701470327079228	0.008047170601037245	0.21181556265106682	0.006578186218428635
2gT_ATF7	0.07927903733071325	0.01628926216190459	0.07649705231159658	0.011320525338814976	0.07362842071742154	0.009843944719294007	0.0657258604901623	0.009037508077909777	0.09781255122028007	0.0065421189360458714
3dY_FOS	0.16564509594487972	0.008385839635772717	0.17152746293592122	0.011108971569283822	0.16417059383797805	0.021957396600577328	0.15464300940496986	0.006613749582626384	0.15342938086576313	0.0065170776400083645
2gM_ATF7	0.10398823703972354	0.007219349209028114	0.10631632010426025	0.010704520202262414	0.09605638027088814	0.012020315722661922	0.09451495102102432	0.007495371440545829	0.10733399330452281	0.010748530944971827
3eF_FOS	0.20339641567090588	0.01484463551897404	0.20764083295305436	0.01167199787470015	0.20031179503765664	0.011524453791362455	0.1892899120051642	0.00617522388321508	0.18087212217202087	0.012260860361308532
3gF_FOS	0.2408536230681295	0.006612034233767284	0.2403159203421733	0.009044352404408073	0.23187348397804192	0.003687726739219891	0.22231923097062123	0.008085804276887057	0.21910484344048736	0.006457925965777349
3gM_NFE2	-9.251665556911026e-4	0.026197659605433174	-0.011357069655633918	0.0034103623422081816	-0.02078850482963367	0.012767335084757225	0.011824401599111072	0.013475957714846531	0.07362474949228923	0.00703760140373051
1aV_FOS	0.24988362943373044	0.005300257495249523	0.24696677427538166	0.00974292991898293	0.2442770198067238	0.0073982360852060235	0.23597301033697318	0.007916355220949679	0.2248139939465262	0.003161160307565693
2d*_NFE2	-0.018345505287698943	0.0067433131226553	-0.01084995529827536	0.008402531595359876	-0.005086526397116395	0.018614567800183453	0.005801577213833442	0.023478938287092643	0.038210702558900814	0.008563536161282763
1eK_FOS	0.25071891991619133	0.004841491248244342	0.25176245400885927	0.007419140803061198	0.2431419544729934	0.005645452392552094	0.2349470744941355	0.00677839093653126	0.22925674132707838	0.004530478543522279
2cQ_NFE2	-0.020297960855547564	0.01828582263764407	-0.006337246060371046	0.018726672418169256	-0.012580906970598464	0.027154747745903686	0.030570808156330627	0.023086255040535856	0.07973802569643833	0.010630583291857676
5aS_FOS	0.04186428982145818	0.04430757263749396	0.01937456471096732	0.03454775793573459	0.02512571153777216	0.035383161980686	0.03992366882807077	0.03132585079270281	0.07437989929448796	0.009004171475523256
1gL_FOS	0.2312035121121502	0.010879459502337208	0.23083490088234432	0.006857031127290055	0.22611272423145667	0.006567507475858761	0.21322324924195046	0.005043760012768725	0.2069463908588155	0.004920728040633915
4gS_FOS	0.22574151596299738	0.007167275301717421	0.22493827525648663	0.007411875458178977	0.21074746541564993	0.011315908166325649	0.20989655495810883	0.007505160382560427	0.19677458206660364	0.006355358782019685
1dK_FOS	0.1669795614386568	0.005791328391299909	0.16255667956954462	0.0089623707493777	0.15249788381407378	0.008440651658199879	0.1308664794766719	0.012579843539737142	0.1360457511090456	0.006302679905426773
1eI_FOS	0.22299669104884995	0.007634503114141403	0.21956763069979265	0.009189706022632783	0.21025462255167499	0.007927317057510118	0.20359353938266314	0.006645537450027556	0.19988580805702122	0.005273809299318714
4cQ_NFE2	-0.023492872892981815	0.027158988640219876	-0.03502733468075896	0.013828937236591154	-0.010255045289064122	0.008185236626940024	0.016327115901959618	0.02081819931969673	0.08350377178286872	0.01991319421852656
3fY_NFE2	-0.01473954662845964	0.010154285472541017	-0.016947131349848554	0.016914607678973705	-0.001443737505167669	0.022766047579839566	0.028619466232591567	0.020888912125194132	0.068953353321189	0.013809673636265262
3cK_NFE2	-0.013724474348979046	0.009496276318199711	-0.014331077844452283	0.010066213050478898	-0.0032180768345100746	0.025438058213429947	0.022255616195712254	0.018708768832240857	0.07188538877930208	0.00776484016340703
3gC_ATF7	0.07911749573100436	0.016152699431729426	0.07424898835171363	0.01660446709582036	0.07053906765918418	0.013595145160270956	0.06932322138106466	0.012108940922322361	0.09887316774100895	0.012333777784887057
1eH_FOS	0.2199981598534349	0.009121579989697693	0.21990950542700055	0.009336650534913648	0.20867231383838478	0.010458735451730998	0.2024440186201598	0.009878596777166121	0.19101214913137887	0.0037836680909245574
2gN_NFE2	-0.012214367465794459	0.004632686960715255	-0.017652520429026604	0.017351894278139622	-0.01678356685943339	0.031584069302724345	0.014144741986366168	0.03481821271580134	0.06234690226236578	0.017349405347532466
4dY_NFE2	-0.02350689157302567	0.011275152243587733	-0.012035062757896143	0.010520673318376975	-0.022235245114036316	0.011638616699682606	-0.002904935953692445	0.016627875500767046	0.03495765352136083	0.01936837493791595
3dQ_FOS	0.015361239262513822	0.042738208783293104	-0.0026463535715358197	0.01939910789097531	0.012371521479792544	0.022272824659128332	0.0315353743690945	0.03708249286660452	0.07818011099180719	0.012569982662179624
4aV_NFE2	0.08544357902831938	0.012390961233946647	0.09086546702260105	0.003830206312256174	0.0857067135132081	0.018258813343684486	0.08055917141602432	0.006326669567402762	0.0929567464794424	0.013627080414621642
4eM_NFE2	-0.01660902999210204	0.012809976191979714	-0.002074964253400608	0.012158630226806032	-0.01902313787541531	0.014982683786831617	0.010537820176311804	0.016100321140948674	0.04361614361652791	0.011511833446728013
1dH_NFE2	-0.013852760913659345	0.007079202944434099	-0.018834424299069116	0.012040934082526182	-0.0133709546486051	0.01544321874171757	0.00464784812804196	0.007722916536580847	0.053610166384004364	0.010647228859752434
1aC_ATF7	0.04954806927684915	0.012759282660644756	0.05577501016525626	0.012856370734799286	0.04877184934393605	0.012777631000502299	0.05367930880639457	0.008986275503904654	0.06892295706430494	0.016627919758481057
2cH_ATF7	0.1365126074429553	0.015003611003162012	0.13249594570819626	0.013724617473862563	0.12045663373086989	0.019923503760102986	0.1171279668196464	0.010804443535045588	0.12009965764117456	0.006640551478900245
3dQ_ATF7	-0.0049432964890710664	0.01883685416903886	-0.003761567397372134	0.00523803727098642	-0.01109304011104432	0.020961326500355502	-0.00673609354122371	0.01743737183910072	0.041354768350735246	0.012678927164549677
2eI_NFE2	-0.022039256769622054	0.013052170532592182	-0.01052970890939801	0.02487521245382997	-0.027733234765169677	0.01951251662884102	0.0037946319873081624	0.019615839929288493	0.04058943963175809	0.009157747060406642
1e*_NFE2	-0.012208229644153343	0.01494731062549802	-0.013560373686038213	0.015535425887257742	-0.027370740190241435	0.02712979671844534	-0.010331713362345443	0.01799740905816894	0.038422803632099364	0.017833660937384584
1gL_ATF7	0.12764392539669098	0.014754241173404474	0.12400808080191794	0.014113942013445272	0.11447965812149283	0.015171586038041885	0.11768404412946379	0.013669526199323465	0.10820674552900411	0.009925174403736766
2d*_FOS	-0.0035353757308079843	0.029963891081208685	0.038008678444173105	0.03814823393729771	0.013818766039211257	0.03645247787980654	0.033628073140452526	0.020868423308328866	0.07050606403395311	0.01899188553281049
1fH_ATF7	0.0763852680059092	0.019486504298196976	0.069544279368821793	0.006891961365603061	0.07262656805511421	0.006256592375218863	0.06978375872908989	0.008619778651620004	0.09941913099526811	0.010488354692237708
3cM_FOS	0.24056390751872717	0.0063027863334446255	0.24405976356942277	0.012254471599502556	0.23286565440952373	0.00667870817751836	0.22939780538961255	0.0037400527554937637	0.21869837078933368	0.006002281353370011
2bH_FOS	0.23490346984486526	0.012580504562894737	0.23706599144826215	0.0072289571717075955	0.23258572898423044	0.011412062087715896	0.21516130050061089	0.007305216517368273	0.20522833007315236	0.008019036928086053
2gI_ATF7	0.11136465347773815	0.013173817030459969	0.12194608771634305	0.008693024581258727	0.10055251499788753	0.011256260035174562	0.11001356005211954	0.01267924383774572	0.12267422753957644	0.013825165111743686
2aT_FOS	0.1919235441282806	0.006886895543402302	0.19763789919420036	0.011086123944139199	0.19092622657006547	0.011045985857496948	0.17547619048508542	0.01419874246770728	0.1736451146137008	0.007265302823437077
1aC_FOS	0.22051161138706787	0.007183900079370774	0.21671690160441293	0.012249800361833412	0.20972871113613897	0.009379745127404526	0.20159624312147512	0.006162219063079471	0.19067537399523363	0.007704370823198268
2dQ_FOS	0.1819762207088381	0.011014982222721249	0.19052114073353638	0.01259262548846155	0.17702788994385063	0.014707698880378928	0.17170881594963605	0.0050982040992067655	0.1685764168076061	0.008894850686034565
3f*_ATF7	-0.010924768387241225	0.016158764731249994	-0.011655539236337418	0.016989706256817446	-0.012066000220727785	0.015628634203241547	-0.007210760287304593	0.014453557217414233	0.038750709317548	0.009144593809684323
3eW_FOS	0.20943716980387417	0.004900494906119627	0.21193171744633854	0.007491736001308023	0.2032061686594884	0.008463526900230414	0.19390748685908887	0.004679877970336613	0.18855428562536677	0.0062718896550979265
3e*_NFE2	-0.01997849373939145	0.0020230103032169784	-0.004859771151848145	0.006731622109219778	-0.014992913370374276	0.035483858765540326	-0.015952863188592268	0.018730592788147534	0.03219809100562521	0.012975649966896829
5aA_ATF7	0.047673626382163783	0.005769454532334376	0.05288643478562202	0.011098309290549122	0.04345572261308555	0.01149470638262012	0.036072189850252324	0.00997773681394228	0.06205474030840353	0.00842568746898504
4dM_NFE2	-0.006179076193231102	0.010347295855841149	-0.014770338276675144	0.013398790534233753	-0.012972446848320742	0.019219858213494017	-0.0018155894797465592	0.01644701826410135	0.03916396267357331	0.011678858146707665
5bQ_NFE2	-0.01945550907517857	0.01982186543132593	-0.008109375636322854	0.020044878129980685	-0.01070821071313547	0.02503759789004472	0.00860042822388134	0.021308738119274164	0.07277723361064928	0.012743915492924878
2aK_ATF7	-0.015285393936668296	0.02039634223564956	-0.008907643578312087	0.02159476895976563	0.01805226728531991	0.03562778358314991	0.044028223284010445	0.026923233812593074	0.08528200658164108	0.015636488033752356
3c*_NFE2	-0.00925533151644065	0.007126018486739035	-0.011759374417287463	0.011276308546844728	-0.02339153602522596	0.01878586163490088	1.856387713970849e-4	0.016381000834831343	0.02915354382913992	0.015176823668526431
3cK_ATF7	0.10829727013350872	0.010621454514334359	0.10372804560326682	0.015028986979039457	0.09077553936447993	0.01191228853483714	0.07968327477209468	0.008027970170637643	0.11576211374557463	0.005251305120539413
2fF_NFE2	-0.019858208465659114	0.023192432982876706	-0.010131163552793913	0.008697163966801376	-0.02305021613013385	0.019329312835948853	0.011824370608946588	0.011546613386664418	0.0682447871318616	0.01940039018613967
4dT_ATF7	-0.017609010531366723	0.015452473896894948	-0.0014098264952710944	0.0077894252266907564	-0.011171647443863673	0.01771692025247962	-0.00198842402872178	0.010756956711380883	0.03720493397379767	0.018705754622093524
3eD_FOS	0.14308756916565762	0.0185405067158687	0.1374378720306567	0.015949838051789855	0.1348758559963799	0.019460089087049274	0.1319449802070479	0.013081668809353051	0.13355824527453633	0.014082572872513436
3gQ_FOS	0.25876373559885096	0.004678869640299242	0.25821033859666265	0.006104322149945549	0.2505114624534268	0.0058640985754225125	0.24249145819373588	0.006996442641832289	0.2322896987347888	0.0062585706839084956
2bT_ATF7	0.0853817918171478	0.014262648764146329	0.07349995909692952	0.009471503530291341	0.07545881596990117	0.009537822172860724	0.07731636628838252	0.015421700983071919	0.09731165311003442	0.008797281886667018
5aE_ATF7	-0.014315626304348425	0.01740213097427865	-0.011108930891786276	0.00925469920858492	-0.020455943476742983	0.019909309047520182	-0.002047305762915213	0.017589871971422852	0.03643735767731497	0.01487848106140952
3gQ_NFE2	5.716817480267068e-4	0.005327667304505833	-0.0013191824310558734	0.021039638040073395	0.006360185158759215	0.02598721632410387	0.030945927051041915	0.020167654731809218	0.0843625593444575	0.007252796044456768
2cN_FOS	0.25970770804291116	0.0030261547128360004	0.2551932654695095	0.00911802841223103	0.25336688041155586	0.009517429785019973	0.23838339784036516	0.00745459350201636	0.23344523815498908	0.005044908423612423
3aD_ATF7	-0.01405668101902482	0.008005262056519516	-0.006492404171745933	0.010300768559019064	-0.01547594316467708	0.011130939184634439	-0.0024619309764009677	0.012035163030430134	0.0352871454191102	0.023547476764409835
2fE_FOS	0.258848826743776	0.012252745558948123	0.2584950363369715	0.010582492359815414	0.2512352677568861	0.007854394387326123	0.24210915932921223	0.008275852526984477	0.23492332594320733	0.006620538268730227
1cK_FOS	0.2413667322462342	0.005191043699831448	0.2418223328311726	0.012176301771851875	0.23101343994358015	0.005831792700065708	0.22384758537313687	0.007785376854971137	0.21829761405512274	0.0030781623778888246
4aM_NFE2	-0.014210169880727447	0.03270699080445632	-6.600743807935984e-4	0.018062726267499076	-0.014354507934732287	0.028777480233262466	-0.008436621654991	0.031824145249540116	0.06487477100947983	0.009026558106560048
1dK_NFE2	-0.013254944207143824	0.010850703142116107	-0.010632201210686573	0.01181558974910337	-0.009721746794319376	0.03216649268655023	-0.010331416730584598	0.02049247613140104	0.058229112459294796	0.012836545199205011
3dC_NFE2	-0.024586616819467985	0.014935952425533047	-0.00429092923968158	0.010220906523359788	-0.01773120952436331	0.015636266333753847	-0.007724027758056231	0.017129928505823653	0.0297267943924914	0.007290358424786153
3fM_FOS	0.24835808206211446	0.007107244019737756	0.24869418283636632	0.006654027890889253	0.24193444235385386	0.008845069805924246	0.237163466441676	0.007103874163976188	0.2283886516623261	0.011468814737691875
4dY_ATF7	0.00421851347493499	0.007203215739116998	0.0031404215258137966	0.014250144751139754	-0.007654437022431187	0.021863441676433948	0.021688234464482543	0.016178096287816086	0.058622952643834415	0.008751512247155509
1gT_ATF7	0.09409278143494686	0.010696064049679719	0.09255842044225272	0.013828024548333451	0.08127589804671186	0.01239082689586107	0.07947667746179791	0.010353396396838148	0.10507370472649347	0.006925709654080847
3e*_FOS	0.0011326879432211378	0.026324428682942207	0.02815736294162824	0.025851667795370487	0.03580631797322298	0.02077457929343019	0.03129537580908843	0.017987141318823622	0.07860484759962817	0.005682047374006495
3dY_NFE2	-0.013937899450798845	0.01249817761928982	-0.021284285492857196	0.009565491841141596	-0.012103332695753893	0.021826116544615283	-0.004477819646063811	0.0060864443037279585	0.0429521575822218	0.01959468070426197
3fD_ATF7	0.1296670677246389	0.010026187578931303	0.12564589007080718	0.008922843916747254	0.12217774195704188	0.009600355382875271	0.11249631623657111	0.017560156038225555	0.12884283645056488	0.009391265047529063
1aN_NFE2	-0.01926563656558047	0.00939024572418274	-0.015041267365013801	0.011696434310356581	-0.0070665384370642605	0.010881509482599961	5.033164976420369e-4	0.017111134908762638	0.062076781442594986	0.015300556021937061
2dD_ATF7	-0.011871964959706579	0.010630390254725708	-0.007303657436125178	0.013284704584852234	-0.014375467204512896	0.00726801866035771	-0.008559353384072104	0.021735553083516667	0.03386310486329161	0.010346232921636429
1eK_NFE2	-0.007824906568493266	0.008300340514360514	-0.004773511439038974	0.01336210839257054	-0.0017107789933791635	0.01782769028262072	0.022714038436726328	0.017785586883099166	0.08105546535818697	0.016626895429913743
3dN_ATF7	-0.0029221089116722733	0.00958857224465484	-0.024752523353806146	0.025981384414795323	0.0019076393581688438	0.014278063155027573	0.0054692280067511374	0.0214425947611589	0.042056452655215557	0.01709072749663237
2eD_NFE2	-0.021727289244398425	0.020548231476753213	-0.013492186576049593	0.007402767316616267	-0.013038386650690598	0.02207482600625665	0.008862702011712095	0.014531444767678937	0.040993003915879275	0.02249120973291491
3dE_ATF7	-0.02289897445385565	0.023003439324765985	-0.008983605721301543	0.01481235494112887	-0.018083595690813022	0.013735088836939522	0.0014015506975669507	0.01638396322456475	0.04039576285891986	0.007287987907979304
3cF_NFE2	-0.01950232860435441	0.016964673634320852	-0.014660253085579156	0.01822470746523829	-0.01448448133826933	0.03474790946112273	-6.887828535493032e-4	0.015461457279331995	0.06214922169076152	0.016649854515781902
2dF_FOS	0.06992809221454747	0.03598650716925276	0.08278687133965443	0.016469103568541688	0.07658147163273907	0.025887147170800887	0.07739789365965478	0.01213143393101364	0.10328928702321706	0.008217246596224914
4dA_ATF7	-0.01842312902991524	0.014698531330254515	-0.024764655880070735	0.01749431895844342	-0.01702701434666018	0.017986698709667046	0.0021570264051294676	0.024465973646723992	0.03569132416548182	0.018409872495389973
2bE_FOS	0.25042885219031574	0.006099803483383645	0.24809784341320648	0.01026201747073482	0.24276404817561695	0.008888477322032554	0.2322714776341309	0.005063506247326026	0.22574141932963704	0.005992037420986376
3bN_FOS	0.2444033591442354	0.006676274317827158	0.2472184658407785	0.010531731549728349	0.2406720422735255	0.007454512414149656	0.2319980782911162	0.0039056742312114034	0.2293097085342411	0.0030565058405258257
4eV_ATF7	-9.52708057070745e-4	0.011707118158140893	-0.006075102720091248	0.013275030916882317	0.008605886429025225	0.011079927943617974	0.00873339308360681	0.02378638879768147	0.05209800486687317	0.017531830350901965
1dI_ATF7	0.045348250918224205	0.015406247687290202	0.04173490805944749	0.01948659949450853	0.041938078674779056	0.014821163914538665	0.04695676773120321	0.009163247211698967	0.07723632845629465	0.01373055053979965
1fF_NFE2	-0.0033624959947594047	0.02191291294963434	-0.007934776678093648	0.007343090696081675	-0.014414286717352124	0.0164146372839363	0.012980600087502943	0.033567182772796675	0.05422295042245944	0.019025513559180043
1bE_FOS	0.23341380340710519	0.006998840770166201	0.23366099722424735	0.010051539934528463	0.22843297308384403	0.004510975813717431	0.21462904931824192	0.00560901185428333	0.2117949820402719	0.0046829777408079415
4eW_ATF7	-0.005809745643389845	0.019617648444494366	-0.0026199731990690506	0.011714467158709644	-0.024834984660082687	0.034533877832683094	-1.7359959016426354e-4	0.021891452117461012	0.05098850377187614	0.018675384191586254
4fN_ATF7	0.07876947249550782	0.01858033927494406	0.08332609608555255	0.008288195494557707	0.07962082891382523	0.013375294568340388	0.07342749443083435	0.006379698022413125	0.09734794964952317	0.004725792230071462
4aK_NFE2	-0.01705339895099911	0.012122705621327034	-0.020520690499830383	0.018480004018922025	-0.02360941480235248	0.02586006042315157	0.007638081041169432	0.019178813650845738	0.06383966745543726	0.009288468138833772
1cC_NFE2	-0.018455441661511203	0.018180325021128513	-0.003649925565222286	0.013032776792091584	0.003952712922114323	0.026163007059880075	0.017741641684897388	0.01758436363964164	0.0774349826593404	0.013835879721893317
2fC_FOS	0.22785444493565551	0.013887790615559179	0.22998689651469045	0.009736594216952325	0.21982866890445682	0.008217818275371665	0.20895343286861007	0.006756823021879926	0.19996055629020287	0.009155838718200575
1aW_NFE2	-0.010342379097015901	0.01385044319856384	-0.015893285278552296	0.006800346059744938	-0.0019199389601027676	0.014261038303966639	0.013067493285320026	0.01776152330506065	0.07005256574695799	0.02151056165983025
4eW_NFE2	0.008045014030938961	0.012406194737823745	0.0018167320677394455	0.004220005777280708	0.0014503316085405374	0.008376838312564772	0.01661840737632774	0.016064284862024755	0.043703169181293106	0.014303880287239648
2aT_NFE2	-0.01971084847529618	0.014824494783826686	-0.01145633340560674	0.018790316615076724	-0.007424157249932366	0.023919779643503346	0.006124798361472312	0.013992356248668875	0.058976369475183504	0.013853190155066733
2eC_FOS	0.13383117474150855	0.021310478911305497	0.1330928613531157	0.01043566584032411	0.13514033877335951	0.014454298893060236	0.12570046483571395	0.01024786532597275	0.1278105048959831	0.008414895616121841
2eT_ATF7	0.13538609764451506	0.007775528117109343	0.13514237554914524	0.012048552629466825	0.12045420680302238	0.01354311240729196	0.10644946524381703	0.018667830126031543	0.11124484197671472	0.010688403257563983
4e*_ATF7	-0.003997762131876593	0.01883064226801689	-0.01118332312891639	0.01241959949892748	-0.013194376897245444	0.01557812227207202	-0.008481619012180908	0.02236352423857905	0.03863495695009392	0.012187716919592357
1aN_FOS	0.2210602048384364	0.005131598677866113	0.22864720538050393	0.0077199801938509826	0.21690580707529492	0.007515565893709641	0.2028816891492082	0.011287922283992339	0.19961738446798197	0.0052973230784447295
4aV_ATF7	0.07298460185906461	0.020573504296711707	0.06693405748283712	0.008047095971078687	0.0663778700200112	0.013281005063920413	0.06294607009786787	0.019449813375367792	0.08654983288268386	0.008434632110063943
1dM_NFE2	-0.023192049653442404	0.01105129911431821	-0.014869137236421696	0.024727168545995958	0.006039893651529931	0.010106362757475782	0.03351395987274654	0.02769241863143655	0.08410125482739443	0.015261608319596123
3aM_ATF7	-0.003987758676296186	0.007113147924091247	-0.002534804084179562	0.01911833080255724	9.749766116239307e-4	0.0165869199006067	0.026312194008167554	0.02302393318508276	0.07044654736205117	0.013038147805576212
4gA_NFE2	-0.019844411202650743	0.01722326794271234	0.0028483869949939926	0.019760176572636692	-0.0033360761732758844	0.013917578424160448	0.01992764126737653	0.017256082710430595	0.08246341231591056	0.009377813637748412
5aK_NFE2	-0.03592153519573092	0.02459198127343402	-0.011661561202930137	0.012229701309720478	-0.03065067259889647	0.02607530936864302	-0.008339655241135079	0.02125529552244981	0.028779175282727373	0.00886310208686112
3gM_ATF7	0.10888888972080543	0.02144345836999428	0.11607563775869066	0.012468613909027966	0.10045608288828378	0.015883753985037715	0.09852081454743422	0.013403773229167108	0.11940107596022917	0.007108072803326931
4dM_ATF7	9.702046883098853e-5	0.02371765977827839	0.0055202183944035015	0.012759367383453162	-9.687908306117e-6	0.023958601453270906	0.005569621477674588	0.011919471189129095	0.058805595316534766	0.026681999855181545
4dT_FOS	0.07361322235478474	0.0281770938967137	0.0711313465263214	0.03144961365656785	0.06858993295944253	0.035187390161635586	0.06132380993476068	0.028333717955865437	0.10453066538001132	0.01557990056089712
1bK_ATF7	0.09356548494616931	0.014505333269511122	0.09257661547552042	0.011489183503212642	0.08601761428073743	0.009329433603556694	0.07893208393859986	0.009385994299919704	0.10401142475870304	0.011697948774505482
3bH_NFE2	-0.023745084976882967	0.008787068403850143	0.0033160834520824657	0.012704757906248131	-0.006474420759374442	0.015665292722953385	0.029651694072225582	0.021579928658987963	0.07033935991450209	0.016747901961326767
2dQ_NFE2	-0.01686531214977693	0.02561650509231051	-0.01451382730323214	0.022883247534810337	2.2308680755826275e-4	0.012907878923625023	0.01470797995610685	0.016017528905354662	0.05072710770308806	0.020073776142530312
3bI_NFE2	-0.01090619844466798	0.03094853621243284	-0.003494309782037238	0.010634196636364595	-0.0023262087160682977	0.019649965744169988	0.033570138782137354	0.027261587100647404	0.061158889173051977	0.018240921363182405
3e*_ATF7	-0.006283428635165521	0.013516091640724929	-0.017636361396880174	0.011032013081412747	-0.011433909292334943	0.023941905439610806	7.266903277174407e-4	0.015973914910043217	0.03947537801220122	0.018059389013869078
1gW_FOS	0.2422523890435867	0.007125720370533049	0.24603380761145816	0.01006835063800516	0.23507205906269507	0.00832788382278396	0.22239475075811926	0.011899579855535384	0.211811819434933	0.00530060954977903
1gH_FOS	0.25291668833983755	0.004037051199600732	0.2614913819553365	0.011446957642554927	0.24136814200666082	0.00907817420884462	0.2363520329567367	0.006975184293538911	0.2298781122650409	0.007662087007637435
2gF_NFE2	-0.004305765399218316	0.020397203318886916	-0.005798747051757497	0.009235289011656257	-0.009956906253033566	0.009374261330855997	-0.002232135134116918	0.01838203151049412	0.026659925648132195	0.005882498895949773
1aW_FOS	0.22682489556944327	0.007398643776744333	0.2254010835917778	0.015787224157389198	0.21638067884166784	0.007775253164125643	0.206751763121038	0.00807559207415055	0.19971704556723094	0.009261209566877125
2eM_NFE2	-0.03187269307348646	0.021438214922793155	-0.010413926586270043	0.010308425479594527	-0.02482643718650155	0.013016957821174199	0.0019677852055363446	0.02317475096791824	0.04910641393045427	0.009610087239103164
2fQ_NFE2	-0.012158014521753423	0.014617191709235425	0.015237249905780553	0.03230850434503288	-0.012559704317749098	0.036238532541684985	0.04067829815269842	0.0286879914246268	0.090654832648088	0.021481385299141006
5bH_ATF7	0.09773762910196535	0.013234445538001549	0.09894024957657473	0.005569267879629409	0.09267697749739967	0.009953793940089307	0.07755102794718843	0.010769113848792982	0.10283746487493058	0.014825394820151081
4fT_FOS	0.22993875295350238	0.009560799624944508	0.2321380608295523	0.005412767304381646	0.22536355918347006	0.00669982679170375	0.21189492387836315	0.010258877464365336	0.20692880622616566	0.009971165914998746
4gA_ATF7	0.06140202777507471	0.02209509746527187	0.06257164833055831	0.011247533378543229	0.05937203952995826	0.020786397921488658	0.05891016108151599	0.01832018991194159	0.10133891645622528	0.009504478966968941
4gH_NFE2	-0.02080357213217113	0.015392702229686705	-0.012103314244494654	0.014640530116005189	-9.354497169135091e-4	0.029531126798930496	0.008900658463496573	0.025164672743006843	0.0701582918612613	0.01798729684584865
4dQ_NFE2	-0.010689999962644355	0.013086661435089594	-0.019007672602839826	0.008399202237219731	-0.016253225439461536	0.015632493511425857	-0.0055358974450228065	0.010113602707169723	0.03957219584107084	0.02912623984975751
2aH_ATF7	-0.01571016178227243	0.019370437491221217	0.004784530765330271	0.015047086184296773	-0.004538707099757772	0.021040371840705927	0.009201930175331528	0.012427531058958885	0.06187414608720094	0.016184501791222612
4gV_FOS	0.2448992497699796	0.004244014290551772	0.24217621615735122	0.010324067566905307	0.24353254366669763	0.004256992290616709	0.2287717890693556	0.006128595220218862	0.22482169830368304	0.008023261403727052
5aK_ATF7	0.028507016958438127	0.00959183277646073	0.03083988628956488	0.013271193161308597	0.020742121438887096	0.014869015344478358	0.024703033136041403	0.018056186649880235	0.04303907234864723	0.009149903774355258
2eF_ATF7	0.03425137011969603	0.014072837109346635	0.0360853024112108	0.0093219053544657	0.0322709954896734	0.013116973512025069	0.03495680123011902	0.013479773961185236	0.05699995627656482	0.01003345723175201
1bM_ATF7	0.0642949673712881	0.009440799472293681	0.06986222748454418	0.009756728878217174	0.06317938908073763	0.005865244021379208	0.0529256148541927	0.009422057462792767	0.08033051400052245	0.012309038391895507
3c*_ATF7	-0.025463053556485593	0.020398643560369956	-0.015250994962241677	0.013186103485247493	0.003612868680649926	0.019014812154395006	-9.996036663120073e-4	0.019818372575069375	0.02315293710833861	0.027629723768568582
3eF_ATF7	0.05578490613968498	0.017806705021002366	0.060891396512193385	0.014675298562700905	0.05350166108951978	0.01024583065899712	0.05144613343090245	0.014143425973939246	0.0859662155980838	0.01352497603357241
1cK_ATF7	0.11504762139223132	0.01186594318844135	0.11314447621297762	0.014740983905762301	0.10115936917707459	0.010070974541273302	0.09326745786930352	0.008704901454405705	0.11269673822352182	0.009764040757180093
4eW_FOS	0.07337259231973606	0.01929391523523179	0.08178683959461838	0.012464432422213421	0.080582991206231	0.021920266182215195	0.08721425308955788	0.01211559065132904	0.11651999136151124	0.010096573800580102
3gI_FOS	0.23606369958605078	0.00405086467391366	0.2350650836072157	0.009743534047873693	0.23157002336911173	0.007994830300455839	0.22369140462614046	0.007071808122190392	0.21677724963745532	0.002786183333000065
1dI_FOS	0.1965688287731558	0.009985081250353073	0.19706974706757638	0.010134936806882	0.18451543357782446	0.00944272369766533	0.17816844920699854	0.007917509717456228	0.16999250794718734	0.01111298563299452
5bT_FOS	0.24050732148394685	0.00830933506577954	0.24301040197184504	0.01504067245763873	0.2399818800494918	0.012338322147134772	0.23061049523313012	0.006754081134854755	0.21923576908727005	0.00565586418427817
1fN_FOS	0.22087745950753404	0.008317103667285329	0.2216158196345443	0.006536398093293774	0.21032458371333304	0.007704263939802641	0.19874579802286244	0.0073990918781985824	0.19119749490262736	0.007693324242924144
1eI_NFE2	-0.0198199916576517	0.01928956430502188	-0.011415107290132873	0.020461918301735195	-0.013380899058161574	0.02981592489535604	0.0035128752473963126	0.01904471949214036	0.07458316234517078	0.011708343255536574
2aY_NFE2	-0.028739615974433735	0.012437045333971405	-0.008389003402793834	0.012575873664884395	-0.005007881699299042	0.020202337829143453	8.991058407345518e-4	0.01690355791319703	0.06000085384911391	0.02428520259004134
4gA_FOS	0.255485995697387	0.008631248943632316	0.25377277918380897	0.011154144969308697	0.24590004756325354	0.005760146969520802	0.23351404363778194	0.0066323595320806235	0.22868738240687247	0.010418914547445316
3bH_ATF7	0.12461242038781781	0.007387189409614505	0.12198913187027703	0.015351129273461354	0.11683757702166601	0.008842972254571002	0.10390968367233566	0.009582387451907124	0.11840305305508861	0.004882249287034068
3eY_ATF7	0.05705985422399763	0.009274136851057973	0.05761977761026374	0.013471076660293962	0.04698114803784867	0.00520010512676971	0.05321734792765954	0.00788480897679642	0.08245860516249492	0.016674275356485805
5aF_NFE2	-0.019305883192210296	0.011006221934884394	-0.03291165993039345	0.024588305880279014	-0.010028669307524777	0.015588904292277028	-0.00311344008927948	0.023802061881151693	0.03902330941007714	0.024342002317793012
3fM_ATF7	0.11956321787191708	0.008226243041084665	0.1197561158341481	0.0071376069016754265	0.115111476036434	0.010217035297187189	0.10737354679859278	0.00679447579016941	0.11824946912272236	0.008479867961202555
3eQ_ATF7	0.1284666475317744	0.012059468718952837	0.12943581840232085	0.010160096037893853	0.12210238736674764	0.011282400130369345	0.12096783715588141	0.009844449198073226	0.12266102662485433	0.010056944908191713
4dW_ATF7	-0.01263519966524267	0.020610812822204075	-0.0038920993875622744	0.01842383653917813	-0.021045537987937662	0.02623476746579491	0.00904350109703362	0.01848840282652028	0.04748163286673511	0.018596926821284315
4aF_FOS	0.11207566066061916	0.015016423968246683	0.10975544804024187	0.01640558781110606	0.11368238249556975	0.017646748095852902	0.09896496359900575	0.00921070214341752	0.11530930621285292	0.006443306931025135
1dN_NFE2	-0.0015064788795189435	0.012142221924891282	-0.029442470133777588	0.03379194149754187	-0.014824068473582941	0.034569141964585215	-0.005830230964507709	0.013489620848514506	0.04709461824368891	0.022615288997524814
2bI_NFE2	-0.03395552634717257	0.021996456926668823	-0.018393997545316104	0.016945173385368623	0.005478642746497992	0.03117788111473474	-0.0011768870152619275	0.021192642803402148	0.06365725782303577	0.011977417382985672
4aY_ATF7	0.017145321489442207	0.01860008588718186	0.031209890790166867	0.01524641757995508	0.010757203349027192	0.010023105758511872	0.028991985899507574	0.022059480361063394	0.06635023476433353	0.016769670313406294
2eI_FOS	0.16977578371533258	0.015515303312639901	0.17006787042375515	0.011862893441681618	0.15946553781980538	0.013347140413594753	0.15208632374533107	0.005743448589941094	0.15306965728822314	0.011018007871013686
2gN_FOS	0.20640647299308992	0.005987180202859218	0.20555622883992508	0.008584991632044231	0.191392807665326	0.010106980843526132	0.18747542531424316	0.00718996647903532	0.18339445668841908	0.005960207846552384
5aQ_ATF7	0.0032770924778053622	0.008788993422071541	-0.010871453907950416	0.01323237793171207	-9.958107645738612e-4	0.015167485485092695	-0.0018021742518205604	0.019763152603363265	0.053137545507794766	0.019880455060812194
1aF_ATF7	0.05353904345813709	0.020069257957974058	0.0637157634638416	0.012750835870648557	0.06232209099238695	0.007337485944541034	0.05735794866245295	0.006280974671822581	0.07857197770015542	0.005980316861933046
4eA_ATF7	0.020520045050610378	0.01265118220747028	0.01903833615020161	0.018328092904285897	0.006762462966819065	0.010063845547809827	0.017347942990295438	0.017192557920118385	0.05779619444377026	0.013126157656441742
3dK_NFE2	-0.006348949461401502	0.012307132056576494	-0.01638883361488763	0.021130754748029147	-0.020833685588185616	0.02926250270543407	-0.01876842005561005	0.00758719472537704	0.03377912944619482	0.02469268857347045
3fI_ATF7	0.11989196108487639	0.010865734157752978	0.10463730132066325	0.01392140514423168	0.10682444739836035	0.008460438138470104	0.10486862224227579	0.007810070011341376	0.12095996876143589	0.013217796156420636
4dM_FOS	0.12886395499705258	0.013188427522682646	0.12753073222351136	0.01678107040853341	0.125978622976054	0.010426072970599524	0.11269258374780933	0.010439124315659437	0.12115802580416943	0.004366937381072405
1fD_FOS	0.23694092171302084	0.007099805314901444	0.23835982284067894	0.0075074057766471814	0.22997398209314251	0.009522955856797135	0.22160957589533034	0.008707360561763692	0.2158562120393674	0.007105777367517618
4gH_FOS	0.2462377157474561	0.008340516838738175	0.2462227686977483	0.006318477031004984	0.23849093424487183	0.008199859690331934	0.23077377980158234	0.008748199410256422	0.21808435564669632	0.004962968035814422
1e*_ATF7	-0.0048580915299891525	0.01170989419637869	-0.011467891407112867	0.013092674921295408	-3.348875737193028e-4	0.01605168259609735	0.002322225410472059	0.006517716820211378	0.03404679148038472	0.015486507728810025
2gF_FOS	-0.01245029499834459	0.011285739602804271	0.007978007457417153	0.03173165380789347	0.007147573142150245	0.026610726885285877	0.0179974102795279	0.01408313382075962	0.06569080589159951	0.01750626039891696
1dE_ATF7	-0.012205574682787884	0.02103499522376741	-0.007412542157454193	0.020839792177150505	-0.004171417771855544	0.01441582542025602	0.00630724346011042	0.019146231175209385	0.05664843484098918	0.01121974000963684
1aF_FOS	0.2123735939887116	0.01101919408721759	0.21574795790596918	0.0070488039547168015	0.2081502688842894	0.01161608742910321	0.19871903654187803	0.007867612919363122	0.19102636757175223	0.007342755195709097
3eQ_NFE2	-0.010606002881165026	0.015408115894826466	-0.007349539185325419	0.010453168096017621	-0.0028857369750445146	0.012324950084732013	0.017788877933434394	0.022911179277713543	0.07943154819080173	0.010375267757820814
4gS_ATF7	0.025438734306208837	0.006793238305720082	0.039643265696943986	0.01314588490364974	0.020063383323018272	0.011797984471270537	0.03956373826469943	0.010706480028018895	0.07931006249561283	0.024617559122530955
1aK_NFE2	-0.023174873994088657	0.013578753362365524	-0.008668434595132323	0.014047907200886233	-0.0034367579800109855	0.027809879439793565	0.03813481383091577	0.034754170995091545	0.06113486570088772	0.017136157194443027
3bN_ATF7	0.13211558402979326	0.011226990837223545	0.13179206018311654	0.01413298198088206	0.11620563399431222	0.0067454687550140245	0.11383281588025718	0.00648887258535039	0.12358824645498429	0.010720811278305587
5cP_ATF7	-0.013257266128707748	0.017850694215361132	0.0029971753395556106	0.033160053101377214	-0.012379902022033946	0.036835221085131195	0.009218665006614632	0.016961795331409832	0.051427450830364596	0.023012512423899407
1aL_ATF7	0.10179514452627747	0.010904265952804365	0.10737955297637267	0.007326230500340356	0.09432021415052538	0.0058424909575074254	0.08843051689202233	0.009974645989049045	0.11224760466295627	0.009333857530277816
2gI_FOS	0.2522452206313936	0.006021157109482806	0.25475524987151654	0.008771899782095312	0.2436494787512572	0.005091844988583553	0.23664045977676726	0.007378141713933739	0.2287432542926807	0.005639260338673046
2eF_FOS	0.07586004874895147	0.047859244700743285	0.05431650250339408	0.025490968121908618	0.05253097503020175	0.016249642072116578	0.04870753153862266	0.020613088911925603	0.09583640573684934	0.018745050450167184
5bH_NFE2	-0.009084569307600945	0.01157509554441853	-0.008529374018770278	0.022679446131482033	0.0038571604155138092	0.010835988947702437	0.02801065780623574	0.0063604669233752265	0.06410281590153319	0.015015969117309059
3eY_FOS	0.21592473186274078	0.00783976745061149	0.21660317509986463	0.011120816623452595	0.20563882215862897	0.004644178716042205	0.20179037445534048	0.006720010805574297	0.19117008983469952	0.0059758483495533365
3bN_NFE2	-0.010434896239449837	0.01800660801354703	-0.007170152266199849	0.016942466179595002	-0.0038426648850218284	0.01913540875738309	0.018398324437735723	0.018243521492808314	0.07104034364957416	0.013780980737461127
4aW_ATF7	0.020982516371497378	0.01107674570835732	0.013690110347196381	0.007385107108895165	0.016600065432201515	0.015865776528669683	0.027125173600066867	0.011984739522493747	0.06100466647150708	0.009358497523516373
4e*_FOS	0.023588429014579308	0.055717627531440495	0.016349657058152164	0.030333896897742067	-5.594663711091151e-4	0.02167294359531926	0.0323422032802574	0.020882641138243986	0.08240450248653734	0.014893694547287934
3fK_FOS	0.2749009003496476	0.006192343534893875	0.2708472077482209	0.007995929400497578	0.26217954952753075	0.004067228969765463	0.2576965584009798	0.010421711929543718	0.24552517157751258	0.0017534673378818918
3eD_ATF7	0.010196052530399353	0.011459839815293896	0.022133746252889316	0.0076868708339646805	0.020308788474406148	0.011865603119712341	0.02932877489565223	0.020506333639634288	0.061745733844387175	0.013284264714670698
3dY_ATF7	-5.241817867534632e-4	0.01808144766254513	-0.005424231645039377	0.010226122027910343	-0.0030300622044271796	0.018605583703214336	0.0066108463115930605	0.01632569299873667	0.057881772612171235	0.018742647519613232
2fH_NFE2	-0.02184728306280712	0.022604823337075097	-0.011694315603264793	0.008482848729841038	-0.004819386361037976	0.017441949087257207	0.030556718739474138	0.02534395621839625	0.06802092311479147	0.020433561209467863
3eY_NFE2	-0.01671370155739151	0.019800331577577806	-0.025253040091287225	0.010262724707967899	-0.02232741932901259	0.023977261477130175	0.014472087515423627	0.01258001354969504	0.06481138048831372	0.01894660318343921
3gF_ATF7	0.017777172480445434	0.01641230108038341	0.028261023824552676	0.011647480014027812	0.028877141405041287	0.027726288652839475	0.038832563048055484	0.015217345454305664	0.09824832341460564	0.008798104369404855
5cP_NFE2	-0.020982123589702383	0.006825275288926543	-0.01099149328647369	0.013966511098936494	-0.016270248760672484	0.018452859681265556	-0.004665091351876398	0.01150024618217791	0.03065415317933341	0.010506965656909091
1fD_NFE2	-0.014193515907990542	0.022004556711266426	-7.050494958588448e-5	0.021436387840443185	-0.029524277912809194	0.026552940499836912	0.01567017962511968	0.026111570145003486	0.05953176024827144	0.013797926611440959
2eE_NFE2	-0.02041067432494804	0.020941031620884162	-0.0026355516196290515	0.0014884218034925288	-0.00814981297777287	0.016726284123191895	0.00867692136750397	0.025903556385695508	0.04718689229176243	0.012531428462549163
2eM_FOS	0.15628029895878542	0.010772904969786388	0.15519640875842133	0.015553724292385983	0.15385196342943364	0.02101691643788145	0.14335860729288794	0.014459474354992393	0.14884830047029587	0.006479779051780445
4aC_FOS	0.23238184558211	0.0043393351877940994	0.22746328031605248	0.008870444132161143	0.2217993056292328	0.008086941893811645	0.2082152049004536	0.011929931315352237	0.2068247507443903	0.00805444362728238
4eL_ATF7	0.009121516266845524	0.022526758405510074	-2.885039570852372e-4	0.010739764011327535	0.0027606454589623845	0.028433239743396805	0.011527655506256913	0.03756751533136568	0.044914894839842	0.014449568309568204
4cQ_ATF7	0.13269064857631258	0.015406552795761414	0.1229398667616769	0.019405538803560184	0.11337493533692687	0.01736753435451668	0.1097683858629622	0.009044394788611845	0.11846739425781046	0.01970589042535887
2aT_ATF7	0.010464425951101624	0.013646718359769903	0.006191804787258211	0.018810784355828898	5.161584187042555e-4	0.017875559460160874	0.016934235414318547	0.018265649979625768	0.07042228891389475	0.01247761253564467
2dF_ATF7	-0.020898767466052234	0.01163450245018291	-0.00884000033478787	0.01140719402680986	-0.010066152049694181	0.01069052709412356	-0.0022845947634255737	0.004372016398084949	0.04591643864031926	0.01257251213520711
1dI_NFE2	-0.021341941791015517	0.015748978652130114	-0.016495805852861506	0.010860473359554184	-0.0050029028121650445	0.014081035855714252	0.010297537904120331	0.01248425205763127	0.04408751608546813	0.01617202711959905
3eI_FOS	0.22960587839238847	0.013079174923909368	0.2319377065932543	0.011708466272060373	0.22273784587020323	0.006308382551135258	0.21358043389564052	0.007913348323341429	0.20962660330124006	0.004404111491410155
3fY_FOS	0.2387973693475142	0.004521228261656306	0.2381121884335648	0.008387099013245266	0.2333199610928121	0.007555056760710481	0.22432998203866214	0.006703099706150205	0.21578998376325345	0.008294176040649302
4aN_NFE2	-0.014360906850413298	0.020476302680827427	-0.015867198555368445	0.006196548941936285	-0.010059051731811102	0.008800144848253016	0.006728894368291422	0.007797260791922099	0.04328035370144152	0.009646366119822844
4dE_NFE2	-0.01873669037339318	0.018313110870107768	-0.02483330610557296	0.015464933573247715	-0.011945562572848012	0.037068631823394066	-0.008065257740260526	0.012059469245319674	0.04172986206295456	0.01911292591695523
3fI_FOS	0.25175606103503534	0.009055621683229249	0.2558867333032236	0.006177549784413574	0.2486080824986375	0.008338708116976824	0.23975273367559571	0.009505010674212902	0.23088432928666835	0.007140390821361884
1cF_NFE2	-0.019983771812942395	0.012547950946952503	-0.010038394693622906	0.016999341349887117	0.02085468162459052	0.018829441545077364	0.03763867252753331	0.02259927179833735	0.09529757748856785	0.017985855286841466
1dE_FOS	0.1917339635100999	0.009090715904438475	0.19437017781569063	0.011751282289734415	0.1845004321207541	0.014397688630779316	0.17170257057909147	0.008314294824655084	0.17068415306521934	0.021224329755682954
3gD_NFE2	-0.02034641432692363	0.012630871114115226	-0.016436865259422322	0.02442432986233202	-0.0065018153567987	0.01576487056660846	0.0011433217494757203	0.01644281044745192	0.05178598840609331	0.014042553834926782
5bS_FOS	0.2254414518054624	0.010314207706716887	0.22815484031478206	0.007926394140043064	0.2191191027914798	0.010701502172221355	0.21061522910120256	0.010604097862690249	0.20769805176968736	0.007679553092929438
2g*_FOS	-0.01149211110892223	0.006640096950173357	-0.009294939671295539	0.015729381869057216	2.158426981659098e-4	0.03182538054590844	0.028528972485802603	0.027336692125086295	0.06534512838433802	0.019430267570955922
2bM_NFE2	-0.018688718571139205	0.016067274075047017	-0.009543892676223364	0.009257398873043117	-0.0034826190715993234	0.01034363426089161	0.022687371487380405	0.028876324409659624	0.08386226614013685	0.020222655088867194
3cF_FOS	0.19948430669235798	0.007976971245223693	0.20962449526930388	0.012593751237962178	0.20017904460548214	0.008966129078808343	0.18466503675100798	0.011861040353188574	0.1842060343759393	0.006457750591456197
3dK_FOS	0.028906539477323384	0.032466918482617096	0.001095699002980941	0.022015426009667587	0.04257658661539748	0.018365799323670502	0.03360240156720623	0.02298457889169419	0.07882896487701321	0.016751963211010943
5aN_NFE2	-0.008260416239817821	0.013949374094452243	0.0037536186225457357	0.016544363162075852	-0.01404937344210212	0.02043708519704091	0.003588401187665463	0.017036026664122527	0.03650197723094252	0.01439673352808581
2dQ_ATF7	-0.007996937579048173	0.009163388214249977	9.388912543213437e-4	0.009839060760202046	0.0028595438421689886	0.028450116739042186	0.02453880043905458	0.029551345545207417	0.055738079510035794	0.03391983145226531
2gW_FOS	-0.00912916504612146	0.019582142555728623	0.024970583922243907	0.0379106622901957	0.018299990915135855	0.014557151299333913	0.044868788352492535	0.021520163626359026	0.0784803883702041	0.018409730401272188
1dN_FOS	0.15771470711874178	0.01286210063585456	0.15908133368144772	0.013560916500222696	0.1535783638850003	0.009256835150204054	0.1419229223901909	0.006758691394247963	0.14315111895621174	0.013595249554297265
4eH_NFE2	-0.02447316121845257	0.0254667200897966	-0.019188341854119818	0.013091374062252715	-0.009195560246860128	0.023315674054187132	-0.006260025977616421	0.01471770413508232	0.034621138799967976	0.019306447782816746
1eF_NFE2	-0.015800537264136973	0.017730204974919922	-0.01793508225829932	0.012506755011485435	-0.010790164335211159	0.042828170049537824	0.007847538327390291	0.013709303010575689	0.07135408435625543	0.012301488648647104
1dH_FOS	0.21578883318759717	0.009353728800524201	0.2121739283451296	0.008463995743420315	0.20255122982728985	0.020578970448934142	0.19667631304386568	0.01221113040616361	0.1839464604393036	0.010739716882082747
1bD_NFE2	-0.030645314735072975	0.017014246342058722	-0.01287091349541864	0.01816994258263656	-0.007053333346999004	0.02539698419163947	0.018491758531792645	0.02547851365965056	0.06497626885638932	0.021779811075378366
1aD_NFE2	-0.018126926203611088	0.010550627957823747	-0.025133504215118615	0.027427009130347825	-0.022125283252245293	0.01598762262088296	0.014539823658014137	0.014530828946256675	0.05365503961927288	0.021563638939939973
5bS_NFE2	-0.007212943157728902	0.007330985762266687	-0.0058193336823431	0.015312171368937219	-0.0067851605518944435	0.01817101248150441	0.011324972048887657	0.02448935294784829	0.04642445821014701	0.01186652729082236
1eF_ATF7	0.05265541521916005	0.013698731706605927	0.0398858019838285	0.009723567644046537	0.05704957770247998	0.023101742438516343	0.040702200986955976	0.018071440412168842	0.08098508394662826	0.016521525636340493
2aH_NFE2	-0.005745005286249401	0.005321912272501143	-0.015550838354461792	0.015121390956587813	-0.01309529905660266	0.01349481185658317	0.0045165662471523815	0.02426644031225868	0.04563956511016341	0.025897526483220745
2cM_FOS	0.2826307981627109	0.013242791803374789	0.29238727775928597	0.010978707703000651	0.2886181648624204	0.008336398871915559	0.281215595020796	0.010783642031092005	0.2735917949510093	0.009020419159355421
4eA_FOS	0.19811552576430508	0.010820870372014221	0.1962984467175117	0.012801018145290282	0.19256356369671151	0.006120790559478663	0.1806436126435196	0.008900563790296826	0.17460021795080594	0.009123051654087246
1cC_FOS	0.24846923431510656	0.006955088739938571	0.245604811444746	0.009394848913983594	0.2425860415008339	0.00987966732713826	0.231625276643511	0.008649522028961625	0.22437005128486007	0.00612751293430523
3cY_ATF7	0.06379341262334955	0.021675170462379666	0.07136972574403354	0.010076817757056709	0.0560658955371241	0.013013467555424964	0.06106657174341007	0.012275677914692248	0.07612044868767545	0.016224455392317545
1bY_FOS	0.22397132817993964	0.008714911246454416	0.2238121731692751	0.012492079754391816	0.21216509547061457	0.009986386317450848	0.19826568756908966	0.0051369157549052006	0.19535163955113283	0.008271078194778932
2bE_ATF7	0.13048169023056155	0.0167879473211479	0.1252356957266747	0.01184516704750085	0.12294153933786908	0.015132558174004081	0.1104353501374391	0.010454075147096072	0.12232532104528628	0.00705499905372624
1eI_ATF7	0.09471288947421289	0.012236332636749503	0.08757235573812064	0.015119172020987231	0.08612399345730622	0.014740042793905379	0.0783191761175562	0.01587824093055147	0.10628042437705738	0.006128016057279708
2eN_NFE2	-0.009056767742448011	0.018516933303299333	-0.028401175984296003	0.011495078882915661	-0.01164243317999464	0.046354596890489555	-0.006318794671383325	0.01611788533126455	0.04878030659236357	0.016997637224293143
2fE_ATF7	0.1417242899674261	0.012882675260833157	0.13236228409600395	0.004626587716725431	0.12490838175549246	0.010829964990402615	0.11909085436373387	0.01034171429095901	0.12943701288333814	0.008350249494667214
1aW_ATF7	0.09548250988196913	0.018940104729114334	0.09869986176906868	0.01769706996933667	0.08694538313980682	0.011640167857660753	0.08323240751780644	0.009440652483092365	0.092291455843902	0.006296986300241579
2gF_ATF7	-0.012965899108978458	0.02530452148419135	-2.7834150786999013e-4	0.018790333454289248	-0.008841056720557927	0.027255686932164486	0.001034695048740638	0.02205527740156019	0.04070674289824043	0.02203218647103926
1bK_NFE2	-0.017154708845012717	0.021434851626193446	-0.01815152487541002	0.01370316633030043	-0.003945446478936617	0.012102674605218735	0.016738201166602063	0.017127247761926104	0.06655973342608308	0.013863657521017127
2eT_FOS	0.2136052546966231	0.01214241409037777	0.2133834926154117	0.009520154735524571	0.20705037993197684	0.010573437977037055	0.1940050392571091	0.012889052658648766	0.18816857045800373	0.006456068063719763
4aC_NFE2	-0.008809189127384412	0.004906217977566275	-0.0034690743359396593	0.015388417322786672	0.0027170313486215435	0.021021272400554833	0.02005295900046763	0.019957825022807022	0.06321687503825163	0.008532567862598886
1dQ_ATF7	0.010693582116236965	0.03558337805765384	0.010938413867351919	0.02380415216823082	0.01170972158466288	0.0228175961354423	0.03239838633860337	0.035890025637730805	0.07005013173460192	0.019531246557013358
2bM_FOS	0.27005168923867134	0.0020111435925819223	0.2679600662734324	0.008254543218234385	0.26961085010938113	0.007559093835102307	0.2567682026192629	0.008128175747323592	0.24766905848765453	0.0042665128804189245
5bT_ATF7	0.09226460709418388	0.015517068253558185	0.09225245290693143	0.012376292975225264	0.08701681796796813	0.01386070008281176	0.08785374002740311	0.017630340848518753	0.11569476622384126	0.011683816634482523
5bH_FOS	0.23248975557705812	0.01661534452741445	0.2416985382269897	0.009965300604558847	0.23558661010028537	0.007577125508653193	0.22328979230261006	0.005994352408206877	0.21353737143277643	0.006732381062545119
3bQ_ATF7	0.15225101559827173	0.008213473287741538	0.15643042218472902	0.01316088896612051	0.14454372370335467	0.009720027071833812	0.12732870753154238	0.006371067133079058	0.1344558522536994	0.01675596196572535
1b*_NFE2	-0.01963631045925547	0.014560320459632547	-0.018053191059076053	0.0065406538677440385	-0.011063893320786717	0.027657320065369376	-0.011545307257772603	0.01701110987507408	0.02648679766050714	0.018449130707218677
1cC_ATF7	0.11495607749589144	0.016935183219619333	0.10967893003105991	0.007463286980941713	0.09513350730691811	0.0138852700920718	0.08083525980428348	0.0170914352206373	0.10914911164582602	0.010411865323447372
1fN_NFE2	-0.015883755681021232	0.02037383775018675	-0.008875622230542996	0.010379529618823264	-0.01177490270667631	0.021476496334747585	7.65128163868728e-4	0.015030207599986611	0.053604329020575436	0.01794162358451581
2eD_FOS	0.03927897273813381	0.042391197781301064	0.062214352583905445	0.04573629406947067	0.05654124744221225	0.033491041439962795	0.06474984748521283	0.029800913011044806	0.10294623438857045	0.019953652969891867
5bE_NFE2	0.0019062738439346197	0.016084279128534683	0.0013841153830516841	0.016499872944560914	0.005925406082602612	0.02736988886267797	0.016687866184653923	0.027099909772873746	0.08436475538346572	0.023094776819205576
1fF_FOS	0.20088245221852916	0.011939797286759764	0.21453345908995164	0.012858710225216898	0.20282025239105494	0.016094309083178993	0.19024024128833314	0.011633688575608862	0.18297390237687733	0.005561176415587403
2bM_ATF7	0.13631236327815824	0.01683222968838266	0.12726125378717187	0.013460138260009972	0.12466206589047814	0.02008110583165728	0.12381734235018246	0.007026190369401979	0.12753071481514852	0.011083440421869543
3gD_FOS	0.18689046634950005	0.0052637184892854036	0.1897914485216498	0.01724574454254774	0.18256879571758727	0.007035283651195537	0.17565254566534408	0.01172686511336192	0.16455722935452796	0.00798535843004371
4dW_FOS	0.03741547364346357	0.04759385742457561	0.007826271049701804	0.01706244836038432	0.01729599124884407	0.016894858675240883	0.044754375999808096	0.04137725673707615	0.08103057929864421	0.01648649846816774
5bQ_FOS	0.23543166899982162	0.005922419029499651	0.2355582021322527	0.010992349437473237	0.2298557919789627	0.006097177234166108	0.22119647603634374	0.009725945264900126	0.20942783924436217	0.007550042690287181
4eL_FOS	0.12313891119333092	0.007444476353093634	0.12113476506857163	0.01302187394434913	0.12028853300616198	0.018107228485856174	0.10173727618194663	0.00578826095154809	0.11312902602850403	0.005817778223341167
1fF_ATF7	0.03976322835249897	0.0066940530153925685	0.0431241725427341	0.010198023975882507	0.046883413620483184	0.011321765314127995	0.04915801568962455	0.005040893367530778	0.06782350409789446	0.01834761088594937
2cN_NFE2	-0.02371328105490548	0.017887934809706643	-0.014438779035418601	0.009963731656781431	0.006120195569429793	0.01565664501217186	0.013719559674407533	0.022136914658955162	0.07670193717118008	0.017895244036219938
1aK_ATF7	0.09911871572045974	0.022455834054866605	0.09358121442667203	0.02207107599327205	0.09456469193600045	0.011003880562963182	0.08350258991048752	0.017669827037489753	0.0913265480585265	0.01506815576295353
2eD_ATF7	0.0549926005128696	0.02101145586227445	0.043357247549811205	0.010602365507837113	0.048997703989033664	0.012610590933314184	0.04060337627791551	0.009140892227834856	0.05943120054087646	0.012586732216064196
1f*_NFE2	-0.003890344551037238	0.013565946941333246	-0.006131494293657483	0.008809971115398059	-0.021604165793603632	0.02808527350502275	-0.019545449522400313	0.03095417826032208	0.04601001304187274	0.02708877386081875
1bK_FOS	0.224301385628989	0.0037306887429341216	0.22800690816574268	0.009994051682539777	0.21457129252544688	0.004311069990682092	0.21158883564798206	0.010272201948408997	0.20578593637190706	0.006948072349453326
2gW_ATF7	-0.0041306955815226965	0.036348995561253566	-0.006848384812330841	0.032729611940074524	-0.006290435461523814	0.010333797841074306	-0.011613960438500003	0.007854299468694344	0.041322401042915666	0.02344552163494758
1gH_ATF7	0.14175860109100588	0.015401292305708254	0.1291162147054274	0.011073657124511969	0.11492755387378065	0.014126079817150352	0.1112606608518741	0.010236364301043825	0.11550482499314266	0.01174298166275482
2bD_ATF7	0.1052556148466382	0.013121207527998223	0.09824013113181052	0.009517190505255072	0.09168716937421059	0.01647703649204348	0.08203442598490115	0.007084042503758878	0.09930025792093264	0.013816867118447547
5aH_ATF7	0.004453443657776435	0.020190026613223205	0.009732673594563493	0.010064911121193183	-0.009289019305325743	0.018321872570168214	-6.202141949796301e-4	0.022637960088586467	0.052940247103503896	0.022844226572193534
1dF_NFE2	-0.020228034488261326	0.005390247219189757	-0.014478713383136664	0.024722611824164242	-6.15024972909722e-4	0.02662438797557504	-0.01133374308012427	0.028277005490602757	0.04789106493766191	0.01794869256894831
2cM_ATF7	0.1936819821244514	0.015821727621763215	0.18147005675245206	0.014535306383937631	0.17700512794131784	0.00871101117718288	0.17234894599482092	0.007186035704350467	0.16405047159739233	0.0067304142320151715
4eM_ATF7	0.003406162301228883	0.017972922246207078	0.0023898969664446325	0.013836010097107476	0.00229226709686598	0.023178055782479695	0.027844881899880117	0.030090805603182894	0.05346821002996348	0.019466116868250064
2cM_NFE2	-0.014062802272155383	0.006663355085715159	0.005193548200589682	0.03323734318938478	0.0033020484738104363	0.025229631442739223	0.04341772785224236	0.03253702716567782	0.10911208896900719	0.03648294974442015
2gN_ATF7	0.039230128280747914	0.011732399404533977	0.031345441285086616	0.007631842032731675	0.022739733640351555	0.030134861011129912	0.03117451373684566	0.013164223336806634	0.0789834700169377	0.014716154705566382
4cN_NFE2	-0.012896455790313979	0.00742922498276312	-0.0024306767517131493	0.00998258817779962	0.014555408051341626	0.03361096383386107	0.03405941193341959	0.029913045931549066	0.07511810389389363	0.011815222862219175
3bH_FOS	0.2514436011174083	0.005289292396076246	0.25631676406644405	0.010835399629707428	0.2451302531151583	0.00862217395634248	0.23974677572273592	0.009419117962587032	0.22703073904913765	0.007550046075947268
5aN_ATF7	-0.01113117579257923	0.005839974270342532	-0.0141599971272194	0.016162143760604812	-0.003536356066900218	0.04142451887551825	0.008167837845426112	0.017085434195050327	0.04795014024089034	0.01921026215628501
4gM_NFE2	-0.013917012748612864	0.0028532412228550693	-0.026247941266874037	0.02643511357139787	-0.0061046847368640324	0.026207810934946785	0.013510685967738885	0.014937885152786861	0.05091894438633027	0.028319295767206362
1eM_NFE2	-0.015906532343991395	0.024790893878464434	-0.01578436509731999	0.020548586608178845	0.00635912937027276	0.038645752263349445	0.027799162851148793	0.025020568284455744	0.07619147343071882	0.01832639918555766
2eM_ATF7	0.10135970890228213	0.008325309896692562	0.0943799232684834	0.00929854843857812	0.09208265284633685	0.01349390129011769	0.08345292040948686	0.012056436970273688	0.09802336811016477	0.008192327784473834
2g*_ATF7	-0.006598613261582087	0.002604728868008197	-0.01314942196786959	0.017062235042115063	-0.007878615981878381	0.015196809833300419	-0.0027001357565044092	0.015359459205072463	0.022333969055974224	0.011664042465663426
3gD_ATF7	0.050931928035785175	0.026334774401872596	0.03539065186017484	0.01219740549070007	0.03746440291596387	0.01995417638480476	0.053509739919190724	0.027073428960145994	0.0671936835872324	0.031267149918668066
1c*_ATF7	-0.006924096714966822	0.012060676245974811	0.0038580251353243704	0.021209002150565662	-0.019033149704395236	0.023026932273063436	-0.004293336913827349	0.0066838055200455875	0.03595311982561358	0.014275055450222505
3aF_ATF7	0.018235853612949045	0.022533968869871055	0.0046711677111939765	0.01635329197065222	0.006048610268903036	0.012380258762021383	0.0143264023813711	0.011317528924013893	0.0451934967198719	0.023548288497832064
1bY_ATF7	0.12206222227329455	0.010611689014391698	0.1122655804450996	0.014416030201870383	0.1067389583819431	0.012675417109350556	0.10953876432736039	0.00723218062319393	0.11266946058974386	0.007645872824213082
4gK_FOS	0.2395793891206929	0.005718421430191701	0.24030394952896825	0.010096100647024882	0.2303480714347	0.011370611070204074	0.2235895955251064	0.01103701415486082	0.22014482582982076	0.011505694287223936
2fF_FOS	0.22657743297378707	0.00506238221199764	0.22359181397044425	0.01099004931171171	0.22517142313497324	0.012293106301774987	0.2106054457684839	0.006820241454215979	0.20392700264539249	0.008250990157529265
2fH_FOS	0.24312249754073897	0.006798833754375123	0.24919408508377916	0.008026993107993072	0.238690433538344	0.008011849961389931	0.2337321776943746	0.004715104619573375	0.2218534354493186	0.004103017491630665
4aC_ATF7	0.054748381609877064	0.01181406645308939	0.06844873399558571	0.011925008475285841	0.045525369530314476	0.016946323376675877	0.04245621636290361	0.007038459890250969	0.07889617716632799	0.0065620168229198
1aH_NFE2	-0.015651580636408795	0.011762478292330188	-0.018195821201671646	0.02153144522554399	6.183766463262434e-4	0.023619083499041692	0.006885986346341902	0.020058658189600093	0.06442081206372219	0.017341113969836633
4fH_NFE2	-0.012234101331134003	0.028486293867759614	-0.019143643648285438	0.016671270658413676	-0.013229098408444462	0.01790480150816381	0.018563904067123015	0.007715886020507914	0.0570022047541254	0.012777498754314203
1aH_FOS	0.2376695714646546	0.005261927622450555	0.23690168924080418	0.008291233128818213	0.23265789788251767	0.012947439951244682	0.21946302387734803	0.006899914293317385	0.21163605499269017	0.010473948361208069
4dE_FOS	0.0144498114829876	0.059368091288279703	0.05473300667340942	0.02659338110836491	0.05069192630993494	0.03649421260261872	0.06828461822906223	0.025180059213310343	0.07266546956943512	0.011948247137418813
4eM_FOS	0.1468089189143772	0.015077576773142157	0.15094908068569152	0.016798343436478843	0.1432616886068045	0.010189773780819235	0.13115501717118755	0.009956033636060874	0.1448571973537298	0.007876380603811621
4dK_FOS	-0.012866117814412683	0.011793701798663373	0.004223410482135084	0.015063439560517344	0.018003254868843032	0.05512087663267679	0.021975911150744102	0.024318592730733356	0.08521118091839586	0.020508075487484234
4fD_ATF7	0.08772260579538964	0.00697238864327187	0.07473783600775426	0.014495727195589586	0.06939783838848991	0.01989400651583426	0.06362537689169619	0.0072152524584477434	0.10698173318229387	0.016177858595127353
3eD_NFE2	-0.017374999602354016	0.027466992272920824	-0.011070706346687054	0.014440031887338575	-0.023750721347897207	0.01888217697505107	-0.0020458071634989463	0.018582464342200226	0.029916350763556063	0.026594624443839896
2bI_ATF7	0.07693152548191831	0.017148746622870695	0.07413971075479116	0.009962230466080439	0.06632636275392267	0.017241513656977243	0.07471308300804985	0.00722227465910547	0.09216788594880182	0.0071063316298024745
3bK_ATF7	0.1494432141768759	0.012830003835210447	0.15203319747865948	0.011324171283535623	0.1429465198775274	0.007105525601623989	0.13637982477185384	0.010887340326956627	0.1441366608376325	0.009277512011048967
4dI_NFE2	-0.011367636246165847	0.0252309990093711	-0.00627792145606251	0.01308632683895565	0.0057030629493055075	0.012714213086818775	1.3808299306172173e-4	0.011126309626874505	0.04489849112358636	0.009145102388339398
1bY_NFE2	-0.01529123470930001	0.010282556166367274	-0.015464913248059715	0.013920404807798914	-0.007376075368979665	0.015918315468155864	0.019772473645191992	0.02643945857195717	0.058708275627946865	0.009524083883645333
1gE_NFE2	-0.018901076194797948	0.015605540827563689	-0.02335953177504472	0.006425131819506302	-0.01958810661575924	0.019018290853898136	0.0010984049799599132	0.020507044654314285	0.0469863559732238	0.01103788335565324
1aN_ATF7	0.044189392310450396	0.013499209117696597	0.05027728912454548	0.011802959830729005	0.022939981633232923	0.014518038062702973	0.04362842223680509	0.009866142875007538	0.08467251366555634	0.013736782913994277
3eE_FOS	0.24357269676826016	0.0069937082602603996	0.24762609430383575	0.01751283295321938	0.24015495072700013	0.011462440531270478	0.2294821517431381	0.010266306263807728	0.22044061012589117	0.008033899449874088
4dE_ATF7	-0.003632168616753465	0.01564324236960969	-0.017702721434984862	0.02348044320326464	-0.009302842168299574	0.017389802127387312	-0.0021028065433166504	0.020368606886922658	0.05566162098979576	0.016212524042573836
3cY_NFE2	-0.012144612990020363	0.0087383334001911	-0.019745985456188275	0.01178240011869369	-0.007972816448733502	0.01596003536847645	-8.052293984266252e-4	0.005971445738919599	0.04879720245334394	0.00986885036067833
2g*_NFE2	-0.02295245857185792	0.006516748695022528	-0.014720960593881765	0.01792971283171998	-0.018975128733610184	0.01434852141113259	-0.002638534447988325	0.00868655019938365	0.03218493294231406	0.011305790071192855
2gE_FOS	0.26488094392955686	0.006630537008797211	0.2671537313973067	0.009385542828570941	0.25817034685702167	0.007245419157289252	0.2531688615687992	0.005922217384164014	0.243285247840283	0.005496912022726581
3eE_NFE2	-0.014487002955931845	0.009442903514075684	-0.02133700453027275	0.01960054489279692	-0.00278551382090789	0.02105027121428263	0.03250117872009956	0.03426242488511882	0.08000295835620756	0.009269915689201295
4dQ_ATF7	-0.018983197730057917	0.012920477397830123	-0.01240942973930321	0.02364771105806565	-0.032918246148993975	0.03519234209525023	0.0069006657768549	0.026107365995687144	0.032685384169912186	0.009172039505645126
3cM_ATF7	0.10883273202497848	0.013262864969301976	0.11642390568050431	0.007302118045156455	0.10372068631836336	0.01051052012918942	0.10300620748809892	0.005562773290680734	0.11248854306061687	0.006108376088128312
1cM_NFE2	-0.00593268838993306	0.01807055457650837	-0.0028762668121351284	0.03601185224581417	-0.029324341336074564	0.02794383253440448	0.028763293795402656	0.0205458509682031	0.0847124364864177	0.012738938572226298
2fF_ATF7	0.06640006545496799	0.013205295989218435	0.07074937588382935	0.010135838636896346	0.07567040196260771	0.025170892290880476	0.06465226411027002	0.03281360636919867	0.0919801681338342	0.01605540557493228
2b*_NFE2	-0.016183293375344843	0.009628977385641172	-0.028597837205877875	0.017638947001621334	-0.009278613024564404	0.023012283791852942	-0.011457259084773512	0.02146044618974098	0.026391892663766917	0.0199875258512652
3dF_ATF7	-0.020102744121943093	0.0369230897783839	-0.004069448829596788	0.020956415531915157	0.0038146971042464822	0.007700844834141462	0.01088051686414078	0.01519879463580764	0.054724712907933376	0.028260042006568037
4dF_NFE2	-0.03799760335970872	0.021143338982237605	-0.014816413001898615	0.022301364517841326	-0.018992146011428457	0.02212261859018105	-0.008105144658721133	0.016843765129874323	0.041558041027476886	0.01608013006945771
3cI_FOS	0.226542000552157	0.00765404012388157	0.23434548123207546	0.00796727685654555	0.22573221073726904	0.006616440938700194	0.2161482461627146	0.008319982508753274	0.20360045580246175	0.004344997976399675
4dY_FOS	0.12861780449420154	0.021443271465479353	0.12963529408954844	0.018632870835716183	0.1311698960624305	0.013906731016311267	0.12074383595404806	0.006834809439875464	0.12004519946091757	0.01151348398725534
3bQ_FOS	0.2658903032633086	0.006970892639790194	0.27046423418424725	0.007364821461086496	0.26224367105276486	0.0085329921407865	0.2551213620503254	0.010654034906148817	0.24412236161127612	0.005070267569925858
3eI_NFE2	-0.011372158445591384	0.011492611027416527	-0.025901992941020698	0.01972111244714907	-0.019698793579997445	0.017121534138125755	0.004344237551569954	0.023411500933522667	0.06390238920049719	0.010219211066297595
2cK_ATF7	0.11513216882597065	0.007078314618425155	0.11674394044609882	0.012035671690629413	0.10688557986252646	0.01029731391086181	0.10143714431838916	0.013840759276400437	0.12387283224299843	0.013388629335896214
5aH_NFE2	-0.014910634101402287	0.011303783250565592	-0.005343128406766557	0.011172131113011694	-0.017806293676303184	0.016250021821894355	4.413420233957321e-4	0.018322504104306917	0.03572260260710061	0.017368698082269724
1gC_NFE2	-0.012363086796327803	0.014692688003790961	-0.008349584146190112	0.024323156207767517	-0.010952187028167313	0.015656779521498024	0.005817602116545907	0.03307969945155127	0.06294545227716393	0.01517667570385525
1eF_FOS	0.19708962553826942	0.010123564566340976	0.19969293156681456	0.01543650931111428	0.1927447484574208	0.006248074649869275	0.1824282436465029	0.00931349478464987	0.17933432288108667	0.00915363260171315
3cF_ATF7	0.08406239523737287	0.013157578114076947	0.07391070238507261	0.007830393090687768	0.05789587841746237	0.011387069902122135	0.06358717438045465	0.010389665962753373	0.08910251697911814	0.01174359384989786
1gC_FOS	0.22541060885459901	0.010169982227246344	0.22412271628820896	0.010501768721666917	0.21250225343975154	0.007506977018527226	0.20688558191988923	0.011917500109067121	0.1982696312772534	0.008610092334208551
1bD_FOS	0.23613909813821185	0.005296155974614316	0.24157486353393481	0.0132218177466333	0.2340992780938017	0.008363294139855315	0.22059329146417284	0.009435933270830177	0.20912522771722786	0.01323866156829586
2eE_ATF7	0.1441324567999527	0.0028696006551897973	0.14955552910998618	0.009374179128575882	0.14268002705378596	0.009788044846341954	0.1202999086676586	0.015862881805211084	0.12842680062719233	0.01227604808713157
4gI_NFE2	-0.013868922263010112	0.015727619906705518	-0.013695013457406605	0.01154094578234699	-0.012154269813798371	0.01166458377098247	0.010933012031725822	0.020330543363956045	0.08217028997657846	0.012700123829200589
2cQ_FOS	0.26809767963463077	0.00719880693237249	0.2694039534585308	0.009629263600133494	0.26481705955272583	0.01351843203229266	0.2543979962112555	0.00650519523225221	0.24749075601297033	0.0050898906497405805
4gV_NFE2	-0.014202263969560336	0.022333584082648586	-0.011349555629000772	0.010915888604459417	-0.006891318164302553	0.017139575128231117	-0.0045334693324480795	0.02522081066968194	0.08702179036208721	0.022338335033993108
4aQ_NFE2	-0.0223943008981601	0.007865793006127351	-0.01135387618699657	0.01589200625483882	-0.022249232994471353	0.04007925669390612	-2.5428138286519644e-4	0.02132955587816897	0.0393650077120534	0.01293819981878328
5aQ_FOS	-0.00608611362934324	0.011427762110945597	-0.011529348259835166	0.038223477349567395	-0.011659643362225119	0.022974866476653377	0.011095227575303464	0.029325482133576664	0.06511396563526389	0.009010079552587324
4dQ_FOS	0.0026060310180507093	0.023542255226735077	0.005609985765064749	0.02578539945147136	0.009002164016616548	0.013932119543584184	0.039011754561308586	0.01456139127364181	0.06997567436565598	0.017578690976835634
3dC_FOS	0.06306495096033027	0.061098419557643356	0.04713864737442564	0.02721498061781652	0.06125279712039488	0.01705674008343274	0.07613926476873527	0.0242953673020839	0.10369634264460562	0.016137367500748075
1fD_ATF7	0.10512758296279244	0.021160517646656673	0.10652820300882032	0.009817259665520887	0.08435792793420949	0.01121520628388358	0.07955003140474491	0.015695433431778642	0.11002100875847996	0.012128423228805581
1eH_ATF7	0.06373540411985251	0.02245096568749409	0.05919904844373007	0.013645461317351242	0.04791270182817273	0.015601880984682062	0.04203130907562411	0.012864606282279924	0.08103698770205614	0.0157365720041209
2a*_FOS	-0.003436439267995678	0.011088527954798873	0.01966404083077795	0.032156123610944054	0.018183077811385315	0.032013573121147325	0.016985087567344216	0.035438894240891534	0.0690620011047205	0.012411378905014925
3cI_NFE2	-0.01837483534809615	0.014600383187994927	-0.017419982372345832	0.013516800571756454	0.004370262161961128	0.016445591432841637	0.010600628943419933	0.024239962241123156	0.06857947712893785	0.012325429213285366
2fQ_ATF7	0.13862906522007049	0.008869843291702944	0.13325331779522465	0.011533876226948655	0.13482051773176806	0.012130413850881795	0.13311101721945673	0.011730028097102097	0.1401817039790204	0.017482947160143297
5aN_FOS	0.10892937508618275	0.019695574160688564	0.11749630149953016	0.019507175272619897	0.10021696789141535	0.009362852787736057	0.1056577226199875	0.018210487865194178	0.11462534674263537	0.015977872178584727
2gK_FOS	0.2151524136097293	0.008557581042943975	0.21623349951346954	0.01246295215454288	0.21485955101352963	0.009830120662171718	0.1975294811705398	0.006619267687477994	0.19740741248673535	0.004005891183570425
5b*_FOS	0.03230650364203553	0.06901112726418918	-0.01021737753110149	0.04530204505448175	0.0177535664665828	0.04718196242728399	0.04130096338487422	0.036155464743234805	0.06017008203086411	0.029312886701773528
3fK_NFE2	-0.006657788497954416	0.013975799194347284	0.005750476090871219	0.023534122458754272	0.012131758056617436	0.035947840430060184	0.022452742660718995	0.012130703195861493	0.08925425496026786	0.028989503792822488
3cM_NFE2	-0.021660502761269497	0.01376795914266454	-0.011279300854135466	0.01818827503210537	-0.005426663909610455	0.01678085635127499	0.020347383963951762	0.013816370964797667	0.07007928075521534	0.012718191841613578
5bN_NFE2	-0.008135076193219655	0.012847208393889859	0.0022358939584708436	0.02551497781869977	-0.021507550042555848	0.02627304822393842	0.0029855793950419587	0.03536322586119907	0.08036776460394801	0.025554202158208427
2a*_ATF7	-0.024609830989210216	0.02005268482167748	-0.011567795322312193	0.0196217690168798	-0.003246999260515353	0.009017138859459078	-0.008957207103322462	0.0229361524554851	0.020299481346383742	0.0406029047335028
4aQ_FOS	0.13869177325706225	0.017231311889355	0.12945742701466106	0.021407492165427786	0.12036447906895638	0.0109868906352472	0.11025933075164293	0.008741336522493318	0.11646188653245856	0.013711900916957802
2aH_FOS	0.18449133033091952	0.009036793534159768	0.1858623232841595	0.010617958582973463	0.17405685539679627	0.008580807570595391	0.1645144182549677	0.011143436223412458	0.16169084452671542	0.009173256591204054
2bD_NFE2	-0.025470193854415533	0.02239603568855018	-0.017062799250284595	0.02645089209348031	0.006821821684779798	0.02589724832323121	-0.0023074378690673978	0.006287542485047048	0.06566553453925392	0.03033969205133099
2cN_ATF7	0.13534974435316915	0.00687165608537579	0.13065333451037164	0.01053935908887245	0.1196851446960423	0.017004124638306944	0.11081600027754786	0.012056299822191007	0.12712338662095374	0.007842884001710815
2gD_NFE2	-0.020832060005764104	0.011800501565525789	-0.010584650789533483	0.009046761834863856	0.01434892763968989	0.023849158278565215	0.0101656173393806	0.02552958892096477	0.05662270418764331	0.022288714719878526
4aF_NFE2	-0.013670919202015748	0.01636300168321008	-0.007083799526222661	0.019636971120662365	-0.018951045554332045	0.010630958472791698	-8.755541310122091e-4	0.00870440169017506	0.04895140620845137	0.01615628276384638
2c*_NFE2	-0.017207012417682386	0.016034635420874764	-0.017240424662194897	0.016000065196850856	0.0016715918130379374	0.022161084270704595	-0.001150244771812281	0.027845560063796203	0.02666415702001223	0.0110852552632293
4aN_FOS	0.013365395043986282	0.022886368022139256	0.01930631300969169	0.04058429947912121	0.03092301072999225	0.02513452868339342	0.028706412898800972	0.02554491651817747	0.07162548844241137	0.011629835762350577
1dN_ATF7	-0.02556650244900178	0.02478171819175079	-0.008297165342057149	0.013560812480602131	-0.01796777136794734	0.026902209707974096	0.015236461934594003	0.02502422249634903	0.04745942394810697	0.021194019705712303
2cQ_ATF7	0.15350671828379245	0.010040782028022631	0.14788792615922586	0.01165034623607528	0.14527271691087856	0.006270737261206042	0.13364271151908452	0.010493900075823615	0.13065182406106507	0.015158389223857096
3dD_NFE2	-0.03508908670486098	0.023308507640707913	-0.02152735635744147	0.017604442441337846	-0.03152083617014638	0.03314472953971127	-0.01349592594498002	0.027753030840122303	0.030616708083234193	0.012138808692703574
4dI_FOS	0.211203313514318	0.0080291290326121	0.21141295948154887	0.008946456708203087	0.20806100447998405	0.009367340436423134	0.1923841349490139	0.009619306248321758	0.18705521849092224	0.007380554888723878
3dC_ATF7	-0.022886068050014315	0.025465444973001686	-0.015134840278645449	0.015492304727480647	-0.008898753243520855	0.019014182050723447	-9.971593875092726e-4	0.0161107860201587	0.04232696126378868	0.02367448234528893
3dK_ATF7	-0.018302952255468442	0.02902895832127147	-0.006178600654709047	0.014419516996353677	-0.006695664298460535	0.02744721850267841	-0.006743510856648688	0.008338714367025324	0.038256767097246146	0.024069754706367515
4eN_NFE2	-0.01371141857706253	0.01158940468040604	-0.017429459716193686	0.011242327555433815	-0.020031620304722633	0.02193394113538631	-0.001967590433245344	0.010071752208714329	0.044128781427302435	0.01821937861629002
1fN_ATF7	0.06500115421178831	0.022824797523172017	0.06879148355930889	0.016046769570394623	0.06827570951034463	0.011237428709103237	0.06832191282285648	0.014332965868784856	0.0847868653019887	0.01097514098255315
2eY_ATF7	0.0757473570188018	0.016583817732491533	0.06652774783894881	0.01882024839814676	0.05390291157488772	0.012909084194345872	0.054087713781111185	0.010752993933790604	0.06821174482182847	0.01567195061730692
1gE_FOS	0.21514665983964432	0.0058483918725431025	0.20920469045174425	0.01250184586068868	0.2039319127162225	0.007797928615306999	0.19522540663018859	0.0058327813949419416	0.18615854771267243	0.00840252676231697
2aC_ATF7	0.11003866077213725	0.02117545835050949	0.1057821713079239	0.01441202141597772	0.092430026148478	0.02971746835203965	0.08767222524344498	0.010445755590693568	0.10153632111092344	0.013168948228960363
2gD_ATF7	0.04309053876086636	0.011728030945540539	0.04264262833862338	0.012382199471294505	0.04722659517114712	0.017583261701610058	0.04705622506727127	0.024527666563670735	0.09227411952274359	0.01862427466996399
1fM_ATF7	0.08143191616765291	0.008514880956756085	0.07657211761175922	0.018808821749985712	0.0637300699341151	0.0045969456142700895	0.05510853786043533	0.011768294701895046	0.09533721540688457	0.011046642195096847
1dF_FOS	0.21211859354130733	0.010172976903795577	0.20835127058499636	0.012769911897491121	0.19554694042317516	0.008538884100518496	0.18544781842029262	0.008043287619512148	0.1752672444120168	0.01412150180785482
2gD_FOS	0.22174639446643893	0.010069662580436166	0.21897135705852444	0.009092748595305818	0.21514210286320548	0.010608127398672297	0.20496358999542286	0.00985571826678491	0.19505943153366764	0.008157386309511783
3dF_NFE2	-0.014694156767221736	0.01961236180211247	-0.020920825817822977	0.012967915487093388	-0.026915640821084413	0.02153325263261929	-0.0065061685291257585	0.01605938902277404	0.049616301552304946	0.015195142596656653
3aF_NFE2	-0.01892086096433676	0.01751245140963203	-0.02543339046088732	0.028493782095206335	-0.01782997188697521	0.02862484095212672	-0.015465928002293189	0.020516234509473454	0.04608727052199859	0.014431657251610252
1dQ_NFE2	-0.029212228414431166	0.024705052617068977	-0.028901285740217903	0.03745797780875597	-0.02005540473394276	0.04080158354638673	0.006265135942443499	0.01293368046391547	0.052402037351001365	0.02535793771436823
2gH_ATF7	0.07781439741021365	0.007770152819509758	0.06438533439032695	0.008057174447718122	0.07232450068210831	0.010223049689036673	0.06107761832405717	0.014594615576711666	0.08941325021376859	0.011055937132517568
2aC_NFE2	-0.005217959252347085	0.018499070333289774	-0.03630885126422458	0.030550344253072778	-0.006100210557618697	0.028083084733896084	0.023823462518775516	0.02440368171216836	0.05479178234194751	0.01920793549795876
5aK_FOS	0.025610448932361245	0.04574072756935961	0.0059281652568326255	0.03705783856047719	0.00492562123833683	0.04371345239040452	0.024809420937351896	0.02259766324220183	0.06806605191267126	0.017293764049758204
5dP_FOS	-0.02109236470830163	0.023009454394794827	-4.263009126580411e-4	0.019491012689208536	-0.00697568069186969	0.020125317389057526	0.021387615080990522	0.0354491724546777	0.06773820706059906	0.025065190573358456
1dY_ATF7	-0.0010494168558863133	0.007007999276330984	-0.0041669287682638	0.013090259910270276	-0.0016937950941852819	0.01838312493473962	0.02184366749505446	0.015414280341592108	0.06854248155105218	0.017382053091245738
1dY_FOS	0.21647866640098784	0.00558184032724238	0.21218835104956493	0.010610396065598854	0.1975245554542156	0.013621284817058456	0.1857205918974822	0.009559884857168023	0.1817833335496398	0.008538088554600861
3fY_ATF7	0.10089465489726944	0.020644041388689627	0.09571245318317406	0.013687358064961784	0.09333588403823156	0.017058272884659206	0.08917312890866774	0.009239687147718329	0.11207848906264856	0.010045674864022509
1dQ_FOS	0.2250362746727087	0.011930205019404483	0.2177526572716911	0.007978557911881484	0.20724080449918397	0.01052989892672311	0.19893915643547672	0.009930746266610446	0.18739239661137308	0.01056500028580597
3gY_ATF7	0.05481716805610092	0.012644791420162893	0.061485494817026594	0.014166068285132121	0.06826219156812871	0.010185110644189109	0.05572706816064404	0.02292421369348175	0.12191470609764694	0.0057769181771933735
5bE_FOS	0.2558379541725351	0.016183553271432335	0.2566160618023576	0.010026556513901594	0.25001835975617936	0.006064663496522672	0.2412067962436749	0.006138395324996688	0.2333237203713968	0.009843452011358226
1aH_ATF7	0.08278858090051416	0.018799498815778894	0.08108164014664862	0.018804115903161646	0.08647949502627958	0.009708726856134423	0.07305497918895476	0.019717675150561276	0.10447797727841084	0.016081815734002365
3bI_ATF7	0.12949607812527184	0.005197433494275567	0.1286150494676178	0.013547011171744752	0.11652861058728795	0.01280205204372971	0.10295150967113224	0.001643830407239732	0.12093214952859807	0.010628805243614039
4cQ_FOS	0.25407838511805836	0.006407910370154332	0.25294909644376795	0.010067708643947553	0.24676326814252705	0.005285668417682429	0.23826316549662574	0.008395103690988821	0.22737289358619484	0.008028774336339754
2fY_FOS	0.22669201856751545	0.009123098205183916	0.21361717501784871	0.010091666019033625	0.2124504401938885	0.015114486583272182	0.20191233544742712	0.0060156748724089675	0.19377432647811674	0.009299558243064006
5bV_FOS	0.22477721830848751	0.011119459349638153	0.2291066124405879	0.011475564819693595	0.21463310391245602	0.012700736646160058	0.20458809408737902	0.011565386316353477	0.20233491021845526	0.008915044955910991
3gY_NFE2	-0.011770197686754582	0.02420232236066581	-0.009449041247920661	0.009619011074243886	0.006680548243035784	0.025662202925909035	0.042807044205088934	0.020236339947860577	0.09387530663935566	0.014140010100657503
3cC_NFE2	-0.02304456259655963	0.02988493481905712	-0.012576116739179912	0.012579520409473856	-0.011290561093190682	0.011221607054667715	0.01475868090764953	0.020839372615471388	0.05909078885790244	0.023421455268878694
3fK_ATF7	0.1386125685986082	0.015513253162553562	0.1462768603980882	0.008145620577627516	0.1317199733696137	0.011421476158722379	0.12301070436189637	0.01152918082885828	0.1482571725892089	0.00923190801791139
1dM_ATF7	0.06145045604465317	0.009667290248760653	0.06548832350124675	0.01627203918557963	0.056049695809064576	0.015259173820701114	0.05065565317132093	0.011294348079264124	0.10266705508376339	0.018302749292374413
2eE_FOS	0.1593458919003852	0.026201171227157594	0.160542323457893	0.005672895560001488	0.15051444520034674	0.008749080792244611	0.13732523558176704	0.010146068897769154	0.141269546476616	0.013357389703512731
1gE_ATF7	0.04510803359009498	0.017469474754314793	0.05230529138587473	0.018497752404692296	0.03536666754898342	0.016192747191676585	0.0489627263491684	0.009620267886602916	0.07972070929489478	0.028532683755729957
2bI_FOS	0.22960581667545385	0.005556354416365543	0.23227309715884775	0.00841116809789828	0.22797543890307806	0.012096919510676445	0.21194957172058285	0.00803312913753896	0.20631874322815558	0.009026757356928533
4gY_NFE2	-0.007790295926946547	0.018778395021889376	-0.011752546510577227	0.015821583411629505	6.51715313172188e-4	0.02521529294158136	0.008866347475775657	0.020645220339604652	0.0493549537512529	0.022165581293171394
2cI_ATF7	0.10412551679250598	0.00892256989832452	0.10781536845815462	0.011285302834755347	0.09928889560778714	0.017902955302218398	0.08324450325863542	0.014857714541608422	0.11479445923301748	0.015179929082801106
4fC_NFE2	-0.014276582594222346	0.025674537468125605	-0.009977658423481021	0.017898112191182355	-0.007922626255692327	0.017640660911751593	0.019394045324326762	0.02380513694138086	0.06079955348478744	0.014147413522939386
3dI_FOS	0.07280296885892125	0.0465910918036743	0.077080221080772	0.04641036505322128	0.1008013382801857	0.024740374783626833	0.09061363784268547	0.014635463200244971	0.10189233126303596	0.024087643180661755
1b*_ATF7	-0.01434534107002075	0.010805356164208295	-5.150583945810558e-4	0.01367738116910975	-0.031242227833877777	0.01531008527401813	-0.004287853468938709	0.01506810775523633	0.03717571325887277	0.015836834896783832
1fC_FOS	0.20023940137452415	0.01050560238834757	0.20744946665317765	0.0126977548375814	0.19921105534145184	0.009952680930138165	0.19301618870200443	0.008246541248170185	0.18526372918924178	0.014096275933543609
2cK_NFE2	-0.010294563882291457	0.014412458956188139	-0.007394461692855266	0.003219003421770387	0.018653914782987505	0.031200706504541022	0.029417202908813212	0.03495416664204675	0.06886113817518931	0.014806551913242401
1dY_NFE2	-0.025426811622773597	0.009967693906084625	-0.012145899492044183	0.005029148956866852	-0.006744140844788509	0.018656928930174004	0.006434220785646884	0.010323067835417537	0.04194367041526581	0.020086214760373085
1fM_FOS	0.22420730807067368	0.009427495108220758	0.2344571878381505	0.010592391013546757	0.22335338874391913	0.01068157447324708	0.2107155594698215	0.010099026685051755	0.21084395982291437	0.013297347777416238
4dK_NFE2	-0.006170813724247936	0.007101153285070888	-0.025102160282661216	0.02132940827078883	-0.015193194209485257	0.024242376537851974	-0.007148906491850135	0.014654526747756878	0.010573717003427113	0.05454702485336111
4fD_NFE2	-0.015248350179692048	0.02298056090119569	-0.02526630796937123	0.023450159549861287	-0.012059846863071213	0.009101061640261887	0.013391036674186035	0.012210554739613473	0.06230789919645693	0.009763908030697032
2b*_FOS	0.022837470558197306	0.05588566675310226	0.028649757670822534	0.036751292687650414	0.004597902563992834	0.024003436696817464	0.014700682361269826	0.030106024324011726	0.07512281035744882	0.01701290230603093
5bQ_ATF7	0.08790555311366627	0.014520719759331018	0.09402829055699831	0.010818263442030494	0.08008251877166825	0.015473776379021252	0.08658639514433655	0.004876944155820862	0.09882270215510286	0.01716545384370529
1fC_NFE2	-0.015972034942157244	0.015207934822953366	-0.013854731944925345	0.012708666610362214	-0.016543977131869617	0.027658878771886483	0.006154909985837997	0.01789845427503084	0.05374916016061643	0.028712535844185667
2b*_ATF7	-0.013701405460094832	0.00996054814673223	-0.006148116455092025	0.018944377585202947	-0.009128947486697707	0.010074515390234304	0.0036794219263720164	0.021374218596256316	0.04008896031914022	0.02343559811101869
5bK_FOS	0.2495690507580827	0.006263741699937297	0.24767098714196914	0.012091118686493887	0.2468016134881994	0.009581829985708588	0.23718588625080717	0.01051272012531248	0.22643960706362212	0.010098805290887126
1gC_ATF7	0.04527309981553396	0.018527538525540635	0.0557899434529067	0.012991087098801661	0.037219858709564436	0.018556767068304808	0.055821370116679044	0.01373224320585325	0.08697407478004071	0.012358984020611745
4a*_FOS	-0.022687655423026823	0.016218461224041986	-0.005940475899300759	0.02348325974214966	-0.011751338951191258	0.022456314691801926	0.03270849704475192	0.030202120305266453	0.074907745113816	0.017366931630226564
4dC_NFE2	-0.03078421864094169	0.037461086119622365	-0.014235908713838986	0.017528648009732334	-0.005821636845549261	0.01377157714420173	-0.004682886095542434	0.01028115987383626	0.03490231357842891	0.021621149974664165
1fI_FOS	0.20858669878542827	0.007516318305906298	0.2103866806506523	0.014067953118723093	0.19706819719527993	0.008047889514901763	0.18798256137962063	0.008672668467699506	0.19188481595934462	0.01415032425534386
2bQ_NFE2	-0.009312468785651177	0.025843568804034787	-0.025618351740575897	0.029293136971115057	-0.009510469266790514	0.03889747915397313	-0.002996657794544073	0.020037799805048735	0.05934078644203398	0.037117547853650214
5bK_ATF7	0.1315391177364703	0.013174973546348175	0.13743904723158268	0.014195961158116036	0.12116306992657247	0.010961035800550103	0.11275645803532477	0.013220335397371462	0.12840510995997362	0.009416225315587647
1b*_FOS	0.006005290612035797	0.035232864902192934	0.024960517545451234	0.024998701430528306	0.021364995800615204	0.032543289150578164	0.0384612159112545	0.019799335555608612	0.06525076369586309	0.007920380541314989
1dF_ATF7	0.005547469226147913	0.010822652034008465	0.015043058775915557	0.009294413106983285	0.018325160640645707	0.012557468910114323	0.01661568346566089	0.013659753845647453	0.05648743372794926	0.020471296766257516
2aC_FOS	0.22831398617095208	0.008349532492121345	0.22582712098245367	0.010810199363078844	0.21449981260473588	0.008877522762519617	0.20574414815073117	0.010249099395167889	0.20166840683533338	0.010779948436061153
3gH_NFE2	3.979372339044332e-4	0.012993822867168615	0.011231451411820905	0.03696559199794059	-0.007880334382651144	0.026475086485164744	-7.580258401071089e-4	0.010687300657058904	0.07639814462174369	0.021917030271866655
4gK_NFE2	-0.01390127677205575	0.012394377730416664	-0.0130245347498462	0.010687317597478643	0.005298701222089551	0.03419578752175968	-0.002808249941196221	0.03595348829639756	0.07611351893687213	0.021630334765486457
4gW_NFE2	-0.02499510180517349	0.014967870203375247	-0.00677874984655825	0.013998270229537667	-0.008520955140941196	0.02969274035206201	0.006536473386595792	0.023680827902016408	0.053447230762948855	0.011633040465151312
3bM_NFE2	-0.021838219620551165	0.0250878228182146	-0.011381701589438988	0.016198669938250528	0.009020957194146039	0.019686990942018253	0.036381190874288	0.02507650526176304	0.07358184017910444	0.01981606554416455
2eI_ATF7	0.07566426093413625	0.01678940284875005	0.07746896668080472	0.01446088116980565	0.07439303011730125	0.013755914690702422	0.05783973050408889	0.005012648820787838	0.0884647546342973	0.010024547879431635
4cH_FOS	0.23480258138528234	0.010696860872116914	0.2440691007209342	0.009759201330101412	0.23086449427651104	0.005082815651662495	0.22219720273482085	0.008701725804470697	0.2193292577591324	0.005711027230358872
4gI_ATF7	0.09538562824202894	0.01027480418479409	0.08796271204732713	0.007121127820552656	0.08264677483350523	0.015125448482808184	0.07928609923126234	0.008660616372347985	0.10467255229072944	0.01665963246748446
1cF_FOS	0.2634963094414898	0.008867334733651791	0.2597444495748501	0.008453076527097916	0.2570793148703883	0.009020847444947787	0.24713051929774427	0.0054469053624666385	0.2424683097957731	0.0055996093499256
1cM_FOS	0.26610192862634274	0.0035631362935513344	0.2638866659098305	0.009364710053194218	0.2638439522276954	0.010542854320731276	0.25027109150998905	0.006296468906090787	0.24236558681609996	0.007263835442393239
4cD_ATF7	0.11748836554128005	0.00869336607455806	0.12518948284243464	0.015066527840794932	0.1058028081833011	0.011940592026846558	0.1003166041470364	0.01364765037730877	0.1112519052323153	0.018359770989811983
2fH_ATF7	0.10074582258792351	0.0062935118316836906	0.10212272730296897	0.013558913645103482	0.10459406480090884	0.019231303707307402	0.09311976484536995	0.012153560966297522	0.11566489405512335	0.009128766411205368
1dK_ATF7	-0.018588913681073054	0.035923919848548314	-0.011238005976471923	0.009136832635121293	-0.0169075851079994	0.012962113057600122	0.008274769712605783	0.020594491702669658	0.046914737368635794	0.02103811328711337
4gY_FOS	0.22253348672789014	0.010165560447247283	0.2213734391755517	0.008634714116355689	0.21978538995359104	0.011397552137052172	0.20588614046501755	0.018101843072630054	0.20018927705229403	0.007075232366906234
5aF_FOS	0.03751139551456544	0.05756548361841863	0.019882877670741456	0.030502692171640117	0.018686263903188328	0.01539511070331027	0.03791498575210637	0.03851967590879751	0.0779647753521389	0.00816414372452743
5bV_ATF7	0.09093385344885017	0.007266745301412984	0.0794946714130743	0.026315827871202888	0.07367172135870734	0.01589469778993376	0.06651306262483518	0.01187729328153238	0.09693914641766985	0.014170244636270054
1d*_NFE2	-0.009385522784262718	0.011188804078355676	-0.01664240237114752	0.015159193758445438	-0.03096225233202739	0.035497458216387334	-0.007467954471627725	0.024317213475907998	0.04058502091717883	0.011439516385387798
5bK_NFE2	-0.021497662693742977	0.015173491359627153	-0.0110165006525558	0.043607362508829156	-0.007416871196708917	0.01088207105087171	0.03110456197032666	0.030448853152718114	0.07645019507266404	0.022548341998915852
2d*_ATF7	-0.023320885665374595	0.02664754597933332	-0.01970475775183373	0.026507395071326274	-0.011544738990106527	0.018155614155588015	0.008862352051878354	0.022457613195293012	0.028872080638320592	0.01739083405779979
4fC_FOS	0.2175683026958912	0.015726436876886334	0.21094106291946005	0.014815390263249005	0.19773419570106332	0.012530406745773964	0.19675661124752528	0.01182012118264478	0.18695299201154175	0.00761223705457988
4eI_ATF7	0.008701753652477004	0.019000469086819485	0.008453776086175143	0.02169968377108889	3.2202994402139094e-4	0.004141573086632859	-0.003420214083170287	0.026956838838426197	0.038100099973846384	0.018524805178651203
1bN_NFE2	-0.023227404494633303	0.033902406374333845	-0.013321741744732824	0.009124088693242428	-0.006881386952338395	0.01681092344406916	-0.012348279553511332	0.012435501438199027	0.0732094157674587	0.030107775435488468
4eI_FOS	0.12120942723054376	0.03217110704770561	0.1106836448105438	0.023555592334083282	0.10501564835950622	0.019493795118762685	0.09313061036944141	0.018341015295345278	0.10405480270446821	0.012354760336475023
2eN_FOS	0.1763414731033037	0.005983845783949235	0.17669192433766387	0.02291094069251904	0.15954678078921766	0.008409312811771489	0.14960558302399207	0.011608505878028553	0.15281515472454468	0.01837990991329469
4eH_FOS	0.16239238961627722	0.011479597540696645	0.15626129586585294	0.01060574832000802	0.1564810717426082	0.010450951680307052	0.1315832698393304	0.018551389215940756	0.1475294454432865	0.0175046232076208
2fY_NFE2	-0.016758300283743383	0.019213821321247198	-0.022978638985960764	0.025456836255708663	-0.02006893362456235	0.0133800476588447	0.005960393238936969	0.02039147640560981	0.06792853113965919	0.009650208902651664
2gE_NFE2	-0.009247808764968732	0.02592967295242798	-0.017271062652256336	0.016648269313787017	0.0034257076088613017	0.027192912189439488	0.034688508479094236	0.02103996396733871	0.09235310016371014	0.016972509003135263
4a*_NFE2	-0.015066166524412408	0.025230755846115845	-0.01423040169174842	0.01705489264533173	-0.00767378083701284	0.01352695110306239	-0.007961602434989548	0.021843424858189003	0.022263737153414533	0.01527654561117411
4aN_ATF7	-0.020608761098284932	0.036783277137086054	-0.012088068936899258	0.011946579370988194	-0.004627494456436213	0.014373053085827158	0.009123063687952513	0.021855728983952747	0.03692618122454727	0.026780647602499593
4gH_ATF7	0.05934157001762872	0.005506336028877099	0.06458181295341474	0.020628534879427066	0.06116194007251608	0.019629141299579916	0.06887762513950745	0.013272941344186233	0.10199876123054566	0.011906274343628396
4eH_ATF7	0.014374204303317224	0.017113736095903997	0.014705005803475205	0.014486287306867773	0.01742035695987144	0.014227972985759688	0.027832586252492134	0.018185193124543465	0.07084488454612546	0.02303326157584268
4f*_NFE2	-0.011273580962909053	0.010680173667515752	-0.005888492584958514	0.014878392414823596	-0.008102816720144096	0.025366081840585895	-0.010597424737962814	0.03167353064375288	0.044835135845753764	0.01734188598152778
3gH_ATF7	0.06375059581816998	0.01785198370609597	0.052234858741970605	0.012559409055454827	0.05556589885636235	0.007353766811504408	0.05230466884291162	0.022702406142587662	0.08936937787879022	0.014217196326957603
1aQ_NFE2	-0.012893263823746772	0.01973831780889643	-0.02354580999763279	0.02009275813373306	-0.010366901940138442	0.015945399130459503	0.0077624978621691765	0.024680070389193422	0.08767481874653277	0.01988275530607421
1fM_NFE2	-0.01193301084844934	0.011498893855564218	-0.007558644857047863	0.019223142971960514	-0.016095438047271836	0.019418376758532675	0.00854514867485392	0.026481529387011305	0.06215454080448726	0.02164928092482275
4dD_NFE2	-0.03086940611342526	0.020044279183065655	-0.012652037559498844	0.01628606927322801	0.01555085526347999	0.010113880701656698	-0.004200048562891009	0.021232805752233526	0.023106561836077393	0.02147065952294164
4cN_FOS	0.24287719256228982	0.004950003757619867	0.24715290565954834	0.015060961737507164	0.23739097495480127	0.009602795063172381	0.22293964937336705	0.008088966691873598	0.21839509338464	0.01133378241011902
3dF_FOS	0.15306641346306948	0.01743798098842591	0.15117041567833414	0.024600393613458088	0.1409768363146929	0.019650412423633103	0.1320206894281777	0.017016603056421234	0.13278313774459985	0.010960374426868673
3cC_ATF7	0.05143508495876678	0.021612952569254266	0.060760186580255074	0.017178464886274298	0.056166259210543974	0.013932860896550672	0.05190499706711372	0.022290037689112016	0.0814172962849409	0.021746793244536305
4fK_FOS	0.22390502063732368	0.009274458807452203	0.22963856035861627	0.015405117784167862	0.22782760015774917	0.007432039786159543	0.2140776689166703	0.0070497284927998095	0.20656649123448287	0.008545862924262085
5bM_FOS	0.2356457774801501	0.009045202586385161	0.2319256111157079	0.010513467331327662	0.2298173051923313	0.010584020164787978	0.22106352149191627	0.0090346207353989	0.20886578516353554	0.007199389024764897
4aM_FOS	0.2055719638125215	0.01365446056766687	0.2152632231701336	0.009911310084833435	0.2080071097130499	0.006703612368245041	0.19289238655470015	0.006646016312527517	0.190003007695157	0.006290169655495847
4gV_ATF7	0.09047960599274299	0.02699751334410671	0.09248408492478323	0.011672690734485163	0.07987118280130324	0.01381009161899429	0.08927759137822265	0.011619222234475415	0.11115160853423996	0.012343923201627133
4fD_FOS	0.21641554237648059	0.007832852015722922	0.22235252871520175	0.010386555536551796	0.21679281900696343	0.006334882543018371	0.20432012477388017	0.0052720721190854265	0.19911013658693474	0.01065412803856587
3cC_FOS	0.2237796337844649	0.0071814084269708894	0.22144896081657994	0.0067682192185513045	0.2106585104579221	0.011365765859366639	0.20450202205547988	0.013026930294622758	0.20111539653408605	0.008458390698988976
2bF_NFE2	-0.012995107304339032	0.03145940595649781	-0.0165860241179698	0.022883430266099375	-0.007289719181834405	0.03720180859552952	0.012866765028971473	0.044306333962983356	0.05586769486213392	0.01485201004691104
3eC_FOS	0.2192062924154008	0.005586577671886227	0.21326783676189714	0.008490041195243278	0.20114435028972577	0.016688132786710882	0.19910633522974364	0.005935101300150338	0.19295379524418435	0.01215938767655675
3eM_NFE2	-0.017418536966399188	0.025869809529030043	-0.03316946682960412	0.03117069258549255	-0.0036696792134156683	0.03325866527578073	0.009070395737181521	0.016931631056859478	0.06750228265075237	0.008254131328010507
5bN_ATF7	0.10002677896784169	0.015623540845588086	0.09649213567645229	0.02103786932282765	0.08760483197651496	0.029342807459391725	0.08521901692932071	0.008305312886866612	0.0990966626946522	0.01287506009817448
2eY_FOS	0.14371421409543805	0.014110236595734205	0.13978449737485033	0.013017606103193946	0.13614113659865124	0.00872174962490393	0.12868732961450896	0.012740129039623214	0.1322269776719718	0.014585863868161075
4gM_FOS	0.236444554548028	0.0028171143595892337	0.23602576399574599	0.011267426357946997	0.22750647326318332	0.005751142813380774	0.21769981815976985	0.003950801748132257	0.2085938349447209	0.00965252424662225
1f*_FOS	-0.005182028753510912	0.017392912704537817	-0.005357785170349576	0.02123970162687085	0.018275921760951323	0.021971272176384095	0.05001954262930722	0.03733193724039914	0.0715439403448973	0.012359163566591455
1aK_FOS	0.22813698209649053	0.010070350845817241	0.2294246283063545	0.01286352528013982	0.21868041526621232	0.015120195296099925	0.21137701102505935	0.0063439601940326155	0.20657208253706386	0.0070721096486740225
1cM_ATF7	0.14768736357914194	0.01409563457230971	0.13843381316186554	0.010435123454943272	0.1245864778390403	0.012347364374614709	0.1208648659697772	0.009133522025031988	0.13809474819125064	0.009549349514723643
1d*_FOS	0.0010748193565436768	0.014821816981425623	-0.011560368348286994	0.015336186278144386	0.018538682032223436	0.060528277951121846	0.01194456717028038	0.01812258611693545	0.06853029837088478	0.020490406425637313
3gH_FOS	0.25098037387317784	0.006462972641371212	0.24308290751075756	0.008152640183395692	0.24055691051169556	0.01202986030493054	0.22909527077254305	0.011299024346417223	0.22109476263108666	0.009455544837175128
4aK_ATF7	0.07302044686019939	0.010417280029313277	0.08098357766355913	0.00901842570296378	0.07376550255241937	0.010734108746849824	0.07076476407080076	0.013429457354375694	0.0952558915446711	0.011832706975246694
3gY_FOS	0.270262250956738	0.00838565549632551	0.2655451019251408	0.010546160940188372	0.2566915615432308	0.012393935910868802	0.2540280694223664	0.012350806001817111	0.24138045494952154	0.009406609744874032
4gE_ATF7	0.14353056213820728	0.020446277107580246	0.13358427471075804	0.010028265001894895	0.12830037261511046	0.0087383442681008925	0.11995943409816712	0.014519105788330437	0.1238515073848078	0.017135916826168284
5dR_NFE2	-0.015780214585827575	0.0062015198883014645	-0.021407468312799178	0.018990368826795608	-0.004256335035122986	0.03440648127485422	-0.009409486801131933	0.02895051572346103	0.0319506108875909	0.018721666967640972
1dH_ATF7	-0.011995515053052115	0.024104506047472173	-0.007532484575757575	0.018046488579509495	0.003725566367386178	0.02898386784297316	8.014742880110478e-4	0.02387035130174378	0.06742417246421319	0.02272185279166482
4dC_ATF7	-0.018691795817602306	0.017266447026680006	-0.0092826886441927485	0.02702694186391149	-0.018202215044551218	0.021216375541967827	0.01096091612263134	0.017734570992057285	0.04541822359774431	0.02040261570517633
1aY_ATF7	0.0895314101658797	0.010685481601646786	0.08315040511344447	0.02556507989793725	0.0642662763616003	0.017385489381980014	0.07062908680052822	0.010480803731931025	0.0801681430382098	0.013106207315628598
1fC_ATF7	0.061546889532673794	0.021179341684995228	0.05188930231781	0.025442396676271378	0.05407719041448895	0.010769106752531012	0.05735571986647666	0.022165499369956286	0.09170810628850981	0.01955757327217158
3eI_ATF7	0.12185549497472685	0.012340672541066551	0.13854881762251486	0.016087898116168214	0.11503188158863475	0.009418417156023177	0.10867501540246877	0.017441498347413834	0.11855654945830257	0.011353989958899004
4eQ_NFE2	-0.010577442410058714	0.025019675485981094	-0.004025371794617474	0.015374902497102947	-0.00822813913386732	0.047834532122071255	-0.006071257034452775	0.03745588142691014	0.05048753670347776	0.02586046485435589
4fH_FOS	0.23341280978229534	0.008813767448829677	0.23336225475947672	0.010093946124157944	0.2264687443103814	0.009527759824029777	0.21485869434261287	0.011569343686160057	0.20280986833032544	0.01001654141070476
1aY_FOS	0.22297440903007318	0.009878049046959457	0.2179720935185099	0.013509458202579152	0.20705878767311509	0.015704192708364945	0.20880388532614205	0.012005755033516195	0.18930200158743746	0.011588098993137123
2aF_FOS	0.1776978764087523	0.008264016317222225	0.17859836988727343	0.009240574147456066	0.17092047723565715	0.017077097559544136	0.162372373346166	0.015856761265484826	0.1561277146778814	0.01904662172308704
2gE_ATF7	0.1159548648979368	0.017435894957425268	0.12173808140557803	0.008488504828544812	0.126622603798006	0.011433810154180041	0.10571527311256997	0.00865556111071233	0.13069211199028785	0.01331241262397571
4gY_ATF7	0.06617209716180941	0.016592003169574935	0.07623022066957308	0.02093299544074572	0.06986091015055995	0.019212615592893	0.056653133978692184	0.010422953068297438	0.09325790624255084	0.011322253265800872
4cD_FOS	0.24604378856443146	0.005133579340421434	0.2548104845279708	0.006780965851095461	0.24489291226753587	0.008253447989940162	0.2346775951436172	0.006872170181382558	0.2268798014817402	0.007105339769558801
3dD_FOS	-0.0034156758759658714	0.018177922297302498	-0.0026414661817976163	0.04779364854689981	0.021590397320523775	0.022992774871569546	0.0391025774578178	0.019576201994023105	0.07802406986379035	0.00833579931062129
4cN_ATF7	0.10345421179000988	0.014322250042054344	0.1034134351986198	0.019406701271306698	0.09323037535226582	0.012741645919399929	0.09063769713917974	0.015207285035668929	0.10326495658909632	0.02332283193121875
4dF_FOS	0.053273186467279764	0.03201575795192889	0.05824191284276337	0.013167204938021218	0.0396162233411667	0.01828166343282441	0.03506280468323823	0.014220612802092178	0.08729618473180825	0.008509617900590273
3bM_FOS	0.24279537429758127	0.013542457866956813	0.25771123504687016	0.012914731712452816	0.2447088338446469	0.012021291185757885	0.23863016991683705	0.012975659292132805	0.22368116394640775	0.010519186904815703
4eQ_FOS	0.18500506375944648	0.02321096968653572	0.1774379418266448	0.01346448423633175	0.1612577492180142	0.012544897942709188	0.15110223096184563	0.005276627752399548	0.14905068799761328	0.016075665167655136
4dK_ATF7	-0.012140553268118677	0.017888496528733262	-0.016826045024404965	0.009624691152267242	-0.01526349974690493	0.02370072837571462	-0.004626694631401519	0.028294236127396795	0.03436782578449987	0.012372045044925969
4a*_ATF7	-0.02029223383348615	0.016304054828421708	-0.0014928820411050543	0.00880717935127613	-0.019290871374342423	0.021485607359401183	-0.0030542753195253254	0.02284833149087695	0.041535012366359196	0.015041890939112838
5bV_NFE2	-0.019393084644881965	0.011991332476083482	-0.0218534131807663	0.005030660697443904	-0.023644398425713305	0.04080252681531489	0.011189202333716394	0.033163797835172856	0.07323548827730496	0.03338752996902732
1aD_FOS	0.23269703241193712	0.015307305138526536	0.22251650815235782	0.009112171567656771	0.2199421627441765	0.009844729660212997	0.21270243516250853	0.005492088118272834	0.20559215227749902	0.009962533711968227
4cD_NFE2	-0.02469939040587274	0.027044624629927065	-0.0025985289484105546	0.013034026171843568	-0.005328776134463826	0.014557921916449284	0.015214521660778933	0.03354679764385762	0.07038974893479025	0.016114304158201007
1bN_FOS	0.238267057679763	0.004039203564480259	0.23481003480397614	0.013145033921090121	0.2253729530455082	0.014048792528455683	0.21214760461422394	0.011651784043362007	0.20781531923290172	0.008142650699256966
2dI_NFE2	-0.011662202422568529	0.006622984878279413	-0.01858458296075247	0.015088257573580965	-0.008227551860793875	0.028016486633393393	-0.0014781334463998565	0.023120366289497034	0.03126308527483512	0.014948030814639815
2gC_NFE2	-0.021376745203755425	0.018588376292024148	-0.029988125044584178	0.0359208388906432	-0.022141058703948953	0.0211579670116182	-0.02026830421287553	0.02391745397970608	0.04320368432806214	0.023537948728769277
1aY_NFE2	-0.009066600198470913	0.04556729102090548	-0.022562494299402283	0.0196477659671205	-0.020231615336227398	0.01828285803684449	0.0037431003874909487	0.019668422551587152	0.05873224192974204	0.031354556175162945
1gD_ATF7	0.028167575575017877	0.012128415312196638	0.029383002025268272	0.015045666077201982	0.021100216533960534	0.011410698295588974	0.03619126740487225	0.017475590398306394	0.053597450692333556	0.015022824276960656
2aY_ATF7	0.01591148588478147	0.022974513432444436	0.003412530962277788	0.021616271727669695	0.006566883335954061	0.007808435414400346	0.02034164831532253	0.01634228117637597	0.07934645375157898	0.024806414181706943
4dC_FOS	-0.01773481429799021	0.027295215309152444	0.01848134996386536	0.021567188006815938	0.001418316315726601	0.01975019494379675	0.03320049521710407	0.03896483826568778	0.07681516293936386	0.028646266071983135
4fK_NFE2	-0.019650255937575353	0.015953661574869816	-0.02350730759107178	0.032304062692951836	-0.014639077974788197	0.025182840265828437	0.010665995826133357	0.015767758390500212	0.06893109516092841	0.021417379155394267
5aH_FOS	0.025006753242710126	0.05151723691154536	0.03426947489414829	0.041432165359930453	0.007505241960824961	0.015941052602803426	0.018663634082531647	0.025636318866271046	0.06872202968900569	0.018674163104597515
5b*_ATF7	-0.018067683584925595	0.0287981339347883	-6.56570052362048e-4	0.02339455064366822	-0.007117036733852202	0.03200208198803968	0.005642373043443498	0.03235564380909056	0.037826889841223225	0.025568984805978304
2dI_FOS	0.16074308000873727	0.009701180947464798	0.14964789401588036	0.015340464497525172	0.14575575075136052	0.019913449063386286	0.1402586111386047	0.015305507675980112	0.1411894086587059	0.011267992545776866
4cH_ATF7	0.10662883984232142	0.028481765397123302	0.09350113720711536	0.015590530528751945	0.08492339310312946	0.01904900631462529	0.09245377412253418	0.019914943009218727	0.09887009110601894	0.019162201992591377
1bF_FOS	0.22030000536036373	0.00427992874748567	0.22168723781892138	0.01066840149399375	0.20320397090415127	0.008156729683414632	0.20173769902933325	0.010958887737081065	0.196292884897437	0.008757274175289686
3aF_FOS	0.024520298899124278	0.019567329069538675	0.06463835674644228	0.035274866726475056	0.04588646721653704	0.019747643470199628	0.03271905231098602	0.009087617168903	0.08423796634662496	0.016453508223589396
5bE_ATF7	0.10427128152823102	0.009195049230604678	0.11644971322365336	0.013140339948650936	0.10480833837139075	0.00885782909385193	0.10377305964387828	0.014355902288671119	0.10814483577798795	0.018060150196981276
1f*_ATF7	-0.002596494012139205	0.02075602319717767	-0.008739047267579058	0.01492719437523972	-0.019196274958471923	0.011067713838772267	0.0057350803304706	0.013706400273911033	0.038436166995512853	0.0064239504995262636
4eK_NFE2	-0.014528230067201097	0.013799404458443777	-0.014309515697079568	0.026872383557656632	0.005754143548734224	0.04574897098763732	0.0013537949365699108	0.025062294039873378	0.06915585368472145	0.010318577445076268
1d*_ATF7	-0.019329212513753784	0.016257863368533975	-0.02324201873458862	0.01267603858113043	-0.008851587844897426	0.0252979898664759	-0.011744764844350952	0.020831923398187156	0.028172267633218534	0.022641898358749985
4gW_FOS	0.1630375515686831	0.011002042685698753	0.1615448733458924	0.01800646289640204	0.15315790247643296	0.015627541225960478	0.1436576804036811	0.006755677315805535	0.14665561882337255	0.011057561889756753
3dI_NFE2	-0.02804697505759842	0.030501469503574383	-0.015878541002784116	0.011007433681622136	-0.00862703363083781	0.011997276174811953	-0.011726239847991805	0.022736867680406007	0.02980474137230328	0.010572683741785223
4dI_ATF7	0.003596219847862735	0.03158592238566772	-0.002075150151790529	0.009980390489182943	-0.011077282078248749	0.017302245755521018	0.02247601305305614	0.026808056120836983	0.07244039983015954	0.01322402733059668
3b*_FOS	0.0026485629877451237	0.013041561867170285	0.005412962519879805	0.055898438851491455	-0.011015978663337735	0.04753689883751194	0.024000739835970935	0.03107977445694084	0.07037736660740139	0.019205716344795447
4gE_NFE2	-0.018945161373259873	0.028171613914231834	-0.01963231079060212	0.04023894862617364	0.01050322776120299	0.033545123673201276	0.022019110149799716	0.013150756757376276	0.05321901981209582	0.03656561634734404
1fI_ATF7	0.06133627341265381	0.01833469571148944	0.05012314902979916	0.007027478807980096	0.05132759910864194	0.0160367878229736	0.037519096976550766	0.0060578932980145835	0.0784455493179158	0.020736989237048985
3cY_FOS	0.190264571163037	0.013778265225223185	0.19502037571497866	0.013420485253163337	0.18088591379914715	0.006167784164767216	0.17519217854990735	0.005106896325264425	0.17511628018777872	0.009837000672616556
4eC_ATF7	0.004208209687658537	0.008714818219209277	-0.011160812642443653	0.01647360779534714	-0.004702390753730315	0.025082980360296867	0.01400110792078236	0.016310105555826144	0.033945469913305444	0.023137780026960156
4eF_FOS	0.07921816898254277	0.03020101344281335	0.09562075786228051	0.02203934635809349	0.0834140907870429	0.026073243402547578	0.07870548971987053	0.022699521881469783	0.10593995928785767	0.019237941322040347
4eC_NFE2	-0.002864782388241779	0.009245565561670705	-0.02686427552286643	0.021996639297407996	5.426856911238736e-4	0.036982948953864794	0.00539280635898884	0.029777392416787247	0.031047504758354855	0.008297310122649334
1bH_FOS	0.238233707734041	0.004276105648675034	0.23950055128801645	0.007895209521256618	0.23738175100305997	0.008517066508854742	0.22075774449438076	0.01051982903134458	0.21466080121059514	0.008903298766124092
2cI_NFE2	-0.029980841221237623	0.02467817132500939	-0.013303129119527524	0.01676854010665703	-0.0030005364396428237	0.01715216130700682	0.0018818226239586745	0.01483549533172284	0.07875985833366983	0.01879146260676088
2f*_FOS	-0.007893074201106322	0.023776438368388716	-0.006482216794247476	0.024267447375927776	-0.003107123852311468	0.01687203763940455	0.007422393126737557	0.03360532055888672	0.06020183509261908	0.015411042201035608
4eK_FOS	0.2397374594517742	0.006863059249684142	0.24150180140820549	0.017748783063188146	0.23266187959106172	0.012875155292787988	0.21917348059956768	0.017923330907681334	0.21526677874009015	0.004019811081366408
2c*_ATF7	-0.005133384213375315	0.02640817897810978	-0.012010975268387968	0.028910086063036074	-0.004015433311567055	0.015384205843760903	-0.019072523620928403	0.02777613102280019	0.02908377545202995	0.021537751995013264
2cD_FOS	0.2520734300065647	0.006643176596455347	0.25369770955777154	0.012948453588555703	0.24497288791376098	0.007287864673016809	0.23668423684418619	0.012682361829130023	0.22712318765838255	0.007703196481198732
4cF_FOS	0.23949405384984507	0.0040861880240362315	0.24591288919321103	0.018602111955931235	0.2367908985708187	0.013502954968842629	0.22286109519463593	0.009660281418243285	0.21708344148999348	0.005974957443529456
1cF_ATF7	0.12780433770938554	0.012595589775146519	0.1313615125880004	0.016949656664666638	0.1260553707156423	0.010137776384458192	0.11504362010510234	0.012122597128072838	0.1328311969811919	0.010312185210112752
2f*_NFE2	-0.02443112094379204	0.01959286527183593	-0.036171362126039795	0.02705395729761014	-0.0036170398925981376	0.01689912968215783	-0.022921249471851653	0.02502343885237039	0.025511793860852523	0.036650850667283644
4aQ_ATF7	0.005091852208824586	0.017608130797584574	6.217248192462008e-4	0.015749709167625418	0.0016518275923952774	0.009321501437377531	0.021839959101033694	0.023769628882011055	0.06072659153959837	0.022908910459524673
4aM_ATF7	0.04496892002398174	0.009839135840890103	0.03840369591153986	0.00942616509549288	0.028590706547781806	0.024595665131996597	0.03884878351299278	0.011404986461994854	0.07920107153870225	0.013284814766296766
4eN_FOS	0.1380725455544429	0.01789790180819251	0.1283346833141026	0.013578319964980662	0.11621738643511433	0.024720449014777084	0.11890978682132043	0.014233854667135917	0.10782266590774589	0.009377699010954478
2bD_FOS	0.2470863427218866	0.017646449193908467	0.244372715356748	0.008822734861145555	0.23607874074962454	0.011998706824489098	0.22156371680089487	0.016868926790660585	0.21002659572568086	0.008488019516649863
2c*_FOS	-0.013710454393738943	0.03512880621323733	0.03342747705120776	0.03322746306858623	0.06166017387957615	0.043829897318585456	0.026973865045931255	0.023299898726080112	0.07484554582696072	0.02698237961052824
4gN_ATF7	0.0153220016853625	0.011687249671793522	0.01157562172792899	0.01160600547942272	0.01618719132521533	0.010766484223142194	0.009357988855412318	0.024045404944873058	0.06500948701679642	0.02312106891693919
3bD_FOS	0.25133974900565365	0.0024665766492452607	0.24564115730062358	0.012396721685010886	0.23854117535646466	0.004223586037165351	0.23015630982421598	0.010985776700933505	0.2215945632106573	0.009008356831952086
2cC_FOS	0.24794098367948836	0.009313790242415817	0.2523815330467006	0.012814632563608604	0.2419735856000132	0.0076215307289693715	0.23282863108283808	0.009577090615386965	0.22599313677521524	0.012707415882186816
1aD_ATF7	0.06424946491218587	0.026779709727968802	0.05979755802522175	0.013250616290241627	0.055682307822117284	0.01366385112719489	0.060927246645540625	0.010607981781573052	0.08929900577763729	0.010400718321184742
1fI_NFE2	-0.023120530086543977	0.024596227542576267	-0.011307974788931389	0.0053830877156921765	0.0014232668756508366	0.02741021995928092	0.0028797906033908344	0.030371837875504175	0.03226147883526415	0.02080106542900173
1gD_NFE2	-0.016063213346459083	0.01610637801148078	-0.01876487637142439	0.027319517646196893	-0.014529688323339285	0.020201805602353327	0.0069161712659244305	0.01315217623863117	0.051914602472289295	0.018506155593917918
3b*_ATF7	-0.025677010493346756	0.03956132895667383	-0.0024625217937827505	0.01801341100383724	-0.021326964624787958	0.036245636809684796	0.009709106016931379	0.015540957504745948	0.028615463927394634	0.017527295899455765
2aY_FOS	0.20696080445999607	0.015140369374457976	0.20174549638255587	0.011241158672587364	0.19649209038229035	0.010047742925441378	0.17768504179703928	0.010740550324300943	0.1841585665572484	0.008636593346731879
4fH_ATF7	0.07433938467801078	0.023908517094303982	0.07565708203744229	0.011453173611773589	0.06531386436085598	0.011225453726668791	0.0620091667190118	0.014324120808236428	0.07846017600920126	0.025849696111757747
2eN_ATF7	0.05218402493994654	0.01660843909149589	0.05365917006238665	0.009277353376277343	0.05136122435060446	0.018456854695883235	0.053952861069798914	0.008073426734614189	0.07054248207234237	0.014164941362460277
5dR_FOS	0.0290318061594727	0.03806228124486547	0.028679040213124528	0.030957950133049892	0.03750869857406085	0.033989267257197406	0.030883645981984943	0.01579674724730005	0.09035466939410722	0.012548133599394539
1aQ_FOS	0.26226490457921103	0.013320909790143198	0.25551865836401405	0.015155413678151904	0.25341209316849234	0.008689711665956047	0.2401665874049994	0.011440025956031535	0.2278718099410843	0.007676012619303191
2aQ_NFE2	-0.03460619940970219	0.020781739192171474	-0.008715483472723523	0.01250497020071712	-0.01585702620411361	0.013464579451143257	-0.00872144471742941	0.01461577191692311	0.037126318897859494	0.013550666134953242
3bM_ATF7	0.1306917997062363	0.008876757021232426	0.12649539381655026	0.012573626389829357	0.10552803945089821	0.006698131971240861	0.11225194731697753	0.0073737501786667915	0.1265548478482459	0.013177410551676457
3dI_ATF7	-7.881270278439578e-4	0.012502991977013626	5.79898896041798e-4	0.011619473203193405	0.007229755132103905	0.013793846937042177	0.011587772446439465	0.02552693697518399	0.03639185240597197	0.021865997241237552
4cH_NFE2	-0.012229343956538238	0.03086686774773547	-0.012400566969602511	0.011915682888286006	-0.012182296745408765	0.017783200246439423	0.022448042850256783	0.028985858844965753	0.0724606499134899	0.03271913706233092
5aF_ATF7	0.002237480535885207	0.016864148224069314	0.0021022394069522303	0.01941573590708471	8.410558986731243e-4	0.01215845815795554	-0.006042702839911097	0.030441548481345816	0.043107465867752076	0.011465672068144783
1bN_ATF7	0.0843809855735826	0.018306733322472877	0.07595227369179641	0.012944973526859261	0.06815573886138844	0.018718487831785518	0.0673117554443761	0.014822541221276003	0.09164854285265947	0.01218841982165958
4fI_NFE2	-0.007021736562091789	0.010442108922152842	-0.013146639059606701	0.01348528308443544	-0.019754813919741813	0.029251776964704785	0.007955691628648365	0.034329176302868795	0.0700948766915674	0.03016494205627101
1gF_FOS	0.1717517536874554	0.029060872193038018	0.17031422955554362	0.01651042675339137	0.16091788537393947	0.016633482375184395	0.14997925022547165	0.012588092019081022	0.1503141766695067	0.02070963060197032
2cD_ATF7	0.1105932264576803	0.01859098202642011	0.11425511465195004	0.005201857637969669	0.10759818875410547	0.02044202627881866	0.0974499731150876	0.016144705746655212	0.12445314020867897	0.014927128860862173
3eE_ATF7	0.13595720544074397	0.020225861274343115	0.1334886224167763	0.021320198048700945	0.12898491091096315	0.016825833495118455	0.11306007608626187	0.013656334501075592	0.13294356971737012	0.014411272994908268
4f*_FOS	0.045495902976068196	0.053289398202346794	0.05071081616523414	0.038498710060570186	0.01764151824285349	0.04553105240036137	0.05528170621862521	0.05133616880653091	0.0900913079089348	0.023710729059512478
4fK_ATF7	0.08670791898765597	0.01277706504891045	0.0748263993058343	0.008384593216079582	0.06874682962573603	0.006785972636599471	0.06771703282760463	0.008662349414867335	0.08657367415153644	0.013207727365060595
4eF_ATF7	-0.0038554225377319443	0.021286365398692546	-0.01769633132617808	0.02187617154020741	-0.024329291490044064	0.0320599979314518	0.004469571238653889	0.031648300983143515	0.04175891385037013	0.024173539979435513
5cR_ATF7	0.09128838888126026	0.017695089277791887	0.08110154619629047	0.016924422326928066	0.05812309627641477	0.01525326256402193	0.08703997043191872	0.012466994179781626	0.10055589004355231	0.006836338993701388
2cK_FOS	0.25344991677769013	0.011004460799553238	0.2478296174962446	0.008186556152718343	0.2432562063814475	0.009310758116327237	0.2334074709579071	0.012608996690078277	0.225552354525008	0.004132937203269162
3fQ_NFE2	-0.024118808527994695	0.02717239486784059	-0.0029442361354150006	0.02160657803581378	0.008054157159153336	0.04178269656686103	0.008678673211391609	0.03688270976547788	0.07881127559319757	0.027342579077471053
4cF_NFE2	-0.018848231945348994	0.031256771262897685	-0.009036065190465969	0.03023242458957759	-0.018342258159929133	0.04039512838881109	0.041507993666734994	0.0212394089234997	0.06357098301770824	0.020885817462194006
2cI_FOS	0.25624162832062874	0.006585911850853664	0.2556982826480935	0.012764006752533958	0.2397488079359957	0.00832978493068678	0.23574084591934	0.007875474631566256	0.23447047153166017	0.0042191534923690256
5b*_NFE2	-0.015512660348719674	0.027488576986341877	-0.014786673287611428	0.017653449935219966	-0.010235305152718787	0.021854729967466048	0.0026752834287068475	0.03480541997062961	0.033752148315481935	0.02474210697698131
1eN_ATF7	0.05770529899514237	0.014434596727542957	0.0525954899427821	0.010128844894386486	0.039030108343436946	0.02597332407497801	0.050697833509485465	0.01871565573708329	0.08090789067073526	0.024177243473588957
2aN_NFE2	0.0059429346843264345	0.0135065502440346	-0.009981018253524198	0.017136674302567226	0.004301393453443497	0.043923229573311476	0.009531605019862544	0.02979740173431457	0.052203092402679264	0.019205229271269803
3fQ_FOS	0.2601787910758097	0.0051313675362283165	0.2625003852699365	0.014606961718397477	0.25111974386361774	0.006847424690495632	0.23924448395639739	0.012101575526267552	0.23760398159409157	0.007475102599954261
4gI_FOS	0.25342408980893855	0.005555623459492865	0.24779915788856133	0.008486903016238717	0.24365407092441932	0.006135382917341795	0.23346827702330172	0.009574174863865583	0.22618720853428956	0.014953052804753408
4gW_ATF7	0.043663610749642395	0.011681177669661294	0.028932513469681342	0.013149519529016695	0.016208302558533068	0.01531572190454266	0.03949548668347578	0.02078217010287975	0.05018396327495605	0.02309390673355116
5aC_FOS	0.18654318177015217	0.017406710366186608	0.18660735636615924	0.016707168259944387	0.19071101422306808	0.007682800614573815	0.174513960815516	0.009079517054933716	0.15946204469993314	0.009264536543498927
5bN_FOS	0.24580618532289475	0.013383459684711172	0.25252441906175715	0.009987178018553372	0.24400337826647012	0.008415194011125827	0.2262978975715697	0.00755542787405903	0.22397457377807634	0.00800540944001349
2gK_ATF7	0.11713648190693988	0.01749027822226898	0.11373801190370209	0.01052482132633463	0.09401910321467703	0.02865789842504982	0.08839778944913852	0.014470771467761873	0.10698298824773919	0.009142284251996315
4gE_FOS	0.24997617594704125	0.00855445589137586	0.25638054846975394	0.005228876575784386	0.2516387353270001	0.006461263904205601	0.23825033789459615	0.010683859494611229	0.23175114508251943	0.00803057293761264
2fN_NFE2	-0.05109757866184678	0.04521982344004135	-0.031937518057085244	0.017769737450401106	-0.009620434962600994	0.025244926268410506	0.0037059284948989463	0.028277663081271075	0.07057542972805624	0.013906379583440447
5cS_NFE2	-0.006863448438241669	0.018892160148232598	-0.018654594569513967	0.022389776849757664	-0.03698403053660873	0.020687789346228273	0.03157227388219869	0.026158687418111653	0.07623579859005561	0.018858924090589684
4gN_NFE2	-0.020994755691823394	0.02355790780454816	0.006034198839495995	0.014901985956218635	-0.01995769147040781	0.018238446892313374	0.021293702717190513	0.035041923274411156	0.04687900157175207	0.025862238426930674
4dF_ATF7	-0.008723059684010935	0.012216842769392897	-0.008848686262917325	0.013626844431691845	-0.001406123201184206	0.019588980686504984	-5.896264134584077e-4	0.03422302020096622	0.04632271790771471	0.01578277458610892
1eM_FOS	0.24597036063012173	0.011559616073307992	0.24432894086879645	0.010271427762696853	0.23255195588413813	0.008607673850397166	0.22493197536641762	0.008149617687038622	0.217549864459054	0.006299734053220581
1aM_NFE2	-0.019421781357884128	0.029881491056465866	-0.013135695485717597	0.011616719357217151	-0.015218756790447872	0.025027060465338428	0.013537782661356156	0.01703778785674046	0.07170026927197655	0.026291346521062138
1bQ_FOS	0.24321565825544736	0.01316457183865667	0.23779239919400158	0.012465081189895057	0.22855832809789361	0.013979329561030688	0.23051383108167411	0.014649788139230346	0.21163187770840816	0.015444085043052726
1eN_NFE2	-0.018055502052107028	0.02341621616932685	-0.015590441375637297	0.019469247802409283	-0.006896161783776136	0.014339106538065449	0.019872316765834064	0.021020444681206497	0.05154935090270128	0.024586532317090726
2cY_NFE2	-4.7533419037487006e-4	0.01664883390610457	-0.016693938232890837	0.02310552221171518	0.0060422421759826275	0.020142823889696924	-0.015555570431258131	0.020858463785698507	0.08151825202869982	0.027788542218410876
5dH_FOS	0.052386804030221196	0.06870537520963048	0.05830341251644146	0.02982416776601151	0.07672512859337549	0.03509041215541237	0.06976759555171642	0.022540386413649853	0.10639014340306721	0.022264502789142448
2eY_NFE2	-0.024288801395273896	0.013909533585702915	-0.01836608755868837	0.01880278524007417	-0.024146868924053225	0.02335269110323589	0.002553613174573392	0.026932303951406	0.05350732119838061	0.0251101142745933
4eQ_ATF7	0.021859345432884977	0.010747493039287485	0.012290525572352254	0.01847053155023966	0.028416935999359547	0.032288595943359664	0.033548628872343444	0.020351490366665115	0.06828048715930414	0.03839278260241377
2dI_ATF7	0.006702911088294541	0.013734221509604414	-0.00613510120517086	0.015872973723677256	0.004944681121039592	0.004922463897893089	0.0169431684898274	0.021762498085892736	0.07687132476798757	0.011208166429897628
2fK_FOS	0.2687128732542001	0.010592495954168337	0.26444216536703363	0.008571453513183717	0.2611614947383454	0.007055274463562493	0.24457501987679947	0.008361042382799118	0.24134551610368066	0.016166655535308147
5dR_ATF7	-0.006430429198151303	0.03247193781399575	9.991612689083471e-4	0.015618677883814368	-0.008568435335555973	0.016031098546768707	2.2066154051528578e-4	0.024696617783791733	0.05954253620663635	0.01795837299652322
1bF_ATF7	0.11449044951236094	0.012853629202355261	0.09991546410774964	0.023114956846223528	0.10164858999374485	0.017282097990190263	0.10300290124819708	0.017052440038026914	0.10884010939611032	0.021198808175707268
2bC_FOS	0.2551014067432537	0.00517346390992847	0.2639774227391483	0.01273377504841193	0.24892640925397885	0.0034476274982033137	0.23720871317290826	0.013146740407555448	0.22940499196968125	0.004432127010689487
1gQ_NFE2	-0.02498127074965436	0.02619533817631492	-0.010469439300556972	0.032273960255018073	-0.021333308184243647	0.02481431121188586	0.008970835633949835	0.03320089498283367	0.055394687874087564	0.020296880073959404
2gY_ATF7	-0.024487664950630917	0.043204151193774014	-0.012390712943874026	0.014903344611994405	-0.025912104277113945	0.04515911253863864	-0.004299899863928917	0.010616903005868481	0.04978750862587649	0.02189244454685911
4dD_FOS	-0.0013479149533614772	0.0235658382363945	0.030063625120369628	0.03547361183906677	0.008501619967855102	0.029668684976270468	0.020193207940230922	0.03408605761816411	0.06424106994501957	0.013227562448485353
4gM_ATF7	0.10154613632626279	0.009679514958420614	0.1044280319726246	0.013970751994765166	0.08928673894288436	0.018681976195216107	0.08580846234773068	0.012248484564453608	0.11569542163871656	0.016450290850396735
5bS_ATF7	0.0744117633289214	0.010720206498948934	0.0786382091061447	0.009426860191438822	0.05420061291236524	0.029521074736193635	0.06146449791056463	0.00825082241889532	0.09620844299001671	0.02652806672249632
4gN_FOS	0.20630168758214576	0.007976291431065702	0.2077312686062354	0.0067922606802587535	0.18577246588164556	0.015057727760574926	0.17683015113335843	0.01713107271428507	0.17079047726689944	0.012389607964228605
3eC_ATF7	0.06889704357869664	0.028578528230160587	0.066089230495203	0.025235337789525282	0.06118724627528753	0.011193915510104457	0.06303539963789184	0.032914427785989735	0.0873131337367894	0.008574726689489763
3bD_ATF7	0.15642559377101134	0.014802256639676737	0.15397641688032754	0.015279713916736447	0.15102156584794973	0.007724979045124801	0.14022647056576484	0.0034539117177326984	0.13816533574565476	0.00864085347619905
1eN_FOS	0.21429223268285907	0.010157082049083369	0.20726840290707402	0.012155042971126361	0.20537915553967767	0.00922736888169032	0.19009170803121467	0.014139339268764147	0.19367915594223514	0.01031547691380765
2aQ_FOS	0.1921877702370491	0.012166812585374541	0.20608227539097734	0.009693555278945032	0.1903098571792659	0.020940021620067237	0.1872591558858038	0.014341331269600624	0.17903295614849352	0.009330159333874162
2gK_NFE2	-0.019193073633015603	0.04265213954529988	-0.012967463011188427	0.010663621966750981	-0.016269378094056472	0.014748330058652661	-0.012805834194288504	0.019870780904649783	0.06667811820305922	0.0092652441649014
2fM_NFE2	-0.021976286585481494	0.012953020855853075	-0.003047733602380254	0.014986029994015892	-0.03568436932546257	0.03944728273908955	-0.013031155192788895	0.016790908646709582	0.039429380515811394	0.026106573634269912
1eM_ATF7	0.1031577483849129	0.017192727285511373	0.10418985941800529	0.012359077217333375	0.09605533619631211	0.022875744193268984	0.0806673090152907	0.011042819756173359	0.10529235723692101	0.013575513708578754
2fY_ATF7	0.05933375219978842	0.01806708390141558	0.05290915773045149	0.017284939601451967	0.0553941264259842	0.012941943584200543	0.05596093760028026	0.019496884176260755	0.07867632203910946	0.013788086616993024
5dH_NFE2	-0.0179395110932245	0.04534973237505317	-0.010271585912891986	0.016989055919611223	-0.01653684437315067	0.03078128539618564	-0.01017010322664141	0.025715679534572485	0.0329129530021034	0.029262820752421825
2cF_NFE2	-0.018689323543745993	0.02488369187139148	-0.02046266951064666	0.012607023256339568	-0.02089887071416394	0.0320104354238418	0.009794743059408768	0.032929223545773524	0.06954522517497606	0.022423366743888187
2aI_FOS	0.2677465757147979	0.006939280453701066	0.27387566219066195	0.007047958995402501	0.26688708141519324	0.010733447302552	0.2599109534080527	0.008564593774004332	0.24816130481561122	0.00729472382300005
5dS_NFE2	-0.018081211611417916	0.02819066978353724	-0.03723629359703505	0.04508578851398215	-0.008681447796344317	0.03372497238322117	-0.005850538534602603	0.027064676657492782	0.041851107286380716	0.030024641334713307
2bY_NFE2	-0.02420777860435883	0.04005773058516385	-0.01546435296925998	0.018628537136778565	-0.02394197184216918	0.02145820367712725	-0.008792595073457638	0.01737544130847695	0.06910268996383573	0.03673103699929763
1bQ_ATF7	0.11152412321473645	0.012429273919255671	0.11021735137960495	0.014700036770394572	0.11243923374305423	0.011353691315127647	0.09176085470737415	0.023243092801742093	0.112239614968399	0.018057671544829665
2e*_NFE2	-0.020846883216901816	0.022537793804807495	-0.015480226461760317	0.03295371305161393	-0.023937403363706967	0.03100984039811343	-0.0034589298747482204	0.00744030854321289	0.04789901608816304	0.018187540601890335
4fM_ATF7	0.06498127243689997	0.03394102932528354	0.07478814542906043	0.021465722074939457	0.07298873143434023	0.020980052789551566	0.05612803701709355	0.03083282503539839	0.10196925080197736	0.023731841778183795
4gC_NFE2	-0.012899500264530748	0.012732279674014423	-0.008140443939078031	0.011570059658697745	-0.012885528278317342	0.033102828999740895	0.023453187306841042	0.051460184248465296	0.0718834974383261	0.022416563516172324
4gD_NFE2	-0.02784705310395394	0.030690755772618556	-0.009926993223013887	0.01785378452370285	0.007979923787701489	0.01775669668835751	-0.02053264431495099	0.04451417742980523	0.0462211238007701	0.015019034664113265
1gM_FOS	0.2236813615396856	0.010715427101581769	0.22353593825025747	0.01179506315755335	0.21538858945190248	0.00933422111837379	0.21144993846792476	0.008229335996135293	0.20499058382428428	0.010523451480627697
4eN_ATF7	-0.0076353658450780525	0.020537676448676677	-0.0013061400432470198	0.021773273992315285	-0.012936812770505575	0.028293864697522916	-0.006346753377993814	0.02570946732776777	0.04467713601335684	0.026343675320189275
4gK_ATF7	0.07988337423626873	0.02115153906229403	0.06709892586698983	0.020596644282295556	0.06751851162300876	0.014305580969967029	0.06404682798215264	0.020879471778246127	0.1010992195436615	0.03335071129287942
1bF_NFE2	-0.026001795250894064	0.014584894903674452	-0.030737210600266865	0.03246019796868312	-0.016574004419035306	0.023117818010687123	4.0256184017925035e-4	0.028122612005530418	0.056175733782554665	0.02438753290294558
1bH_NFE2	-0.01937971447790029	0.039777473779814825	0.010657769213005822	0.05498842013334907	0.004626053032969624	0.027602325778661462	0.0025712943628005314	0.05223558510979243	0.062102828195387004	0.026413847347320163
2e*_FOS	-0.018613140271728144	0.021531122255046727	0.014178287421579259	0.06473011388060801	-0.024274414417136313	0.031584123913397946	0.021527415422203343	0.030107781319200017	0.08219785918897606	0.01347641295751663
4aF_ATF7	-0.004582205576235037	0.03137466922621268	0.008102640066268355	0.015482928174887325	0.014421174236726942	0.012519544771711851	-0.006956003422762081	0.03421101929052453	0.058038168283543246	0.023156711323546762
5dG_FOS	0.049455463226216675	0.08590280049241465	0.05325693655540106	0.04937903909921321	0.043202503765584044	0.028214821214418807	0.032452012749845445	0.03787164096948632	0.09519691589141764	0.011000537587385261
5dW_FOS	0.02315846770208347	0.02783920855476692	0.015148419262148365	0.01933245132009824	0.020110423399702478	0.03082613248937487	0.03520128177597796	0.012214051185250135	0.0783459112122932	0.025371711335369175
4eC_FOS	0.08503282151688615	0.03985363215343434	0.09223224492751855	0.025906967074923282	0.09717665494576999	0.022517217061010116	0.08247216154611597	0.016400203799354134	0.0991204085228135	0.015313050201693693
4gD_ATF7	-0.0037889917705931525	0.014955954823880175	0.013056446912748003	0.01744796414070866	-0.010222167248715776	0.021252773496439115	0.00998014248215311	0.0191586055797944	0.06634944601103802	0.030456318104747377
2fK_ATF7	0.14125311078013747	0.012195980012489104	0.12998123222126462	0.011109707453768769	0.12222950358839485	0.02377824170316805	0.11626405652235225	0.015212573292695238	0.13334160698729894	0.010250372357610614
4gD_FOS	0.2127523298887611	0.00903036553959498	0.2175120110021249	0.00993456184540817	0.1993317807405186	0.015600296923508217	0.18956831971093796	0.011420818397669138	0.17759173367052075	0.009650727322165119
1aM_FOS	0.2256307919541033	0.008991300393913488	0.23496808468776423	0.008996311915732887	0.23403635856720764	0.01260855447897634	0.21805671612574135	0.013160961990233184	0.21177962406961645	0.008542443502534112
1cY_ATF7	0.13761413279118567	0.022428499046239208	0.11304590917520092	0.013786217220158435	0.1044151528290505	0.015760046995846946	0.11170353506187239	0.018944233522324484	0.11368663374386222	0.021675394480674483
5bM_ATF7	0.0870335923054038	0.03334476543785592	0.08306079445955307	0.011736830350309533	0.07970368165238974	0.016376983945595086	0.06940145470668262	0.006180976801021123	0.0943152909271143	0.01030332364106812
4aD_ATF7	-0.027739600735755023	0.027627010035860416	-0.01804266123575054	0.03390292809681044	-0.015633871979190667	0.03857622491786802	-4.043934055094822e-4	0.01754742301543477	0.036666745498582703	0.023223218119964615
2aN_FOS	0.24089376161997017	0.007738643937410803	0.23282026199552788	0.01094186203470722	0.22522209200736576	0.012584698923630708	0.21981443267005743	0.01017804859097032	0.20674032782111107	0.013534444459002775
4d*_FOS	-0.006693925311949633	0.045397543944981994	0.004604510824889953	0.027388026034988664	0.0038701878607061563	0.03714907263614465	0.05587034135880787	0.030228689953059412	0.0681365566761209	0.019282522679471833
2bQ_FOS	0.2493879120226338	0.014780870448788463	0.24567910775911786	0.012203716974212265	0.23916660719703703	0.011659371713357942	0.23163891682289484	0.014430427644073894	0.22559647327883345	0.003938939158678599
4eI_NFE2	-0.018280066854410304	0.022525665233858398	-0.006347243211658298	0.018978694460111887	-0.011792305171055268	0.04118780788828793	-0.004930686589922288	0.01686303270094675	0.03007341709392505	0.0205656863503016
4eY_FOS	0.11115330059369294	0.023777738293716735	0.1394999464146117	0.01582089739403186	0.135887924654643	0.017873596575601156	0.10753948241641689	0.01699891781437865	0.11688990307248107	0.022942645117715578
2bQ_ATF7	0.11994250028245182	0.028606276441530937	0.11487624017333323	0.020212559643638637	0.11671524999883544	0.015842733380585755	0.10399514637999561	0.014476692418933566	0.09300151517662725	0.014350357730772178
5dW_ATF7	-0.003319836988033279	0.020709348695020512	-0.015043905986637969	0.030721764032542863	-8.677609511687573e-4	0.022076710740751897	0.005515017642484383	0.03625393664917777	0.03783510028716814	0.023494674430700798
3bD_NFE2	-0.012733425399886634	0.01512536681471032	-0.017662376407516292	0.012387340044611696	0.011276764978892103	0.03630001668827753	0.0168133711003178	0.01201676914177049	0.053763123664631686	0.01893882668212543
1cY_NFE2	-0.013266582044511721	0.024638472179020647	0.0036858183850440956	0.00816330248944172	-0.010193336138834852	0.037014182270453555	0.01801685290211411	0.016864760172036475	0.06465254702168866	0.03112282648075295
2bN_ATF7	0.1270362265047186	0.01085122025132835	0.10991013440516635	0.011952939572015856	0.11534385985298183	0.01168251691096069	0.09434496505953538	0.0247690600748699	0.11101912776041808	0.02340661107563454
5dP_NFE2	-0.021799605258273933	0.026120012815366807	-0.015983475271912462	0.03189824280983247	-0.02250344699744002	0.029930704395827443	-0.0019038499133961096	0.015310385194864903	0.027808903205959596	0.018021418075154432
3eC_NFE2	-0.018848080465292606	0.023123619167239092	-0.007173081218392377	0.0234180439997078	-0.005375126431814127	0.011009473555612895	0.01992030233175942	0.0323871405895745	0.04929671205190505	0.025390353252839573
3gN_ATF7	0.022621870342987075	0.013782282171535013	0.020778236360605606	0.015222230748906836	0.026674782983558937	0.03166002679433738	0.036060986675238105	0.02818408161804962	0.05673671444776525	0.011286825637179808
2fD_FOS	0.2411472403413708	0.016885379349033752	0.24205054678171692	0.016065109577767536	0.2318605166756144	0.011458211786869066	0.2318347607595621	0.01686525427699379	0.2153707489206676	0.014771365233603312
4aD_FOS	0.0018073544991989373	0.055666184575682794	0.04187361128949272	0.07025125347039946	0.005846563830904785	0.03113337432493808	0.012579646528140118	0.034473423000540154	0.0641379843109825	0.027127667063402545
1bH_ATF7	0.11712840182317803	0.013496289059886136	0.10147541088982376	0.021336187530586494	0.09418331951275188	0.017342262779408382	0.0927332551841153	0.019046513826755755	0.11106403166790992	0.017131659988216023
2cC_ATF7	0.11033868372047226	0.013935086100619712	0.09249360461382994	0.007645830509528184	0.10464605151447218	0.015561711952987951	0.09591546903274213	0.00561464564123425	0.11326298751869213	0.021152233658815866
3eM_FOS	0.24925205001796563	0.006400766058137215	0.2460891520710034	0.013149240975956784	0.23940000285797738	0.0027032190177760304	0.2327845139766453	0.008303373718172925	0.22439555616199042	0.011316044821018157
2bF_ATF7	0.060279650108116256	0.021763397633258078	0.05548714583965588	0.015267367514065535	0.05214444475387475	0.025500874604319736	0.03333111825267888	0.016652800045048884	0.08343670704663486	0.028352226881765943
2fM_FOS	0.23248199598202066	0.013059433885488086	0.22843666604916524	0.015318189699323373	0.22525739900548514	0.01009493357983033	0.21284214034064586	0.013752675079321701	0.20154258895759494	0.0026600879077258712
3bY_NFE2	0.004879276320828014	0.004749371322376466	-0.022455525156608584	0.022221934143686256	0.0062454438052131685	0.012061114471462495	0.008871213034572036	0.02805771295449934	0.07309259147947632	0.01907492757861543
2aQ_ATF7	-0.0077860761467964945	0.0158007708249332	-0.010626821779286475	0.022592394209316653	-0.014056807733347852	0.023314459420151125	0.020807154758907962	0.028267620523786823	0.0537897938710454	0.025743995895872236
4eD_ATF7	-0.022962265254099612	0.03025016171592335	3.647063905321459e-4	0.029049112874987282	-0.004636825539503719	0.03173363098733046	-0.0146340950279725	0.03333809983485448	0.02912964719607305	0.047447381004174935
3b*_NFE2	-0.036741007319997056	0.03669053469933622	-0.01199517057907463	0.015429900422168219	-0.013539465134221558	0.025207275495524886	-0.003555190335830543	0.019387709311800498	0.024686821864004303	0.019985222363103346
5dC_FOS	0.06775410418143427	0.028769260735648294	0.06465531079728465	0.029952363646964016	0.07229803508820944	0.025394288704649534	0.04836659956949812	0.03299831741392023	0.10228249489230787	0.009289567026439674
5aM_ATF7	0.030279328012910056	0.012743602071522742	0.03922343331147824	0.017297732908541176	0.02958195050816312	0.031055624560389107	0.015540142055740775	0.028587840787444942	0.04485148617469428	0.028045920737763106
4dN_FOS	-0.027015284903894314	0.028203119158309774	-0.018558677714002252	0.021128543887843104	6.449408825730368e-4	0.0329326569561692	0.02576709126395606	0.05776233405962617	0.06023380998689237	0.026193048845554352
1eY_NFE2	-0.025445626167638204	0.022409934123626157	-0.013381518282471264	0.016187091886063494	0.006705481428851338	0.03342885114701064	-0.006997545643972158	0.036646949926664445	0.03638431564603888	0.0185389652989997
4dD_ATF7	-0.032407606096061685	0.03454302859064121	-0.013109871968223191	0.020526822574255463	-0.0143482116830252	0.01914384556526694	-0.012616138949264676	0.031978926277347546	0.036190536112567125	0.026203440866959204
1aQ_ATF7	0.11476537010731139	0.032637629712744684	0.12420347484282263	0.01914338125379522	0.10649731845842839	0.012518837209238031	0.08834848570346092	0.010725158197462484	0.11959526819049068	0.025012334660278142
2dM_FOS	0.2162098453818548	0.00635352864916913	0.2176641616213718	0.01300572809670494	0.2049633949169713	0.015828419335386514	0.18835598606973475	0.012171691193362493	0.19249248432122454	0.018739512461289968
3eM_ATF7	0.12967226691644765	0.00993783573666492	0.12735059744453317	0.020123528934842736	0.12031762909101855	0.022125506155417966	0.12209737137948834	0.00946597757846355	0.11365910397926123	0.025199279649327756
1fQ_NFE2	-0.05351852414501761	0.03717426864482301	-0.031215429830909167	0.0214416221636388	-0.033605990078687045	0.036992703348185864	0.008337890803009411	0.02912879344260133	0.06964736811105623	0.02619520174028738
3gN_FOS	0.19584243574782725	0.021210211784979355	0.20491993239687248	0.015746132519142062	0.19130169321411372	0.01759868657700172	0.1935777556486646	0.015629372698624792	0.18283085581535286	0.019418367901198733
4cI_ATF7	0.11462826058995937	0.018825531056923542	0.10295153554900544	0.015118869935098443	0.10221615436829505	0.031375494957056084	0.08699501203811154	0.010608141268455122	0.11025386380355007	0.027202190710846806
5cR_FOS	0.24403263506800404	0.008447836044900887	0.23653485169638577	0.018469170942567482	0.2257961972886643	0.012993954165262661	0.21776677798112093	0.011106477958435087	0.20873602952238135	0.011793206782765926
2bF_FOS	0.21317682609705974	0.01432093940597411	0.20849590241012664	0.016315026094024312	0.20770742540519915	0.012352106481948913	0.19330100571517794	0.01159940767302301	0.19645278062717159	0.011620464010126652
1gD_FOS	0.20764346950187987	0.01178467093979666	0.20920459514671666	0.00956019836642892	0.192659128729215	0.01239777060925425	0.1785907733006764	0.014019301411350864	0.17605065529355443	0.01041120512715598
2fI_ATF7	0.0915951502976763	0.024210250907665945	0.10492455966074193	0.008635518717100795	0.10368786733930757	0.011132736192422206	0.07400920734047396	0.019358909924461955	0.11949355268840621	0.020747845323921807
4fI_ATF7	0.06784104201997626	0.01817201031508889	0.08221602055328056	0.03015375506882331	0.07822938956387608	0.020797207064813125	0.07932705681791388	0.010180737103357087	0.09106485302433959	0.019198531735364073
4fI_FOS	0.22454153344853497	0.009594393704231794	0.23620910698857672	0.013911137094158772	0.2257325167222241	0.015499202616810353	0.21912686589691557	0.014602027404376319	0.21295262313924235	0.0033641158722494575
4fQ_FOS	0.21522304351192517	0.008526578000487462	0.2174033331964258	0.010191873923395763	0.21490030994638407	0.015450024707526162	0.19443838242306644	0.01230505103212642	0.1888793843812413	0.010634460066054683
4cI_NFE2	-0.013459771394854977	0.017638569790402327	-0.018134491299652836	0.013275792291929328	0.004824161299366171	0.014835566813617624	-0.006225087340304429	0.019996915917437387	0.06202384837181567	0.031914933614323
1gF_ATF7	0.0554203356202085	0.018276147614132963	0.05353440355706712	0.014957375768793555	0.053430005524491175	0.010740769201768224	0.04784463553869977	0.027233211383862456	0.06248725855285241	0.019814139232843468
3fQ_ATF7	0.13548383223725358	0.021089819905372797	0.1349197703512022	0.017222663428328042	0.12997556933207538	0.008371612726671475	0.1174256143224371	0.01448003935634942	0.13639647845514974	0.013232270710403974
3gN_NFE2	-0.0022236404135205583	0.028047305008221796	-0.019384606915415555	0.024082356021723792	-0.022371735585496884	0.012228537691967634	0.005073510734627223	0.041284683762554	0.06603013043989883	0.02435486599601534
5cV_NFE2	-0.05159878630258613	0.024228836974731292	-0.015129417903570912	0.021257759554001075	-0.02029166375269746	0.009894020277292201	0.03642842144505176	0.027186255821747284	0.08105378402883062	0.013438720370144642
2bN_FOS	0.24457092477057735	0.010512132167403756	0.24835629492094694	0.011078817838071117	0.24165392873378427	0.011909802006655368	0.2333028632184217	0.007846830520558854	0.22989684095148652	0.006877544267566347
2cF_FOS	0.24448371627494928	0.009086269430144936	0.2440704972419801	0.012533310425517993	0.23961125598650368	0.016394400287574114	0.21884377409633793	0.01446097686592935	0.21454316265446344	0.010337474738642253
2dY_FOS	0.06559839117240017	0.02811706972521856	0.06851636612155486	0.027331005546423807	0.06602283206033306	0.024911475524515413	0.07649141535220237	0.015338406619717198	0.10139486228108241	0.024422833314864282
3cI_ATF7	0.09362533460037423	0.02393727678557669	0.09110717275425462	0.019903517880125354	0.0709271262999561	0.011774440024229702	0.061324843829192725	0.010809784862092109	0.08964283231899736	0.014920171627073174
5dS_FOS	-0.013429916632952768	0.021199605814482082	0.02579158961042449	0.049190626156968946	0.029790352211978902	0.06465191850873576	0.021498619882020398	0.025516437740380135	0.07994190757412864	0.02340255033961925
2cY_FOS	0.23017929726496714	0.006512037197172749	0.23170986011653377	0.016414130754466023	0.22534454180418853	0.01225259377336459	0.21562852722969636	0.010698480668665172	0.2002944973481074	0.007043793816261337
4cI_FOS	0.25736681053535204	0.018879184680900867	0.24534681796073135	0.013450271738333273	0.24534728475511877	0.015170519013371122	0.236340855124071	0.008473578069332957	0.2292361464888766	0.008108454557978009
1gN_FOS	0.23141265791068077	0.01385063424745884	0.24114011183715917	0.019944154446144283	0.24050791450757122	0.01207206964200936	0.21860144720943642	0.010207231559402969	0.21020860345147716	0.011134511081977529
1cY_FOS	0.253359510633611	0.007833510222213076	0.2633070169740993	0.006575363768041381	0.2511060339898221	0.010009847946210869	0.24232447873235566	0.008168871232101485	0.23106056023923835	0.005983181761828622
1gM_NFE2	-0.022361225432822956	0.013398338752823286	-0.007054410941598784	0.024184693892417678	-0.008172089996977053	0.03331712760694188	0.016817053916488668	0.016454100266369967	0.07058936225785485	0.033526093844765195
2gY_FOS	-0.011997852076809984	0.029477342107245858	-0.020465010698256198	0.024224982555651548	-0.015751228410245975	0.03675236325945961	0.0020326590094761725	0.02499026343320396	0.07042610890289557	0.03152586395612793
1gY_NFE2	-0.04669139757443454	0.04127425751472162	-0.01679799843814069	0.023566220802122513	0.024484215270005185	0.03959564514615095	0.023322836208976	0.02266006521983882	0.07368997262134173	0.009645929350235748
4gF_FOS	0.2005162893134338	0.012637996715111524	0.1907181032360512	0.016072818295660162	0.17382804788035672	0.015198588417858906	0.17329001247829898	0.018191786686167284	0.16431127195003772	0.01038439538229721
3cD_NFE2	-0.05441668006358717	0.04324039110633552	-0.01295190088956861	0.02479982058735649	-0.016721860372850342	0.039171215859753354	-0.010570620220969225	0.05571533965940514	0.049036730910326544	0.03389240087973211
1g*_FOS	-0.013837560228562185	0.012738538953584838	0.005063402765524791	0.024240968503711664	0.014807732878185254	0.04512772058424831	0.01980696720662319	0.014743345759429786	0.06696960215746024	0.01597193220413915
1fQ_ATF7	0.09074176584305617	0.029115365397002543	0.0790655909520201	0.021666055002138307	0.08023168872669786	0.014087795091318741	0.08139366573394372	0.026088996070385364	0.09393736809357137	0.03224596926182429
5aM_FOS	0.07603899541827099	0.012313545941619838	0.0777840308996016	0.037341792501184315	0.07332367508587768	0.02311274808280689	0.06562416378597415	0.019746159954704603	0.09572790897896356	0.014195622038806985
4cC_FOS	0.23828151350543003	0.01224350372158992	0.22834323044308308	0.009820609141325404	0.22062885620556838	0.00985699474993498	0.22046541319718643	0.005809065434533108	0.2044445923713004	0.008784521089597937
4cF_ATF7	0.10899867004799065	0.013587518598713887	0.10190253935766973	0.01746355263618618	0.08058720955069613	0.020801250696164692	0.10349626238561731	0.016144434786027867	0.11540129386539064	0.014007914452324584
4fC_ATF7	0.06909323563808543	0.01355581771329968	0.05050141910972583	0.014658755635349996	0.04925259745035449	0.01843031380046506	0.05423380736687096	0.011434327077247362	0.07259543121392567	0.02988977104096789
1eY_ATF7	0.039968406431099	0.009860257812479498	0.032849143487069014	0.01438055974546952	0.05244466529122724	0.03275755744822745	0.04200266424502448	0.020475584744553178	0.08598599424238328	0.005472601761772532
3bY_FOS	0.22945313938758208	0.012049960130678076	0.23324838907360476	0.012143844280854615	0.2274130402261979	0.009268352997459496	0.21709101135711573	0.013915562269226495	0.20413970735858739	0.012068780972033235
4fM_NFE2	-0.02401991234062118	0.013463839874766568	-0.019938381729066007	0.028231393246652418	-0.03226924210934147	0.023947860445369173	-0.0023492989935856748	0.024361669129132034	0.05694477383680907	0.02365658268328792
5dT_FOS	0.014134867208144716	0.026032560903513125	0.006971751146926989	0.027963746854969808	0.017570378116144474	0.03407321699501149	0.04082164511021376	0.02221136592320941	0.08438653304978466	0.019922085037329697
2fN_FOS	0.2385116940594437	0.008711832072352595	0.23631851684970692	0.012335387936492604	0.23721074424854485	0.013449417118339963	0.21374516733765103	0.006919608695414661	0.21082799864413557	0.013039368054734626
4d*_ATF7	-0.014866651184995989	0.02368687538199882	-0.01630907838291518	0.021537121999820854	-0.034852494683864664	0.048244478402981565	0.011604830818804132	0.04018917039045583	0.031010604127095286	0.02997428447379291
4fM_FOS	0.22793793454759398	0.009076130652845722	0.2278902892288086	0.011826946638578981	0.21902695482354675	0.009553091854726461	0.19600277051979945	0.013225814838664165	0.19535415842572426	0.009667054919166963
4eF_NFE2	-0.00928810316861902	0.01978449611809722	-0.007255750582020694	0.02639465278391047	-0.015252374292341135	0.012868505512669203	-0.011073837481861385	0.013121983153446018	0.04184789799891715	0.025450037559109087
5cS_ATF7	0.12033686140821503	0.017612842015129748	0.11339146540179816	0.014444184159569709	0.12836349883513912	0.00596100749888745	0.10029102254848636	0.014224949469028969	0.12515316728807674	0.0191356433494758
4eK_ATF7	0.09052492319968623	0.010141744064174243	0.09388264356969747	0.025208744283212917	0.07837670035962804	0.017314783526057823	0.0714237600177562	0.020381727662693812	0.09260333753954741	0.009032587484172225
5aC_ATF7	0.029272882957669416	0.020485349544996603	0.028234000396289077	0.018742788711266407	0.017107065211860648	0.03101117834049239	0.02788380241516507	0.024872323822911893	0.08371262183179233	0.02685700457516868
4fY_ATF7	0.03447159779748818	0.05553771546042614	0.05199761737330333	0.01557886006083525	0.03083884696695755	0.0433174821930695	0.03071125552511139	0.03682283883659235	0.07871522049230699	0.025850429575965908
1g*_NFE2	-0.026778211989649584	0.029413896810253443	-0.019474291330706585	0.01564546461253719	-0.00971722140648761	0.023742721308106004	0.013752240148645154	0.024627203327207765	0.023944477377286246	0.031451341559391645
1gY_ATF7	0.08089952848010162	0.029475303288706418	0.087939107881072745	0.009273999438556994	0.07044674220924317	0.01538701531239161	0.06642035322448606	0.016385265953050097	0.098860324127666	0.034177512929785665
2aN_ATF7	0.0013157936481091616	0.013481733683916773	-0.010187352851543983	0.020932510834898138	-0.010702223069072736	0.04634931009538441	0.045496471243319146	0.037948913902425	0.08467091141118717	0.004608508025414467
5bY_FOS	0.23338467288825118	0.008259016586100797	0.24099334664436756	0.016470127165414485	0.22103951471938899	0.00922077733573146	0.21555884003021597	0.017167343464593175	0.20754315117020294	0.010058413863491735
1aM_ATF7	0.10690786977944645	0.017902618167358664	0.09741987005124095	0.01876392018370572	0.08895769780253789	0.0189031950675372	0.07595482579979745	0.025466529841184186	0.11687119179808014	0.026681984006071184
1gY_FOS	0.23500745898657918	0.012892157262818732	0.24107761414670975	0.01892524564554997	0.23638748192902065	0.011011285685083954	0.21645365851635137	0.014731933209736274	0.2041507965383126	0.015578739096738318
1g*_ATF7	-0.03734553983629978	0.03803305707192982	-0.041360587187756995	0.035704457369372555	-0.025226140567405072	0.021575108778741033	0.007040353671772551	0.03597763322883196	0.03980952802687177	0.017615796219249365
4eY_NFE2	-0.005400549995179886	0.03636425554374044	-0.018256401900680917	0.01833100567310508	-0.016423573577080547	0.04064687485212959	0.009565074514429405	0.033258908790851444	0.027908667092852432	0.023885730337564408
4gF_ATF7	0.0231954994398585	0.023239729149374878	0.028388836365520684	0.0048891812035178886	0.03023185654386927	0.02724275595714964	0.019782076473878314	0.014231460262165204	0.05393335471197504	0.03268161674056544
5bF_FOS	0.21752543736049218	0.01861122660827943	0.21953549845056458	0.017768368932514697	0.22198135690267484	0.013467165294086054	0.1949537072724644	0.01809686145366183	0.19174733074616535	0.018291029763296045
4cC_ATF7	0.08160854908890344	0.009800133192676927	0.08622868825065608	0.015213373878741025	0.08075733499710813	0.01288211981737907	0.06988619330849719	0.018707023848081147	0.09215463964324133	0.013492248190649323
5bY_ATF7	0.09136597521022885	0.024805069243066916	0.08023306296826231	0.01717543177187826	0.08350998332492095	0.023573917597524724	0.07755237344257719	0.014677155397845218	0.08665947127787724	0.029174126695427533
1gN_ATF7	0.025850856573713415	0.031781848312394445	0.048034470284621114	0.007894231293893833	0.045350319192273954	0.027403750328328733	0.0643938506665385	0.021679376093592898	0.08704190618796884	0.029569408770229854
2aI_ATF7	0.15770482260891655	0.017431224967632736	0.14491409901293015	0.018944695823229007	0.13230570717700127	0.025276320034757285	0.13616585775025966	0.019355495514104967	0.14105161575797576	0.020532526441342597
1eY_FOS	0.1932088856438768	0.007429240051134096	0.19879242784529177	0.019100805513711423	0.18672790080316246	0.016233862625971516	0.18022356290923153	0.00948343553438042	0.1781818046506314	0.005932967183659467
2dY_NFE2	-0.012950941287180783	0.029547326451324074	-0.009920175825529943	0.016009154557331443	-0.008405225163929388	0.03149202400051614	0.006739945529229961	0.013189343920508613	0.03741058730178056	0.020492810837580883
2cF_ATF7	0.1078466319932611	0.019055710469432215	0.11185000690134847	0.013750641431958609	0.11206565320856159	0.019299290036632562	0.1019233552419741	0.0200272943978915	0.10310700325774115	0.01896892181243803
2fD_NFE2	-0.019751970898178102	0.018081710681407667	-0.03007121738986396	0.020964671490924642	-0.011198020937414031	0.06676582243710903	0.004819419013720433	0.022003878266915092	0.0784530312721007	0.021054372358216042
2aM_NFE2	-0.015391482862715414	0.011904253273405533	-0.02292424549582063	0.03102268482085344	-0.004046913716118228	0.021341840016954602	0.020215405937135108	0.011951860769880078	0.049014329650522645	0.06166975275840726
4f*_ATF7	-0.0015699649863266279	0.027333817450921706	-0.020173264390777348	0.013545078798974076	-0.026868112843751107	0.032156692619490425	-0.02312657433650772	0.030348895318498402	0.04766948670388633	0.023861684691707546
3bY_ATF7	0.1016458317018504	0.037677150698084465	0.08779270406224511	0.01951245500936193	0.08443424252830017	0.008543343215427266	0.0734348822126546	0.030673265691870462	0.09177547178276282	0.019531539822761117
1fK_FOS	0.21579528319169552	0.015241055101885876	0.2033024240774719	0.009935237849828563	0.2001569378969916	0.02387264449360463	0.19915175187634665	0.016243941141791007	0.19331998086379898	0.01192084985240306
2bY_FOS	0.22839324449839782	0.022045957512050195	0.23095968804367578	0.01058452053166772	0.213019024714417	0.012908454282871655	0.21794645919493913	0.01315847631559104	0.19985566580962988	0.021697722537745316
2aF_ATF7	0.014453051042496055	0.033238323604552665	0.011224194023746305	0.019088695388290316	0.0034998951490884957	0.01607600413545354	0.02288691063945502	0.015815555934049073	0.05328608745565413	0.01462101581029574
2fD_ATF7	0.10507009077617921	0.013357816801725628	0.10397692866988634	0.020260390615599165	0.08531767463073825	0.029259930119181	0.08212211474676186	0.02552631722030249	0.10405068178109168	0.01650793623541734
5cT_FOS	0.2655459252107648	0.0070522279737032	0.2591659977867371	0.022939308616929683	0.2605794338114303	0.013361039989919912	0.24995627419809927	0.014174984395815025	0.23110674799789488	0.020219442004020385
1gQ_FOS	0.25410852115791915	0.009616633448129477	0.24316213720002888	0.01564435005007131	0.24329693889714196	0.008735722530652244	0.22833250534589916	0.013210465453420125	0.2177651273784498	0.012093173389849403
2cY_ATF7	0.1110331389918944	0.011844991278204523	0.11094765842066479	0.016910204041698663	0.10830939779896637	0.03335375853992361	0.10349301738960992	0.02961750957446694	0.11122380749306261	0.014830616001297134
5cS_FOS	0.2569509376484456	0.02109952385190487	0.26113062004185905	0.00828874691194177	0.25348647600895985	0.006042367810233986	0.24211940426823933	0.009624847363939482	0.23715803074451225	0.011063165776977303
2dM_ATF7	0.021401277411180898	0.023615951286157476	0.021614588129028625	0.021149910774524584	0.010148147432596365	0.013891694875053626	0.011204398425519606	0.025140976027137767	0.05892698071235286	0.023782314881854186
5aD_FOS	-0.018678420132291075	0.024698183405256133	-0.005199128536323281	0.023665378872302568	0.0010279564492234518	0.04609169149323808	0.019537441353632896	0.036771225661809584	0.06678389854238936	0.019771580346589625
1bD_ATF7	0.07607003146041483	0.02718400758271486	0.06927503202782782	0.017456488341912307	0.06468677043486562	0.02719255145352174	0.06027683554129211	0.013256989512690895	0.09418881042577155	0.020457325272498487
4eY_ATF7	-0.009592090292806044	0.026039127290950072	0.010052756392462822	0.02293633680349356	-0.036960707310283517	0.04065308251307908	0.03127039522635465	0.04690047017181363	0.05797522157415236	0.03057732915107826
4fQ_ATF7	0.07942566087497599	0.02210612839296324	0.0782654160232967	0.013406769185209664	0.06548920938022225	0.023132830699821378	0.05971932528943173	0.029785800302506413	0.09222182633071001	0.03107551132826996
2gY_NFE2	-0.023668876901750333	0.018345512101985623	-0.004982911389575914	0.008876231263842656	-0.02170835261537727	0.030415101591551964	-0.03618066725033084	0.02041619912595737	0.025527827418135553	0.03480203295912923
2fM_ATF7	0.08226167788371651	0.020929414779531242	0.10090953575079933	0.011402243564855532	0.07874237325276737	0.012404268857204354	0.07369251200850616	0.015251896179938836	0.09341931775759908	0.01770948893952844
5cH_ATF7	0.0838405276390916	0.07841883690512803	0.07345329293283048	0.022679268077308638	0.0888471556445817	0.03917104728256037	0.07696111634775854	0.030083413293055167	0.08646108141910697	0.020183219112409556
1gI_FOS	0.20937484790523678	0.01568635004182195	0.2193834374981355	0.013211513811601981	0.20552223781116732	0.009498964873669207	0.2066162852620137	0.025485925316774433	0.19513099377514703	0.01948827603289094
3eK_ATF7	0.15133710068353198	0.03890734735192419	0.1477059509899035	0.027058554853942703	0.14517983493135955	0.023256866295686296	0.11212807634377717	0.030769548979928483	0.14952486126238526	0.020862921839122108
5dS_ATF7	-0.009610797868936297	0.03104078269211832	0.02886856725288115	0.02411330319852985	-6.961254951980007e-4	0.055226297076304	-4.8547865930941306e-5	0.017178973220323322	0.03543120446285215	0.04466948354733384
2aM_FOS	0.2380531970529483	0.012248071305070773	0.22741559462662422	0.019446905353119496	0.22441083907158849	0.02235075070871184	0.21923961732423353	0.006603176488846197	0.2016683252649564	0.011007454398634937
2fI_NFE2	-0.01465485129610079	0.033014460069990134	0.002500061212292272	0.021723919325368057	-0.010896887483433612	0.021133233990935744	0.019672132154648928	0.02274140350620478	0.0621422210839387	0.01759504589362251
5cT_ATF7	0.13894011619673385	0.02313098541472582	0.135451785139313	0.029602863157885757	0.1020359591586787	0.024153584374202286	0.09429621527091442	0.033993191923361074	0.13057684494088834	0.039698680669818895
1fQ_FOS	0.23601754924648272	0.011410263146058839	0.2359911856669263	0.013405699563021305	0.223781315753171	0.011725424167605351	0.2218508897924157	0.012671803923264228	0.21301080330100375	0.018166131311643578
4eD_FOS	0.012111786948107368	0.04104169970609672	0.05782211950181578	0.08940952939228769	0.019267945250934358	0.01684327074006575	0.01564632029511534	0.05729220628378116	0.07295512903678061	0.04688691909306709
2fN_ATF7	0.08733824169777099	0.022255518779289555	0.08969586848842923	0.03934589502388847	0.058485443422577374	0.009263736681904881	0.07125375189776555	0.0248371794145339	0.08641926702460283	0.019847665571095824
3cD_FOS	0.223722059127721	0.013618835108551629	0.2138789373094642	0.010500068465653052	0.217112332453829	0.00877385245433876	0.18250977432806323	0.018267770065078626	0.18844683559788028	0.00795549943673739
4aI_NFE2	0.011211297359750481	0.018758291173353363	0.014258870816414757	0.022317078403569342	0.018645859587382616	0.01629596880705989	0.030203537482113112	0.03527153454458621	0.0588169101568776	0.0413184475034865
5cH_FOS	0.2445365837357375	0.009885155016872387	0.23358400784259806	0.007837619727319672	0.22457507047447894	0.015260253904798123	0.21598048425420327	0.01677050812135937	0.20819127025000309	0.013970812531582978
1gM_ATF7	0.05628572174650719	0.030148521295674854	0.07125020639526472	0.015044041942501824	0.0414536617726346	0.012425123401512488	0.07315091362829981	0.013577480956110175	0.09870852343255501	0.027946869155838543
4cY_FOS	0.23642648841506872	0.00966871959408939	0.24402400307974692	0.008015768924857896	0.2346034026088657	0.018030465382140173	0.23076118738773163	0.00998942242017282	0.21874657353603275	0.014736813982075521
2fI_FOS	0.2450602890104147	0.017200433819411116	0.24607102815421117	0.012280317819788427	0.2359917308868526	0.013489947182031602	0.22475034056250828	0.010003071766997313	0.21764508622420908	0.004783635598262454
4fY_FOS	0.21015349215124754	0.02078904377007463	0.22264430613932662	0.013613667189954038	0.20908090386612815	0.011821241636621502	0.20286429001198775	0.012182576515353014	0.18892661168152877	0.015964604082004567
1bI_FOS	0.2261442679665237	0.02317768606390406	0.22711949368203405	0.013487607456555795	0.2173628247172914	0.013003639710050056	0.20448227723593548	0.015064638987885733	0.20903321551861775	0.010336843792217843
2bY_ATF7	0.06649737472638484	0.017697525809125307	0.058910746331464196	0.03680600485113332	0.06011457994573467	0.05344534518548339	0.05858007083528336	0.023664913128813695	0.07822413552888134	0.016387572847540114
5bI_FOS	0.2009393992038213	0.022103273349430623	0.2158903712482288	0.029112375923994523	0.18707696410381336	0.029288131304452125	0.1759011259015154	0.019348463455908987	0.19665226909761416	0.015428534344667155
4cY_ATF7	0.10089401996596857	0.01530891138955558	0.11448971074509008	0.013192524420474036	0.08088092195670735	0.026783395861243432	0.06980870924564797	0.054107362218830925	0.0895827556856173	0.01784254753820819
2bC_ATF7	0.09959729028214519	0.019010619599373037	0.1125441402442597	0.017940167505639468	0.09319295195327841	0.019182031801781636	0.07852957153624471	0.007041594313240495	0.09980840024729112	0.013655539730273468
5cV_ATF7	0.09549663528228867	0.015087353234572134	0.09239756862382524	0.024732616929424727	0.09589637255187558	0.023593796954165348	0.07861849024354814	0.02521056348865648	0.12102695496873071	0.024784029814168464
5dT_ATF7	-0.026937523608750222	0.04822528302867169	-0.019836194467904567	0.03874191603397682	-0.003592900643954058	0.038323640246970894	0.024831594072887347	0.04747376261394556	0.052169344514867134	0.036842997816638884
4aI_FOS	0.18683279063032332	0.017090487213115443	0.18805758138769452	0.023642890924332353	0.18053943080142412	0.011361227646661457	0.15926653384073577	0.01286395315257214	0.1609023412479902	0.020815067993633765
5cA_FOS	0.256556763900758	0.010282024833331167	0.2570552536641005	0.012736250112865536	0.24374916730188323	0.022909632477396687	0.24201198962837828	0.011883012778071744	0.2411393196822594	0.011053970135122312
1gQ_ATF7	0.0767037982895934	0.03624136030483404	0.08663088743744085	0.015577451634499154	0.07429146072898507	0.012918163915252351	0.05636480190670424	0.028671067990236214	0.09882591171284039	0.014579534373473948
3eN_FOS	0.2261351996042404	0.019165733164337947	0.2359359774730461	0.014407175923669326	0.23877435101083008	0.01507625205990067	0.20846654418799887	0.009560278683811997	0.21131142045293067	0.00827221234536889
3eN_ATF7	0.09639314264730126	0.010048623130461383	0.12278723504739693	0.038406628141927794	0.10099857861111665	0.017134155672683404	0.08896048221264061	0.011173036020233802	0.09722230169127168	0.02123636894340793
4g*_FOS	0.08718375124977717	0.10839452021508733	0.12931156943561128	0.03519563647143987	0.09644768884865842	0.03920166467320737	0.08761679520365959	0.032016928277131734	0.1188962245179576	0.0439527146762455
5cV_FOS	0.24581145582726058	0.007465128621617174	0.2459791028987558	0.019055930831751257	0.24820211295202388	0.004869539235415016	0.22611387045430822	0.0048376118793475595	0.2259897997248104	0.009975901570022984
5cG_FOS	0.2547859202388576	0.019542796173230948	0.2405490323933379	0.015992965688600824	0.24248817803089381	0.012332299326034	0.21680056354295305	0.011541994271013727	0.21506495824359828	0.010877974693129754
4gC_FOS	0.2527992332784959	0.020286876145082646	0.24333675248894515	0.012811242405094563	0.2335001777874263	0.015573752781431036	0.23243330853546743	0.011985509943510306	0.22569472591082135	0.007568170669194309
2dM_NFE2	-0.014067478420226045	0.022161135653447028	-0.02764698505540216	0.03195746212026394	-0.010381008445665694	0.03491375438959493	-0.021107031700941727	0.0238638212353394	0.04426837093648884	0.038563934673381484
4aI_ATF7	0.06386885794996111	0.018207601638313392	0.04764790232628773	0.03514396862526677	0.05171866269138929	0.044718435365170534	0.05681566082318401	0.027230508567386617	0.07351642617173172	0.008254686156790446
1fK_ATF7	0.055655227697398	0.0231760006582612	0.0606213789525924	0.01467164327014545	0.043756506427958225	0.020377529008104342	0.068635539918225	0.02048526980621869	0.0841111258712055	0.027614404720943033
4gC_ATF7	0.06798573346678986	0.011887055162164043	0.06795741232860374	0.03538253587798025	0.06788227411721857	0.03611271205028035	0.04091984549799375	0.04060107628681767	0.10415744480307698	0.03493726592314904
5bC_FOS	0.21909611453902428	0.007623133992424725	0.21602709290665345	0.012429980329569301	0.21790597760249958	0.014341285819960867	0.20077051999068368	0.00622727925577744	0.17016298332475494	0.018198822836069006
5bC_ATF7	0.05511774453238497	0.02253822596608227	0.06053772342935008	0.03956189695912407	0.04406456881062806	0.025370550292936105	0.032841365165110895	0.020323312945441527	0.05398661424892247	0.03327095298345316
5aI_ATF7	0.15957405837686386	0.030099712667825445	0.14850396214926992	0.026563564812880403	0.1391241276624517	0.02240505003062466	0.13171079151065088	0.03221835927983297	0.15895696894456884	0.016100743931602837
3eK_FOS	0.27019337107296437	0.014144610944493359	0.26995822146004467	0.014528923873340137	0.25397839419797685	0.011637658052505323	0.2513409721756257	0.004319320400911753	0.24212629688232734	0.015458753155100736
4fF_FOS	0.22171533784158853	0.015760998093785457	0.22031179371331758	0.023963916224095733	0.2144788917300664	0.02104267144407711	0.19663859978175915	0.016475240604267128	0.19464381420183458	0.015087900841662472
5bD_FOS	0.24491764164398633	0.026396641087611628	0.262154474322422	0.019788617572368248	0.24862245852240716	0.02494931829230039	0.22463234807129742	0.01305701336626561	0.23626025787276972	0.006912807946214
5dA_FOS	0.10300632890000866	0.028565111269647458	0.11653192159733569	0.055124390979482574	0.1132900086330909	0.01983411338688948	0.11463157998522958	0.02138562159151678	0.13334767602890019	0.03044293192115074
5cC_FOS	0.2607602875630471	0.020936439983853753	0.25310389507800257	0.01074815711333742	0.22725577335766178	0.023046055899755703	0.24320195526378144	0.013262866430388863	0.23614401712328204	0.01811017371636308
1cI_FOS	0.24715585610808233	0.024982476831588635	0.24196068504625462	0.01881781709513636	0.2536452220453762	0.01042309965118669	0.23960401174199694	0.015166738287110178	0.2330835263303475	0.018441694802109148
