# Supplementary material for: Optimization of a deep mutational scanning workflow to improve quantification of mutation effects on protein–protein interactions
Source: BMC Genomics. 2024 Jun 24;25:630. doi: 10.1186/s12864-024-10524-7 (PMC11194945; doi:10.1186/s12864-024-10524-7)
Supplement: Supplementary file 8 — Supplementary Material 8. [file 12864_2024_10524_MOESM8_ESM.csv]

Sample	Description	File name
DMSOOUTPUT1	Output sample DMSO Replicate 1	3171F37-1_220420_NB501735_0837_AHCY7KBGXL_ATGCCGGT-TGGTCCTC_L000_R1_001.fastq.gz
DMSOOUTPUT2	Output sample DMSO Replicate 2	3171F38-1_220420_NB501735_0837_AHCY7KBGXL_CATACCGT-TAAGAGCG_L000_R1_001.fastq.gz
LagINPUT1	Standard Input (harvested before pre-selection phase) Replicate 1	3171F39-1_220420_NB501735_0837_AHCY7KBGXL_ATCAGAGC-GAGCTCAG_L000_R1_001.fastq.gz
LagINPUT2	Standard Input (harvested before pre-selection phase) Replicate 2	3171F42-1_220420_NB501735_0837_AHCY7KBGXL_ACGAGGAG-AGTTTAGG_L000_R1_001.fastq.gz
NoLagINPUT1	Input harvested after pre-selection phase Replicate 1	3171F43-1_220420_NB501735_0837_AHCY7KBGXL_TAATCTCG-GTGTGACA_L000_R1_001.fastq.gz
NoLagINPUT2	Input harvested after pre-selection phase Replicate 2	3171F44-1_220420_NB501735_0837_AHCY7KBGXL_TACGGCAG-TTCATATC_L000_R1_001.fastq.gz
nolagOUTPUT1	Output for input samples harvested after pre-selection phase Replicate 1	3171F41-1_220420_NB501735_0837_AHCY7KBGXL_AAGGCGTA-GCGGATGG_L000_R1_001.fastq.gz
nolagOUTPUT2	Output for input samples harvested after pre-selection phase Replicate 2	3171F40-1_220420_NB501735_0837_AHCY7KBGXL_ATGGCTGT-TTGACAGG_L000_R1_001.fastq.gz
OUTPUT1_1_20X	Output screen with 1/20 X MTX Replicate 1	3171F25-1_220420_NB501735_0837_AHCY7KBGXL_ACAAGGCA-TTGCGCGA_L000_R1_001.fastq.gz
OUTPUT1_1_2X	Output screen with 1/2 X MTX Replicate 1	3171F27-1_220420_NB501735_0837_AHCY7KBGXL_AGTCACAT-CCATAATG_L000_R1_001.fastq.gz
OUTPUT1_1_4X	Output screen with 1/4 X MTX Replicate 1	3171F29-1_220420_NB501735_0837_AHCY7KBGXL_CTTTCCCT-AGTAAGCC_L000_R1_001.fastq.gz
OUTPUT1_1X	Sandard Output (screen with 1 X MTX) Replicate 1	3171F31-1_220420_NB501735_0837_AHCY7KBGXL_ACACGACT-CTGCGGAT_L000_R1_001.fastq.gz
OUTPUT1_2X	Output screen with 2 X MTX Replicate 1	3171F35-1_220420_NB501735_0837_AHCY7KBGXL_CTTGCATA-GAAGAGGT_L000_R1_001.fastq.gz
OUTPUT2_1_20X	Output screen with 1/20 X MTX Replicate 2	3171F26-1_220420_NB501735_0837_AHCY7KBGXL_TCAGCGCC-AGGAACAT_L000_R1_001.fastq.gz
OUTPUT2_1_2X	Output screen with 1/2 X MTX Replicate 2	3171F28-1_220420_NB501735_0837_AHCY7KBGXL_CCTTTCAC-AAACAAGA_L000_R1_001.fastq.gz
OUTPUT2_1_4X	Output screen with 1/4 X MTX Replicate 2	3171F30-1_220420_NB501735_0837_AHCY7KBGXL_GACAATTC-CATATCGT_L000_R1_001.fastq.gz
OUTPUT2_1X	Sandard Output (screen with 1 X MTX) Replicate 2	3171F32-1_220420_NB501735_0837_AHCY7KBGXL_CCTGTCAA-ACAGCCAT_L000_R1_001.fastq.gz
OUTPUT2_2X	Output screen with 2 X MTX Replicate 2	3171F36-1_220420_NB501735_0837_AHCY7KBGXL_GCCAATCC-GATCGGAC_L000_R1_001.fastq.gz
SigmaOUTPUT1_1X	Output screen with MTX from Sigma Replicate 1	3171F33-1_220420_NB501735_0837_AHCY7KBGXL_CCATCCGC-TACGCCTT_L000_R1_001.fastq.gz
SigmaOUTPUT2_1X	Output screen with MTX from Sigma Replicate 2	3171F34-1_220420_NB501735_0837_AHCY7KBGXL_GGTGTGAG-GTGGTGTT_L000_R1_001.fastq.gz
		Sequenced with NovaSeq 6000
pair	DMSOOUTPUT1	DMSOOUTPUT2	LagINPUT1	OUTPUT1_1_2X	OUTPUT1_1_4X	OUTPUT1_1_20X	OUTPUT1_1X	OUTPUT1_2X	OUTPUT2_1_2X	OUTPUT2_1_4X	OUTPUT2_1_20X	OUTPUT2_1X	OUTPUT2_2X	SigmaOUTPUT1_1X	SigmaOUTPUT2_1X	nolagOUTPUT2	nolagOUTPUT1	LagINPUT2	NoLagINPUT1	NoLagINPUT2
wt_ATF7	38373	22556	17726	10752	13572	13164	3974	3482	724	10023	35368	12735	1455	6905	10843	25396	9117	31166	21232	13721
wt_FOS	33985	19584	15891	122361	118443	56811	54898	59467	6311	76209	177947	152353	19251	98860	143563	303159	105247	28819	20198	12367
wt_NFE2	12689	7724	5749	791	1009	1031	275	240	33	451	3609	492	58	366	413	806	229	9892	6448	4641
3aG_ATF7	11728	6712	5299	764	1041	1078	216	256	26	562	3613	568	66	355	457	694	286	9070	6408	4168
3aG_FOS	10766	5913	4738	1557	1636	1626	659	667	60	959	4819	1327	180	1418	994	3353	831	8114	5915	3900
1cG_ATF7	10627	5908	4743	2252	2875	3085	781	914	164	2416	8171	3052	284	1526	2309	5817	2143	8347	5723	3649
2dG_ATF7	10558	5613	4674	479	721	763	161	140	20	408	2787	346	40	297	279	494	208	8027	5621	3780
1cG_FOS	10304	5960	4594	43710	40493	17640	19142	21494	2058	24451	58897	52558	6469	35377	48296	105070	34961	8980	5889	3755
2dG_FOS	9585	5385	4326	805	1060	1389	301	335	43	665	3968	967	85	536	821	1809	546	7328	5158	3513
2eG_ATF7	9247	5356	4056	851	1186	1574	340	286	51	932	4397	1129	108	536	815	1761	560	7270	4848	3229
2eG_FOS	8634	4785	3769	2272	2751	3105	965	1013	156	2382	7887	3461	375	1668	2934	6767	2188	6924	4728	2980
1aG_ATF7	7951	4252	3680	663	937	1262	297	237	39	776	3489	882	80	434	720	1361	545	5972	4280	2887
2aG_ATF7	7871	4452	3507	389	581	614	125	108	17	248	2171	241	23	200	210	420	128	5883	4220	2790
1aG_FOS	7740	4311	3494	11856	12839	7919	5238	5722	778	8754	21331	17290	2208	10289	16290	32721	11076	6065	4335	2739
1gG_ATF7	7563	4208	3363	495	660	622	152	152	17	290	2292	313	30	247	235	554	136	5602	3939	2643
2aG_FOS	7472	4145	3382	952	1302	1539	410	463	63	888	4208	1050	110	733	956	2737	662	5895	4065	2725
1dG_ATF7	7444	4143	3286	379	538	600	146	111	11	263	2116	282	26	213	232	320	106	5755	3967	2602
3aR_ATF7	7314	4290	3402	540	836	1032	197	201	36	561	3076	637	74	345	504	1122	394	5921	4149	2532
1eG_ATF7	7192	4076	3194	516	703	797	172	158	18	381	2718	414	44	268	376	739	272	5584	3845	2548
3bG_ATF7	7095	3827	3031	1124	1505	1645	457	486	83	1132	4741	1438	146	685	1399	2604	1071	5204	3642	2455
2cG_ATF7	6767	4043	2923	1084	1459	1635	402	389	91	1063	4408	1403	149	674	1156	2749	1005	5337	3634	2351
2dP_ATF7	6688	3897	2919	343	471	529	123	114	13	230	1804	240	27	173	182	372	95	5142	3594	2398
1dG_FOS	6572	3807	2963	2018	2514	2445	780	777	153	2049	6315	3181	338	1608	2676	6711	1982	5332	3638	2373
1gG_FOS	6181	3592	2797	18382	18322	9179	8480	9196	1006	11675	27882	23989	3030	14601	22435	48641	16038	5205	3574	2298
2eP_ATF7	6057	3541	2664	335	459	453	122	75	14	214	1700	221	21	170	171	289	101	4621	3240	2118
2dP_FOS	6051	3507	2710	368	524	468	126	123	18	290	1978	377	23	209	288	469	159	4848	3152	2217
3eG_ATF7	5988	3439	2770	444	604	683	173	164	20	375	2275	420	55	255	423	742	278	4845	3262	2271
1eG_FOS	5901	3381	2817	11104	10644	6783	4515	5100	721	8121	18790	14892	1899	9032	13780	28148	10310	4939	3471	2226
3eG_FOS	5887	3393	2580	6200	6844	4448	2808	3013	372	4513	12987	8646	1079	5076	7932	17631	5382	4958	3241	2075
3aR_FOS	5846	3496	2779	9933	9227	5862	4219	4330	531	6541	17005	12972	1516	7431	11471	26342	8773	5081	3399	2109
3dG_FOS	5743	3193	2473	425	477	549	199	143	22	359	1826	443	40	291	427	633	203	4330	3157	2104
2bG_ATF7	5704	3127	2588	631	757	854	204	204	35	466	2637	618	67	334	482	1014	402	4324	3294	2005
3dG_ATF7	5672	3144	2456	274	356	445	83	75	10	182	1528	188	17	125	137	241	68	4027	2845	1940
1fG_ATF7	5627	3118	2513	506	660	755	161	160	17	415	2201	451	48	309	353	858	254	4533	3054	2047
3bG_FOS	5585	3328	2566	17422	17320	8342	7833	8689	920	10690	25763	21364	2757	14253	19406	44581	15601	4846	3467	2056
2fG_ATF7	5535	3328	2548	491	590	725	175	176	25	447	2303	487	39	303	355	866	256	4471	3035	1932
2cG_FOS	5480	3209	2537	14526	13506	7423	6074	6912	764	8665	22766	17744	2338	12260	17039	37028	12066	4472	3132	1998
1dR_ATF7	5458	3131	2393	316	376	396	97	80	14	206	1417	217	26	105	134	226	105	4248	2940	1947
3cG_ATF7	5440	3133	2441	410	623	665	160	170	21	340	2059	425	46	249	356	589	250	4186	2945	2009
1bG_ATF7	5384	3288	2410	724	895	1008	256	235	38	558	3055	703	83	425	583	1290	483	4534	2760	1852
2bG_FOS	5383	3110	2486	9537	9801	5970	4040	4465	584	7426	16141	13582	1719	7110	12896	25656	9246	4434	3074	1883
2cP_ATF7	5361	3026	2393	255	347	393	73	77	8	186	1585	156	21	143	143	206	94	4195	2693	1925
2eP_FOS	5300	3140	2466	403	544	451	114	172	11	220	1723	300	23	282	222	559	134	4128	2842	1912
3fG_ATF7	5187	3092	2302	728	988	1203	256	264	57	833	3129	1009	144	512	784	1678	602	4191	2822	1897
1fG_FOS	5101	3025	2354	7622	7800	4965	3373	3788	466	5432	15830	10620	1221	6320	9743	21707	7454	4374	2944	1879
1eR_ATF7	4827	2690	2215	1326	1589	1742	503	400	96	1146	4194	1745	169	816	1213	3219	1056	3634	2803	1709
3fG_FOS	4764	2771	2215	14277	13438	7119	6129	7359	740	9022	21225	17645	2265	11324	16782	36606	12529	4064	2833	1667
3aS_ATF7	4761	2671	2106	296	339	425	82	77	4	186	1457	198	13	131	146	290	81	3660	2543	1701
1gP_ATF7	4717	2661	2065	237	336	367	79	65	6	160	1263	143	12	111	115	210	72	3500	2467	1714
2eR_ATF7	4665	2760	1978	1412	1586	1729	476	472	87	1262	4604	1622	179	1058	1329	3258	1125	3730	2450	1581
2cP_FOS	4637	2647	2076	286	357	380	94	128	12	180	1430	282	31	172	259	422	113	3570	2576	1712
2fG_FOS	4554	2520	2157	7680	7752	4744	3308	3297	421	5341	13475	9950	1212	6400	8652	19370	7249	3771	2848	1716
1dR_FOS	4551	2575	2182	1849	1872	2255	710	798	145	1732	5517	2918	328	1353	2626	5610	1922	3618	2762	1727
3aS_FOS	4441	2657	1910	923	1048	1345	394	370	64	843	3593	1151	156	651	1005	2358	761	3641	2386	1582
1aR_ATF7	4438	2458	2033	1045	1349	1348	343	326	63	909	3613	1184	148	630	1015	2331	892	3501	2494	1601
3bR_ATF7	4375	2342	2019	1697	1720	1731	591	533	109	1477	4595	1997	206	988	1727	3344	1257	3259	2435	1484
3cG_FOS	4353	2547	1975	6813	7197	4035	2826	3209	343	4610	12294	7947	914	5254	7099	18289	5431	3597	2490	1587
2fP_ATF7	4348	2535	1903	203	297	309	56	57	8	116	1182	152	18	94	102	174	54	3312	2335	1518
1cP_ATF7	4311	2483	1983	296	423	490	121	101	14	239	1582	263	26	156	236	459	125	3520	2332	1634
1bG_FOS	4292	2553	1990	9030	9417	5116	3840	4542	539	6200	15584	12624	1511	7355	10802	23070	8144	3564	2504	1521
3gG_ATF7	4161	2556	1899	225	338	351	81	60	5	176	1284	167	11	113	105	204	84	3233	2120	1484
1gP_FOS	4160	2463	1947	261	415	351	98	119	15	170	1385	199	22	198	206	454	102	3375	2283	1549
3fR_ATF7	4080	2302	1749	1707	2128	1743	607	589	115	1306	4548	1745	215	1110	1475	3811	1296	3132	2308	1342
1dP_ATF7	4078	2149	1910	244	290	326	75	55	3	165	1129	133	16	104	105	235	70	2922	2341	1456
1cP_FOS	4065	2208	1892	6208	5854	3945	2689	2579	347	4645	11251	8092	1065	4808	7816	17422	5919	3252	2402	1553
4cP_ATF7	4053	2263	1685	205	285	296	57	58	2	132	1089	112	8	90	65	183	50	2956	1939	1414
1aR_FOS	4042	2289	1789	11130	10720	5564	4559	5120	610	6981	16565	13522	1608	8877	12629	27984	9360	3376	2288	1518
1aP_ATF7	3996	2300	1924	233	369	416	90	71	11	212	1275	227	33	133	155	289	117	3222	2231	1391
1eR_FOS	3898	2202	1814	15297	14607	6969	6364	7290	771	9628	22406	19163	2355	12087	17863	36495	12400	3222	2286	1383
3aL_ATF7	3887	2301	1722	277	357	341	94	81	12	164	1283	185	20	119	166	277	99	3179	2226	1346
3gG_FOS	3871	2274	1763	487	624	784	151	218	19	435	2102	576	69	278	467	1019	379	3151	2170	1368
3dR_FOS	3810	2210	1746	232	331	385	119	97	11	206	1414	207	27	167	178	527	111	3063	2039	1385
3bP_ATF7	3796	2183	1690	220	253	283	67	46	5	131	1002	123	11	104	89	183	64	2934	2116	1342
3bR_FOS	3746	2135	1868	17562	16503	7541	7802	8101	904	10739	23749	21821	2874	14821	20566	45163	15129	3160	2220	1391
3aG_NFE2	3745	2154	1727	166	245	272	53	52	5	94	966	111	13	78	97	130	53	2725	2054	1470
2gG_ATF7	3735	2195	1643	266	361	341	78	97	11	178	1110	202	17	155	170	300	85	2880	1977	1367
5aG_ATF7	3724	2015	1619	192	248	283	66	53	7	131	1020	122	9	83	115	181	66	2769	1976	1322
3aA_FOS	3692	2195	1773	2034	2463	2237	922	868	156	2093	5800	3294	375	1646	2982	5934	2142	3142	2182	1410
3dR_ATF7	3660	2067	1594	218	307	272	63	53	5	131	1008	103	14	88	98	234	63	2813	1933	1290
3fR_FOS	3633	2061	1665	16418	15856	7503	7320	8541	909	9670	22573	21091	2680	13112	18687	40137	13758	3085	2165	1329
5aG_FOS	3633	2025	1606	294	370	320	123	100	12	192	1280	188	29	141	224	376	123	2850	1929	1306
3aA_ATF7	3626	2077	1514	200	311	319	70	70	9	181	1130	199	26	136	134	276	104	2712	1832	1253
1dP_FOS	3625	2007	1661	388	492	557	133	127	17	325	1619	356	53	226	395	858	325	2760	1951	1197
4cP_FOS	3624	2040	1676	200	373	312	101	116	9	136	1107	191	15	184	149	364	103	2895	1870	1315
2dG_NFE2	3590	1980	1390	165	248	246	59	35	7	108	882	122	13	73	79	133	33	2613	1751	1262
2bP_ATF7	3555	2059	1584	174	253	292	64	58	9	122	960	113	6	105	100	149	70	2760	1904	1295
2dR_ATF7	3554	2096	1504	158	280	256	63	69	4	117	1009	101	12	89	75	209	46	2685	1885	1279
3gP_ATF7	3528	1991	1682	181	255	254	54	47	11	105	987	133	17	105	104	171	50	2773	1897	1322
1bR_ATF7	3497	1975	1605	732	970	1092	305	218	74	750	2930	932	104	500	800	1817	640	2774	1782	1148
5aP_FOS	3480	1928	1606	233	295	349	92	82	10	171	1005	265	19	126	157	330	112	2704	1943	1280
2eR_FOS	3472	1997	1619	17773	16250	7186	7852	8757	863	9993	22953	21463	2786	14149	19034	42674	13819	2973	2050	1305
2fP_FOS	3428	2043	1679	190	282	300	57	48	10	158	1070	150	26	134	246	261	65	2637	1917	1293
2gG_FOS	3423	2006	1588	7726	7507	4182	3330	3618	423	5058	12535	9690	1214	6056	9232	20166	6681	2921	1947	1293
4dG_FOS	3390	1902	1459	254	338	296	97	82	5	135	1040	136	11	223	165	411	116	2575	1801	1179
5aP_ATF7	3368	1996	1503	173	239	241	50	42	5	110	898	111	9	69	93	151	62	2651	1718	1146
3aL_FOS	3365	1960	1504	9716	9285	4899	4561	4569	474	5965	15086	11139	1362	7966	11137	24316	8346	2997	2024	1199
3dP_ATF7	3365	1938	1438	184	217	235	47	38	6	88	838	116	6	83	73	187	34	2473	1767	1181
4dP_ATF7	3352	1954	1559	196	243	286	73	52	6	130	946	115	9	91	95	272	58	2627	1887	1215
4aR_ATF7	3320	1953	1367	1775	1898	1523	615	673	99	1290	4757	1821	220	1222	1600	4008	1314	2775	1693	1194
4dG_ATF7	3319	1921	1437	162	237	268	39	47	3	106	921	92	16	87	97	174	48	2639	1713	1153
1dA_ATF7	3237	1892	1464	244	295	362	81	87	15	221	1204	238	33	156	165	306	161	2514	1822	1111
3gP_FOS	3227	1913	1531	205	296	277	75	103	8	142	1057	161	22	167	159	316	98	2549	1777	1233
2dR_FOS	3219	1771	1564	252	328	344	101	65	12	293	1159	342	42	155	261	461	146	2519	1882	1205
2bP_FOS	3197	1918	1560	188	276	390	79	95	10	192	1019	256	26	138	205	253	157	2557	1713	1299
2eG_NFE2	3188	1833	1365	147	212	241	50	48	5	85	791	84	21	93	88	118	51	2383	1636	1200
1aP_FOS	3164	1857	1416	4093	3780	2615	1461	1485	202	2632	7466	4792	581	2958	4267	10104	3314	2655	1725	1138
1dA_FOS	3158	1717	1474	6936	6847	3867	2925	3092	410	4821	10933	9367	1119	5225	8241	17315	6445	2647	1784	1229
1cG_NFE2	3139	1858	1400	178	221	266	61	43	9	127	869	116	14	87	142	191	98	2290	1610	1150
3bP_FOS	3113	1762	1438	287	349	320	142	178	6	155	1195	222	16	169	140	412	115	2475	1658	1156
4cG_ATF7	3108	1762	1297	343	486	584	161	144	26	387	1761	438	48	261	408	932	337	2507	1675	1109
3dP_FOS	3104	1759	1463	203	276	245	67	70	9	129	953	131	18	128	152	376	81	2428	1751	1128
4cG_FOS	3096	1767	1297	7053	7270	3709	2954	3203	373	4749	11326	8351	1032	5553	8150	18715	5943	2595	1830	1140
2aP_FOS	3094	1720	1312	165	258	236	73	74	8	125	929	166	13	132	103	307	59	2424	1620	1114
4dP_FOS	3093	1724	1564	184	305	302	85	78	11	159	951	258	36	109	187	192	119	2385	1755	1210
2dS_ATF7	3091	1726	1495	155	215	243	43	38	6	91	850	105	11	66	75	113	50	2414	1682	1129
1eP_FOS	3059	1771	1434	283	339	458	89	94	8	244	1271	308	19	186	208	504	177	2337	1645	1186
3aP_ATF7	3048	1715	1470	168	252	224	50	43	4	84	821	116	4	69	69	114	42	2297	1664	1082
2dS_FOS	3031	1627	1398	207	285	387	98	72	13	188	1157	250	22	158	214	408	131	2264	1763	1141
4fG_FOS	2991	1609	1293	7283	7254	4026	3356	3370	437	4794	11577	9583	1356	6155	9361	18935	6180	2366	1653	1086
2aP_ATF7	2950	1737	1346	147	214	236	46	55	5	82	802	93	9	80	82	116	44	2326	1634	1023
2cR_ATF7	2936	1732	1253	787	860	947	258	259	51	686	2409	945	93	502	858	1878	653	2377	1507	1039
1eP_ATF7	2933	1679	1300	149	229	248	54	32	6	96	940	101	8	93	86	135	51	2376	1508	1038
3aP_FOS	2919	1689	1410	281	276	255	111	108	5	128	1044	199	25	157	135	329	127	2198	1592	1084
4fG_ATF7	2915	1689	1378	405	524	592	147	160	21	377	1639	442	48	203	286	723	241	2187	1574	1006
2aR_ATF7	2812	1680	1249	197	280	212	70	58	14	126	918	113	13	114	107	266	76	2346	1498	1003
2eV_ATF7	2791	1572	1293	391	495	745	180	108	35	427	1662	549	51	294	375	890	398	2093	1596	998
1bR_FOS	2779	1707	1352	7771	7965	4260	3331	3817	504	5079	12912	10820	1174	6252	9018	19652	6873	2567	1755	1058
4dR_ATF7	2770	1534	1165	150	250	213	44	65	4	95	789	91	9	86	68	138	35	2121	1493	936
5aR_ATF7	2762	1598	1325	222	292	388	75	59	8	168	929	180	15	118	144	298	108	2080	1499	1005
4aR_FOS	2719	1604	1246	15951	15365	5627	7197	8433	675	8767	20547	17531	2290	13041	16724	36600	11586	2379	1635	993
4gG_FOS	2711	1578	1153	515	865	799	226	234	39	596	2183	849	83	494	809	2119	554	2114	1349	969
4aG_FOS	2709	1684	1257	334	535	508	102	140	16	282	1499	402	45	208	310	769	211	2182	1490	998
3gR_ATF7	2682	1486	1262	312	487	474	95	97	24	331	1385	393	44	220	245	653	258	2139	1458	948
3aV_ATF7	2676	1592	1199	300	311	247	73	80	6	119	987	160	14	159	105	465	82	2125	1458	1009
3fP_ATF7	2676	1546	1270	133	203	208	53	31	5	87	721	103	3	61	71	131	40	2112	1545	993
2aR_FOS	2664	1643	1210	6812	6647	3759	3013	3235	334	4607	11595	9083	1035	5629	8168	18204	5639	2380	1577	979
1fR_ATF7	2658	1575	1223	315	456	597	117	126	20	371	1391	357	33	211	321	778	254	2042	1469	993
3cL_ATF7	2655	1550	1175	398	527	599	158	148	27	389	1633	496	46	239	345	817	295	2182	1468	936
4gG_ATF7	2643	1573	1208	150	220	213	52	47	6	123	777	99	7	69	103	136	48	2042	1480	944
1gR_ATF7	2632	1561	1129	985	1155	1034	362	319	74	890	2670	1077	132	614	904	2566	912	2101	1351	907
5aR_FOS	2631	1481	1128	142	213	235	56	47	9	97	736	204	14	76	113	139	48	2058	1428	918
1eL_ATF7	2629	1536	1141	711	1186	964	311	271	55	609	2761	916	90	495	764	1961	626	2199	1330	930
4aP_ATF7	2612	1524	1282	113	176	205	34	29	2	88	657	65	12	54	51	95	29	2056	1506	942
4aG_ATF7	2608	1491	1187	145	219	260	66	39	5	108	785	95	16	79	99	168	54	2140	1432	993
1aG_NFE2	2600	1389	1206	160	191	202	53	40	3	89	690	80	10	59	52	143	28	1838	1450	980
2aG_NFE2	2559	1460	1142	103	159	201	36	29	4	74	658	68	10	66	54	80	19	1861	1276	913
2gR_ATF7	2546	1516	1069	574	741	682	212	169	22	506	2219	550	76	425	527	1591	434	2024	1306	865
2eL_FOS	2532	1477	1122	1099	1161	1112	446	456	62	1039	2752	1478	183	613	1295	3254	1178	1976	1385	938
2aA_ATF7	2528	1544	1142	129	249	197	55	39	2	104	832	82	14	72	81	163	32	2109	1363	886
2eL_ATF7	2470	1479	1171	438	474	557	142	130	22	348	1570	456	39	205	357	804	307	2039	1351	936
1aS_ATF7	2460	1442	1137	168	255	338	74	69	9	144	1074	182	22	122	153	280	122	1926	1346	842
1eL_FOS	2451	1367	1199	8545	8019	4046	3606	3938	492	5246	12051	10301	1287	6653	9947	20467	6523	1964	1436	867
1dG_NFE2	2413	1446	991	121	191	175	43	39	4	85	644	69	7	60	58	107	32	1794	1247	885
1cS_ATF7	2394	1435	1099	1106	1110	991	343	362	73	765	2624	986	156	521	861	1940	741	1945	1260	898
3fA_ATF7	2390	1389	1168	1098	1124	1135	365	313	77	899	3006	1329	140	681	1091	2706	1017	1846	1391	851
3fP_FOS	2370	1284	1067	171	216	228	67	78	6	101	745	168	21	86	128	195	82	1943	1256	846
3dS_ATF7	2357	1320	1108	104	177	176	34	39	5	83	713	91	10	42	58	110	28	1779	1327	834
3eR_ATF7	2347	1361	1139	820	994	938	284	279	49	886	2380	1056	126	542	834	1775	789	1730	1402	820
1fR_FOS	2342	1228	1096	4262	3668	2457	1680	1580	228	2888	6528	5439	675	2933	4267	9426	3525	1772	1340	820
3gL_ATF7	2342	1302	1069	633	765	741	232	200	33	630	2086	731	87	418	535	1268	539	1813	1328	845
1gR_FOS	2320	1391	1123	12178	11259	5002	5613	6205	711	7348	16042	15208	2035	10033	13727	29795	10556	1880	1353	824
1aS_FOS	2319	1345	1038	2918	3390	2117	1264	1550	172	2315	6249	3749	496	2584	3766	8672	2654	1870	1238	854
2aA_FOS	2310	1379	983	4851	4598	2592	2010	2153	230	3130	7688	5976	696	3668	5514	12162	3945	2074	1307	799
1bS_FOS	2297	1135	1090	5550	5254	3199	2414	2544	313	3733	8862	7774	993	4507	7032	14376	5116	1801	1414	836
1bP_FOS	2292	1261	1090	1559	1657	1478	673	677	93	1225	3693	2099	200	1109	1843	4035	1366	1799	1329	830
3gR_FOS	2280	1280	994	9490	9739	4507	4643	5119	514	6363	13398	13097	1546	8051	11583	24538	8494	2017	1303	837
3fV_ATF7	2279	1299	931	814	873	767	265	301	49	676	2191	873	98	504	766	1760	642	1819	1184	807
2eV_FOS	2276	1417	956	1647	2080	1361	755	810	100	1432	4025	2359	300	1706	2264	5482	1698	1841	1232	816
3cL_FOS	2266	1220	1112	4533	4570	2914	1743	2146	289	3124	7776	6048	704	3517	5959	11318	4146	1894	1350	749
4cR_ATF7	2237	1266	998	541	747	714	180	226	47	549	1848	707	60	342	560	1360	433	1779	1193	793
4fR_ATF7	2227	1353	1024	442	536	437	159	153	17	353	1749	387	41	309	280	910	302	1997	1194	876
4gP_FOS	2227	1176	909	140	156	205	52	48	4	98	636	92	10	64	114	131	63	1675	1274	757
4cR_FOS	2215	1243	1000	8284	7632	3792	3699	3972	421	4716	11302	9964	1257	6316	9468	20711	6788	1934	1306	778
1fL_ATF7	2212	1235	1062	322	443	508	126	118	30	432	1290	449	65	179	425	816	291	1706	1256	836
1bP_ATF7	2204	1326	901	147	197	215	66	56	3	90	800	91	10	79	94	213	34	1814	1149	787
1dS_ATF7	2185	1197	974	146	174	184	49	39	1	76	643	96	6	59	45	126	27	1696	1214	755
1eA_FOS	2177	1216	980	18397	17023	5941	8125	9309	943	9222	19312	20867	2741	14931	20878	45163	14587	1812	1263	760
2dV_ATF7	2156	1237	1001	116	168	179	41	29	3	91	594	78	9	91	78	96	37	1662	1251	793
3gV_ATF7	2156	1279	900	423	604	551	175	146	30	419	1607	516	60	235	376	869	376	1821	1140	746
4dR_FOS	2154	1298	936	134	183	244	68	56	16	144	747	184	20	143	191	188	124	1680	1170	840
5bG_ATF7	2152	1165	992	263	344	368	54	93	12	146	966	202	21	114	160	328	111	1586	1144	804
4eG_ATF7	2144	1267	941	109	159	183	37	34	2	68	590	82	12	57	62	96	31	1617	1089	714
3cP_ATF7	2141	1175	898	107	143	176	29	33	8	75	620	81	7	58	80	97	52	1745	1094	796
1dS_FOS	2135	1328	984	1204	1289	1135	409	449	88	1081	3225	1599	191	944	1569	2771	1217	1754	1176	773
2eS_ATF7	2125	1206	973	425	541	532	162	146	28	454	1614	544	64	342	429	1254	414	1695	1029	722
2cR_FOS	2116	1278	923	7571	6769	3198	3162	3603	380	3994	10521	8311	1096	5796	7773	18725	5777	1824	1215	789
3bT_ATF7	2114	1200	968	794	1250	906	266	376	65	940	2346	1196	157	537	949	2166	821	1692	1222	748
2dP_NFE2	2110	1205	1002	94	137	173	30	29	6	64	603	66	8	30	60	74	28	1567	1165	797
3dT_ATF7	2103	1247	875	106	152	144	31	33	3	73	571	61	4	35	43	121	24	1594	1094	740
1fP_ATF7	2094	1233	995	112	174	163	46	25	2	66	584	71	10	40	51	102	34	1671	1213	775
3fV_FOS	2088	1250	917	11309	9530	4053	4980	5225	522	5439	13844	12524	1453	8739	10905	25675	7994	1875	1164	805
4fR_FOS	2084	1134	939	3780	3913	2414	1737	2132	274	2960	7385	5662	730	3315	5542	10630	4258	1649	1211	742
3dG_NFE2	2075	1021	983	92	135	165	35	38	3	68	498	57	4	40	60	77	21	1427	1103	737
3dS_FOS	2075	1129	937	108	173	219	44	55	3	140	689	145	18	70	142	185	44	1651	1152	737
4aP_FOS	2072	1194	977	150	160	163	65	44	1	74	597	86	8	109	80	339	80	1664	1052	734
2bR_FOS	2068	1069	903	8358	8187	3795	3884	4397	460	4797	10877	10665	1279	7135	9814	21728	6998	1753	1192	798
2fR_FOS	2068	1202	920	7338	7127	3056	3301	3474	336	4125	10905	8320	1075	6533	7367	17925	5461	1784	1164	730
3bG_NFE2	2065	1142	905	131	155	138	29	26	1	60	573	66	11	61	64	111	25	1500	1067	734
3gV_FOS	2064	1261	923	7048	6508	3006	3003	3213	328	3717	10247	7337	933	5509	7036	15299	5288	1727	1180	747
1fP_FOS	2062	1283	988	150	185	200	47	42	9	91	634	110	8	73	91	180	84	1750	1187	789
1fL_FOS	2059	1183	904	5079	5010	2597	2363	2537	256	3227	7861	6199	774	4221	5882	13272	4484	1665	1142	725
1gG_NFE2	2056	1207	947	109	134	154	32	36	1	72	564	105	14	34	82	76	26	1596	1020	761
3bV_ATF7	2056	1156	872	356	506	578	137	144	16	488	1410	504	57	281	471	913	339	1554	1064	661
3fA_FOS	2056	1181	898	9667	8971	3970	4533	5069	465	5785	13052	12311	1459	7834	10666	23616	7637	1684	1224	738
3aE_ATF7	2055	1004	898	113	152	195	29	27	3	76	557	82	10	48	53	95	28	1412	1153	757
3aT_ATF7	2054	1130	1009	117	188	172	52	42	9	99	590	103	10	62	76	192	29	1467	1134	757
3aR_NFE2	2037	1172	930	93	134	173	48	34	5	77	474	75	10	52	65	105	63	1500	1087	740
3cP_FOS	2036	1109	970	139	175	176	41	36	8	67	602	115	7	59	74	115	35	1494	1127	756
5bG_FOS	2029	1111	958	4720	4495	2629	1787	2380	272	3485	7571	6802	820	3483	6370	11944	4309	1686	1219	721
1eS_ATF7	2024	1124	842	251	338	354	98	90	13	258	1095	265	36	155	225	597	171	1655	1121	752
1eV_ATF7	2018	1023	1016	516	662	755	218	194	47	543	1765	697	78	310	604	1392	516	1571	1117	778
3aW_ATF7	2008	1088	944	103	167	174	40	35	5	97	661	77	10	65	82	120	48	1490	1084	731
3bW_ATF7	2004	1189	975	293	381	385	125	82	31	265	1155	314	33	196	235	641	219	1606	1142	715
1eG_NFE2	1999	1173	907	124	165	182	59	39	7	99	611	69	6	49	78	177	30	1560	1031	728
2gR_FOS	1985	1186	928	3528	3367	2062	1402	1310	173	2452	5484	4435	544	2641	3995	8593	3148	1636	1184	719
5bP_FOS	1985	1175	912	129	167	175	37	42	3	90	638	144	14	80	103	305	116	1645	1032	719
1cS_FOS	1981	1097	948	10464	9423	3941	4722	5271	510	5458	13399	11048	1519	8672	10873	25310	7771	1765	1182	706
2bR_ATF7	1973	1125	884	665	717	737	226	234	40	574	2103	782	88	431	709	1526	529	1514	1119	720
3gL_FOS	1967	1133	911	5711	5201	2630	2480	2630	272	3319	8663	6417	879	4428	6004	13160	4518	1620	1125	680
2aS_ATF7	1948	1035	928	115	146	168	48	33	10	85	500	61	16	59	52	112	51	1462	1074	702
3aV_FOS	1947	1111	893	13293	11822	4715	5755	6663	563	6869	16097	14085	1709	9313	13906	29207	9623	1722	1199	758
4gP_ATF7	1947	1220	841	91	145	167	30	16	5	63	493	59	9	42	48	88	21	1406	1045	725
5bP_ATF7	1941	1172	845	118	152	133	38	25	NA	60	540	67	8	37	45	122	34	1590	1050	670
2cA_ATF7	1937	1113	880	582	654	676	204	266	33	489	1842	658	56	405	726	1370	473	1521	1042	697
1aA_ATF7	1924	1174	871	235	404	410	114	90	14	263	1065	320	41	158	276	711	187	1548	1095	761
1eA_ATF7	1924	1089	903	546	715	740	204	142	32	593	1639	753	88	427	627	1382	487	1498	1052	747
2cL_ATF7	1919	1133	849	573	649	692	196	181	35	472	1704	672	76	352	495	1192	449	1632	972	688
2fR_ATF7	1919	1065	906	637	601	627	148	179	39	471	1680	605	73	304	536	1195	365	1489	1077	664
2cS_ATF7	1914	1156	876	281	403	466	109	114	19	235	1212	368	30	156	262	748	296	1538	993	696
4gR_ATF7	1913	1066	896	170	282	305	78	64	11	154	844	191	13	109	140	418	130	1470	1023	679
2bG_NFE2	1911	1065	900	110	167	163	24	20	6	87	501	60	10	47	51	63	19	1453	1040	685
1bS_ATF7	1904	1153	864	346	427	412	135	103	17	303	1277	378	37	216	278	808	290	1562	1027	700
3eR_FOS	1888	1057	790	9555	9415	3705	4584	5250	449	5395	13404	11113	1487	8084	10270	23006	7350	1627	1128	638
1dW_ATF7	1872	1113	844	89	177	187	48	47	5	88	658	99	6	72	83	154	52	1467	1056	651
1eS_FOS	1869	1089	817	7696	7284	3068	3147	3675	360	4441	10163	8184	1010	6020	7508	18063	5820	1722	1140	666
4fL_ATF7	1867	1182	792	247	324	370	78	83	10	215	1152	251	24	149	180	649	139	1553	1032	637
4eP_ATF7	1866	1040	791	91	122	156	34	23	2	64	485	48	7	39	44	68	16	1413	896	597
4eG_FOS	1864	1030	821	344	471	508	118	148	16	301	1427	587	54	263	435	1193	403	1367	1002	639
4aL_ATF7	1858	1140	906	314	318	441	115	84	17	259	1245	367	43	178	278	823	226	1489	1032	668
2dA_FOS	1856	1013	889	327	389	586	151	120	26	391	1336	591	77	307	464	1136	413	1359	1082	649
2eP_NFE2	1854	988	888	88	128	173	22	26	6	58	503	49	12	41	46	64	12	1326	973	684
3eG_NFE2	1852	1112	851	95	152	151	39	31	6	87	554	60	10	60	41	125	31	1387	930	736
3eP_ATF7	1852	956	871	91	134	148	32	23	2	56	447	67	7	49	77	126	34	1386	998	681
3aT_FOS	1847	1136	935	5181	4982	2664	2342	2305	285	3272	8049	6472	867	3832	5735	12332	4321	1535	1038	709
2eS_FOS	1836	1082	760	1830	1794	1302	803	911	81	1169	3950	2054	255	1327	1933	4749	1378	1465	962	637
3gE_ATF7	1834	1087	864	695	873	676	230	243	37	587	2038	796	80	444	649	1221	562	1416	1042	640
2cW_ATF7	1829	1019	830	446	613	616	161	192	41	524	1426	655	73	329	653	1347	535	1457	979	667
3aW_FOS	1829	1082	840	168	195	214	69	68	12	151	740	203	17	156	159	312	107	1420	1022	665
2bL_ATF7	1816	941	859	271	339	466	99	100	18	303	1227	443	37	183	254	628	246	1335	1007	664
4fP_ATF7	1800	1013	927	126	137	160	33	19	2	83	493	48	5	38	63	111	40	1375	1042	669
1bT_ATF7	1788	1052	765	343	433	428	119	124	16	274	1384	371	43	183	289	717	246	1433	926	627
1cA_FOS	1788	896	852	14448	12724	4724	6217	7723	695	7230	15561	16153	2038	12317	14753	33687	10445	1516	1067	674
1bT_FOS	1787	1058	775	4830	4794	2195	2256	2351	221	3008	7723	5642	690	4072	5323	12266	4068	1376	979	593
4dV_FOS	1774	1060	782	690	779	722	280	257	43	602	2139	890	101	439	855	1848	602	1475	974	647
2bL_FOS	1772	1001	848	5365	5381	2761	2102	2431	299	3225	7749	7108	978	4219	6458	12596	4708	1424	1094	662
2cG_NFE2	1767	1087	842	110	115	149	30	27	4	57	492	76	4	32	49	97	47	1374	1042	707
2dA_ATF7	1762	974	752	99	126	128	31	26	3	66	506	52	6	33	61	92	20	1263	978	664
2cA_FOS	1756	986	887	7308	6813	3187	3449	3764	362	4406	10515	9080	1159	6474	8501	19544	6280	1548	1014	597
2dH_ATF7	1756	939	781	88	113	141	48	19	1	59	492	63	5	48	52	75	20	1278	943	667
3fL_FOS	1754	1109	784	6144	6188	2810	2665	2972	308	3398	8778	6606	826	4639	6355	15045	4512	1577	1036	647
1cA_ATF7	1742	964	818	1294	1483	1033	524	501	79	1057	2816	1554	187	841	1337	3164	1208	1343	974	593
2dN_ATF7	1742	909	834	79	84	133	23	15	3	38	420	62	9	27	41	81	23	1298	1000	616
2eH_ATF7	1740	912	779	283	341	360	98	88	16	228	997	274	32	163	226	718	204	1449	877	573
1dT_ATF7	1737	986	743	100	135	168	26	22	5	53	508	85	11	36	52	82	35	1273	901	658
3fL_ATF7	1723	1076	776	366	491	560	155	200	24	369	1526	489	65	262	420	1158	348	1467	888	593
4eS_ATF7	1715	979	800	115	152	157	30	29	3	89	537	70	7	56	53	138	64	1420	999	593
1cW_ATF7	1703	966	703	479	456	514	129	129	20	356	1452	390	71	256	430	935	343	1403	929	596
3dV_ATF7	1698	990	734	102	124	115	21	32	6	52	488	66	5	43	48	92	15	1391	879	584
2dT_ATF7	1695	942	748	85	114	140	29	27	1	56	519	72	6	48	36	90	29	1377	922	624
4eP_FOS	1685	1028	772	108	160	190	41	27	9	132	533	251	34	97	208	197	109	1337	951	661
2dT_FOS	1675	943	712	232	330	391	114	131	17	214	954	326	31	156	228	473	163	1334	899	574
1dW_FOS	1673	945	825	1489	1694	1239	691	659	84	1180	3447	2306	265	1166	2170	4457	1363	1412	994	645
1fG_NFE2	1673	988	846	89	117	168	20	28	3	59	424	75	13	52	74	65	37	1303	936	649
2dV_FOS	1671	982	754	198	312	332	92	92	14	213	1091	240	27	196	228	526	188	1345	909	590
3cA_ATF7	1669	887	770	371	473	495	139	123	20	356	1153	386	39	212	412	936	343	1273	905	619
4dV_ATF7	1667	1044	769	83	101	121	33	13	1	66	488	71	16	44	61	89	35	1371	905	581
4cV_ATF7	1662	976	706	331	337	394	73	86	15	226	1132	290	38	156	239	609	192	1372	894	593
3fW_ATF7	1659	948	711	270	348	389	103	91	25	295	1125	269	34	158	275	670	151	1351	827	552
3eV_ATF7	1657	1034	721	543	547	501	190	172	25	365	1638	503	47	316	352	1271	306	1382	791	542
3aH_ATF7	1656	948	740	214	252	280	80	64	11	191	902	238	25	136	183	361	146	1322	928	581
3dT_FOS	1654	961	792	81	164	170	47	57	7	101	506	132	15	66	129	215	44	1273	923	577
1dR_NFE2	1652	1035	779	77	108	132	25	34	4	55	462	54	7	38	62	79	27	1281	865	598
1eV_FOS	1652	944	748	4127	4004	2367	2061	1965	241	3008	6662	5759	744	3396	5457	11200	4082	1342	1010	643
2bA_ATF7	1644	913	746	758	964	812	322	256	38	688	2248	913	84	532	695	1777	696	1362	936	552
3bV_FOS	1627	919	757	3549	3961	2061	1513	1982	231	2639	6345	4387	557	2954	4334	9547	3452	1333	1023	584
2cL_FOS	1611	941	751	6475	6890	2971	3334	3358	370	4431	9141	8301	1092	5538	8016	16444	5736	1405	1018	612
2fW_ATF7	1610	886	707	148	215	280	47	49	7	141	806	197	16	78	140	229	138	1322	818	628
3cG_NFE2	1609	827	737	76	84	145	22	18	2	43	377	51	9	44	39	116	21	1186	882	597
1dV_FOS	1604	804	733	766	742	842	303	300	37	683	1947	926	115	718	955	1871	753	1219	868	537
1bV_ATF7	1601	870	748	203	265	283	56	75	16	214	896	214	34	137	195	341	161	1181	843	549
3eL_ATF7	1600	900	748	542	569	611	230	141	19	467	1369	736	91	328	495	1097	418	1258	903	557
3bW_FOS	1596	836	791	2961	3085	1936	1297	1302	186	2086	5337	4143	591	2356	4404	8325	2943	1292	873	575
3bT_FOS	1594	933	664	7047	6782	2775	2992	3447	324	3838	9958	7693	1051	4881	7814	16748	5348	1428	837	575
2cS_FOS	1587	897	691	4285	3887	1741	2014	1993	192	2160	5597	4428	548	3043	4518	9884	3119	1279	882	566
3eV_FOS	1586	946	667	3351	3483	1846	1543	1543	162	2071	5324	4074	447	2673	4034	8929	2854	1322	949	561
1dV_ATF7	1583	844	766	87	127	173	38	30	3	80	522	63	8	56	65	111	40	1154	882	542
4cV_FOS	1579	905	762	4744	4783	2466	2006	2385	230	3104	6995	5956	816	3785	5392	11566	4527	1314	950	610
3fG_NFE2	1576	1023	722	98	109	110	35	26	3	59	425	52	6	64	33	117	19	1255	851	563
3eP_FOS	1571	949	694	104	136	152	33	27	6	72	505	82	15	51	56	99	52	1301	883	591
4dH_ATF7	1559	770	701	74	115	115	32	12	2	50	383	53	4	40	44	65	18	1128	826	587
2cP_NFE2	1552	927	752	75	92	122	18	18	4	50	450	54	4	30	47	49	23	1063	887	552
2cV_ATF7	1552	922	769	421	477	536	136	130	23	354	1306	463	58	237	373	886	360	1292	851	605
2cW_FOS	1546	878	683	3750	3677	1962	1404	1742	180	2347	5318	5003	615	2694	4110	9007	3320	1264	915	568
3fF_ATF7	1545	937	676	291	399	446	114	126	13	280	1167	345	36	215	298	745	249	1120	893	509
4fW_ATF7	1545	904	655	106	155	182	35	26	4	84	553	107	18	57	93	149	53	1222	763	495
4fL_FOS	1542	901	700	2695	2959	1604	1225	1244	134	1816	4567	2926	371	2253	2952	7374	2469	1313	914	549
4fP_FOS	1540	882	747	103	122	112	27	27	1	65	466	74	6	55	46	115	51	1280	808	585
3aE_FOS	1539	816	727	112	136	218	46	54	6	154	458	268	34	113	186	152	104	1139	877	578
3gG_NFE2	1539	911	707	76	121	137	28	21	1	47	463	50	3	68	45	106	20	1216	755	553
1gA_ATF7	1538	881	605	143	269	256	51	55	9	130	730	168	14	104	140	323	94	1292	758	597
2fG_NFE2	1530	970	620	94	129	109	36	35	5	44	446	34	10	42	27	58	9	1215	726	566
2fV_FOS	1527	871	637	4144	4271	2138	1797	2233	204	2741	6730	5183	685	3739	5295	12292	3890	1283	795	552
2fW_FOS	1527	862	664	1891	1944	1431	859	900	117	1486	3892	2729	344	1526	2516	5048	1749	1229	864	566
3gA_ATF7	1521	833	728	203	239	288	75	58	13	206	807	208	33	88	188	398	208	1147	861	572
2dN_FOS	1507	858	749	137	137	154	61	34	6	88	498	103	13	77	96	101	59	1192	887	628
2gA_ATF7	1506	800	660	323	311	415	103	94	17	330	1075	332	31	168	333	711	248	1061	768	540
1cV_ATF7	1499	754	683	598	648	640	210	163	44	478	1587	782	69	350	563	1455	492	1084	788	535
1bL_ATF7	1498	867	665	214	264	303	72	74	11	190	905	267	28	108	185	404	151	1110	769	548
1cL_FOS	1494	878	653	6535	6396	2828	3158	3563	340	3856	8788	7707	974	5393	7744	16465	5302	1216	874	530
3fR_NFE2	1492	841	719	118	133	118	36	23	2	63	454	78	6	30	37	101	45	1165	784	522
1eR_NFE2	1487	951	666	107	102	149	29	26	8	57	479	60	10	50	52	69	30	1235	772	574
1bV_FOS	1480	868	667	1623	1708	1182	792	732	98	1168	3110	2338	277	1218	1966	4452	1544	1162	838	499
2gV_ATF7	1480	855	710	210	360	423	95	90	29	294	954	348	30	142	411	488	253	1130	808	533
2aS_FOS	1479	836	657	1133	1212	961	485	459	64	1034	2592	1570	195	898	1589	3248	1310	1144	845	512
1eT_ATF7	1471	871	644	223	253	245	68	82	8	177	931	220	29	117	156	371	149	1196	779	461
1eW_FOS	1471	857	719	1412	1633	1167	480	504	81	1171	2994	2121	227	966	1860	3811	1474	1166	810	554
3bA_FOS	1471	798	688	7736	7475	3599	3731	3922	425	4948	10189	9891	1244	6379	9381	19797	7346	1223	905	534
3eL_FOS	1471	800	699	4235	4274	2244	1961	1858	243	2992	6591	6141	834	3124	5652	11350	4005	1161	905	521
3dV_FOS	1468	856	639	106	180	120	77	47	11	76	452	122	16	122	62	219	62	1167	705	510
4cL_ATF7	1468	893	640	475	427	412	110	139	36	332	1246	460	42	173	351	881	258	1183	760	512
1bG_NFE2	1466	868	705	88	108	120	19	24	2	67	451	42	7	49	80	48	31	1212	784	548
3aC_ATF7	1464	847	722	109	116	152	57	42	8	114	483	115	19	72	92	181	63	1171	866	540
3fF_FOS	1464	853	663	4890	4408	2231	1972	2455	204	2734	7331	5854	732	3751	5803	12074	3935	1226	791	514
1eT_FOS	1461	814	661	4432	4215	1957	1824	1976	219	2619	6725	5264	587	3513	4573	11024	3631	1361	843	551
3fT_FOS	1458	818	653	4834	3966	2256	1880	2155	226	2709	6524	6014	762	3652	5400	11215	4083	1222	848	557
4aL_FOS	1458	918	637	4538	4335	2209	1857	2008	209	2487	6501	4800	554	3455	4456	11182	3442	1318	849	565
1gP_NFE2	1457	788	668	67	109	115	15	15	5	44	339	27	4	30	29	61	20	1075	797	553
4cA_ATF7	1453	873	783	651	686	645	228	231	36	441	1570	701	91	382	512	1541	491	1191	796	566
4eS_FOS	1447	878	606	723	870	753	307	314	42	701	1849	926	112	517	816	1809	704	1238	797	504
5aL_ATF7	1443	874	696	264	356	399	116	90	27	252	1198	366	43	194	286	693	263	1254	819	555
4dH_FOS	1438	913	690	108	134	147	44	68	4	66	491	99	4	94	66	174	60	1200	662	507
1aA_FOS	1431	778	661	2988	2910	1581	1257	1548	175	2065	4923	3951	474	2548	3736	8229	2671	1196	859	478
1eW_ATF7	1431	950	623	151	196	218	54	51	3	118	652	117	14	83	120	199	84	1251	816	506
3bL_ATF7	1426	868	614	352	551	486	173	170	27	338	1376	468	32	293	377	976	330	1190	803	526
4cL_FOS	1423	875	603	5721	5410	2206	2692	2911	286	3224	7577	6218	803	4059	5913	13645	4860	1252	781	524
3cV_ATF7	1415	752	578	297	318	327	91	119	13	247	911	297	40	148	252	652	251	1020	792	452
2cE_ATF7	1414	855	651	438	511	535	149	177	26	421	1426	515	55	292	482	1113	472	1239	804	507
1cL_ATF7	1411	901	663	518	542	554	211	150	41	466	1733	602	75	412	471	1025	448	1194	830	530
3cR_ATF7	1405	808	568	198	275	282	77	60	19	210	830	277	27	115	172	462	147	1071	699	463
3aS_NFE2	1402	723	684	72	65	138	21	15	NA	53	347	40	4	20	43	50	29	1024	838	517
3fT_ATF7	1401	764	641	288	421	422	107	100	25	319	1241	356	50	212	321	795	278	1049	730	490
2bV_ATF7	1399	825	624	152	276	259	61	64	14	185	808	214	19	141	186	446	137	1138	775	466
2fT_ATF7	1398	786	581	366	427	436	125	112	30	321	1296	421	31	242	314	808	297	1064	716	505
2dH_FOS	1397	751	639	100	107	159	33	33	5	80	459	78	14	55	75	97	37	1099	769	535
4dS_FOS	1395	785	633	65	80	122	23	36	3	75	412	72	4	55	56	87	27	1098	760	546
4cW_ATF7	1394	862	660	219	260	309	78	56	6	195	780	212	25	130	169	338	125	1084	785	533
1fA_ATF7	1390	906	607	290	354	366	97	99	18	253	1037	272	25	153	198	644	195	1270	760	508
3cV_FOS	1390	805	632	4295	4429	2215	2003	2011	209	2548	6724	4982	681	3617	4693	10179	3807	1231	815	516
3cT_ATF7	1389	818	583	188	214	262	58	61	16	152	717	211	18	127	182	250	112	1145	783	544
1dT_FOS	1373	762	610	427	539	585	181	184	50	514	1429	718	77	430	860	1352	630	1014	764	474
3dW_FOS	1370	754	699	83	126	162	35	28	3	66	515	98	5	55	66	118	40	992	794	452
2cV_FOS	1367	747	618	4885	4234	2077	2239	2142	218	2581	6734	5274	770	4143	5143	11470	3908	1120	746	468
3bA_ATF7	1365	842	623	441	645	674	222	193	43	577	1675	752	95	408	707	1494	672	1129	736	494
4aS_ATF7	1365	775	579	100	124	151	34	30	3	71	443	48	11	54	55	139	35	1059	695	519
3bL_FOS	1362	808	655	4471	5035	2297	2297	2350	268	3275	7177	5995	766	3926	5899	11138	4116	1159	787	441
1fA_FOS	1360	809	620	4691	3889	2070	1726	2219	196	2538	6237	4662	597	3653	4772	9527	3482	1145	840	513
3cA_FOS	1359	735	643	4102	4355	2221	1759	1991	213	2811	6591	5459	634	3275	5197	10109	3776	1099	848	457
3gA_FOS	1355	854	538	2843	2699	1490	1288	1445	152	1644	5226	3419	410	2471	3083	7066	2211	1129	739	487
2eH_FOS	1348	853	567	2082	1899	1291	883	824	87	1403	3800	2504	288	1455	2174	5074	1613	1164	808	503
2fL_ATF7	1347	851	615	245	277	315	83	69	7	171	958	215	28	125	194	430	179	1169	702	495
4cW_FOS	1341	793	565	3369	3625	1620	1499	1661	166	1969	5022	4073	477	2612	3353	8591	2431	1038	687	456
2dC_ATF7	1336	744	643	69	113	123	21	22	3	48	364	51	4	42	38	53	23	1031	785	505
5aG_NFE2	1333	779	639	65	111	113	17	16	3	42	368	55	1	38	25	76	19	993	696	503
2fV_ATF7	1330	770	590	267	361	325	80	64	19	199	835	216	24	152	213	498	186	1027	746	476
5aL_FOS	1329	729	660	1099	1177	926	447	533	60	900	2179	1500	157	834	1520	2939	1091	1102	802	519
1cK_ATF7	1319	747	611	398	390	346	103	125	8	295	1111	356	38	228	277	744	242	1032	702	452
1gS_ATF7	1318	807	662	179	231	232	41	50	9	158	715	158	6	113	126	245	164	1090	737	476
2aW_ATF7	1318	743	564	80	95	121	29	27	NA	59	378	43	5	33	38	60	29	1009	707	495
3dH_FOS	1315	684	515	100	131	165	61	52	1	96	530	93	10	77	84	169	67	1005	682	429
3fN_ATF7	1315	776	575	593	525	498	167	144	29	433	1538	580	71	310	449	1083	436	1093	702	492
2dK_ATF7	1313	740	672	71	119	104	35	16	1	41	384	49	11	33	49	66	20	950	806	482
3eS_FOS	1313	750	665	3731	3551	1955	1850	1637	192	2330	5695	4771	591	3012	4539	8987	3256	1186	778	493
4cT_FOS	1312	717	579	4846	5145	2386	2527	2692	291	3298	7628	6535	811	3819	6572	11687	4581	1206	777	441
2aL_ATF7	1309	747	545	148	174	247	55	30	13	127	622	156	8	60	145	202	85	976	666	437
3cT_FOS	1309	745	598	2168	2427	1258	1048	989	137	1479	4082	2945	353	1740	2640	5893	2200	1010	721	491
4cK_FOS	1309	685	563	5459	4623	2307	2056	2538	256	2910	6677	6485	867	3879	5830	12715	4005	1065	717	439
2gG_NFE2	1303	748	528	83	120	95	19	16	5	53	337	32	4	47	46	41	24	980	646	494
2fP_NFE2	1299	721	612	54	95	104	27	17	5	40	358	47	3	26	28	48	25	907	686	430
1aR_NFE2	1298	755	585	80	111	97	39	24	5	44	393	30	5	37	35	112	20	1129	679	498
1aT_ATF7	1289	748	574	149	225	248	41	45	8	145	750	213	24	90	190	237	129	1013	665	415
2aE_ATF7	1289	817	547	66	95	99	20	27	1	52	423	39	3	29	39	55	11	1100	701	488
2aW_FOS	1289	810	597	1008	1207	961	420	424	65	941	2478	1326	163	770	1244	2844	993	1094	836	480
2gV_FOS	1289	875	587	3691	3813	1799	1512	1862	175	2078	5346	4362	484	2765	3983	9802	2812	1193	800	459
3aH_FOS	1288	722	641	577	603	617	215	210	38	456	1541	717	89	392	733	1347	515	1073	786	492
3fC_FOS	1287	732	675	4371	3903	2081	1704	1949	229	2911	6201	5220	669	3309	4828	10507	3638	1134	837	508
2bA_FOS	1276	737	574	6329	5817	2532	2853	2865	293	3864	8446	7518	887	4984	7097	14414	5194	1060	775	444
2fS_FOS	1276	728	595	3613	3388	1878	1536	1638	169	2353	5516	4689	556	2842	4496	8835	3198	985	787	436
5aP_NFE2	1276	791	579	54	96	100	23	23	5	48	346	34	3	27	42	45	19	1057	588	444
3fW_FOS	1275	757	583	2929	2968	1623	1139	1376	151	1952	4964	4060	505	2166	3685	7808	2747	1108	762	448
2fL_FOS	1271	762	585	3311	3008	1694	1423	1608	187	2041	5350	3820	498	2642	3472	8433	2703	1093	706	487
4fW_FOS	1271	764	583	1173	1403	1073	504	560	61	969	2628	1552	199	883	1381	3627	1177	1080	807	481
2eA_FOS	1267	785	545	898	835	640	343	358	43	492	2024	728	95	589	931	2289	857	1094	644	487
3gE_FOS	1267	788	569	2952	2935	1551	1064	1138	159	1849	4252	3095	373	1855	2897	6276	1946	975	769	449
4dS_ATF7	1267	714	610	57	97	99	29	14	1	43	356	37	2	27	28	51	14	952	715	489
2dE_ATF7	1266	743	563	57	103	84	32	22	2	35	360	36	7	35	34	54	21	1092	693	459
5bR_ATF7	1261	725	559	286	307	345	94	80	24	250	934	344	26	159	220	582	212	967	697	439
4cT_ATF7	1259	678	596	305	347	398	116	110	28	293	1094	354	42	195	287	660	265	1090	671	436
3aC_FOS	1258	688	617	5990	5815	2563	2640	2993	295	3482	7872	7280	998	5070	6816	15538	5536	1123	770	439
2gS_ATF7	1256	717	628	52	77	125	19	9	2	53	350	34	5	38	31	30	11	982	753	470
1gA_FOS	1254	769	574	3398	3383	1624	1593	1782	174	2004	5108	4115	532	2626	3745	8408	3154	1058	701	476
2fT_FOS	1252	623	604	4819	4282	2206	1962	2532	296	3282	6383	6652	818	3848	6164	13210	4495	966	690	494
2bS_ATF7	1251	738	548	251	301	371	107	112	16	278	893	295	36	222	274	707	260	1019	672	491
3dR_NFE2	1245	744	594	56	106	85	16	21	2	43	384	33	10	48	27	58	15	956	676	469
3a*_FOS	1243	767	563	124	135	105	42	37	6	84	458	90	20	97	84	249	53	943	643	454
3dW_ATF7	1241	692	549	72	112	131	26	32	1	53	379	43	10	47	29	100	19	937	687	474
3aL_NFE2	1240	724	516	129	95	95	39	33	2	40	340	29	1	42	38	84	13	951	560	426
1bL_FOS	1238	783	603	2141	1890	1147	883	854	77	1250	3886	2151	250	1451	2169	4925	1405	1112	690	429
2eW_ATF7	1237	775	530	107	169	147	41	21	4	89	527	91	11	56	79	146	50	992	669	397
4aS_FOS	1227	708	585	463	590	523	192	189	31	457	1355	679	89	379	686	1378	441	997	767	448
2gL_FOS	1224	708	583	2072	2015	1139	878	905	107	1263	3319	2732	288	1611	2362	5049	1593	1022	725	464
4cK_ATF7	1223	767	493	359	407	358	95	110	27	275	1164	430	53	235	298	762	253	986	674	428
2eA_ATF7	1221	699	538	252	241	339	89	77	21	230	864	235	17	145	215	510	155	1009	623	452
1gV_ATF7	1218	720	572	187	246	301	85	83	11	173	827	218	24	95	180	511	145	1020	660	444
3aY_ATF7	1213	684	528	88	97	103	29	22	4	76	422	60	9	46	66	84	30	974	590	464
3bC_ATF7	1212	693	599	318	313	340	113	94	16	307	988	376	40	150	242	627	212	1069	645	431
3dH_ATF7	1210	723	490	74	88	86	19	14	2	33	391	32	3	37	21	75	21	997	562	423
1dP_NFE2	1200	730	532	64	102	97	23	28	NA	40	312	44	5	24	20	54	17	1014	598	464
1cV_FOS	1199	662	612	7953	7257	3052	3639	3704	432	5007	8998	10368	1252	5985	9828	18642	6844	969	796	461
2dS_NFE2	1194	752	561	48	75	102	27	14	6	45	345	33	2	29	24	37	24	928	583	450
3dM_ATF7	1190	701	531	87	113	134	26	20	4	65	467	72	9	54	71	96	41	955	647	474
3dP_NFE2	1188	681	465	50	90	81	19	13	2	28	255	32	5	24	32	46	17	859	529	392
1cT_ATF7	1187	655	440	509	665	407	164	228	25	380	1465	561	69	290	438	1106	368	1028	563	418
2fS_ATF7	1187	729	547	203	262	276	83	55	17	182	817	248	22	109	176	513	160	955	600	442
5bL_ATF7	1186	685	522	118	166	212	49	48	8	108	556	149	17	70	127	252	98	869	643	411
1cP_NFE2	1185	728	535	54	83	101	21	16	1	43	334	43	6	46	32	55	18	860	604	445
2dE_FOS	1185	699	511	60	104	113	30	42	6	44	424	96	15	49	54	97	54	915	642	444
3gW_ATF7	1185	717	491	91	133	132	34	30	6	72	475	63	9	93	65	129	57	948	592	422
4cG_NFE2	1182	615	588	45	92	105	22	12	4	53	266	33	8	39	54	68	37	762	596	397
2cE_FOS	1179	687	504	6126	5327	2213	2584	2774	238	2914	7770	5465	754	3875	5791	14378	4734	1016	745	436
3gP_NFE2	1178	651	528	58	74	78	20	18	NA	39	272	37	1	24	34	42	12	874	547	442
4gR_FOS	1178	627	552	2409	2376	1364	1067	1194	129	1646	3845	3358	375	1873	2729	5996	2298	903	747	422
3fH_ATF7	1171	593	552	352	434	411	124	105	12	279	1158	373	57	194	304	809	264	899	632	437
1cW_FOS	1167	733	530	5545	5214	2180	2419	2536	260	3096	7509	5793	817	4391	6253	13124	4311	1081	780	508
1aT_FOS	1166	702	571	2780	2659	1548	1067	1370	135	1907	4516	3178	431	2278	3401	6594	2380	1017	678	424
1cT_FOS	1165	616	570	6839	5782	2490	2545	3343	331	3550	7272	8106	1116	4928	7800	13321	5765	885	723	377
3aA_NFE2	1163	736	541	78	104	80	24	17	NA	47	375	36	NA	39	33	33	14	926	580	427
3bR_NFE2	1159	825	526	107	91	133	32	36	4	54	424	42	4	36	64	152	43	993	615	458
3aQ_FOS	1154	616	523	445	444	511	152	141	28	351	1325	546	67	327	532	1223	506	903	615	382
3fD_ATF7	1153	604	536	336	413	434	102	144	26	291	1034	398	52	225	452	811	365	766	630	390
1eC_ATF7	1149	649	520	233	281	317	100	76	15	221	938	343	48	155	206	548	193	852	671	394
3gS_FOS	1149	641	537	1495	1637	1146	574	746	100	1256	3065	2175	282	1124	2054	3650	1564	982	664	389
2dK_FOS	1148	614	487	64	103	129	32	19	2	56	356	86	4	45	53	94	58	835	595	373
4dG_NFE2	1148	651	529	52	85	98	25	19	4	35	318	38	3	34	23	58	11	754	566	401
4cS_FOS	1142	696	531	4094	3844	1725	1697	1957	184	2446	5682	4967	579	3008	4305	11266	3055	1032	665	399
5bR_FOS	1142	688	539	3092	2783	1638	1260	1591	177	1940	4930	4140	429	2478	3541	8428	2389	1010	671	433
5aW_ATF7	1141	678	539	69	92	83	22	20	3	50	393	57	2	38	49	60	33	896	606	413
3dA_ATF7	1139	643	462	79	116	88	21	20	3	62	310	51	1	34	26	79	14	1011	587	424
4dP_NFE2	1137	649	506	56	81	97	17	11	1	31	298	41	5	28	34	29	26	947	633	484
2bV_FOS	1136	592	581	3263	3565	1818	1480	1592	193	2295	4947	4366	543	2593	3984	9103	3081	968	685	423
4cP_NFE2	1136	672	538	63	95	104	20	16	1	39	318	42	6	22	24	70	23	847	596	419
3aK_FOS	1134	598	510	2071	2026	1187	1059	953	121	1435	3777	2546	346	1672	2541	4801	1850	824	612	400
3gS_ATF7	1132	705	564	109	145	152	40	33	9	82	453	93	18	53	78	151	67	952	594	441
1bR_NFE2	1130	678	516	69	87	95	22	16	3	39	384	28	8	45	28	63	33	926	593	397
4aH_ATF7	1124	621	493	59	83	96	29	19	1	53	356	44	6	37	45	77	18	798	596	399
1eP_NFE2	1119	660	515	52	78	71	14	18	4	36	326	30	3	25	23	40	8	895	574	426
1fV_FOS	1119	720	544	1583	1480	1013	626	715	76	997	3161	1673	193	1213	1632	4146	1429	1009	621	409
4eT_ATF7	1118	635	470	74	106	95	31	15	5	42	367	40	5	36	36	57	32	903	634	375
2bW_ATF7	1115	588	542	87	134	160	42	39	5	84	386	137	13	58	79	151	34	830	590	382
4aT_ATF7	1114	668	427	73	112	98	34	27	3	56	403	52	5	40	55	93	14	950	529	363
4fS_ATF7	1106	705	531	123	210	204	49	48	6	125	605	140	15	86	139	298	102	873	617	357
1gS_FOS	1102	615	514	2418	2193	1390	960	1133	161	1736	4080	3488	522	1684	3560	6196	2502	839	652	448
3eS_ATF7	1102	623	485	193	288	327	102	90	12	146	788	223	33	151	192	590	213	897	550	375
3aQ_ATF7	1101	648	539	113	163	210	41	60	6	129	577	159	13	62	129	236	110	855	625	382
3dA_FOS	1101	672	479	195	210	238	65	53	11	161	825	227	18	128	133	475	134	932	562	419
3bC_FOS	1098	600	495	3677	3233	1561	1419	1524	141	1699	4746	3901	460	2660	3615	8087	2671	998	705	385
3dM_FOS	1098	596	498	1420	1437	984	610	502	89	850	2418	1708	215	1231	1612	4114	1394	883	632	416
2dW_ATF7	1097	592	576	62	93	98	21	25	NA	35	298	39	3	33	21	48	21	806	682	438
3bP_NFE2	1096	721	467	67	75	74	20	20	NA	35	325	23	5	41	32	48	21	942	551	412
2gL_ATF7	1095	713	478	166	201	210	70	59	12	134	770	213	19	73	155	321	113	1017	589	401
2dR_NFE2	1094	603	486	47	83	87	16	9	2	33	261	39	5	26	21	45	14	770	628	408
2dC_FOS	1089	598	455	104	170	255	46	53	8	98	490	174	15	94	164	303	85	803	596	379
1aP_NFE2	1084	624	484	54	68	89	12	16	2	27	265	35	5	30	25	39	14	842	597	419
1eC_FOS	1084	626	516	9841	8760	3359	4488	4990	367	4913	11584	10977	1462	7456	9355	21221	6840	992	673	424
3a*_ATF7	1083	606	470	54	104	80	16	22	1	24	281	34	5	37	26	31	4	828	565	391
5bW_ATF7	1073	598	487	105	141	181	32	32	8	107	452	150	13	60	90	181	59	801	535	355
1fS_FOS	1072	631	451	2060	1858	1149	816	856	114	1365	3165	2585	365	1585	2381	5173	1626	903	587	358
2aP_NFE2	1071	585	505	51	60	81	20	12	1	38	262	39	4	23	20	45	15	776	519	369
3fC_ATF7	1071	672	473	304	334	270	108	85	15	218	893	229	35	177	188	515	218	852	564	347
2bP_NFE2	1070	775	479	58	84	89	8	18	NA	32	347	38	1	26	24	52	23	956	498	416
4cA_FOS	1067	637	420	5014	4450	1680	2070	2533	245	2300	6624	5522	654	3818	4501	13543	3548	960	582	357
2gA_FOS	1064	620	428	1862	1961	1169	869	987	103	1379	3293	2478	319	1580	2383	4847	1739	801	607	361
3cW_ATF7	1064	591	495	80	152	118	37	21	7	77	385	103	13	47	79	148	61	824	596	402
2eW_FOS	1063	640	503	171	194	199	53	46	8	102	601	139	24	119	93	295	90	830	547	408
2eR_NFE2	1061	641	567	79	90	76	13	15	3	35	355	45	6	32	34	81	19	838	569	406
3cR_FOS	1055	682	457	2679	2404	1407	1094	1256	150	1727	3975	3664	378	1812	3103	6593	2127	928	609	389
1aE_ATF7	1051	665	481	138	263	246	63	54	12	150	768	161	27	119	168	456	125	851	620	366
3eT_FOS	1051	624	507	3507	3281	1708	1484	1793	196	2091	4527	4230	511	2911	3971	8887	3067	860	661	410
5aW_FOS	1051	673	517	73	88	87	29	19	1	57	301	48	4	39	35	68	22	855	581	414
3aD_ATF7	1046	493	445	38	75	81	13	10	1	37	216	32	5	22	30	56	19	695	555	364
4gL_ATF7	1046	551	471	182	285	276	79	71	20	244	705	214	40	134	188	438	172	755	557	366
4fS_FOS	1045	583	475	1957	1994	1173	809	957	100	1316	3366	2582	284	1709	2284	5288	1762	884	553	367
3aD_FOS	1043	592	525	58	65	100	20	21	4	46	320	42	4	31	51	75	33	711	582	359
2bS_FOS	1042	574	472	2758	2621	1603	1290	1599	186	1956	4402	3922	539	2246	3934	7294	2950	855	623	383
5aA_ATF7	1042	621	537	75	111	139	35	32	4	85	439	86	11	58	67	167	58	806	548	352
3fN_FOS	1038	614	485	3927	3818	1885	1752	1857	189	2381	5731	5168	634	2953	4590	9900	3392	877	634	385
4cS_ATF7	1035	530	480	229	276	326	81	81	14	201	722	278	30	129	302	454	205	758	618	409
2aE_FOS	1034	621	458	129	223	219	61	57	6	115	559	215	15	112	154	272	115	849	561	378
2aL_FOS	1034	582	447	2051	2207	1247	869	963	105	1353	3444	2868	319	1724	2491	6315	1898	912	608	358
3aK_ATF7	1033	667	451	83	107	128	22	21	3	55	364	79	5	52	57	148	46	910	597	368
4gL_FOS	1031	547	526	2418	2381	1691	1056	1185	170	1902	3841	3979	468	2075	3402	6349	2476	806	724	366
3cS_ATF7	1025	541	429	112	139	195	43	35	4	130	474	161	11	52	148	176	130	742	579	365
3fE_ATF7	1025	645	447	480	544	409	202	192	37	415	1189	525	83	352	445	899	412	873	562	391
1fS_ATF7	1024	612	515	139	159	184	44	46	10	137	506	171	9	72	121	240	77	809	549	380
3dN_ATF7	1016	594	458	42	70	61	16	10	4	33	297	36	NA	23	36	25	13	792	536	399
3cW_FOS	1008	579	539	683	689	745	236	286	42	586	1604	1119	128	473	942	1811	695	866	589	356
1aE_FOS	1007	550	403	2950	2959	1274	1217	1524	122	1621	4517	3461	442	2184	3099	6226	2382	817	529	368
2aR_NFE2	1005	637	464	33	70	85	13	10	5	43	291	54	6	18	25	41	22	843	490	355
3eT_ATF7	1005	561	471	346	394	352	107	118	19	273	926	410	29	210	242	706	262	732	609	397
4c*_ATF7	1005	595	466	39	83	100	21	20	NA	48	355	52	3	37	27	74	25	802	532	354
4aE_ATF7	1004	556	445	35	68	106	17	10	3	36	271	40	7	27	42	37	20	658	604	349
1e*_ATF7	1002	623	448	63	70	81	9	24	3	48	288	22	2	28	43	50	14	850	563	403
3gK_ATF7	1000	624	440	213	193	221	69	55	12	128	628	233	28	92	162	382	132	845	475	382
1eQ_ATF7	999	645	435	171	218	226	63	44	7	146	691	193	22	100	172	502	122	905	532	370
5aS_ATF7	998	508	468	39	89	85	14	12	4	41	262	42	6	27	38	48	15	750	537	369
4eV_FOS	997	623	508	204	216	312	92	79	9	209	849	284	28	130	253	676	180	851	602	419
3eW_ATF7	995	545	483	109	122	164	24	32	8	100	456	140	10	64	108	206	73	805	579	384
4fA_FOS	993	594	425	2303	2536	1211	1013	1246	119	1466	3558	2751	323	1884	2744	6736	1893	898	522	370
2bH_ATF7	990	592	393	133	216	209	64	59	6	129	643	115	28	75	137	391	144	772	520	329
1bW_FOS	989	579	458	1401	1471	988	620	669	75	1014	2410	2262	244	1132	1775	3809	1257	837	615	356
1dE_ATF7	988	547	427	65	88	83	20	12	1	43	253	50	2	21	59	38	9	715	526	346
3bF_FOS	988	637	449	2968	2691	1377	1263	1332	136	1641	4342	3394	421	2273	2802	7891	2386	997	572	414
1dA_NFE2	985	601	464	56	90	85	15	20	3	44	300	31	2	17	27	35	15	756	539	376
2eC_ATF7	983	615	388	89	130	149	30	26	4	63	443	81	4	43	52	127	44	893	473	332
1gT_ATF7	980	544	455	156	194	288	55	45	11	191	667	142	26	83	156	392	156	752	612	351
4c*_FOS	977	591	496	91	139	87	43	28	4	70	346	80	16	60	80	90	13	762	518	344
1eK_ATF7	976	524	375	292	321	360	102	94	20	196	934	413	24	190	251	644	200	762	454	307
3cQ_FOS	973	566	441	2887	2743	1465	1374	1482	140	1899	4614	3964	452	2418	3619	7816	2351	779	549	334
4aR_NFE2	973	608	389	52	87	71	23	13	2	33	264	40	5	27	28	37	30	780	485	356
4gG_NFE2	973	511	470	30	55	78	11	15	3	45	270	25	6	13	21	37	16	698	511	362
4aE_FOS	971	551	409	133	203	261	44	82	11	242	669	219	29	177	255	451	153	775	515	359
3fH_FOS	970	552	419	4020	3361	1580	1610	1744	188	2363	4810	4805	613	2870	4427	8500	3567	795	606	367
1aL_ATF7	969	473	399	148	238	280	75	58	11	188	711	301	23	125	162	433	168	733	473	327
5aT_ATF7	968	540	427	50	77	90	15	22	2	34	255	39	7	34	19	100	11	660	550	327
1dD_ATF7	967	470	447	66	70	88	21	15	3	27	255	32	6	24	25	30	19	699	483	310
2gS_FOS	966	515	447	69	142	83	70	32	4	47	291	82	5	35	45	108	27	693	549	339
1gV_FOS	964	550	447	1076	1340	917	689	636	76	1040	2497	1719	236	1000	1764	3592	1480	819	517	308
4dA_ATF7	963	558	476	52	67	85	21	15	NA	24	335	25	4	23	21	74	20	759	550	316
1bW_ATF7	962	635	481	188	239	260	61	52	5	163	729	187	12	109	158	329	122	895	506	396
3dE_ATF7	959	484	411	51	79	88	21	14	2	29	229	38	1	10	16	25	30	656	503	306
1eL_NFE2	956	523	447	43	78	60	14	15	4	34	268	41	2	25	27	50	14	755	478	344
2aT_ATF7	952	546	451	57	72	67	13	9	4	45	276	36	7	33	34	62	21	683	561	379
5aT_FOS	948	560	456	136	164	232	49	37	10	147	657	188	15	118	137	473	151	885	571	348
4aT_FOS	946	552	420	318	352	392	169	133	18	291	1146	422	41	267	428	984	298	769	505	377
2fC_ATF7	945	485	393	86	142	141	42	39	9	108	454	124	11	64	91	200	63	699	492	347
2dW_FOS	943	568	386	69	78	83	21	19	1	36	283	35	4	35	24	48	13	796	462	339
2dQ_ATF7	939	488	451	45	71	83	19	22	3	30	241	20	5	27	22	35	11	706	557	316
2bW_FOS	934	574	369	1205	1029	592	481	431	50	642	2174	1099	169	804	1018	3165	721	748	448	281
5bL_FOS	933	537	453	1956	1679	1132	844	905	98	1248	3360	2399	287	1461	2056	4789	1701	809	588	394
5bW_FOS	932	499	448	1839	1912	1164	827	878	106	1420	3092	2523	295	1365	2259	4272	1777	708	541	289
2dD_ATF7	929	540	455	48	51	69	9	17	2	27	264	25	1	26	32	28	12	659	506	313
1fV_ATF7	927	588	390	111	106	134	26	22	7	80	426	88	11	43	110	167	44	767	437	316
1dD_FOS	921	449	399	463	682	535	174	222	23	485	1145	628	100	449	637	1303	536	610	575	336
3gW_FOS	920	489	411	1925	2076	1192	947	874	118	1396	2864	2730	324	1923	2731	4557	1788	776	543	322
2bT_ATF7	919	461	449	120	153	207	52	35	11	134	501	176	23	70	106	319	115	692	551	365
4fG_NFE2	918	497	409	42	70	64	12	9	3	36	248	41	5	30	33	49	15	662	496	385
4gT_FOS	918	536	391	2606	2759	1366	1199	1472	122	1738	4438	2975	428	2007	3219	7368	2354	825	537	328
1bC_FOS	917	541	453	1571	1490	993	652	714	76	943	2949	2214	239	1115	1808	3815	1608	828	532	330
4aG_NFE2	917	560	441	45	84	73	18	17	2	20	265	29	1	20	21	56	17	785	555	357
1gW_ATF7	916	491	418	218	180	206	60	66	10	185	636	189	23	87	220	424	188	641	475	329
4eL_ATF7	913	452	416	44	79	95	22	20	2	35	253	48	7	24	29	59	18	711	538	307
2fQ_ATF7	911	502	360	352	310	291	135	153	20	275	1024	345	39	269	335	790	320	780	407	306
4aH_FOS	909	551	384	229	282	287	82	75	18	222	869	312	38	168	242	669	250	699	485	347
1fT_ATF7	905	565	398	124	132	136	40	43	7	103	474	76	8	91	70	176	63	809	529	310
1bC_ATF7	903	554	409	127	165	161	48	36	12	116	575	124	11	64	115	239	95	746	475	348
2gH_ATF7	903	500	399	67	176	194	48	27	11	113	425	116	13	63	122	222	93	678	452	295
3fE_FOS	903	493	436	5401	4557	1888	1884	2413	239	2919	5983	5825	810	3686	5479	11292	4363	779	591	327
3aP_NFE2	896	570	445	44	68	78	11	9	1	23	231	32	2	21	15	42	17	624	479	355
5aK_ATF7	891	467	375	77	82	95	24	15	NA	44	311	61	4	32	32	113	25	699	441	318
3cH_ATF7	888	601	447	129	199	207	49	44	10	144	674	187	21	107	148	350	130	843	527	358
2eC_FOS	885	498	368	268	319	324	90	101	19	287	852	359	55	227	391	625	289	667	517	318
5aR_NFE2	882	520	369	57	54	67	22	23	NA	24	237	30	6	21	21	31	7	693	432	319
4fA_ATF7	880	517	413	163	195	272	61	46	14	170	677	205	24	98	155	324	152	724	505	339
2bT_FOS	876	512	377	2014	1826	1109	847	1023	102	1305	3418	2733	337	1460	2554	5276	2036	630	499	305
4aW_ATF7	873	565	438	60	96	92	12	15	4	36	318	45	4	32	37	74	29	708	455	321
1fT_FOS	872	519	422	1425	1280	959	652	687	77	982	2716	1679	211	1029	1724	3534	1339	750	548	324
1bE_ATF7	870	512	410	222	283	255	89	86	19	183	756	338	24	141	197	526	196	799	468	300
3cQ_ATF7	865	540	347	198	274	201	57	68	21	176	666	157	22	114	141	481	111	723	453	351
4dA_FOS	864	549	385	91	78	52	15	19	NA	29	336	25	2	33	19	60	16	721	457	309
1cK_FOS	861	541	426	2839	2447	1247	1183	1295	141	1565	3840	3222	373	2173	2905	5475	1986	711	566	308
4eV_ATF7	861	587	418	56	70	80	23	8	NA	43	346	38	6	25	34	68	17	809	530	375
3aM_ATF7	859	438	372	53	62	60	16	8	1	23	255	30	NA	36	14	47	9	575	422	274
1eD_FOS	857	538	367	1620	1637	870	746	729	98	1077	2420	2255	281	1372	2034	4593	1604	766	445	338
2bE_FOS	849	408	364	2489	2388	1352	1063	1372	149	1790	4026	3537	466	2237	3332	6759	2305	677	494	313
3eQ_ATF7	849	481	399	337	382	323	122	86	13	262	993	340	55	243	276	728	296	654	482	301
2cH_ATF7	848	426	333	293	280	299	98	75	9	219	788	340	26	112	271	563	178	667	415	281
3d*_ATF7	848	478	418	33	56	73	14	10	NA	22	216	34	2	24	22	27	6	686	521	292
1dC_ATF7	844	520	351	47	85	85	12	18	NA	33	234	32	1	28	20	62	14	662	445	284
5aE_ATF7	841	454	340	36	53	49	14	16	1	27	236	23	4	15	25	34	NA	707	424	279
1eK_FOS	840	495	375	2986	2631	1533	1378	1525	171	2033	4507	3940	406	2508	3658	7373	2678	722	498	302
4gT_ATF7	839	494	365	117	141	191	41	44	8	142	462	105	17	72	112	274	113	721	448	331
1bP_NFE2	837	522	341	55	56	48	9	12	2	26	288	29	1	27	25	48	12	739	404	294
4fN_FOS	834	476	401	2061	2091	1148	901	833	107	1509	3278	2662	340	1639	2671	4713	1916	556	458	300
1fR_NFE2	833	472	404	36	44	59	9	13	2	32	182	27	12	17	17	23	11	610	437	332
3gM_ATF7	833	496	399	223	232	246	83	83	17	202	638	310	23	191	198	372	206	707	437	276
3cL_NFE2	829	424	424	37	38	50	10	14	1	26	170	21	4	14	33	33	8	596	463	323
3gC_ATF7	828	505	353	123	208	176	44	46	8	79	567	122	26	51	112	291	149	699	425	278
4aY_FOS	824	449	465	718	753	693	350	399	49	781	1807	1317	122	696	1229	2009	864	661	531	326
3gK_FOS	822	526	374	3659	3361	1441	1566	1886	164	2061	5619	4401	517	3243	3876	8714	2709	775	485	313
3bF_ATF7	814	501	351	212	236	204	104	88	13	150	634	188	23	97	141	347	118	695	417	280
3gI_ATF7	814	466	377	111	185	176	44	42	13	139	574	155	13	114	117	309	121	668	464	306
3aY_FOS	812	490	370	137	175	251	39	49	6	143	588	176	23	76	160	399	151	678	498	319
1eD_ATF7	811	470	400	89	92	130	16	20	5	70	309	49	11	33	56	111	42	613	509	281
3f*_ATF7	810	447	413	36	34	73	18	9	NA	21	192	29	2	14	16	12	11	638	433	283
4cR_NFE2	809	479	328	67	57	63	27	18	1	32	257	22	1	36	17	83	13	662	371	331
4fN_ATF7	808	466	376	98	140	157	36	42	5	105	462	123	13	75	104	214	103	595	447	276
1e*_FOS	804	468	361	68	54	80	29	16	4	58	259	40	19	35	56	68	39	610	434	329
2eV_NFE2	804	459	359	43	50	59	15	14	1	38	235	48	2	18	25	45	20	623	401	304
2gM_FOS	804	533	354	2065	2019	822	928	991	101	1099	3318	2206	316	1612	2193	5188	1406	765	436	300
2gP_FOS	804	450	344	76	91	79	37	26	NA	32	304	45	3	62	35	75	22	607	409	258
3cS_FOS	804	413	383	1621	1536	921	603	582	90	1046	2564	2112	255	1204	1865	3853	1495	641	480	303
3fP_NFE2	804	474	373	35	60	55	9	16	4	33	170	26	1	15	23	30	8	598	437	274
1fW_ATF7	803	578	341	99	127	114	42	36	3	69	515	58	6	50	51	143	63	778	403	296
3fD_FOS	803	455	336	3844	3327	1477	1590	1690	195	2054	5339	4477	533	2570	3996	9377	2692	646	475	278
4gS_ATF7	803	441	462	58	82	101	34	23	2	56	274	50	6	32	39	100	38	615	530	290
5bP_NFE2	803	500	340	53	68	63	10	16	1	20	247	18	NA	23	19	56	15	637	382	281
2eL_NFE2	801	528	371	42	53	58	16	11	1	33	226	30	4	21	32	52	12	669	421	286
2cH_FOS	797	436	372	3527	3230	1602	1625	1646	167	2091	4796	4142	536	2601	4184	7539	2876	631	485	280
1fW_FOS	795	422	385	1118	1119	909	460	514	74	822	2063	1573	240	803	1481	3057	977	658	499	250
3gV_NFE2	793	482	298	67	61	70	18	13	1	32	196	35	4	33	30	43	15	627	412	305
2gR_NFE2	792	458	408	44	50	56	17	9	3	19	240	17	1	17	9	47	15	647	415	288
2gW_ATF7	791	425	343	41	60	58	17	7	1	20	233	24	3	25	16	31	10	597	378	268
2cR_NFE2	786	399	368	33	47	64	10	8	2	25	211	24	4	24	23	38	11	557	421	279
3f*_FOS	786	435	357	68	75	60	22	23	NA	32	255	22	2	41	18	141	8	546	439	285
1dC_FOS	785	440	368	381	395	417	157	222	26	401	1111	664	66	333	450	1353	373	561	452	257
3dN_FOS	784	410	351	50	45	60	23	17	1	30	233	37	3	26	45	57	30	627	392	237
3cK_ATF7	783	435	374	129	196	241	53	45	12	159	561	191	22	115	135	366	159	629	489	273
5bT_FOS	782	425	307	1986	1942	969	1030	902	94	1259	3071	3009	298	1936	2268	4600	1667	548	411	243
2gT_FOS	780	446	353	2237	2113	1133	1121	983	98	1309	3396	2243	350	1799	2122	5728	1754	691	405	265
3bK_ATF7	780	467	341	366	407	330	128	142	27	321	904	443	51	296	391	774	247	627	463	276
3fA_NFE2	780	432	324	41	64	67	14	22	4	26	256	22	3	18	24	44	9	620	356	297
4dM_ATF7	778	371	325	39	63	71	22	26	1	32	228	34	3	16	28	51	14	530	363	269
4aM_ATF7	777	463	328	65	109	96	23	21	3	49	319	64	6	49	45	95	45	634	442	301
4dT_ATF7	776	450	363	36	50	76	4	6	2	27	216	32	1	17	32	29	13	592	436	269
1gR_NFE2	775	414	330	33	75	77	15	12	2	25	187	24	5	27	25	34	14	548	376	252
2aA_NFE2	775	519	289	38	65	60	12	5	NA	21	299	36	3	17	25	27	4	596	384	264
4dR_NFE2	775	453	348	43	84	58	16	12	4	27	237	24	5	20	13	39	7	591	398	259
1aV_ATF7	774	415	363	219	239	264	78	59	15	212	619	218	26	108	219	400	172	569	412	283
2eF_ATF7	772	432	326	55	77	77	32	22	1	45	321	56	7	16	36	71	28	578	420	303
3gR_NFE2	772	481	352	57	54	68	24	10	NA	30	214	31	5	17	31	41	31	603	360	262
1bS_NFE2	766	461	330	40	55	64	8	10	1	22	227	17	5	18	9	41	13	517	368	305
1gL_ATF7	764	495	305	256	301	243	85	87	10	164	757	322	33	148	185	628	181	668	392	256
3eW_FOS	764	463	359	1188	1143	712	598	530	59	738	2075	1298	191	1031	1362	3060	1026	651	489	268
3eH_ATF7	761	387	386	123	177	238	44	49	12	129	612	185	19	83	100	291	96	569	426	280
4fR_NFE2	760	398	364	40	53	53	22	15	2	15	217	23	1	18	17	43	11	568	362	279
3cN_FOS	759	494	359	1307	1452	789	569	554	57	919	2891	1719	184	1187	1671	3408	976	719	425	278
4gA_ATF7	759	394	377	94	93	151	29	16	2	106	426	105	8	50	86	284	61	633	394	240
3cN_ATF7	756	416	399	66	91	130	25	28	3	75	332	105	14	43	91	130	53	530	427	270
3eI_ATF7	756	455	335	311	304	259	135	114	13	194	947	298	22	174	187	779	174	645	368	235
4aW_FOS	754	416	342	266	322	302	121	97	20	307	761	467	53	253	382	1078	262	641	392	286
1dS_NFE2	753	425	316	46	59	64	16	16	2	25	228	13	7	17	20	31	15	598	399	303
4aP_NFE2	753	463	337	36	50	61	17	11	2	27	210	24	2	17	14	45	8	554	352	253
1eQ_FOS	751	434	345	2050	2193	1237	873	1036	96	1531	3420	2585	363	1555	2585	4856	2034	621	426	277
1fH_ATF7	751	410	329	102	145	122	23	48	5	102	424	102	15	75	89	240	97	618	424	293
1gH_ATF7	751	385	286	169	210	268	70	78	14	181	556	197	29	127	165	430	126	534	384	275
2dQ_FOS	750	401	354	563	571	446	219	317	55	518	1304	948	98	544	941	1661	730	555	455	252
4cE_ATF7	749	396	320	229	290	277	76	79	18	137	781	220	35	159	188	535	169	690	357	258
3bE_FOS	746	437	336	3660	3474	1443	1620	1834	149	1851	5311	4171	599	3128	3789	9059	3142	687	408	248
1gL_FOS	744	412	348	1455	1721	975	777	753	125	1294	2512	2340	382	1330	2058	4439	1568	618	511	242
3eR_NFE2	744	327	353	42	46	64	16	14	1	26	234	43	1	25	28	36	15	544	404	277
1fP_NFE2	741	427	365	35	53	60	13	17	1	27	212	23	1	18	9	31	11	578	421	265
1fH_FOS	740	393	327	1339	1113	768	598	552	60	924	2352	1743	217	901	1520	3528	1028	592	374	253
1dE_FOS	739	413	349	666	544	563	307	272	40	504	1253	786	138	538	872	1641	731	557	430	313
3cH_FOS	738	467	338	1683	1681	817	692	756	92	1174	2958	2098	236	1310	2045	4309	1245	642	446	273
4fV_FOS	738	509	381	1205	1440	744	623	681	51	1042	2428	1370	162	1072	1705	3745	1178	722	436	279
5aA_FOS	738	438	354	35	55	57	13	9	2	35	178	38	3	25	57	35	16	541	423	244
2aH_ATF7	737	435	348	20	47	54	14	12	1	41	209	32	2	13	16	20	8	499	438	272
2bH_FOS	736	421	347	1802	1608	1052	806	745	127	1150	2858	2904	355	1276	2144	5023	1579	595	463	288
4dT_FOS	736	404	349	74	76	99	31	32	2	49	292	35	11	70	138	88	81	594	407	258
1gW_FOS	734	414	314	1530	1557	1035	706	736	116	1236	2622	2642	322	1325	2188	4041	1787	565	439	278
4aK_ATF7	734	392	344	76	117	142	32	26	5	101	439	113	18	70	105	197	59	507	380	261
3dS_NFE2	733	386	324	27	38	59	9	16	1	21	196	24	1	20	15	29	5	464	371	255
1gT_FOS	732	371	283	1726	1864	949	862	966	99	1190	3239	2494	277	1574	2155	5294	1651	620	445	262
3cM_ATF7	732	435	347	141	273	264	64	46	7	149	683	187	18	86	174	435	103	603	422	279
4e*_FOS	729	427	333	31	40	54	19	11	NA	24	207	33	2	15	42	27	18	573	437	252
2bR_NFE2	728	447	388	37	49	51	8	9	NA	27	222	36	4	27	27	49	24	508	370	291
3bE_ATF7	728	519	353	558	534	404	175	153	26	461	1210	553	63	349	393	1368	371	673	438	308
1bE_FOS	725	427	302	1775	1950	840	787	971	85	1172	3161	2367	284	1518	2285	5033	1356	616	409	234
3aM_FOS	725	447	337	893	734	550	322	366	48	514	1781	973	132	618	1023	2127	880	667	405	246
2dD_FOS	723	387	321	42	70	50	16	13	NA	27	217	21	9	15	27	138	21	522	334	252
3bH_ATF7	723	382	297	175	197	225	73	60	14	165	636	195	14	139	177	379	156	540	425	234
5aS_FOS	723	446	360	35	47	59	19	10	2	24	252	21	1	25	19	75	43	594	401	273
2fE_ATF7	722	359	422	258	280	318	99	104	13	240	908	316	33	144	296	649	227	632	430	267
4fV_ATF7	721	377	387	94	91	131	25	49	7	72	323	85	5	58	78	157	67	532	462	294
1aL_FOS	719	422	299	2255	2055	1063	1019	1012	126	1357	3255	2336	271	1822	2273	5792	1973	594	435	261
2d*_ATF7	718	409	309	21	52	60	13	14	1	14	191	27	NA	16	23	28	9	595	389	276
5bT_ATF7	713	423	342	146	148	206	60	78	11	154	498	224	22	104	134	246	106	586	411	273
1eA_NFE2	709	501	311	52	60	90	18	19	NA	38	263	50	6	39	43	54	39	577	397	268
3dY_ATF7	706	385	357	47	63	88	19	18	2	29	236	28	1	23	30	36	10	534	341	265
1cA_NFE2	704	343	318	40	40	64	9	5	3	32	153	37	7	18	46	64	26	454	354	258
2gM_ATF7	698	409	294	181	167	203	45	45	6	125	678	169	22	94	174	319	101	517	353	262
3eD_ATF7	698	430	319	40	56	82	16	11	1	41	211	92	2	19	59	128	22	610	421	267
3eH_FOS	697	457	312	2023	2015	963	885	840	112	1270	3214	2054	272	1660	2373	4803	1576	665	420	227
4eG_NFE2	697	399	323	26	46	57	8	9	NA	24	176	11	3	8	15	22	3	522	350	257
5bS_ATF7	697	438	304	150	154	115	44	23	3	73	373	100	8	54	68	198	55	614	372	242
1dW_NFE2	696	371	290	45	54	61	15	11	1	18	162	13	4	26	9	29	8	541	320	259
3gC_FOS	696	406	304	1553	1599	779	619	781	64	1014	2603	1816	220	1222	1602	3544	1220	642	438	254
4gS_FOS	696	413	276	1471	1365	645	501	556	70	707	2303	1314	221	1076	1406	3612	959	659	334	260
1aV_FOS	694	412	294	2262	2317	1003	1072	1285	114	1429	3413	2639	395	1933	2526	6040	1970	610	392	265
2fC_FOS	692	385	325	1384	1148	830	614	561	80	876	2147	1765	209	1062	1517	3442	1295	518	346	252
4eA_ATF7	691	397	269	41	74	72	9	17	3	34	247	41	4	21	28	68	17	516	370	235
2eQ_FOS	690	432	333	920	1011	678	402	384	58	717	2112	1320	128	708	1250	2682	862	601	394	237
3fV_NFE2	690	426	333	41	50	59	15	5	2	17	234	25	4	25	20	26	27	501	354	248
4aY_ATF7	690	419	324	53	63	81	23	16	3	45	274	33	5	33	36	105	27	537	347	236
1eV_NFE2	689	418	355	41	52	64	4	15	1	21	172	16	3	13	20	28	10	474	354	257
3aI_FOS	688	416	303	2953	2886	1216	1247	1584	97	1460	4242	2997	376	2078	2673	6413	2348	565	449	268
3gF_ATF7	686	389	300	67	68	82	21	19	4	49	343	52	6	33	26	81	31	535	340	226
2gF_ATF7	685	381	290	39	29	40	10	9	1	22	174	29	NA	13	20	41	12	503	394	225
4eW_FOS	685	439	275	116	124	154	43	45	6	75	425	103	14	47	95	296	49	550	345	233
1fC_ATF7	678	371	303	65	77	121	20	31	2	59	298	71	7	32	48	110	49	483	347	247
3gL_NFE2	677	401	318	41	44	46	14	11	NA	23	154	12	4	19	7	31	5	460	310	222
1cS_NFE2	675	460	323	36	46	67	8	9	1	31	177	18	3	10	16	28	17	536	325	237
1fL_NFE2	675	353	347	33	45	51	12	9	2	24	199	24	1	21	25	27	17	516	377	253
2fR_NFE2	673	410	285	48	46	54	13	21	1	31	185	44	10	27	47	73	17	580	332	251
2gP_ATF7	673	431	293	41	47	42	15	10	1	25	174	35	3	28	24	33	20	517	344	248
3aV_NFE2	673	450	311	43	65	71	19	21	1	20	245	21	4	27	15	55	12	554	337	281
1aF_FOS	672	424	300	1012	1199	621	485	622	65	819	2174	1370	195	1037	1438	3170	1007	651	373	270
4eW_ATF7	672	374	310	32	43	46	12	18	3	19	227	23	2	18	16	31	12	556	339	250
2aH_FOS	671	398	299	539	550	437	229	265	40	423	1326	774	76	426	581	1499	558	562	399	263
1aC_FOS	669	438	353	1178	1233	706	631	544	71	676	2637	1364	173	1108	1170	3418	931	651	391	273
1c*_FOS	667	379	308	39	59	59	6	9	1	42	243	39	1	37	33	29	32	550	335	267
2dV_NFE2	667	390	313	37	39	59	11	14	3	30	170	12	6	17	19	28	4	497	363	253
3gI_FOS	667	374	316	1939	1944	925	875	919	118	1059	3179	2243	271	1523	2252	5256	1508	618	371	235
3dQ_ATF7	665	411	290	35	53	43	13	7	NA	23	170	17	NA	6	22	24	11	480	342	253
4e*_ATF7	664	349	296	32	45	37	14	15	1	13	149	16	2	16	15	37	7	473	329	196
5aK_FOS	661	313	304	32	35	56	8	13	2	26	192	33	3	12	14	18	10	465	400	219
3eF_ATF7	660	368	325	52	64	102	14	19	8	77	287	79	8	39	53	112	40	502	375	242
3fL_NFE2	660	348	289	42	55	54	11	13	NA	27	214	11	1	9	12	60	7	521	313	239
1aC_ATF7	659	410	275	63	88	125	30	28	6	93	281	67	14	41	61	118	44	513	407	233
3dQ_FOS	659	349	285	27	52	81	10	7	2	34	211	28	8	18	35	33	14	518	339	235
2aK_FOS	658	429	315	2084	1802	1000	974	1062	109	1312	2915	2515	376	1856	2290	5847	1947	555	389	215
4dW_ATF7	658	344	247	28	63	67	10	10	4	20	198	19	4	24	28	42	14	458	327	213
1aS_NFE2	657	464	325	40	45	72	5	10	1	25	166	30	1	14	18	50	5	576	439	300
2aT_FOS	657	408	297	803	830	474	358	303	39	541	1826	948	103	612	905	1800	769	583	363	279
3gQ_FOS	657	381	291	2786	2872	1172	1265	1527	149	1568	4235	3092	368	2224	3022	7818	2167	637	374	245
3bI_ATF7	656	386	279	181	251	287	80	76	10	240	731	269	44	133	270	544	161	558	352	218
2eT_ATF7	650	394	303	202	248	209	64	67	15	197	607	225	22	137	174	578	147	511	335	210
2aK_ATF7	647	431	281	46	63	40	23	24	NA	20	256	25	NA	18	17	66	18	551	344	264
2eQ_ATF7	647	404	282	211	239	271	90	81	9	181	811	221	20	135	174	578	148	604	379	221
3c*_FOS	646	389	292	47	74	93	19	18	8	83	211	175	27	18	99	87	95	529	361	218
4dY_ATF7	646	292	271	40	52	58	9	15	1	29	178	27	2	25	21	22	11	418	340	193
2bE_ATF7	645	361	308	174	182	311	95	74	25	198	814	323	32	100	238	487	178	484	374	253
3aT_NFE2	645	404	308	33	58	58	8	9	3	23	197	27	4	15	8	34	8	471	354	204
4eT_FOS	645	438	255	225	317	276	115	115	12	222	897	192	37	162	301	929	231	630	335	231
1dI_FOS	644	333	260	533	605	439	246	248	35	491	1140	885	75	459	768	1564	559	555	327	244
5aE_FOS	644	345	278	53	64	50	23	32	4	42	262	48	5	46	44	87	29	487	330	247
2fE_FOS	642	376	255	2400	2467	927	1159	1251	104	1306	3484	2815	357	2138	2231	6283	1807	547	295	218
1gH_FOS	641	365	291	2169	2142	1016	1159	1117	105	1454	3596	2922	307	2120	2658	6064	1931	517	363	248
1eI_ATF7	640	317	318	86	131	177	32	53	6	130	398	117	22	77	90	260	133	473	379	201
2eE_ATF7	640	315	274	256	287	307	103	117	24	329	740	374	59	168	317	557	277	432	363	269
4aV_FOS	639	297	319	1439	1364	972	673	819	117	1131	2509	2227	356	1296	2138	4249	1822	435	401	261
2dF_FOS	638	353	305	92	96	105	24	20	4	42	349	58	2	48	64	150	54	482	333	231
3bN_ATF7	637	339	308	176	195	220	56	46	12	189	481	238	23	148	191	445	162	464	372	222
3dY_FOS	631	326	277	430	612	400	158	200	20	342	970	528	67	352	398	1333	387	527	372	231
3gQ_ATF7	631	456	296	204	257	222	81	78	15	230	604	212	30	182	186	494	163	588	330	232
3bV_NFE2	630	355	251	34	40	34	22	11	2	16	208	17	1	20	16	21	7	500	292	244
3dE_FOS	628	349	258	26	40	37	7	9	NA	14	185	20	2	14	21	25	8	466	290	220
4gA_FOS	628	393	284	2623	2351	1014	1251	1199	113	1374	3567	2726	364	1911	2717	5803	1935	544	339	233
1c*_ATF7	627	406	259	36	46	68	8	9	2	24	168	64	1	13	16	47	15	523	313	235
4fT_FOS	627	379	285	1222	1573	747	670	685	81	1075	2362	1709	211	1039	1606	3273	1335	547	429	217
1eS_NFE2	626	406	312	30	36	57	14	14	4	37	140	103	3	17	16	25	9	481	339	230
3bA_NFE2	626	409	235	21	55	47	10	8	1	21	203	9	NA	26	15	34	13	476	250	214
1aH_FOS	624	385	288	1358	1606	899	677	898	99	1109	2691	2239	266	1258	1843	4033	1326	509	355	247
3bW_NFE2	624	339	260	42	36	62	14	7	1	16	191	21	1	16	20	27	6	416	306	226
3cA_NFE2	624	351	279	73	70	44	19	14	2	22	197	16	2	14	10	57	7	439	327	238
2cA_NFE2	622	382	260	34	58	39	12	8	2	20	153	28	1	16	13	32	13	434	334	214
2dF_ATF7	621	352	277	36	67	42	9	10	4	27	200	16	5	11	18	26	9	462	340	222
2gN_ATF7	620	385	291	58	67	95	20	32	5	63	310	69	3	34	52	75	30	482	368	232
3eQ_FOS	620	313	290	2001	1925	1127	816	1024	115	1391	2981	3083	336	1810	2855	5497	1963	525	386	192
1f*_ATF7	619	365	354	27	42	68	11	13	NA	24	171	42	NA	15	29	34	12	494	439	204
2gH_FOS	619	410	292	1576	1360	845	469	526	69	1037	2081	1835	236	893	1825	3448	1246	560	432	273
3cC_ATF7	619	351	290	55	76	109	24	19	3	46	340	60	7	46	40	145	47	453	304	201
3cF_ATF7	618	333	261	77	107	123	37	21	8	68	348	64	10	36	79	169	60	417	327	199
5a*_FOS	616	361	272	27	50	52	12	12	NA	26	201	15	NA	21	13	30	3	473	333	242
1fD_ATF7	615	331	280	98	147	176	42	37	11	124	462	168	16	73	83	297	85	452	319	224
1eI_FOS	613	314	268	1099	1043	756	545	493	63	920	1993	1509	179	875	1334	2969	919	500	390	244
3eF_FOS	613	360	282	656	771	606	296	360	53	733	1514	1385	142	669	1117	2060	705	535	359	223
4gP_NFE2	613	371	285	42	38	45	12	10	2	23	187	18	1	12	15	23	9	491	341	243
3d*_FOS	612	393	312	45	62	56	17	15	NA	24	243	44	5	27	41	31	17	514	346	238
3bT_NFE2	610	366	301	32	44	56	15	16	NA	30	211	21	2	19	24	29	5	463	326	237
3aW_NFE2	609	421	303	33	41	50	11	9	1	15	196	12	2	14	16	18	12	499	345	253
3cK_FOS	609	324	311	1733	1670	947	809	826	107	1274	3041	2488	371	1260	2234	4779	1702	479	398	212
1bM_ATF7	608	365	264	83	83	127	25	25	2	48	351	62	5	48	58	188	51	501	313	219
3cP_NFE2	608	356	260	33	44	34	9	9	NA	15	152	11	2	12	11	41	8	409	291	219
4cE_FOS	608	326	279	1939	2270	1107	911	1022	115	1430	3250	3361	375	1598	2747	6469	2225	521	410	261
2eS_NFE2	607	365	253	41	37	44	6	6	4	29	207	25	7	18	20	30	6	478	325	235
4dW_FOS	607	305	256	22	51	51	9	6	2	30	167	37	1	19	48	47	14	476	339	208
1dV_NFE2	605	323	295	42	42	48	5	7	2	26	175	15	4	14	17	23	6	457	378	229
2eM_FOS	603	324	267	294	348	298	134	127	22	257	785	483	48	211	314	782	292	489	314	190
1bK_ATF7	600	314	265	84	133	136	23	36	7	82	395	89	13	56	129	204	83	443	333	219
2d*_FOS	600	387	315	39	57	39	9	9	NA	16	212	16	3	23	13	31	8	522	357	239
3bN_FOS	600	310	243	1512	1682	815	679	868	96	1122	2362	2236	229	1572	1774	4343	1562	457	325	188
3fY_ATF7	600	315	248	122	169	159	42	31	3	116	376	158	19	71	109	249	81	479	350	231
4fI_ATF7	597	328	255	99	140	126	36	36	7	71	391	122	12	49	61	171	62	442	304	199
2cL_NFE2	596	326	269	36	30	57	5	10	2	22	171	20	4	19	12	44	14	426	296	211
3fM_FOS	594	411	300	2305	2217	935	1056	978	119	1209	3164	2695	329	2099	2395	5025	1786	567	390	235
5bG_NFE2	593	373	303	30	44	42	9	7	NA	20	165	13	5	14	17	36	4	457	352	228
4gM_ATF7	592	346	265	156	137	161	69	50	5	123	470	163	10	97	110	325	109	512	329	216
5aN_ATF7	592	363	256	33	58	38	8	10	1	19	172	31	2	15	14	52	10	508	340	224
2cE_NFE2	591	316	255	33	38	47	15	17	NA	22	208	29	1	36	16	29	17	403	298	220
3dK_ATF7	588	357	254	36	44	42	10	10	1	21	180	19	2	8	17	25	6	426	309	196
3dT_NFE2	588	315	274	45	38	59	12	7	1	18	125	21	1	12	12	19	12	429	306	195
1dH_FOS	586	314	280	928	1216	599	506	564	50	721	1518	1312	126	726	1120	3013	819	428	325	189
1aH_ATF7	584	350	264	108	130	108	37	37	10	80	399	64	9	92	75	226	27	536	296	188
1aN_FOS	584	297	268	1179	1284	672	415	577	73	776	1738	1415	156	715	1367	2262	1034	471	350	223
2bL_NFE2	584	354	281	40	51	63	7	15	2	22	173	12	2	11	16	41	10	499	294	239
1dM_ATF7	582	342	239	78	96	93	21	23	3	42	256	56	8	56	54	162	23	511	296	204
3aI_ATF7	582	341	324	51	70	62	18	33	2	22	188	34	3	66	30	93	12	500	332	232
3e*_ATF7	581	305	277	25	42	44	5	12	1	11	175	18	1	16	15	21	13	390	318	234
4eL_FOS	580	370	261	220	220	214	59	42	9	132	709	194	22	176	169	530	147	486	328	190
4dM_FOS	579	369	247	196	276	218	56	86	13	210	806	217	32	175	203	576	130	472	353	217
4fL_NFE2	579	301	276	32	43	33	5	8	NA	14	145	20	3	14	11	20	7	397	268	187
2g*_FOS	578	318	248	29	40	45	3	3	1	21	154	21	3	11	20	32	6	438	362	200
3bK_FOS	578	377	249	3825	3350	1303	1858	1897	152	1721	4764	4124	513	3023	3319	8591	2512	502	331	229
4eP_NFE2	577	340	256	34	16	57	12	8	2	22	140	21	3	12	16	20	7	425	327	179
3eD_FOS	574	309	257	118	155	266	40	49	11	156	613	242	24	71	243	474	238	423	341	213
4aK_FOS	574	330	255	869	866	588	345	355	62	653	1492	1367	128	657	1041	2228	848	500	363	226
3eV_NFE2	573	336	304	25	39	49	4	8	4	13	138	16	NA	7	14	30	10	422	338	237
1dK_ATF7	572	349	251	36	44	41	14	6	3	15	152	22	1	9	9	22	8	475	315	179
4gH_ATF7	572	309	272	54	85	113	16	21	2	50	287	63	8	46	87	120	20	436	335	200
2bI_FOS	571	344	239	1632	1190	645	613	678	78	815	2256	1224	181	1064	1588	2911	944	450	295	204
3fI_FOS	571	336	266	2067	2022	995	975	1185	108	1314	3072	2581	298	1795	2544	4876	1838	472	369	205
2gI_FOS	570	284	248	1832	1587	846	833	885	96	1095	2604	2525	315	1480	2292	4945	1334	431	339	225
3fM_ATF7	569	284	259	125	133	199	33	66	15	123	483	171	29	82	191	348	114	416	334	221
4aN_FOS	569	294	266	42	41	59	14	22	1	26	213	33	6	23	37	68	46	411	300	195
1aF_ATF7	568	395	251	61	72	75	19	23	2	55	321	91	1	49	59	105	41	519	291	213
4dE_FOS	568	344	272	50	59	42	9	16	NA	31	172	18	NA	29	14	28	26	477	363	227
5cP_ATF7	568	303	253	25	40	43	9	8	NA	21	153	24	2	22	12	15	7	406	325	196
5bH_FOS	567	306	251	1402	1166	786	607	673	89	794	2294	1863	218	838	1921	3539	1466	465	326	189
2gF_FOS	566	319	277	56	50	39	12	11	NA	26	168	30	2	18	10	37	12	437	326	193
3gD_ATF7	566	319	286	58	50	73	14	16	NA	44	216	30	2	15	40	78	38	427	312	204
4dY_FOS	566	335	228	156	269	172	59	53	10	164	614	180	22	181	223	503	154	495	293	196
1aW_FOS	560	332	257	1471	1392	643	681	561	57	883	2441	1410	206	1114	1419	3600	829	519	357	224
3bL_NFE2	560	279	262	39	41	53	19	19	1	25	145	17	6	12	18	23	14	423	323	222
4dI_ATF7	560	330	269	31	46	57	5	13	NA	18	160	14	2	17	18	17	10	503	319	218
5aQ_FOS	560	373	217	20	45	37	17	35	1	24	188	18	3	40	10	51	13	453	269	219
5cP_FOS	560	311	238	53	35	62	23	22	3	34	160	126	13	16	45	125	24	399	285	178
2gD_FOS	559	303	258	1074	1094	625	487	437	64	770	2006	1450	210	994	1204	3100	1121	440	339	190
1dI_ATF7	558	327	249	50	63	92	22	18	3	84	271	60	7	31	43	108	35	525	322	229
5bH_ATF7	558	314	248	67	109	128	48	24	6	108	329	117	3	53	53	219	53	475	308	191
1fF_FOS	557	299	272	667	761	544	339	389	41	581	1636	1074	125	567	1071	1770	767	469	332	223
2gW_FOS	556	357	289	34	65	53	21	22	1	33	202	32	2	38	23	148	24	420	327	208
2bM_ATF7	555	252	233	118	162	186	46	46	16	130	328	206	26	102	133	374	142	441	267	182
3c*_ATF7	555	404	246	29	47	55	8	10	1	16	189	27	3	16	23	32	8	485	340	194
3gF_FOS	552	335	260	1659	1482	811	769	803	79	971	2674	1903	240	1122	1983	3824	1571	515	312	200
4gV_ATF7	551	258	265	62	101	153	29	28	4	70	356	99	13	58	74	236	54	398	304	192
1eH_FOS	550	284	265	842	959	571	389	446	52	731	1884	1270	172	888	1013	2664	852	407	329	214
4dV_NFE2	550	292	230	32	40	43	8	4	NA	21	154	12	1	19	16	19	10	412	256	194
5a*_ATF7	549	320	220	21	43	44	9	6	NA	16	125	15	5	14	11	19	10	426	277	189
1bL_NFE2	548	344	245	25	38	55	12	9	2	24	148	18	2	12	14	16	5	441	268	208
4fT_ATF7	546	310	219	73	110	106	39	43	3	53	298	88	9	38	63	123	45	451	275	183
5bE_ATF7	545	308	263	109	154	178	29	32	11	114	446	175	14	56	130	235	134	444	326	190
1aK_ATF7	544	341	195	106	143	108	30	30	8	81	410	77	11	84	103	248	65	470	252	178
1bT_NFE2	541	313	263	42	32	48	16	20	NA	23	136	22	2	15	24	42	5	426	302	206
2cQ_ATF7	541	316	225	248	255	262	83	107	20	254	758	270	26	142	332	741	230	423	278	193
4cL_NFE2	540	322	272	36	34	33	14	6	3	18	184	28	2	15	22	47	18	378	296	213
1cC_ATF7	539	320	223	134	214	106	47	40	7	89	546	119	16	73	91	282	93	461	280	194
1cM_ATF7	539	301	232	259	289	184	99	112	12	120	737	170	24	184	128	577	156	479	265	198
1dK_FOS	539	294	235	237	310	252	80	143	19	223	679	348	26	180	242	798	219	397	261	214
2aS_NFE2	539	359	247	29	43	39	13	9	1	10	147	19	1	15	15	31	7	391	291	180
2eI_ATF7	537	309	244	85	92	132	36	22	3	81	332	109	8	38	61	159	48	433	317	190
2eA_NFE2	536	316	292	16	54	47	16	3	2	20	145	19	2	12	6	17	8	394	285	211
3eY_FOS	536	325	274	913	1018	607	361	423	47	678	1640	1412	148	656	1145	2145	880	450	328	191
2eI_FOS	535	323	250	276	363	280	117	117	20	315	853	442	43	198	458	962	369	441	279	191
1bY_ATF7	534	305	245	168	162	206	85	75	19	170	558	181	34	130	182	375	124	428	313	206
2gT_ATF7	534	316	236	72	85	96	15	30	5	55	285	96	6	40	58	248	49	484	276	159
3eY_ATF7	533	321	296	75	84	88	16	21	3	45	233	42	7	38	54	122	31	446	319	211
1aW_ATF7	532	281	250	90	111	141	37	27	13	66	349	103	11	55	89	216	71	349	302	176
1eF_ATF7	532	320	269	73	68	93	22	24	5	55	268	47	4	32	31	87	20	453	315	181
1dF_ATF7	531	334	229	32	37	50	18	13	NA	26	162	31	3	13	58	36	13	364	279	159
2dN_NFE2	531	342	265	33	27	31	3	8	1	24	140	25	NA	10	17	26	11	395	312	199
3eP_NFE2	530	271	282	38	34	63	6	9	NA	17	144	18	1	14	14	18	9	394	293	217
1fD_FOS	529	311	291	1378	1621	816	675	622	85	1043	2318	1975	259	1255	1793	4154	1323	447	352	202
3bQ_ATF7	529	328	237	320	298	252	88	96	5	238	726	309	38	139	316	557	170	455	308	153
3fY_FOS	529	316	220	1270	1445	702	645	686	69	876	2265	1914	216	1062	1696	3748	1231	472	257	191
1dM_FOS	528	276	226	2221	2335	944	1117	1102	125	1259	3056	2602	356	1911	2515	5971	1859	396	307	184
4fH_ATF7	528	279	251	71	73	115	20	22	1	52	316	69	6	43	52	114	35	390	264	150
4gV_FOS	527	313	224	1782	1498	710	850	899	93	956	2517	1558	235	1503	1834	3956	1219	452	298	205
1b*_FOS	525	279	302	34	31	48	10	9	NA	22	167	20	NA	14	12	27	3	436	309	185
2dA_NFE2	522	299	238	28	41	36	8	3	2	9	148	14	4	8	7	19	7	395	261	184
2fL_NFE2	521	277	211	17	23	43	5	7	3	11	141	12	5	14	14	21	6	393	260	185
4eS_NFE2	519	312	232	28	26	48	5	5	NA	22	157	14	1	8	14	17	8	418	248	219
5aL_NFE2	519	352	218	21	43	50	5	4	1	7	162	8	2	12	7	23	8	432	292	192
1dQ_ATF7	518	303	245	32	42	59	9	9	NA	15	174	32	1	16	19	69	22	451	269	215
2bA_NFE2	516	317	240	51	54	44	14	23	2	20	169	30	3	15	14	48	9	382	315	215
2cW_NFE2	515	369	246	30	39	31	17	NA	2	25	150	15	NA	17	14	14	9	414	270	207
1gC_ATF7	512	278	248	45	72	99	20	20	6	62	221	79	7	28	40	100	45	395	308	191
4aL_NFE2	512	270	287	51	74	109	16	9	5	58	193	39	8	13	33	110	47	363	304	194
1cL_NFE2	509	293	236	32	37	42	16	9	1	14	153	14	4	17	20	73	7	398	267	154
2cS_NFE2	509	306	239	21	35	54	6	6	1	12	114	19	1	10	13	14	10	364	263	195
1bV_NFE2	508	282	221	25	29	32	11	1	3	13	147	14	1	16	12	26	4	360	257	153
1fN_ATF7	508	312	224	76	80	59	29	22	5	65	339	76	6	47	86	152	45	450	282	191
3dW_NFE2	508	320	214	16	29	28	4	8	NA	12	135	18	2	7	9	27	5	384	255	188
3e*_FOS	508	343	275	45	33	48	10	10	1	62	180	97	10	26	55	27	36	452	304	194
4aM_FOS	508	294	229	831	801	492	358	346	49	536	1397	1090	135	559	928	2005	707	405	254	179
1eH_ATF7	507	261	224	62	77	94	15	15	3	46	233	58	11	29	35	61	47	373	279	198
2dH_NFE2	507	305	191	29	39	25	9	6	NA	16	144	12	NA	8	7	17	3	438	210	170
2eE_FOS	507	320	269	205	345	252	63	107	11	248	665	313	36	220	327	787	196	484	288	192
2aE_NFE2	506	302	244	9	29	36	7	10	1	19	133	15	2	6	5	15	7	358	283	201
1cW_NFE2	504	284	219	29	45	42	13	10	NA	22	144	18	4	15	14	35	12	418	247	178
1f*_FOS	504	328	223	32	34	41	11	10	2	14	152	17	3	14	5	13	8	393	275	192
3gM_FOS	504	309	247	1646	1507	795	802	941	89	1062	2548	2340	217	1506	1723	4195	1497	444	305	175
1bD_FOS	501	279	236	1343	1166	804	608	535	90	809	1859	1955	225	975	1984	3688	1386	404	277	171
2eM_ATF7	500	297	253	109	89	134	23	25	9	116	332	125	15	59	90	177	72	365	337	189
3dC_FOS	499	247	242	28	47	66	23	20	2	34	215	45	5	23	33	52	33	365	265	162
4aV_ATF7	499	281	218	57	64	82	18	13	4	39	246	43	2	34	32	127	31	320	249	153
3bQ_FOS	498	291	209	2451	2559	870	1283	1498	104	1437	3890	2739	346	2096	2845	6380	1856	454	264	172
3dK_FOS	498	284	235	19	49	56	9	9	1	26	153	51	6	16	47	53	14	358	333	165
3dV_NFE2	497	276	219	24	32	45	14	7	NA	18	135	10	4	11	19	18	8	326	267	204
4cV_NFE2	497	312	212	26	50	42	13	5	1	16	137	20	NA	17	22	24	30	383	237	188
2aY_ATF7	496	249	232	31	37	74	4	9	1	23	137	28	NA	16	34	26	10	353	273	167
2fW_NFE2	496	263	226	12	36	53	6	3	5	13	103	16	2	8	15	19	5	356	256	191
3dD_ATF7	496	308	224	26	34	38	11	9	1	25	140	11	1	11	15	18	11	398	278	192
2aC_FOS	495	311	178	956	982	506	453	439	58	610	1625	1261	149	681	1051	2239	766	457	252	171
2fF_ATF7	495	255	195	39	54	84	15	18	7	50	200	52	9	34	37	102	40	339	229	157
2gE_ATF7	495	308	241	109	148	149	51	32	7	141	419	185	10	91	139	233	85	403	280	142
3bI_FOS	495	281	210	1437	1333	677	575	704	70	819	1975	1563	197	1134	1722	3375	1123	402	295	179
4dH_NFE2	495	296	241	24	36	41	7	3	NA	15	113	15	1	14	16	11	8	344	241	191
2fF_FOS	494	292	268	884	923	712	462	353	74	910	1573	1684	214	760	1620	2470	1022	402	292	211
2fV_NFE2	494	253	228	17	28	37	3	2	2	18	111	11	2	7	12	15	7	376	277	177
3cF_FOS	494	325	256	817	765	515	336	303	46	510	1571	981	114	677	964	2002	817	445	281	185
2cV_NFE2	493	288	254	30	37	50	13	7	NA	18	155	13	5	15	11	22	13	380	266	179
3aF_FOS	493	263	202	35	45	60	9	16	2	34	178	34	2	17	32	70	15	402	240	166
2bM_FOS	492	310	206	2411	2436	1036	1098	1119	102	1463	2792	3211	385	1957	2612	6584	2123	464	301	183
2cQ_FOS	491	230	227	2080	2218	996	1196	1241	147	1209	2929	2848	343	1932	2707	5474	2125	363	271	170
2eD_FOS	489	264	212	28	50	64	13	16	1	30	193	34	3	24	25	42	18	378	251	144
1fN_FOS	488	307	210	1009	1081	438	499	486	50	612	1983	1056	107	808	948	2662	839	466	272	161
2cD_ATF7	488	356	205	165	174	122	59	48	5	94	470	120	9	137	117	318	80	438	248	203
2fQ_FOS	488	282	261	2368	2494	1032	1025	1234	136	1626	3041	3162	481	1706	3175	5230	2118	432	354	183
1fI_ATF7	487	256	200	41	72	61	8	10	3	41	189	39	7	16	31	48	19	353	271	170
1bM_FOS	485	249	221	517	525	424	217	235	31	420	1184	691	73	441	512	1450	454	374	287	173
2eT_FOS	485	324	180	707	776	403	368	329	33	385	1485	698	84	501	764	1858	598	418	225	153
1cC_FOS	484	253	243	2002	1558	701	724	825	75	1035	2538	1742	211	1402	1510	4774	1320	414	273	154
2cN_ATF7	484	279	218	197	284	187	54	45	13	137	491	252	18	153	155	241	152	388	291	167
3gE_NFE2	483	293	242	46	40	41	7	11	4	16	182	20	1	11	16	32	14	345	265	189
3cV_NFE2	482	255	215	27	32	43	8	21	NA	23	142	21	2	14	6	29	12	353	251	181
2dT_NFE2	481	286	245	32	43	38	7	5	2	17	139	15	NA	10	16	60	5	320	271	178
2fY_FOS	481	291	213	656	713	512	309	384	45	632	1529	1116	90	511	878	1974	603	389	243	160
3b*_ATF7	481	287	182	36	35	49	6	4	2	10	111	8	NA	12	11	23	11	406	256	160
3dI_ATF7	481	271	243	36	27	40	9	5	NA	23	163	26	NA	13	19	12	5	374	262	172
2dI_FOS	479	201	198	189	213	202	63	79	18	172	552	281	32	134	228	486	172	346	254	146
2fH_FOS	479	231	194	1330	1269	665	601	563	66	904	1896	1677	221	1130	1472	3449	1143	352	271	187
2cM_ATF7	478	236	232	399	471	361	192	169	38	285	808	531	64	215	490	773	442	359	317	169
1aE_NFE2	477	284	210	20	25	40	5	10	1	8	122	18	3	17	20	18	11	344	219	179
3gY_FOS	477	318	206	2749	2514	930	1055	1319	116	1336	3372	2672	346	2130	2311	6348	1947	452	255	199
4eM_ATF7	477	317	234	30	44	50	11	9	1	37	148	48	1	13	19	33	4	436	221	156
3bH_FOS	475	255	234	1798	1789	859	774	778	79	1012	2658	2168	251	1435	1875	4586	1466	432	271	151
4dF_FOS	475	289	222	41	63	73	19	16	2	35	253	27	3	24	36	78	18	357	244	181
1aQ_ATF7	473	261	175	120	158	152	67	19	12	122	364	98	14	79	142	275	96	422	220	154
2gD_ATF7	473	298	196	52	78	59	9	14	1	31	175	47	3	28	25	114	29	394	239	170
2gN_FOS	473	289	209	766	712	470	298	343	44	452	1299	835	107	634	751	1902	675	403	305	167
5bR_NFE2	473	310	182	37	33	25	14	6	NA	16	113	29	6	8	8	33	5	378	208	158
4aC_ATF7	472	263	278	43	73	88	18	23	4	49	202	60	3	27	52	123	54	340	298	189
1cF_ATF7	470	294	248	178	193	183	57	40	10	143	697	181	19	96	184	305	119	352	277	150
5aH_ATF7	470	253	203	30	26	36	8	8	1	24	113	14	4	11	12	13	11	328	251	154
4aN_ATF7	469	319	207	16	23	40	10	8	NA	12	134	9	NA	14	10	25	2	336	277	193
4gH_FOS	468	255	210	1546	1522	792	574	607	81	944	2019	1662	151	1123	1474	3441	1068	415	262	155
2eF_FOS	466	317	224	58	80	74	21	20	1	42	279	54	6	43	54	157	46	420	284	184
4dQ_FOS	466	269	203	28	37	30	7	3	NA	20	151	10	3	7	25	25	11	385	251	177
4eN_ATF7	466	278	170	29	27	48	4	3	1	15	132	21	3	21	9	19	7	323	214	162
4fP_NFE2	465	367	213	23	43	60	16	23	1	20	151	17	NA	22	6	19	8	420	249	161
1dH_ATF7	464	264	192	36	49	66	10	9	1	49	144	36	7	19	35	31	18	343	235	158
1eF_FOS	464	284	215	668	590	449	253	241	38	460	1257	617	80	432	650	1786	522	399	260	180
4cH_ATF7	463	242	223	130	78	163	38	41	5	105	335	102	14	44	96	174	66	336	273	158
4dS_NFE2	463	311	186	30	28	31	11	4	1	18	140	12	1	6	12	18	3	386	235	186
1gC_FOS	462	288	214	674	975	615	376	484	50	687	1523	1235	131	587	1082	2177	801	363	256	194
3aE_NFE2	461	258	253	23	42	32	9	4	1	15	119	14	2	15	8	25	8	350	273	188
3fT_NFE2	461	284	216	13	28	43	6	6	1	14	116	19	3	10	13	39	6	363	259	192
4eA_FOS	461	303	201	488	520	395	240	227	27	417	1219	628	100	436	584	1753	377	404	263	159
2aF_ATF7	460	207	197	27	20	42	5	4	1	13	123	29	6	8	20	19	18	323	217	130
2aW_NFE2	460	269	182	24	27	27	5	6	1	14	120	12	3	10	13	11	5	368	221	179
2cK_FOS	460	253	225	1963	1548	765	608	789	91	1061	1982	1850	262	1237	2058	3576	1220	363	290	156
4eI_ATF7	460	259	263	20	43	60	8	15	5	12	143	15	3	15	8	20	11	330	302	184
2eN_FOS	458	263	205	256	346	287	100	113	24	198	605	353	55	181	293	792	231	355	277	185
5bK_ATF7	458	284	238	116	198	176	36	41	10	119	461	232	29	96	203	333	117	382	254	160
1aA_NFE2	457	306	200	27	32	47	5	5	NA	16	171	15	2	8	9	16	10	411	251	171
1gA_NFE2	457	255	227	37	41	31	14	34	2	19	138	20	5	9	16	31	6	338	234	146
2cN_FOS	454	247	213	1706	1654	760	821	826	101	1032	2399	2181	341	1247	2166	3923	1545	358	256	138
1bK_FOS	452	292	200	1110	1134	422	396	458	36	531	2219	931	130	894	780	2819	749	419	253	164
1fC_FOS	451	273	237	857	625	371	273	225	35	495	1186	886	110	533	731	2119	656	377	285	152
2g*_ATF7	451	256	207	40	36	38	7	9	NA	16	156	9	1	15	16	14	5	359	270	174
4gY_ATF7	451	259	236	81	50	92	19	21	4	35	214	47	8	44	48	97	26	377	244	188
3dH_NFE2	450	192	202	18	25	25	8	7	1	13	102	13	1	6	13	25	6	282	238	153
5bV_ATF7	447	264	215	64	76	85	24	24	1	52	268	67	4	43	61	93	25	348	266	183
3fF_NFE2	444	274	196	34	35	28	6	7	NA	20	159	10	NA	11	12	30	11	368	234	147
1dN_ATF7	443	220	187	20	22	42	11	6	NA	18	133	20	2	10	9	17	7	305	222	160
1fA_NFE2	443	285	223	43	32	29	9	12	1	19	151	11	2	15	21	20	10	356	191	142
4eF_ATF7	443	254	217	22	24	58	9	6	2	19	149	13	2	12	9	25	13	380	263	178
3cM_FOS	441	253	222	1047	1306	790	592	605	63	952	2003	1800	239	956	1853	2838	1140	306	262	167
1aD_ATF7	440	178	199	31	43	80	10	11	6	44	213	52	5	16	30	64	33	269	289	149
3cR_NFE2	439	235	195	12	31	43	8	8	NA	20	122	31	1	9	24	10	11	320	217	156
1dF_FOS	438	255	214	556	453	357	240	313	24	421	1093	654	83	473	673	1438	540	380	259	177
2eN_ATF7	438	225	189	55	63	68	17	18	NA	56	215	72	8	27	52	64	31	299	237	140
1bY_FOS	437	252	210	727	806	537	278	331	48	606	1315	1124	165	547	1127	2574	953	332	268	166
1aN_ATF7	436	271	226	33	67	62	12	8	4	44	212	55	9	33	34	59	18	405	278	181
4gM_FOS	436	235	188	923	939	543	517	490	49	573	1910	1211	179	920	1280	2869	807	413	234	151
1eW_NFE2	434	246	179	26	28	30	6	11	1	16	109	10	2	8	7	14	2	289	228	144
3aH_NFE2	434	301	206	29	32	29	6	6	1	17	148	32	2	16	10	17	11	400	255	184
1fM_ATF7	432	235	181	40	87	73	18	21	4	49	220	49	4	28	70	101	33	367	249	176
4fW_NFE2	432	272	233	30	31	46	5	5	2	14	96	11	3	9	20	39	6	317	275	185
1gE_ATF7	431	271	253	45	69	87	14	20	3	48	236	68	6	23	38	73	31	351	253	141
3a*_NFE2	430	242	181	29	21	24	8	6	2	10	105	13	NA	12	11	12	7	348	186	143
3gD_FOS	429	277	190	548	494	379	207	211	22	387	960	550	71	342	654	1415	461	370	237	158
4eM_FOS	428	315	175	209	242	163	89	71	8	142	643	179	32	170	192	573	179	387	211	163
2gI_ATF7	427	246	195	77	130	118	32	31	12	105	372	125	19	73	79	296	78	376	202	151
2gV_NFE2	427	231	189	15	41	34	6	3	NA	13	89	13	2	4	16	15	16	287	201	144
3fW_NFE2	427	249	228	23	40	38	6	5	2	16	110	7	NA	11	20	13	4	354	233	168
4cQ_FOS	427	265	193	1968	1515	724	749	738	82	906	2378	2198	197	1449	1772	4227	1356	368	256	133
3cC_FOS	426	263	163	936	761	508	360	398	70	578	1586	1238	148	739	1053	2019	681	345	245	175
2a*_ATF7	425	283	233	17	25	49	8	7	1	16	117	16	1	15	9	14	4	338	225	152
3cI_ATF7	424	255	165	70	80	95	31	21	2	53	250	52	7	38	49	116	44	324	203	148
4gR_NFE2	424	272	161	23	29	23	11	11	NA	12	93	15	NA	11	14	29	4	320	230	158
2eH_NFE2	423	244	213	19	22	55	3	4	1	18	118	22	1	13	16	16	8	308	254	168
3eL_NFE2	421	263	213	26	43	28	16	11	1	15	157	17	4	17	6	25	9	361	216	132
4dQ_ATF7	421	191	167	21	25	41	7	7	1	8	96	11	1	10	10	15	4	287	226	152
1bD_ATF7	420	260	178	53	72	72	24	19	5	32	234	41	2	46	33	150	41	381	221	173
3dI_FOS	420	228	204	93	94	76	22	44	8	65	241	113	28	44	53	176	41	301	238	178
1cF_FOS	419	207	209	1793	1553	841	846	942	86	1151	2666	2287	324	1530	2024	4949	1604	370	237	166
2eY_FOS	419	244	176	154	176	174	48	65	7	109	464	186	17	121	144	671	103	363	266	172
3eS_NFE2	419	254	192	20	31	37	5	10	NA	25	109	8	4	13	9	12	2	322	187	151
3fI_ATF7	419	297	184	141	161	143	87	44	13	100	377	126	10	120	104	494	113	360	246	152
5aQ_ATF7	418	243	165	41	36	30	15	7	NA	9	147	15	3	18	17	24	8	346	228	158
1b*_ATF7	417	237	181	19	39	29	7	7	NA	7	133	11	NA	15	10	29	5	354	217	152
2dI_ATF7	417	245	204	26	39	37	7	8	NA	15	139	12	1	21	19	20	6	344	225	145
4a*_FOS	416	274	168	30	36	31	5	6	NA	22	139	18	2	7	20	20	10	352	195	146
3dF_FOS	415	187	218	164	172	207	79	60	21	161	440	293	24	90	295	417	269	306	272	148
4a*_ATF7	415	273	175	22	43	26	11	8	NA	17	131	16	1	28	10	24	4	380	213	148
5bM_ATF7	415	242	187	72	56	86	42	21	4	65	295	67	5	67	67	215	38	310	189	136
1eT_NFE2	414	254	200	22	34	41	8	6	1	25	106	29	6	8	16	28	13	353	244	160
1gM_ATF7	414	209	163	65	52	68	9	8	10	54	228	55	9	19	41	113	31	300	185	120
3aC_NFE2	414	297	175	37	75	33	7	4	NA	17	177	33	NA	22	18	56	9	388	211	147
4cK_NFE2	414	238	193	21	26	32	4	6	NA	12	115	11	3	18	9	17	8	346	246	171
4dK_FOS	414	239	213	28	26	23	13	11	NA	15	132	23	1	13	26	34	6	316	275	153
5bS_FOS	414	275	194	999	1001	480	400	504	36	685	1457	980	175	951	1139	2553	742	349	239	154
1cV_NFE2	412	272	213	18	27	35	13	12	2	11	100	10	4	6	13	31	9	317	197	169
3aQ_NFE2	412	219	199	23	18	33	4	7	NA	11	102	13	3	6	16	13	3	277	193	147
1fV_NFE2	411	224	185	26	36	27	7	4	1	10	113	13	2	11	7	19	4	320	219	118
3eE_ATF7	411	222	188	215	167	176	79	38	9	148	410	152	23	109	147	397	90	326	239	150
2cM_FOS	410	274	194	2929	2598	915	1657	1724	111	1312	3275	3275	373	2168	2889	7198	2116	370	298	173
4cA_NFE2	409	233	193	24	26	32	16	8	2	19	125	12	2	10	12	23	8	271	226	179
2gE_FOS	408	270	155	1892	1834	594	897	932	83	1027	2477	1849	278	1573	1961	4336	1337	363	213	144
4aS_NFE2	407	236	231	15	34	31	6	3	1	17	113	11	5	6	12	14	7	297	230	179
5aF_FOS	407	218	176	37	27	47	16	16	1	29	116	30	3	28	30	64	9	315	206	146
3eI_FOS	406	245	221	941	781	497	384	406	60	692	1525	1259	148	751	1181	2858	1047	391	255	161
3gH_FOS	406	248	211	1332	1406	613	491	618	76	712	1896	1460	188	1006	1525	3324	999	336	278	168
1aK_FOS	402	222	220	989	769	495	373	376	39	620	1524	1153	184	576	1247	2091	798	327	243	114
1fF_ATF7	402	233	224	38	56	75	7	21	3	41	199	49	5	21	37	82	34	308	241	144
3cY_FOS	402	231	220	391	543	353	176	188	29	386	893	630	60	344	619	1150	538	370	260	143
3gA_NFE2	402	234	175	16	31	35	7	12	1	18	112	23	3	16	16	27	7	312	235	136
2aC_ATF7	401	270	207	138	134	137	31	42	5	93	329	105	13	67	113	220	62	336	239	151
2b*_FOS	401	265	181	36	34	17	11	13	2	20	131	16	NA	16	24	38	6	365	220	162
1aQ_FOS	400	257	148	1234	1178	616	566	659	63	807	2086	1816	170	1121	1293	3533	1109	343	221	135
3cY_ATF7	400	245	173	65	58	72	20	23	6	46	238	36	4	31	24	108	30	331	219	147
3eE_FOS	400	273	143	1349	1225	584	510	706	61	683	1941	1211	175	1066	1261	3295	966	335	203	136
4eK_ATF7	400	245	130	73	97	67	38	25	3	60	282	60	8	45	32	146	35	333	187	120
3fC_NFE2	399	208	167	19	22	36	2	1	1	13	90	15	NA	6	10	11	11	260	220	125
1dQ_FOS	398	235	212	592	679	444	294	282	45	567	1103	960	102	494	720	1696	675	329	249	139
3bF_NFE2	398	234	195	27	30	34	9	7	1	20	128	26	5	13	12	54	10	283	200	151
3gS_NFE2	398	240	189	28	17	37	7	5	NA	19	114	16	1	11	13	13	14	255	235	165
4gY_FOS	398	280	208	943	1072	525	416	389	59	613	1633	1067	162	906	1008	2499	729	388	212	145
4cS_NFE2	396	233	188	22	30	22	7	3	NA	6	101	7	2	12	13	35	9	315	209	133
2dK_NFE2	394	190	174	17	36	25	5	3	NA	10	109	16	2	11	12	15	5	302	210	157
2b*_ATF7	393	241	217	20	23	37	4	2	NA	11	121	17	3	8	18	16	4	304	262	145
3gW_NFE2	393	270	197	25	25	32	10	16	4	17	120	12	2	8	24	12	18	314	209	145
4gK_ATF7	393	230	168	61	71	95	24	10	2	29	284	55	9	42	59	102	45	351	217	141
5bQ_ATF7	393	244	225	83	105	145	19	20	2	59	262	64	6	35	85	126	56	300	269	142
4fI_FOS	391	251	186	892	943	442	374	453	60	624	1428	1256	172	610	1222	2331	745	322	188	145
3dD_FOS	389	216	186	21	27	45	12	7	1	21	117	12	1	9	17	14	4	257	239	125
3fN_NFE2	389	252	174	19	23	40	7	4	4	18	115	46	4	7	15	9	5	317	213	150
4fH_FOS	389	172	149	694	689	446	246	383	47	512	1399	1026	113	597	1033	1878	676	313	200	125
5bN_FOS	388	210	223	1584	1569	702	731	742	74	986	1981	1751	226	1131	2061	3760	1289	363	227	146
4cN_ATF7	387	191	154	86	81	136	19	25	9	85	385	102	11	43	48	174	40	255	204	100
4gW_FOS	385	243	155	258	244	192	72	100	13	214	624	313	29	157	277	635	269	342	199	151
1eC_NFE2	384	255	166	74	72	116	34	42	2	60	231	52	10	41	55	146	46	289	210	114
2fS_NFE2	384	268	204	17	25	25	10	5	NA	15	124	19	3	5	19	33	6	302	232	149
4dI_FOS	384	197	162	540	737	354	299	321	29	318	1093	648	83	512	541	1555	432	294	194	135
2eD_ATF7	383	180	184	33	38	57	12	12	7	52	142	34	7	19	33	43	13	272	220	136
3cT_NFE2	383	254	162	22	30	32	9	5	1	11	122	8	2	6	12	21	4	329	172	123
4cW_NFE2	383	191	208	20	19	28	6	6	3	8	97	12	1	10	13	16	6	257	245	148
4fC_FOS	383	249	190	594	544	382	189	229	37	472	1192	592	98	517	636	1555	629	385	219	172
2dE_NFE2	382	208	194	15	21	30	6	5	NA	14	110	15	4	7	13	13	5	268	196	158
2gA_NFE2	380	311	193	21	29	38	8	5	NA	15	148	10	NA	9	10	14	12	332	216	144
4cN_FOS	379	190	205	934	869	707	368	415	101	904	1487	1814	210	839	1716	3582	1230	307	265	146
4eH_ATF7	379	196	159	22	24	59	12	24	6	26	89	19	5	28	24	40	11	289	226	119
3bM_ATF7	377	240	181	135	134	163	45	54	12	112	418	152	20	98	107	298	97	352	238	164
4aQ_FOS	377	237	175	102	108	134	58	81	12	108	390	179	24	68	168	342	162	316	196	133
4gK_FOS	377	231	150	1335	1209	432	427	572	50	596	1596	1151	186	986	1000	3078	678	319	193	124
5b*_ATF7	377	262	186	20	22	23	4	4	1	13	83	12	2	5	6	17	7	311	206	173
5bQ_FOS	376	210	181	874	740	562	409	355	55	570	1366	1116	128	718	1251	2602	888	375	253	130
2gK_ATF7	375	239	177	155	89	109	35	35	8	98	372	120	11	62	95	181	64	338	193	142
3dC_ATF7	371	205	164	21	21	32	4	6	NA	17	109	13	NA	8	12	13	6	343	198	128
3eT_NFE2	371	163	128	16	30	34	7	5	NA	15	109	9	1	10	11	32	2	230	166	124
2bS_NFE2	370	234	153	21	34	30	8	6	NA	8	122	5	3	15	5	27	8	323	185	139
3dA_NFE2	370	205	120	20	17	21	6	3	3	5	107	4	NA	8	13	17	5	290	154	124
2aY_FOS	369	202	163	542	451	353	153	204	28	298	952	469	59	404	544	1169	397	291	190	140
1bW_NFE2	367	193	145	9	25	35	9	8	1	15	116	10	NA	13	16	19	14	251	174	131
2fH_ATF7	366	185	175	86	74	128	21	24	4	101	272	67	8	53	91	160	73	302	245	141
4fC_ATF7	366	202	183	34	53	89	18	17	2	50	179	71	10	33	34	66	44	279	204	126
5aW_NFE2	366	262	197	23	32	34	7	3	1	13	113	10	3	5	9	14	4	348	184	145
4aF_FOS	365	220	152	125	111	125	44	78	12	107	404	188	18	76	117	229	116	321	217	125
2bW_NFE2	364	168	163	8	23	17	3	10	NA	13	85	12	2	6	7	20	4	254	205	104
4cT_NFE2	364	230	166	45	35	26	7	7	NA	12	132	13	2	8	9	16	1	358	167	136
1bC_NFE2	362	183	160	14	14	33	4	4	1	9	109	10	1	13	11	14	5	290	179	109
1fT_NFE2	362	233	162	25	23	24	9	8	NA	6	125	11	1	8	5	13	4	304	159	130
1gS_NFE2	362	209	162	29	23	36	5	19	NA	9	108	11	NA	17	9	19	4	284	193	134
2gL_NFE2	362	248	160	22	26	37	5	3	1	9	102	6	1	13	4	11	5	274	197	127
1aT_NFE2	360	248	171	14	30	29	8	9	1	11	112	21	NA	11	5	37	7	289	200	131
4dE_ATF7	359	226	180	14	20	29	9	6	NA	20	116	10	2	8	13	10	5	296	237	131
3aM_NFE2	358	145	191	7	22	30	8	6	NA	12	69	10	1	7	11	20	8	212	186	129
4f*_ATF7	358	240	194	22	24	16	10	8	NA	22	108	16	2	8	14	10	4	292	225	145
1eM_FOS	357	186	128	767	939	470	357	325	53	600	1262	1200	181	725	1208	2512	1040	260	208	122
4aE_NFE2	357	187	193	17	29	35	4	4	NA	9	90	7	4	10	10	33	5	248	184	131
1fS_NFE2	356	203	144	23	30	21	9	6	NA	15	77	9	1	9	9	21	6	293	181	109
2fT_NFE2	356	209	164	13	16	37	2	10	1	13	70	9	4	5	7	6	7	248	222	139
4eI_FOS	356	226	144	45	73	112	15	12	8	62	276	119	12	31	83	186	60	322	192	116
5bL_NFE2	355	198	180	11	18	24	3	5	NA	11	100	5	NA	8	6	18	3	235	191	117
3bC_NFE2	354	252	131	44	31	18	10	5	NA	11	143	16	1	8	14	22	2	302	174	115
5bE_FOS	354	214	188	1392	1263	633	653	734	74	778	2064	1637	197	986	1527	3222	1311	333	252	155
4gW_ATF7	353	182	190	16	41	43	4	5	1	21	120	22	1	15	13	40	10	248	199	126
5aH_FOS	353	221	189	27	51	19	9	6	NA	13	140	15	NA	27	11	41	5	288	203	137
3cI_FOS	352	178	183	739	670	478	371	411	37	616	1326	1386	119	669	1138	1926	807	242	192	122
4fS_NFE2	352	204	199	36	25	30	4	6	NA	10	90	21	1	10	12	30	6	269	230	153
3dF_ATF7	351	236	135	19	30	34	9	5	2	12	109	9	2	9	15	20	2	280	175	137
4gI_FOS	351	232	108	1190	1388	448	573	529	40	582	1823	1115	145	952	1311	2740	818	316	175	109
2gC_FOS	349	195	162	30	27	30	10	8	NA	18	113	10	1	9	14	24	1	312	175	120
4gE_FOS	349	186	156	1191	1288	477	534	666	66	736	1781	1658	198	1200	1374	3239	992	305	171	123
3gY_ATF7	348	214	137	45	63	52	18	25	3	36	157	49	5	16	43	103	26	275	163	116
4gI_ATF7	348	241	181	55	50	81	20	28	5	35	258	74	5	37	36	176	43	284	196	146
4gT_NFE2	348	229	201	33	32	32	4	7	1	21	90	11	1	11	4	29	7	299	184	133
1dY_FOS	346	210	173	375	433	305	193	169	32	339	819	561	67	352	519	1006	379	262	222	137
5aM_ATF7	346	200	190	14	30	39	7	7	5	24	122	36	10	15	19	28	20	255	256	138
5bV_FOS	346	221	194	858	852	441	402	404	51	591	1356	1095	144	800	1109	2157	881	338	248	119
5dH_ATF7	345	176	162	14	15	21	4	3	2	5	83	14	NA	11	10	16	18	237	196	127
2bI_ATF7	344	216	188	51	59	102	21	17	7	54	182	75	17	17	36	59	35	218	222	148
3aF_ATF7	343	187	181	25	27	30	8	6	3	14	136	18	1	16	13	28	6	286	213	137
1cM_FOS	342	212	177	1825	1598	730	613	806	77	1120	2177	1812	282	1321	2179	3750	1757	289	217	103
3dM_NFE2	341	241	165	16	43	36	7	10	NA	11	127	13	1	18	11	25	6	332	190	125
3eW_NFE2	341	220	168	12	17	24	7	2	NA	9	101	16	2	13	3	21	2	271	202	122
3aK_NFE2	340	232	136	15	25	21	6	4	1	13	108	7	1	10	3	19	5	259	191	149
5bN_ATF7	340	215	152	52	88	100	22	22	4	58	233	100	5	51	50	135	72	316	168	121
3b*_FOS	337	168	112	44	72	53	56	34	1	22	145	56	10	72	43	214	13	268	161	119
2a*_FOS	336	178	148	13	23	35	6	5	1	17	94	21	2	12	11	22	5	246	195	108
2bV_NFE2	336	211	173	15	17	32	6	1	NA	19	107	14	NA	14	11	25	1	298	210	136
3fH_NFE2	336	211	134	22	29	28	4	9	1	6	88	6	NA	6	4	34	8	293	171	125
4dT_NFE2	335	170	164	12	29	18	5	3	NA	14	80	9	1	9	9	14	8	205	212	147
1eM_ATF7	334	171	177	94	106	93	45	41	9	64	292	111	6	49	59	207	29	251	167	120
1gW_NFE2	334	236	141	19	15	23	7	1	1	7	95	5	2	8	6	3	6	263	157	139
2bD_FOS	334	185	158	618	622	387	253	322	40	419	984	992	106	545	841	1769	754	217	159	103
2eC_NFE2	334	160	192	13	26	28	2	2	NA	14	77	15	NA	3	12	12	5	214	202	140
1gE_FOS	333	180	142	567	503	356	157	208	25	337	797	559	84	295	503	1250	541	229	253	98
4dK_ATF7	333	133	165	15	28	37	6	6	1	10	84	21	NA	7	16	9	8	183	157	125
1cT_NFE2	332	201	165	24	27	30	7	8	NA	13	96	11	1	11	18	57	7	244	189	127
2gC_ATF7	332	226	165	24	30	25	6	4	NA	8	128	13	NA	10	11	30	4	307	161	135
3aY_NFE2	332	195	118	15	35	19	8	4	1	15	105	17	2	14	13	4	7	251	136	117
4fD_FOS	330	200	129	892	805	338	465	534	23	365	1524	739	77	773	595	1801	710	260	189	114
5aF_ATF7	330	194	163	20	23	20	5	13	NA	11	111	9	2	7	3	17	2	267	207	123
1eD_NFE2	328	185	151	13	29	28	7	2	NA	10	83	10	2	5	14	16	6	277	158	136
4fA_NFE2	328	206	150	27	28	28	4	7	1	17	73	17	1	13	10	15	11	306	164	127
2dW_NFE2	327	221	114	18	25	23	2	2	NA	10	66	9	NA	8	7	10	5	217	125	129
2gM_NFE2	327	137	147	13	11	20	2	10	1	30	46	18	1	9	18	10	7	206	131	92
5aS_NFE2	326	189	139	12	20	18	1	7	1	6	64	3	3	7	9	18	3	216	143	106
1d*_FOS	325	198	141	16	32	19	4	8	1	13	95	18	2	10	14	27	5	266	209	132
1fI_FOS	325	195	137	411	438	251	176	159	21	277	1004	596	65	274	527	1147	351	265	181	103
4aC_FOS	325	180	147	665	695	367	245	375	38	424	1264	931	113	502	797	2004	588	293	172	111
1bQ_ATF7	324	225	141	63	104	120	24	26	6	55	256	78	11	62	85	175	68	280	155	97
3eC_FOS	324	179	161	558	530	368	200	274	29	428	894	691	79	326	745	1153	538	231	212	133
3fQ_ATF7	324	215	145	147	145	142	52	27	8	89	334	163	18	67	120	547	70	321	164	110
5dP_ATF7	324	193	151	15	23	30	5	3	2	12	91	11	NA	6	11	27	1	247	171	117
1eK_NFE2	323	175	135	47	13	20	7	11	NA	15	107	8	1	24	7	27	12	263	200	128
4eV_NFE2	322	164	184	17	20	25	3	6	NA	13	72	4	NA	7	14	9	11	265	194	136
2cI_FOS	321	197	173	1231	1035	542	609	601	60	735	1807	1317	136	768	1206	2803	837	260	156	118
3gK_NFE2	320	177	151	18	34	29	3	16	NA	15	129	9	NA	6	9	57	23	258	206	106
4gL_NFE2	320	206	144	19	22	34	6	7	1	14	87	10	NA	5	4	11	7	251	168	121
2bD_ATF7	318	173	160	49	56	89	10	11	5	42	175	69	11	39	68	103	39	252	195	97
2eY_ATF7	316	204	124	31	40	40	18	12	2	13	145	34	5	32	37	55	25	254	134	113
4cD_ATF7	316	153	103	71	63	58	35	20	4	48	219	83	17	51	95	173	67	242	120	84
2dY_ATF7	315	159	143	20	18	30	6	6	NA	19	86	11	1	5	17	13	3	264	187	99
1gD_ATF7	314	176	154	27	35	32	8	11	NA	17	117	18	3	15	10	49	7	284	154	126
3bD_ATF7	314	217	129	139	238	134	66	66	11	176	470	198	23	90	153	430	183	292	174	136
4dC_FOS	314	181	159	14	29	44	6	6	1	16	110	33	3	7	9	32	7	302	192	118
4dA_NFE2	313	163	189	8	16	30	1	4	1	16	63	11	NA	4	9	3	5	160	160	106
4cQ_ATF7	312	182	148	78	92	141	29	43	8	91	253	173	23	27	121	145	124	250	157	113
2cK_ATF7	311	164	181	84	81	100	33	22	6	91	273	141	12	56	94	160	86	224	152	112
4gN_FOS	311	155	120	299	274	250	111	103	16	245	672	535	56	270	293	996	242	206	181	80
4eQ_FOS	310	151	143	204	215	160	83	69	21	212	449	305	43	154	300	335	284	198	179	114
2f*_ATF7	309	192	165	18	28	25	6	7	1	13	99	9	NA	4	10	16	3	229	179	108
3fE_NFE2	309	200	136	26	29	23	6	10	2	16	87	15	1	5	15	8	9	291	169	119
5bM_FOS	309	174	151	806	756	376	317	447	49	580	1277	1097	155	642	781	1554	699	254	210	110
3bD_FOS	308	151	143	1010	848	440	428	360	46	613	1416	1125	165	809	1048	2527	921	275	166	114
3eM_FOS	308	163	145	1086	799	569	474	372	48	675	1159	1437	207	848	1451	2544	787	246	214	118
3fK_FOS	308	142	146	1521	1674	628	717	754	80	980	2018	1913	233	1116	1830	3518	1585	254	225	118
5aT_NFE2	308	187	154	23	34	26	4	4	NA	8	85	13	2	8	11	17	8	255	223	147
2eQ_NFE2	307	185	115	23	26	24	6	5	1	12	91	7	2	10	10	15	5	258	154	96
3cW_NFE2	306	211	159	14	27	36	8	3	1	12	105	15	1	10	13	17	6	233	197	132
4eH_FOS	306	203	170	179	176	198	98	66	14	168	444	252	32	128	225	517	165	307	209	117
4fK_FOS	305	231	138	834	853	441	331	412	42	428	1392	736	103	605	669	1848	641	294	208	119
5aN_FOS	304	217	155	83	110	103	32	32	7	65	313	76	16	42	108	181	79	294	159	133
1aD_FOS	303	154	128	718	628	368	374	295	38	492	969	1030	93	481	746	1972	623	266	224	117
1dN_FOS	303	162	153	166	143	178	107	39	13	178	515	401	27	166	397	578	150	246	196	98
2aF_FOS	303	184	124	250	255	158	76	114	6	198	548	216	34	199	233	538	190	255	166	110
4gN_ATF7	303	143	139	10	10	44	3	3	NA	12	82	10	NA	7	20	17	5	206	142	91
1eN_ATF7	302	180	123	33	58	43	14	21	2	19	146	9	1	26	21	34	18	233	135	115
1fW_NFE2	302	174	125	18	29	27	5	6	1	7	66	14	1	4	10	8	3	237	151	91
2dC_NFE2	302	204	146	14	32	35	7	4	3	5	90	9	2	3	10	23	9	270	156	127
1eN_FOS	300	156	159	478	442	314	198	199	31	326	977	521	63	354	546	1148	370	249	171	93
1gV_NFE2	300	181	156	14	24	22	7	6	NA	10	86	12	NA	5	13	17	2	232	165	135
2bF_ATF7	300	198	122	25	30	54	12	14	NA	24	155	22	6	24	21	51	20	286	155	125
1eQ_NFE2	299	199	136	12	23	26	2	5	NA	24	90	9	8	6	20	14	7	309	160	106
4aF_ATF7	299	197	110	5	21	16	9	9	1	11	96	20	1	3	6	10	9	248	142	110
4eQ_ATF7	298	194	118	15	34	29	8	2	2	11	114	18	2	12	5	20	6	284	137	96
3eC_ATF7	297	165	146	17	37	52	7	2	2	28	138	52	9	22	28	68	23	234	174	107
4fV_NFE2	297	169	133	7	23	21	5	1	1	8	72	22	2	9	12	9	7	240	151	107
5dR_ATF7	297	160	156	12	24	26	5	3	1	8	83	10	1	5	6	26	5	201	155	100
3d*_NFE2	296	174	111	15	23	20	5	6	NA	6	79	6	1	7	10	7	4	211	122	114
1dT_NFE2	295	186	169	13	26	28	3	5	NA	9	70	7	1	10	7	13	2	237	183	113
2fN_FOS	295	163	134	795	756	376	325	321	41	488	1296	1144	152	684	766	2195	658	256	156	103
2gW_NFE2	292	163	106	25	24	20	4	3	1	10	73	6	2	3	8	13	5	222	147	94
4aT_NFE2	292	237	156	20	25	35	13	6	1	25	113	18	3	8	13	26	9	283	155	121
5dP_FOS	291	181	112	28	27	13	10	5	NA	10	108	6	NA	7	2	97	6	240	125	102
5bW_NFE2	289	155	115	10	17	18	4	4	NA	5	80	6	NA	7	7	10	5	181	159	107
4aD_FOS	287	166	133	13	19	31	7	2	6	41	108	24	5	5	26	18	20	229	196	116
1eY_ATF7	286	138	140	29	50	42	5	6	NA	18	106	40	3	3	34	49	15	221	148	100
3cH_NFE2	286	188	126	7	19	29	8	3	NA	12	111	15	4	7	21	15	14	263	129	107
3cQ_NFE2	286	177	142	9	16	24	2	5	2	15	62	11	3	5	10	7	7	207	127	103
4aD_ATF7	286	156	120	5	36	19	7	3	NA	9	71	10	NA	5	1	6	2	195	157	118
4cC_ATF7	285	162	109	35	39	48	16	20	4	42	152	50	7	25	39	65	30	243	195	91
4cH_FOS	285	170	139	801	727	425	444	388	49	582	1348	1093	139	620	1070	1761	680	245	159	123
1gL_NFE2	284	172	127	19	16	27	4	1	1	6	86	18	2	3	4	13	5	218	121	106
3cS_NFE2	283	148	133	14	19	14	1	NA	NA	15	80	11	2	7	9	8	3	200	153	127
4fN_NFE2	283	135	125	14	20	23	6	2	NA	5	62	15	1	13	11	11	2	177	148	135
4dD_FOS	282	164	105	12	16	24	8	4	1	12	70	12	3	7	3	8	4	207	128	76
2cH_NFE2	281	157	157	18	21	25	3	3	NA	7	73	10	1	10	6	13	2	207	175	114
5dG_ATF7	281	158	138	8	7	25	2	NA	1	14	61	10	2	7	3	7	3	234	149	91
2cC_FOS	280	163	140	1130	929	540	551	554	43	741	1567	1186	149	875	1178	2519	744	278	152	103
2gH_NFE2	280	196	112	14	13	14	9	2	2	7	71	16	2	2	7	8	3	205	136	90
5aE_NFE2	280	155	118	13	12	29	5	5	NA	9	88	4	3	9	10	6	6	219	147	104
2bH_NFE2	279	141	125	12	11	41	2	2	2	14	71	9	4	1	16	11	8	214	138	126
2cY_ATF7	279	146	144	85	65	117	13	19	5	57	208	91	7	32	72	114	59	238	147	106
1fH_NFE2	278	155	123	49	36	27	4	20	2	7	85	11	1	9	11	14	1	210	134	133
4aW_NFE2	278	173	131	17	22	25	6	7	1	17	113	3	1	18	7	24	2	203	133	86
4dC_ATF7	278	135	123	9	21	26	7	5	NA	7	51	11	3	3	6	7	12	195	138	102
4dN_ATF7	278	159	124	9	14	31	3	3	NA	17	54	3	1	4	4	14	5	197	136	78
1aY_ATF7	277	136	137	45	54	62	20	11	1	33	196	47	4	31	22	99	41	206	158	91
3eH_NFE2	277	149	117	18	27	17	6	3	NA	10	84	7	1	10	7	7	5	237	86	77
4c*_NFE2	277	218	154	15	42	31	5	4	1	14	111	8	2	8	9	13	6	261	141	112
5dH_FOS	277	159	117	12	26	34	6	6	1	14	87	12	2	5	7	7	4	204	138	84
1bN_ATF7	276	208	124	54	94	67	19	14	2	48	224	53	5	39	57	87	35	253	127	101
1aV_NFE2	275	140	132	17	35	21	6	8	NA	7	45	14	2	9	9	22	9	168	155	106
1g*_ATF7	275	165	110	20	27	16	5	5	1	4	88	9	NA	9	4	41	4	215	109	87
3dN_NFE2	275	140	167	18	20	27	3	1	NA	15	42	10	NA	6	8	10	3	187	155	114
4fD_ATF7	275	180	147	28	70	64	23	20	NA	40	227	49	3	38	36	98	37	253	186	103
1bF_ATF7	274	188	108	64	84	73	17	26	3	57	268	63	13	51	43	154	42	236	145	88
2fY_ATF7	273	148	142	25	35	44	10	12	1	13	161	40	5	18	22	65	25	238	198	90
3eM_ATF7	273	184	75	81	124	56	54	28	5	81	374	65	7	69	50	224	77	243	116	79
2gY_ATF7	272	162	124	12	22	28	6	4	NA	10	75	6	3	4	3	11	5	212	153	96
3fD_NFE2	272	154	99	38	20	24	5	6	1	8	88	8	1	14	2	52	4	204	106	114
2aL_NFE2	271	114	140	15	19	25	2	4	2	13	87	15	2	8	13	20	6	171	129	89
3gC_NFE2	271	175	109	18	17	19	4	6	NA	14	72	6	1	6	8	14	4	233	149	103
5cR_ATF7	271	149	106	24	26	78	11	11	NA	23	145	49	2	18	26	61	25	173	167	98
1dD_NFE2	270	143	93	17	19	9	6	4	NA	6	64	6	1	5	4	11	2	187	127	78
1dY_ATF7	269	135	125	23	28	27	8	4	1	18	104	20	9	20	15	26	17	186	107	73
4gD_ATF7	268	145	116	13	22	27	1	5	1	10	71	11	NA	4	11	20	5	189	141	94
1gY_ATF7	267	203	107	32	78	50	19	15	1	26	239	41	5	38	24	112	37	231	135	72
2c*_FOS	265	156	159	10	17	16	2	3	2	10	65	8	1	12	15	10	7	229	175	94
3cK_NFE2	265	128	81	13	17	15	1	3	1	11	67	8	1	3	7	38	2	159	124	69
1fM_FOS	264	132	130	689	571	322	248	253	31	358	916	736	117	339	745	1176	576	196	164	81
2bE_NFE2	264	149	129	15	30	18	3	3	3	8	61	6	1	4	1	40	3	174	116	69
3bM_FOS	263	146	110	694	889	551	350	342	66	451	997	1218	130	648	1241	1651	796	213	180	92
2eW_NFE2	262	159	124	11	27	20	5	3	6	4	86	11	6	8	5	5	6	189	146	85
4dD_ATF7	262	130	112	8	36	23	2	2	NA	3	53	5	NA	7	7	6	2	184	146	82
1d*_ATF7	260	168	134	11	14	27	5	4	NA	12	63	5	1	5	7	5	2	189	161	114
3aI_NFE2	260	153	99	18	26	14	4	NA	1	12	92	3	NA	6	8	12	9	209	111	102
1dE_NFE2	259	155	134	17	22	21	1	4	NA	14	58	6	1	4	4	9	2	234	166	123
3aD_NFE2	259	205	110	21	23	14	5	5	NA	6	107	8	NA	12	6	8	1	234	115	93
3c*_NFE2	259	122	92	13	12	25	2	2	NA	14	57	7	1	5	1	7	5	156	115	70
1bQ_FOS	258	150	118	832	868	415	303	384	32	450	1330	1155	155	609	947	1837	737	258	216	105
2cD_FOS	258	147	129	859	933	469	382	491	60	563	1211	1195	167	801	1267	2568	687	218	148	90
2e*_FOS	258	141	99	16	12	25	5	7	NA	6	87	16	1	8	6	21	1	178	112	80
2f*_FOS	258	173	107	14	9	16	4	6	NA	6	96	11	3	7	5	22	2	212	144	114
2gK_FOS	258	160	96	467	476	255	192	183	16	262	881	558	66	289	449	1206	379	221	150	98
2gS_NFE2	257	194	128	17	33	25	5	4	NA	8	74	8	1	11	5	4	3	220	150	117
2aQ_FOS	256	111	115	254	333	262	115	134	26	333	494	473	44	209	320	606	305	165	176	80
3fK_ATF7	256	159	113	115	144	100	43	50	6	90	319	107	14	64	61	279	84	198	149	92
4aY_NFE2	256	151	97	12	18	21	3	4	1	13	67	18	NA	5	15	15	3	180	137	94
4cE_NFE2	255	138	109	10	17	25	2	4	1	19	63	13	1	3	8	8	11	173	142	87
4eF_FOS	255	126	148	37	32	60	17	14	3	41	168	80	3	19	70	135	52	175	185	93
4cC_FOS	254	199	122	918	609	317	306	443	33	399	1185	660	100	502	786	2055	622	251	137	113
1aL_NFE2	253	123	130	20	13	21	6	5	1	9	59	13	1	4	7	13	3	149	135	82
2gP_NFE2	253	196	128	13	27	20	4	3	NA	8	81	12	1	3	3	12	2	263	123	98
2fE_NFE2	252	203	99	21	21	19	3	4	NA	6	84	3	1	8	6	13	5	226	115	78
5bT_NFE2	252	146	110	8	13	14	8	2	NA	6	69	7	NA	3	4	11	10	169	134	82
3cD_ATF7	251	130	133	39	47	55	11	2	1	22	98	48	3	16	45	28	30	152	154	80
5aC_FOS	251	114	73	181	170	141	58	80	5	115	393	331	37	148	239	445	191	168	127	71
1bE_NFE2	250	147	122	13	17	15	1	5	NA	7	61	3	3	5	6	7	NA	172	112	89
1aM_ATF7	249	180	134	80	52	73	29	19	8	59	226	61	4	40	44	128	45	254	128	101
1cY_ATF7	248	154	118	107	80	53	42	21	3	41	282	76	7	50	80	308	50	202	119	84
2fM_ATF7	248	113	100	21	31	57	8	5	3	34	130	34	4	10	43	51	31	170	138	85
4eD_ATF7	248	158	116	23	21	22	6	11	NA	17	74	15	3	11	15	6	13	232	160	101
2bQ_FOS	246	146	106	1055	863	373	339	364	32	494	1374	1071	151	656	824	2509	512	226	134	93
3bE_NFE2	246	130	112	13	13	22	2	4	1	7	60	6	1	8	9	7	16	173	158	107
3bY_ATF7	246	178	119	67	66	86	16	19	3	49	189	42	9	37	28	145	30	222	143	90
4aV_NFE2	246	186	89	61	76	46	17	21	3	48	223	41	4	29	22	137	44	210	124	98
5aM_FOS	244	148	93	23	46	53	26	18	2	33	189	63	6	15	41	64	34	211	133	98
1eY_FOS	243	115	102	248	343	190	92	92	18	252	649	383	26	208	433	580	321	160	128	91
3dY_NFE2	243	109	100	8	20	18	3	2	NA	2	62	6	3	7	3	9	8	166	108	84
4gA_NFE2	243	122	148	11	16	23	6	2	1	10	66	10	1	3	4	20	5	167	124	85
5b*_FOS	243	138	164	32	19	37	18	50	1	24	129	37	1	24	14	57	14	197	170	91
2gY_FOS	242	125	87	13	9	18	7	6	NA	6	66	5	NA	7	5	17	3	207	119	82
4aH_NFE2	241	187	108	17	17	17	4	3	NA	8	69	10	1	13	5	13	3	192	121	72
5dW_ATF7	241	141	97	14	19	21	6	3	NA	12	64	12	2	6	10	16	1	182	131	74
1aC_NFE2	240	137	125	14	21	15	4	2	NA	6	61	9	NA	9	9	10	5	181	142	91
4gS_NFE2	240	143	101	17	18	13	3	5	NA	10	66	7	NA	10	11	31	1	175	129	83
3gH_ATF7	239	178	83	24	40	51	17	11	1	39	121	26	3	19	27	63	30	223	126	102
4e*_NFE2	239	97	107	10	7	18	6	2	NA	6	39	14	2	3	1	6	1	153	96	84
5bY_ATF7	239	123	116	48	39	47	22	15	2	34	121	54	5	26	32	98	42	159	170	106
4fK_ATF7	237	162	83	38	62	25	11	17	NA	37	196	16	3	18	8	64	25	223	79	82
2bQ_ATF7	236	160	82	63	91	84	28	24	4	41	236	66	7	47	56	206	59	213	91	91
2dF_NFE2	236	135	95	13	14	16	3	2	NA	11	67	7	NA	2	6	7	NA	165	131	64
2cY_FOS	235	148	110	675	698	340	331	324	34	392	1058	699	119	539	742	1655	667	242	171	106
2eM_NFE2	234	120	100	9	14	24	3	7	NA	7	62	11	NA	7	6	20	1	151	147	88
2gN_NFE2	234	107	126	12	13	28	NA	3	2	15	52	8	NA	9	6	4	3	160	128	97
4eC_ATF7	234	136	90	6	25	26	7	5	NA	7	67	7	NA	11	11	26	2	201	112	90
2eT_NFE2	233	143	121	14	12	16	5	5	1	6	62	16	1	6	6	7	9	164	116	83
2fC_NFE2	233	119	132	15	16	21	6	3	NA	2	80	6	NA	9	8	19	3	182	126	94
5dR_FOS	233	165	122	13	35	17	6	7	NA	17	84	7	NA	5	10	26	3	195	148	104
3cN_NFE2	232	160	97	25	15	17	6	6	NA	11	76	13	1	11	5	11	4	214	122	99
3fI_NFE2	232	127	109	16	17	40	3	2	NA	10	59	15	2	6	9	9	10	171	145	94
4eN_FOS	232	161	125	62	84	87	40	31	4	67	253	123	11	59	64	126	69	233	138	91
2aN_FOS	230	145	91	476	487	214	199	203	20	257	852	581	65	448	470	1400	402	230	124	86
1bN_FOS	229	136	105	753	618	397	340	321	28	534	1063	766	104	526	747	2023	541	240	148	85
2aQ_ATF7	229	100	78	10	12	12	8	3	NA	10	48	13	NA	7	4	11	2	148	97	78
2cC_ATF7	229	150	78	35	95	55	21	14	6	55	221	74	6	47	70	142	22	222	115	82
1dH_NFE2	228	110	101	7	9	16	7	4	NA	2	42	6	NA	4	8	3	3	145	115	98
4eA_NFE2	228	106	123	11	16	21	4	7	NA	10	44	9	1	10	7	5	2	137	149	92
1bK_NFE2	227	170	97	13	25	19	5	4	NA	8	61	6	2	8	2	25	8	190	115	70
1eH_NFE2	227	139	69	14	27	14	3	4	NA	11	75	6	NA	6	2	9	8	183	62	68
2aK_NFE2	227	144	133	8	16	15	1	2	1	4	56	7	3	6	6	8	5	176	126	98
3gN_FOS	227	148	86	377	398	158	137	155	7	186	735	264	47	241	269	928	233	184	128	70
4dM_NFE2	227	119	164	15	15	24	4	1	1	9	79	7	4	8	7	7	6	167	162	98
2aH_NFE2	226	129	128	13	23	18	6	3	NA	12	64	8	NA	1	3	9	NA	181	131	81
2bC_ATF7	226	113	115	41	44	58	8	15	2	43	124	79	7	27	32	68	18	145	150	78
2cI_ATF7	226	123	105	55	43	86	12	19	4	55	115	53	7	22	54	124	78	145	150	69
4fT_NFE2	226	142	105	17	13	15	3	4	1	3	87	6	2	5	20	17	2	163	102	72
4cI_FOS	225	141	65	820	742	247	313	486	25	352	1285	544	93	725	834	1988	515	198	104	62
2fK_FOS	224	127	91	1141	1017	294	455	562	37	560	1531	836	134	839	905	2770	912	207	117	89
5bK_FOS	224	139	110	932	846	375	411	539	41	442	1494	906	137	935	977	2861	579	249	138	71
1gT_NFE2	223	149	79	17	11	20	1	10	2	4	57	6	2	2	7	4	3	191	84	83
3bH_NFE2	222	133	82	14	16	12	4	9	NA	7	67	12	NA	2	9	5	5	166	90	81
3bK_NFE2	222	113	119	11	16	18	3	3	NA	5	63	12	4	5	6	9	1	176	131	82
3fY_NFE2	222	158	84	14	17	18	4	5	1	7	54	7	NA	4	3	8	3	183	129	77
5cR_FOS	222	97	119	454	504	340	220	266	23	342	793	663	92	455	628	1349	430	162	119	89
2bC_FOS	221	162	77	997	1073	275	476	633	34	401	1458	937	89	773	552	2457	666	266	116	77
2cN_NFE2	221	112	92	14	18	19	4	3	2	4	66	4	1	2	4	15	1	166	98	74
1c*_NFE2	220	135	72	17	11	12	5	5	NA	8	43	4	2	8	6	7	4	154	82	72
1e*_NFE2	220	140	84	11	22	16	3	1	NA	9	84	9	2	12	2	5	9	213	100	75
3dQ_NFE2	220	128	99	14	19	24	5	2	2	4	54	4	2	NA	5	9	3	190	106	69
5dC_ATF7	219	98	107	8	10	9	2	4	NA	6	53	7	2	7	6	6	4	154	146	78
2aT_NFE2	218	141	120	8	21	6	2	2	NA	6	75	13	NA	7	2	12	5	186	99	92
2gE_NFE2	218	133	85	15	20	18	4	6	1	7	87	1	NA	8	5	23	NA	198	108	62
4dE_NFE2	218	112	97	9	11	22	3	6	NA	8	46	4	1	3	2	8	3	129	90	80
4eK_FOS	218	157	147	581	685	419	294	371	36	496	896	892	145	620	988	1690	737	234	145	86
5cS_ATF7	218	118	121	50	63	77	33	17	2	46	169	58	12	34	59	121	38	145	95	68
1cY_FOS	217	120	84	876	842	348	428	505	26	427	1086	869	104	695	747	2738	829	182	113	67
5dS_FOS	217	126	112	25	36	20	11	6	1	16	90	14	NA	11	4	12	13	145	136	89
2bT_NFE2	216	151	119	9	18	12	4	3	NA	14	79	5	5	3	7	9	10	174	103	116
2gT_NFE2	216	170	76	22	11	17	6	7	NA	11	95	5	1	11	8	9	8	188	113	92
5a*_NFE2	216	135	92	16	10	15	5	2	1	5	57	3	2	7	6	9	2	198	103	81
1bF_FOS	215	168	112	418	494	211	225	206	16	250	834	487	76	428	463	1354	365	235	125	96
3fM_NFE2	215	142	73	20	21	13	2	8	NA	4	76	6	1	7	6	14	5	185	96	61
3gM_NFE2	215	123	94	32	15	20	15	2	NA	7	73	13	1	8	5	11	4	175	89	92
2fF_NFE2	214	126	97	16	27	29	4	6	2	11	70	5	2	9	12	13	3	192	102	93
1aM_FOS	213	118	89	626	577	276	273	253	30	328	925	538	71	429	487	1490	465	171	116	69
1aY_FOS	213	141	84	489	563	240	267	208	17	208	778	371	60	282	349	1149	354	201	115	74
1dC_NFE2	213	156	81	13	12	25	7	4	1	9	71	10	1	4	11	9	2	164	101	72
4dF_ATF7	213	97	95	14	9	13	2	5	3	5	56	11	NA	5	10	16	6	130	131	69
5dG_FOS	213	82	103	8	14	5	5	3	1	6	69	6	4	6	4	7	3	107	116	92
3cF_NFE2	212	114	93	11	13	15	11	2	NA	3	64	3	1	5	4	14	1	156	95	68
4aQ_ATF7	212	167	79	9	25	19	12	7	NA	9	95	13	1	6	6	19	5	221	103	92
4gE_ATF7	212	144	80	111	109	70	27	40	3	41	230	62	5	65	67	267	54	189	113	80
5cA_ATF7	212	125	84	37	60	89	23	13	1	55	146	88	6	26	77	157	109	154	110	79
1dK_NFE2	211	124	97	1	11	14	3	1	NA	8	33	4	NA	2	1	6	2	133	101	81
1bH_FOS	210	113	93	803	743	276	302	359	36	489	998	1012	77	490	757	1585	557	190	139	73
1cC_NFE2	210	108	95	7	11	9	3	2	NA	2	49	3	NA	3	2	9	2	131	88	93
4cQ_NFE2	210	119	86	10	16	13	6	4	1	21	59	3	4	7	12	6	NA	167	75	64
3fQ_FOS	209	126	95	996	945	362	478	526	33	623	1405	1171	185	838	901	2375	802	175	121	80
2eE_NFE2	208	119	78	9	16	19	1	1	NA	8	59	7	1	9	10	5	9	155	77	72
4eT_NFE2	208	100	89	7	13	17	2	3	NA	6	59	1	NA	1	6	13	3	141	95	63
5dW_FOS	208	94	116	22	26	27	5	4	NA	10	86	8	2	16	8	18	10	172	154	75
4cY_ATF7	207	115	91	53	68	53	19	19	NA	27	141	52	11	41	45	140	45	166	104	73
1dI_NFE2	206	109	117	4	9	31	2	NA	2	5	36	8	2	4	7	7	5	127	114	60
1gM_FOS	206	115	90	471	523	260	143	302	19	241	837	364	60	277	496	1309	437	199	126	82
3gN_ATF7	206	122	97	17	25	21	3	9	NA	4	72	11	1	7	12	12	7	146	86	68
4fY_ATF7	206	117	97	32	59	41	26	13	3	13	124	23	3	15	22	47	21	181	130	61
2c*_ATF7	205	144	108	10	20	22	3	1	1	8	66	6	NA	7	4	8	5	187	139	108
1aN_NFE2	204	159	97	10	23	26	7	6	1	8	50	6	1	11	11	10	4	203	119	88
1cK_NFE2	204	140	95	18	22	19	8	5	NA	6	59	9	1	6	10	29	1	164	117	77
2fQ_NFE2	204	126	95	19	14	18	5	12	1	10	68	2	NA	8	5	28	2	167	93	67
1gF_FOS	203	133	81	200	147	108	109	62	5	96	367	153	15	171	135	551	170	221	134	81
2fM_FOS	203	115	91	474	439	222	222	294	20	306	783	679	68	531	507	1308	347	168	105	70
3eD_NFE2	203	98	90	7	6	13	2	1	NA	9	66	8	3	5	6	8	2	132	98	76
3f*_NFE2	203	118	88	4	16	21	6	1	1	8	66	5	NA	9	4	5	6	189	107	88
2dY_FOS	202	131	82	33	43	30	7	5	1	20	127	24	5	17	34	40	8	173	114	105
5bH_NFE2	201	113	117	25	19	19	7	5	NA	4	46	9	1	10	6	16	4	136	118	71
5dC_FOS	199	105	101	16	16	22	13	8	NA	16	97	18	5	13	26	36	4	170	90	83
2eI_NFE2	198	104	92	11	20	19	1	1	1	15	58	8	1	2	4	6	10	125	107	96
3eF_NFE2	198	93	102	4	12	11	2	3	NA	7	50	8	NA	5	5	5	7	132	131	90
1b*_NFE2	196	123	69	12	12	22	5	5	NA	3	57	2	NA	5	4	12	4	173	84	70
2dD_NFE2	196	130	77	4	16	15	3	2	2	7	56	8	NA	6	2	6	NA	173	99	69
3aF_NFE2	196	111	63	8	21	12	7	4	NA	5	42	5	NA	4	1	5	1	144	78	65
4eC_FOS	196	142	105	25	30	56	7	7	2	48	126	47	12	38	71	37	16	161	107	67
4eH_NFE2	196	126	82	9	17	16	3	6	1	7	42	5	1	2	1	2	1	186	111	70
4eL_NFE2	196	119	63	13	13	17	11	7	NA	4	58	4	NA	1	3	33	7	175	101	60
1fD_NFE2	195	149	100	17	21	20	3	5	NA	7	71	8	NA	5	4	6	3	173	101	88
5dS_ATF7	195	137	93	17	21	16	6	4	1	7	71	14	3	2	3	9	11	176	107	66
4aN_NFE2	194	108	100	3	10	20	4	3	1	9	42	9	1	6	2	4	4	142	117	63
4gM_NFE2	194	97	79	18	25	7	3	10	1	12	112	8	2	5	9	15	4	108	104	63
2fK_ATF7	193	116	109	120	80	103	46	33	12	90	271	107	27	58	124	218	99	199	112	91
4gD_FOS	193	126	114	368	274	235	145	146	27	241	658	387	46	250	416	897	264	173	119	78
1aH_NFE2	192	137	85	10	14	17	5	2	NA	4	70	2	1	3	3	10	2	181	99	81
2cF_ATF7	192	99	95	45	42	73	4	12	3	42	161	93	7	13	52	147	23	160	128	56
5dT_ATF7	191	100	72	10	11	10	4	8	3	7	36	6	8	NA	8	7	8	124	85	65
1gH_NFE2	189	94	79	12	12	17	1	3	NA	12	61	23	2	2	6	7	13	126	86	77
3gD_NFE2	189	112	85	11	18	17	2	1	1	4	37	4	NA	6	9	7	4	133	82	71
3dC_NFE2	188	91	111	11	12	20	4	2	NA	10	52	7	2	4	2	5	10	128	127	80
1gY_FOS	187	104	68	537	448	225	170	269	28	288	825	566	72	400	434	1248	353	134	84	69
2bM_NFE2	187	137	77	12	15	7	10	2	NA	7	55	5	1	10	1	12	1	152	96	60
3e*_NFE2	187	90	68	4	9	6	1	NA	NA	4	35	4	NA	3	2	5	1	129	100	56
4eW_NFE2	187	113	75	14	13	11	1	1	NA	5	55	8	1	9	5	4	6	125	79	54
3eQ_NFE2	186	97	65	8	12	12	7	2	NA	2	61	6	1	2	2	14	2	162	90	60
4gH_NFE2	186	103	69	10	8	19	2	4	NA	12	32	15	1	5	7	17	1	143	71	74
3gI_NFE2	185	134	77	21	7	18	2	5	1	16	63	4	2	8	14	11	4	154	87	96
1bY_NFE2	184	111	78	4	13	14	2	4	NA	6	67	7	2	6	8	9	9	160	82	74
1g*_FOS	184	75	86	5	6	17	5	4	NA	5	30	6	1	2	5	6	5	127	104	63
2aD_ATF7	184	121	60	5	12	11	4	1	NA	6	48	6	NA	4	7	3	1	152	91	79
4fM_ATF7	184	120	108	28	44	44	9	11	3	19	122	32	7	12	38	43	17	188	131	68
2cF_FOS	183	88	83	411	388	290	252	178	25	320	615	737	85	339	589	1383	389	162	117	48
3bN_NFE2	183	133	79	11	13	8	5	2	NA	13	82	13	NA	8	2	19	NA	173	82	89
4aC_NFE2	183	119	91	14	10	14	1	1	1	3	58	3	NA	3	6	15	3	157	82	61
5aQ_NFE2	183	110	64	13	13	13	1	2	NA	4	45	4	1	2	3	4	1	148	65	55
5cP_NFE2	183	69	92	6	9	13	2	4	NA	6	29	2	2	3	4	3	1	138	96	57
2aN_ATF7	182	95	69	15	21	11	4	3	NA	6	65	9	NA	16	5	3	6	111	81	69
4eY_ATF7	182	88	77	2	14	17	1	5	NA	7	33	5	4	7	4	7	4	101	101	69
1aK_NFE2	181	82	59	11	15	9	3	NA	NA	6	42	3	NA	7	3	7	NA	113	79	62
2aM_ATF7	180	95	84	8	16	26	7	5	NA	9	53	12	1	11	22	11	15	106	110	65
4aM_NFE2	180	97	73	5	18	10	3	3	NA	7	48	5	NA	2	5	6	2	112	79	60
4dQ_NFE2	179	91	65	11	9	16	3	2	NA	4	31	4	NA	5	6	4	NA	133	97	70
5aA_NFE2	179	90	97	3	14	23	2	NA	NA	4	40	3	NA	1	3	18	5	122	79	76
2eD_NFE2	177	82	90	5	9	6	NA	NA	NA	8	31	8	NA	4	5	4	2	135	103	75
2dI_NFE2	176	100	65	21	24	16	1	5	NA	4	43	11	NA	4	6	8	5	113	85	77
2g*_NFE2	176	94	74	18	13	13	5	3	NA	5	33	13	NA	3	9	7	NA	114	91	68
4cD_FOS	176	104	91	553	536	276	223	338	42	415	920	822	95	414	736	1563	569	163	120	55
4f*_FOS	176	92	80	10	13	12	1	4	1	6	53	8	NA	5	3	3	4	145	96	45
1fN_NFE2	175	108	85	7	16	18	2	2	NA	9	35	8	NA	NA	9	6	7	138	90	66
4fQ_ATF7	175	79	87	22	43	26	3	9	3	27	81	42	1	10	31	46	22	124	105	66
2d*_NFE2	174	83	75	9	19	9	4	4	NA	7	44	12	2	3	4	2	1	135	84	68
2fH_NFE2	174	126	76	15	15	17	3	2	1	12	67	16	NA	2	4	13	NA	136	100	64
4fQ_FOS	174	95	99	285	312	237	127	126	22	278	502	465	53	266	560	922	303	152	120	66
1gD_FOS	173	117	85	215	232	215	111	145	12	173	543	361	39	222	404	778	322	158	118	84
4gV_NFE2	173	84	62	13	7	15	7	2	NA	4	27	4	NA	5	7	5	1	131	59	66
3gF_NFE2	172	86	77	4	11	17	1	4	NA	5	59	5	1	1	7	7	3	154	93	71
1aF_NFE2	171	113	75	4	6	14	2	2	NA	2	48	4	NA	6	5	8	1	123	90	63
2e*_ATF7	171	94	84	12	16	12	3	2	NA	3	67	7	NA	5	2	7	5	128	115	63
4aK_NFE2	171	92	62	9	16	9	2	NA	NA	3	58	2	1	9	NA	15	NA	125	76	70
4cF_ATF7	171	99	76	26	42	55	17	10	1	31	150	30	4	27	30	85	21	118	101	54
4d*_ATF7	171	76	78	11	13	21	5	7	NA	7	33	6	NA	5	2	15	1	107	116	64
2eF_NFE2	170	94	61	7	8	14	2	6	2	3	31	10	NA	7	2	5	1	127	95	50
2gF_NFE2	170	102	80	17	24	12	2	3	1	7	68	6	2	7	1	43	4	127	78	65
4fM_FOS	170	115	84	427	435	215	197	160	18	236	779	418	60	348	451	946	234	149	92	57
4fY_FOS	170	113	101	310	383	212	166	223	25	286	677	503	69	314	474	1168	299	167	99	75
5bN_NFE2	170	69	57	12	12	11	2	NA	1	5	44	15	NA	3	4	10	2	90	63	43
1dM_NFE2	169	88	74	7	14	13	1	2	NA	4	43	1	2	6	5	7	6	124	90	60
1gQ_FOS	169	96	80	631	575	214	289	366	21	283	887	580	71	553	538	1333	351	141	91	69
2gD_NFE2	169	125	70	6	12	15	3	3	NA	7	53	5	NA	3	4	11	8	134	90	65
2dQ_NFE2	168	82	72	6	7	7	1	1	NA	4	42	3	NA	2	1	4	3	98	80	59
4cF_FOS	168	93	75	373	600	299	201	243	23	312	828	844	81	385	522	889	448	123	92	69
3gQ_NFE2	167	116	92	6	17	11	2	2	NA	14	65	13	NA	2	11	16	5	134	96	70
4d*_FOS	167	105	70	14	11	13	1	2	1	6	40	4	1	2	15	7	4	131	71	60
1aW_NFE2	166	97	73	8	19	13	5	3	NA	3	34	7	NA	2	5	8	4	135	97	64
3cM_NFE2	166	89	71	12	15	21	6	3	NA	9	30	8	2	2	4	3	5	120	107	63
3dI_NFE2	166	110	79	9	15	27	4	1	NA	6	48	6	1	6	4	9	3	133	84	64
1gF_ATF7	165	99	90	18	18	33	5	5	NA	22	77	43	4	12	24	40	8	125	89	62
5aH_NFE2	165	89	85	5	16	12	3	2	NA	13	31	6	NA	6	5	6	4	114	110	77
5bE_NFE2	165	115	71	5	7	16	4	2	3	16	46	11	4	4	4	21	7	128	80	65
1bM_NFE2	164	116	75	19	14	14	6	5	NA	3	67	5	3	8	3	8	5	145	95	67
2gI_NFE2	164	72	56	6	9	8	5	1	NA	6	51	3	1	1	2	34	1	106	67	49
5dT_FOS	164	98	101	14	7	15	NA	3	NA	8	64	6	1	4	8	11	5	115	95	56
1dQ_NFE2	163	72	80	7	9	14	1	2	NA	6	28	7	NA	1	3	5	2	77	97	62
2fD_FOS	163	84	89	562	389	305	178	310	25	337	711	761	83	309	598	1229	453	158	108	61
2fN_ATF7	163	93	81	24	30	41	11	7	1	23	108	58	4	13	44	41	26	117	85	75
3dF_NFE2	163	107	72	11	13	5	5	4	NA	6	52	5	NA	3	2	4	1	169	77	66
2b*_NFE2	162	68	77	6	12	15	1	1	NA	9	27	9	NA	5	3	10	2	95	107	60
3eY_NFE2	162	94	67	8	6	17	5	2	3	1	51	5	NA	4	7	3	NA	135	99	61
2bN_ATF7	161	97	88	30	67	66	16	13	2	61	152	42	4	19	54	82	76	108	119	56
3eE_NFE2	161	95	68	8	7	11	4	2	NA	3	23	11	1	1	5	3	1	102	89	63
4dY_NFE2	161	112	63	10	18	9	7	2	1	2	69	2	1	7	6	3	3	169	61	52
3bY_FOS	160	69	66	446	315	140	121	169	24	193	481	364	62	249	469	827	351	106	94	54
3dE_NFE2	160	115	98	14	12	9	2	2	1	6	47	10	1	NA	5	6	4	155	104	72
1gQ_ATF7	159	90	82	28	29	37	9	21	1	24	68	31	6	17	57	73	19	154	94	70
2cM_NFE2	159	114	64	9	19	12	2	NA	1	3	50	6	1	3	10	20	21	152	83	61
5bF_ATF7	159	108	92	20	20	49	8	4	2	22	58	11	1	17	14	38	8	123	87	60
2aC_NFE2	158	76	82	9	22	13	2	2	NA	6	46	9	1	6	6	8	3	110	90	69
1dF_NFE2	157	100	110	8	14	15	3	3	NA	8	40	5	2	5	22	9	7	146	83	71
1gN_FOS	157	104	60	401	353	188	217	196	11	205	780	503	58	342	375	903	365	125	76	56
2aY_NFE2	157	92	72	10	13	14	2	NA	NA	4	53	6	NA	6	1	3	2	113	96	68
2cQ_NFE2	157	79	76	6	15	12	2	3	NA	6	40	9	1	7	3	9	7	136	83	52
4dF_NFE2	155	89	74	8	8	16	NA	NA	NA	7	38	3	NA	4	1	4	1	127	82	55
1f*_NFE2	154	79	89	7	8	10	1	3	NA	7	40	8	NA	4	1	8	2	117	96	86
4dW_NFE2	154	76	66	6	9	14	1	NA	NA	8	41	1	NA	5	4	6	2	123	69	62
4fC_NFE2	154	71	68	6	7	13	NA	1	1	4	28	2	NA	3	4	9	3	98	94	39
4gC_ATF7	154	82	59	15	14	19	5	8	NA	16	69	18	NA	7	11	41	12	113	69	71
5cS_FOS	154	70	67	716	688	248	323	306	26	321	712	659	80	497	817	1240	483	138	85	46
1fQ_FOS	153	92	76	427	418	250	166	191	26	319	612	567	75	309	530	986	346	131	104	53
3cD_FOS	153	111	78	347	304	151	166	153	15	214	642	279	52	326	331	1064	246	161	101	52
2dM_ATF7	152	103	63	6	11	16	4	5	NA	10	63	12	1	7	9	5	4	145	88	56
2fD_ATF7	151	107	75	17	51	53	6	14	1	39	62	33	9	15	27	97	33	113	105	52
1cM_NFE2	150	106	62	9	21	12	4	2	1	12	47	7	1	1	8	6	9	153	77	65
2dM_FOS	149	93	66	353	301	116	129	205	12	135	517	204	28	280	162	922	180	135	74	46
4eQ_NFE2	149	94	78	10	13	13	1	2	NA	4	36	3	NA	1	4	5	4	111	86	52
2eY_NFE2	148	103	50	10	8	10	3	NA	NA	4	39	7	NA	3	7	8	1	125	63	55
4fF_ATF7	147	64	57	8	18	17	5	5	1	6	44	12	NA	7	11	16	4	95	70	37
5aC_ATF7	147	57	60	10	12	8	7	2	1	9	53	8	NA	6	9	11	NA	105	57	47
1eF_NFE2	146	85	45	25	12	5	4	10	NA	5	53	4	1	1	2	24	3	117	52	44
3bQ_NFE2	146	92	100	9	8	10	5	4	2	7	52	7	1	4	3	6	3	122	100	53
4cI_ATF7	146	80	50	20	28	29	13	15	2	13	59	12	3	36	30	47	15	118	68	64
4gI_NFE2	146	81	59	4	3	7	4	1	NA	8	45	3	NA	6	2	9	3	104	74	50
1eM_NFE2	144	79	59	7	11	8	2	7	NA	3	40	8	1	1	9	6	12	145	92	35
3eC_NFE2	144	75	61	6	5	9	NA	1	NA	4	35	4	NA	5	2	2	NA	91	68	48
2bI_NFE2	143	117	50	6	15	11	NA	4	NA	2	40	3	NA	3	1	7	2	119	82	50
2cK_NFE2	143	70	55	8	5	7	3	1	2	1	30	2	1	4	3	6	1	125	72	39
4eI_NFE2	143	100	50	6	8	15	1	2	NA	4	42	16	NA	3	2	5	2	117	65	28
4gF_ATF7	143	87	57	5	17	24	1	1	1	6	44	2	NA	1	8	15	5	110	69	47
5aF_NFE2	143	86	66	12	8	12	5	2	NA	4	39	7	NA	1	4	2	1	78	76	59
5aK_NFE2	142	98	58	4	13	11	2	NA	1	5	43	2	NA	3	3	5	3	136	97	65
5bQ_NFE2	142	95	65	13	7	10	2	2	NA	5	37	7	NA	8	8	4	3	114	89	39
1dN_NFE2	141	58	53	5	5	16	1	2	1	1	34	4	1	NA	5	4	NA	76	66	53
2bY_ATF7	141	71	76	11	21	17	6	5	NA	14	56	22	4	9	10	43	12	104	62	49
2fY_NFE2	141	88	69	6	9	13	5	4	1	7	55	7	NA	2	3	7	NA	138	61	56
4aD_NFE2	141	81	34	9	6	7	6	2	NA	1	33	3	NA	1	1	3	1	123	44	32
4fD_NFE2	141	98	63	4	10	15	2	3	NA	2	45	2	NA	1	5	2	3	100	69	47
1eI_NFE2	140	117	52	3	12	9	1	2	NA	1	41	13	NA	2	6	5	8	143	76	67
2bF_FOS	140	83	62	243	238	116	83	71	21	146	404	203	26	229	363	654	231	107	90	51
1dY_NFE2	139	88	58	8	10	9	2	1	NA	6	36	4	1	5	2	4	2	120	83	53
2aI_ATF7	138	75	55	81	60	58	15	22	2	69	290	71	4	31	42	168	56	99	72	54
2bY_FOS	138	80	52	260	189	136	81	130	7	111	461	231	33	163	202	644	183	123	99	57
4fF_FOS	138	85	48	168	166	123	82	82	9	142	310	261	51	134	358	629	152	121	73	39
4gN_NFE2	137	51	62	4	10	9	1	2	NA	5	21	6	NA	3	3	3	3	83	73	47
2fI_ATF7	136	85	50	22	26	26	11	8	NA	28	69	22	NA	10	18	76	6	87	73	53
3dD_NFE2	136	71	73	5	7	16	1	3	NA	3	28	4	NA	NA	3	3	6	113	99	62
3dK_NFE2	136	82	67	7	8	9	1	3	NA	5	36	6	1	4	NA	5	1	162	92	53
4dK_NFE2	136	79	60	4	13	9	NA	2	NA	6	32	4	1	5	3	4	2	105	67	54
4gY_NFE2	136	101	64	11	5	9	2	6	NA	5	43	10	NA	4	7	9	5	121	76	57
1bH_ATF7	135	85	71	33	45	53	9	10	NA	21	104	23	2	15	26	72	26	93	100	66
1cF_NFE2	135	81	62	11	9	15	7	3	NA	8	41	4	1	5	3	123	3	112	107	53
3bI_NFE2	135	118	61	8	23	17	11	2	NA	14	57	5	7	8	9	30	6	142	97	56
4dN_FOS	135	79	50	8	8	6	3	1	NA	2	44	1	1	7	3	7	4	141	69	57
3cY_NFE2	134	107	39	10	20	9	4	10	2	5	54	2	NA	1	2	8	1	141	54	45
4eM_NFE2	134	102	97	9	5	15	2	NA	NA	6	41	6	NA	3	1	8	1	107	101	70
2cI_NFE2	132	80	62	6	6	13	1	NA	1	7	38	11	3	NA	13	4	1	76	71	48
4aQ_NFE2	132	70	72	6	6	11	3	3	NA	6	42	1	1	2	4	2	2	78	80	66
1fF_NFE2	130	97	61	12	8	12	4	3	NA	1	41	3	1	8	6	4	2	118	63	55
3bM_NFE2	130	65	42	8	14	6	3	2	NA	2	41	4	NA	2	3	6	NA	94	64	28
5cT_ATF7	130	67	61	29	46	27	8	18	1	22	79	42	3	26	62	72	13	107	78	46
3gY_NFE2	129	85	47	7	7	6	1	1	NA	4	34	2	1	3	1	5	1	101	47	43
4a*_NFE2	129	81	86	11	17	14	1	NA	NA	5	34	5	NA	3	2	2	2	92	78	48
1fQ_ATF7	128	75	46	34	36	20	11	9	2	13	100	20	2	13	15	52	12	116	75	27
4gC_FOS	128	96	32	515	414	121	174	261	20	161	805	350	52	358	345	1176	312	147	61	54
3eI_NFE2	127	42	70	3	4	11	NA	1	NA	4	36	8	NA	5	3	4	3	82	71	38
4fI_NFE2	126	95	57	6	8	9	4	5	NA	3	37	1	1	3	2	7	NA	122	91	44
2aN_NFE2	125	46	70	8	10	11	3	1	NA	3	20	2	NA	4	5	5	8	77	81	49
1fC_NFE2	123	100	71	4	9	7	1	3	NA	NA	37	1	1	3	NA	8	2	149	84	56
3fK_NFE2	123	64	79	6	8	18	1	3	1	9	31	61	NA	4	13	2	9	78	109	52
4fM_NFE2	123	50	73	4	7	15	NA	NA	NA	3	25	3	NA	2	2	5	NA	73	64	59
1gC_NFE2	122	41	56	4	2	13	2	NA	NA	1	25	3	1	3	1	8	3	69	70	43
2bN_FOS	122	101	44	767	511	156	213	330	20	266	643	424	61	469	486	1288	290	141	67	51
2eN_NFE2	122	86	72	7	15	12	4	2	1	3	45	2	2	3	7	5	NA	128	67	44
4gF_FOS	122	65	48	129	128	102	60	41	8	86	222	137	24	67	117	223	90	102	63	29
5bS_NFE2	122	98	48	7	12	5	3	4	NA	2	47	2	NA	3	3	5	3	146	58	56
1fI_NFE2	121	91	49	8	13	7	2	2	NA	3	52	4	NA	8	2	6	2	111	38	56
1fK_FOS	121	70	64	180	176	140	100	80	20	158	430	258	23	148	231	495	208	109	84	52
3eN_FOS	121	71	69	376	383	159	169	212	12	269	539	545	54	316	408	973	282	125	66	50
4gK_NFE2	121	66	48	5	14	11	3	4	1	3	37	8	1	3	6	8	5	104	58	36
2bD_NFE2	120	60	73	6	3	9	2	1	2	9	24	7	NA	2	8	5	7	69	88	33
3eN_ATF7	119	51	61	25	39	19	10	14	1	12	98	45	5	8	13	61	12	85	60	46
1aD_NFE2	118	59	64	5	10	6	5	2	NA	3	31	1	NA	2	3	13	3	70	58	29
2fN_NFE2	118	51	59	3	7	17	3	2	1	6	19	17	3	NA	13	4	1	68	58	43
1bN_NFE2	117	66	50	4	7	15	1	NA	NA	5	48	1	NA	1	3	1	3	91	55	57
4dI_NFE2	115	100	80	8	8	8	2	4	NA	3	40	7	1	1	3	4	1	131	72	61
4fK_NFE2	115	97	28	5	10	6	2	2	NA	NA	49	3	NA	2	1	7	3	116	41	35
5aN_NFE2	115	71	80	13	6	11	4	1	NA	4	31	8	NA	2	NA	5	6	101	104	52
1gI_FOS	114	85	45	209	180	161	71	36	9	173	451	240	32	99	299	430	205	87	66	28
3fQ_NFE2	114	60	47	7	7	8	2	1	NA	6	34	8	1	NA	2	6	1	72	53	35
1bF_NFE2	113	71	42	8	8	2	NA	2	NA	NA	39	2	NA	3	1	1	1	77	40	51
4cD_NFE2	113	81	79	5	8	7	NA	NA	NA	3	30	9	1	3	NA	17	4	116	70	49
4f*_NFE2	113	48	57	5	4	9	1	1	NA	3	17	6	NA	NA	4	4	2	81	53	32
1bD_NFE2	112	72	78	3	8	5	3	3	1	5	21	4	1	1	2	9	1	82	73	52
4cN_NFE2	112	50	60	3	11	10	1	1	NA	2	31	3	1	4	1	7	NA	84	69	44
4gE_NFE2	112	52	35	3	7	3	5	1	NA	4	19	2	NA	2	NA	6	NA	99	57	31
2gK_NFE2	111	60	49	2	7	7	NA	2	1	NA	23	2	1	2	5	3	3	67	60	42
4fH_NFE2	111	74	38	7	8	9	8	1	NA	4	31	2	2	4	3	12	2	113	41	43
1aQ_NFE2	110	63	45	9	5	8	2	3	NA	7	43	3	1	1	3	29	2	91	36	37
1gN_ATF7	110	86	72	10	22	26	10	5	2	7	61	19	1	13	11	14	6	118	78	42
4aF_NFE2	107	56	51	2	7	10	NA	2	NA	4	36	2	NA	NA	NA	NA	1	68	62	40
4eF_NFE2	107	64	42	4	6	6	3	1	1	6	21	5	NA	1	2	5	2	55	55	37
4eY_FOS	106	91	69	48	26	54	4	4	NA	23	113	63	5	11	47	152	39	131	66	33
5bM_NFE2	105	57	37	4	7	4	1	2	1	1	32	3	NA	4	2	2	1	81	37	34
2bC_NFE2	104	43	51	4	8	7	3	NA	NA	2	21	7	NA	2	9	8	3	47	51	38
5dV_FOS	104	57	52	6	18	18	4	2	NA	13	25	7	4	6	5	9	10	86	58	49
2bQ_NFE2	103	57	68	14	19	6	3	2	NA	3	22	3	NA	4	1	2	3	63	89	44
3cI_NFE2	103	47	43	9	8	12	2	2	NA	4	28	1	NA	5	3	10	2	95	87	34
3gH_NFE2	103	57	64	3	14	18	NA	2	1	11	42	24	1	4	17	4	7	84	68	51
4gW_NFE2	103	61	59	4	10	8	1	2	NA	2	30	2	1	2	5	6	1	112	50	41
5bD_ATF7	103	53	34	13	35	29	9	3	NA	8	101	13	1	9	14	46	7	100	41	38
5cH_FOS	103	35	68	185	243	158	58	63	15	224	308	389	32	118	379	406	247	50	69	41
1aY_NFE2	102	53	62	3	4	5	NA	1	NA	7	21	4	NA	NA	NA	NA	4	75	56	28
1fM_NFE2	102	50	49	5	7	9	5	NA	2	9	31	10	8	2	3	20	NA	95	52	19
2a*_NFE2	102	66	53	4	4	10	1	1	NA	5	35	3	NA	NA	5	1	2	84	47	28
2gC_NFE2	102	57	46	2	2	13	NA	1	NA	5	18	1	NA	1	4	3	4	74	58	40
1eY_NFE2	101	58	43	NA	7	9	1	1	NA	3	21	2	NA	3	NA	1	4	66	45	16
4cH_NFE2	101	35	58	5	5	11	NA	NA	NA	2	16	2	1	1	1	3	1	46	69	37
4eN_NFE2	101	66	42	6	14	4	1	2	NA	2	23	5	NA	4	3	2	1	65	49	33
1fK_ATF7	100	58	49	14	8	13	5	4	NA	9	43	16	4	10	1	19	12	94	63	39
5aY_ATF7	100	41	46	6	10	6	4	NA	NA	3	22	4	1	1	5	6	1	70	33	42
1gE_NFE2	99	69	33	3	11	10	7	1	NA	1	35	2	NA	1	2	2	NA	94	51	35
2cY_NFE2	99	34	47	5	1	8	2	1	NA	2	25	1	NA	1	1	3	NA	50	37	39
5bY_FOS	99	62	41	291	209	131	105	87	12	124	335	340	42	221	376	492	189	80	55	37
4gD_NFE2	98	52	24	3	3	3	NA	NA	NA	2	22	NA	NA	1	1	2	3	52	24	33
5cH_ATF7	98	47	53	10	47	13	3	8	NA	16	41	28	NA	5	11	21	29	83	60	42
5dP_NFE2	97	58	36	4	7	2	2	2	NA	4	12	2	NA	3	7	4	2	72	59	36
2aM_FOS	96	57	48	182	269	124	162	169	15	181	414	259	25	351	225	699	208	89	47	23
2bF_NFE2	96	66	54	10	5	6	2	1	NA	4	25	1	1	2	1	3	2	66	68	44
3eM_NFE2	96	59	58	12	9	3	1	NA	1	2	42	NA	NA	1	3	26	2	86	57	46
4dC_NFE2	96	48	30	8	8	9	1	1	NA	NA	21	1	NA	1	1	NA	NA	77	49	29
5aD_ATF7	96	79	17	8	13	5	2	1	2	2	43	2	NA	3	2	4	NA	108	28	39
5dC_NFE2	96	63	53	6	2	2	1	NA	NA	4	27	1	NA	6	2	6	1	74	47	43
2cD_NFE2	94	62	40	1	5	9	3	NA	1	1	27	NA	NA	NA	6	3	1	77	62	42
5cC_ATF7	94	48	62	20	35	31	12	15	NA	25	68	24	3	6	24	100	20	61	63	35
5cR_NFE2	93	34	42	2	3	1	NA	1	2	1	18	NA	NA	1	1	NA	1	37	35	21
5dS_NFE2	93	44	59	4	4	13	NA	1	NA	9	17	2	NA	2	6	5	3	57	50	35
2aI_FOS	92	60	30	481	485	158	173	276	19	225	588	507	64	417	532	1106	397	89	54	39
3cC_NFE2	91	65	69	5	4	8	1	1	1	3	12	9	NA	NA	3	1	2	65	91	39
5aY_FOS	91	53	34	5	12	12	NA	NA	NA	6	39	6	1	NA	6	7	1	99	55	36
1gF_NFE2	89	65	44	3	12	11	1	2	NA	4	34	2	NA	2	4	6	3	70	59	45
4dD_NFE2	89	52	45	7	9	9	NA	NA	1	3	26	2	NA	NA	1	2	NA	62	38	40
5dR_NFE2	89	34	57	3	6	7	1	1	NA	4	24	4	NA	3	3	6	1	53	75	35
2fM_NFE2	87	29	29	2	3	7	1	2	NA	3	28	2	NA	1	3	2	1	61	34	30
2fI_FOS	86	40	48	287	254	153	149	144	16	148	428	358	50	229	357	841	243	76	53	41
5aD_FOS	86	53	48	5	3	4	3	3	1	2	38	1	NA	1	NA	4	NA	68	48	42
5cA_FOS	86	30	44	308	333	149	124	136	17	167	379	309	60	239	370	683	228	63	57	29
1aM_NFE2	85	40	53	10	5	14	1	1	NA	5	14	5	NA	NA	1	25	7	62	56	36
1eN_NFE2	85	60	39	1	5	6	NA	4	NA	4	19	1	NA	2	4	2	NA	57	38	34
2aD_FOS	85	78	32	8	21	6	NA	1	NA	2	77	2	NA	8	2	88	1	72	50	28
2aF_NFE2	85	52	34	2	2	2	2	1	NA	5	26	5	1	2	2	2	4	59	47	37
4aI_FOS	85	47	40	83	56	45	21	44	11	48	179	101	16	87	138	194	51	81	37	40
1d*_NFE2	84	51	58	4	4	14	2	4	NA	5	29	1	2	1	5	3	7	58	60	38
4cY_FOS	84	59	27	340	273	99	80	161	17	276	352	293	43	310	295	521	163	76	39	34
4eC_NFE2	84	46	35	4	4	6	1	NA	NA	1	22	NA	NA	1	2	3	NA	66	45	22
5bK_NFE2	84	43	17	6	8	9	NA	1	NA	6	24	3	NA	1	1	8	NA	69	39	33
2e*_NFE2	81	35	45	3	5	3	3	1	NA	4	28	2	NA	2	NA	2	NA	67	57	25
4eD_FOS	81	56	56	6	5	7	3	1	1	4	35	7	NA	2	6	4	4	59	69	33
3b*_NFE2	80	55	36	1	9	10	1	3	NA	4	23	3	NA	2	2	2	NA	69	44	28
3cD_NFE2	80	35	38	2	2	14	NA	1	1	4	16	6	NA	3	3	8	NA	55	51	37
4g*_FOS	80	25	37	2	5	5	1	1	NA	NA	12	2	NA	2	1	NA	NA	43	50	24
5b*_NFE2	80	49	33	5	5	2	1	NA	NA	4	25	2	NA	2	5	3	NA	74	45	23
5bF_FOS	80	33	38	123	172	108	26	46	12	132	167	211	19	74	288	242	133	48	41	27
1gD_NFE2	79	51	40	21	18	8	4	2	NA	2	45	2	NA	6	2	13	1	63	36	22
5dV_ATF7	78	33	32	5	3	11	NA	1	NA	1	18	3	NA	3	3	NA	1	63	44	27
1bI_FOS	77	39	32	181	185	97	76	63	5	101	272	221	33	140	170	489	135	71	50	26
3eK_FOS	77	46	32	253	380	135	162	260	9	185	443	376	52	327	232	1334	287	66	44	20
4d*_NFE2	77	33	28	2	7	4	NA	1	NA	2	10	3	NA	NA	1	1	1	56	43	24
5cV_ATF7	77	57	43	7	21	29	4	3	NA	5	57	22	1	10	11	41	20	61	47	33
4cF_NFE2	76	46	39	NA	7	11	3	NA	NA	2	20	6	NA	NA	2	3	1	52	35	23
4fQ_NFE2	76	40	26	6	7	10	2	2	1	11	21	1	1	NA	1	6	NA	61	23	29
5bV_NFE2	76	56	30	4	12	9	4	1	NA	3	25	4	NA	NA	NA	5	1	55	47	30
5dN_FOS	76	42	36	3	5	8	1	2	NA	3	27	5	NA	3	5	6	NA	52	56	32
5aM_NFE2	75	49	45	4	5	7	NA	1	1	4	18	2	NA	NA	3	4	NA	88	37	25
5bI_ATF7	75	45	42	11	13	22	3	4	NA	6	42	8	1	6	18	20	4	56	48	28
5cT_FOS	75	61	24	364	304	67	171	137	8	103	525	215	33	260	197	897	162	81	34	20
3bD_NFE2	73	43	25	5	5	9	2	1	NA	1	18	1	NA	2	2	4	1	46	53	40
5cV_FOS	73	48	22	183	230	83	107	121	8	105	286	263	9	185	216	461	101	65	25	32
5dW_NFE2	73	47	34	4	14	2	1	NA	NA	NA	19	NA	NA	NA	3	2	NA	56	31	20
1gM_NFE2	72	33	32	2	4	8	2	NA	NA	3	24	1	1	1	NA	2	2	44	49	33
5cG_FOS	72	48	23	262	196	87	125	88	9	122	387	241	20	162	195	399	93	55	37	28
5dG_NFE2	72	40	31	2	9	5	2	1	NA	NA	18	NA	NA	2	1	3	2	64	39	23
2c*_NFE2	71	47	38	3	5	6	3	NA	NA	3	20	5	1	4	2	9	NA	66	43	29
5bC_ATF7	71	55	22	17	28	8	4	4	NA	9	32	11	NA	7	7	24	3	89	28	12
1g*_NFE2	70	32	32	3	6	7	1	NA	NA	5	14	3	NA	2	NA	1	1	43	39	23
3eK_ATF7	70	35	21	39	30	23	4	12	1	24	124	13	5	22	6	49	11	69	23	21
4cC_NFE2	70	32	47	8	8	17	3	1	NA	5	16	5	1	2	2	6	3	50	48	25
1a*_ATF7	68	43	24	2	6	3	1	1	1	1	21	NA	NA	NA	1	5	NA	42	27	22
3bY_NFE2	67	30	19	3	1	4	1	2	NA	1	12	7	NA	4	4	7	NA	44	28	28
5dN_ATF7	67	52	28	7	6	5	1	NA	NA	2	19	2	NA	1	NA	3	NA	61	22	21
5dQ_ATF7	67	49	36	6	8	7	1	3	NA	1	33	1	NA	2	NA	5	NA	60	33	22
5dA_ATF7	66	28	28	5	6	5	1	NA	1	6	6	4	NA	2	8	8	3	51	27	19
5dQ_FOS	65	35	29	5	7	7	NA	NA	NA	NA	26	4	NA	3	2	6	NA	56	37	21
2dY_NFE2	63	36	42	5	1	2	1	1	NA	1	14	5	NA	1	NA	2	1	38	42	32
1a*_FOS	62	29	45	2	3	7	1	1	NA	2	16	5	NA	1	1	7	1	41	54	26
1fQ_NFE2	62	42	38	1	3	2	2	NA	NA	2	18	1	1	NA	NA	1	2	43	33	17
1gI_ATF7	62	50	28	36	17	13	3	2	1	13	36	22	NA	12	26	16	18	62	45	25
4eK_NFE2	62	39	33	3	4	9	3	3	NA	2	44	1	NA	2	1	1	NA	47	38	21
5cF_ATF7	62	32	15	4	11	6	NA	2	NA	11	35	5	1	3	4	7	1	35	28	12
2cC_NFE2	61	53	37	9	10	7	2	1	NA	2	25	1	NA	3	5	3	NA	67	40	20
2fK_NFE2	59	46	30	4	11	6	1	3	NA	2	18	5	NA	NA	1	4	NA	58	15	24
4aI_ATF7	58	44	20	2	17	15	1	1	2	5	34	3	1	5	NA	10	4	58	35	21
4fY_NFE2	58	39	28	2	2	6	1	NA	NA	2	17	2	NA	2	1	1	NA	41	31	26
5dK_FOS	58	29	16	4	10	1	2	1	1	3	12	3	NA	1	3	5	3	42	22	17
1gN_NFE2	57	35	24	2	4	3	2	2	NA	5	12	3	NA	1	1	3	1	45	32	18
5aI_ATF7	57	21	35	24	32	25	5	16	1	24	75	55	6	15	14	80	20	28	33	21
3gN_NFE2	56	20	36	2	1	7	NA	NA	NA	3	8	1	NA	2	1	NA	1	37	34	20
1bH_NFE2	55	25	36	3	3	9	NA	NA	NA	1	11	4	NA	1	3	2	1	48	41	21
1bI_ATF7	55	36	24	13	12	13	2	NA	1	6	25	19	NA	5	13	11	28	49	39	26
1gY_NFE2	55	34	19	5	4	6	1	1	NA	1	23	2	NA	1	NA	5	2	63	26	30
5bC_FOS	55	34	27	111	92	44	47	56	5	46	264	143	10	91	43	301	84	68	38	18
2aI_NFE2	54	39	21	3	2	5	NA	NA	NA	1	29	4	NA	1	1	3	1	44	29	15
4fF_NFE2	54	32	33	2	4	3	NA	1	NA	2	12	4	NA	1	1	1	NA	29	24	17
4gF_NFE2	54	17	28	5	1	10	1	1	NA	3	16	2	NA	1	1	1	1	35	39	24
5dE_FOS	54	10	29	3	21	1	NA	5	NA	2	22	2	NA	4	2	4	NA	27	40	17
2aQ_NFE2	53	44	39	4	4	1	1	NA	NA	3	13	9	4	3	1	1	1	61	32	38
4cY_NFE2	53	15	35	1	1	3	NA	NA	NA	2	4	1	1	1	2	6	1	26	23	20
4eD_NFE2	53	35	17	1	3	1	1	1	NA	1	9	1	NA	1	NA	3	NA	40	17	15
5aD_NFE2	53	11	19	NA	1	5	NA	1	NA	1	11	NA	2	NA	2	1	1	17	22	29
5d*_ATF7	53	20	22	NA	1	4	NA	NA	NA	NA	5	2	NA	NA	1	1	2	22	26	15
5dH_NFE2	53	63	20	6	7	2	1	NA	NA	NA	29	1	NA	1	1	1	1	52	34	25
5cA_NFE2	52	20	14	1	7	2	NA	NA	1	2	10	4	NA	NA	NA	NA	NA	58	21	14
3eN_NFE2	51	26	33	4	1	9	1	NA	NA	NA	7	1	NA	NA	NA	NA	1	26	38	18
2aD_NFE2	50	30	16	3	2	2	NA	2	NA	6	7	NA	NA	NA	2	2	1	51	22	11
5bD_FOS	50	24	19	174	137	73	51	99	15	158	195	267	43	145	171	293	183	40	35	15
1bQ_NFE2	49	14	21	NA	2	10	NA	1	1	7	6	1	1	NA	3	2	2	25	30	22
1gQ_NFE2	49	19	21	1	6	3	1	1	NA	1	7	1	1	1	NA	1	NA	28	24	18
2aM_NFE2	49	21	22	6	2	3	1	1	NA	1	13	4	NA	1	1	2	1	32	19	15
5bI_FOS	49	37	28	64	91	34	71	58	4	49	247	56	7	87	51	395	57	44	25	27
5c*_FOS	49	25	33	NA	1	14	NA	NA	NA	6	8	17	13	1	76	2	6	30	42	18
5dK_ATF7	48	39	20	5	1	5	1	NA	NA	3	16	3	NA	2	NA	2	2	62	36	30
2f*_NFE2	47	30	23	8	8	8	2	1	NA	2	11	2	NA	1	NA	3	1	55	26	21
5d*_FOS	47	22	23	2	4	NA	1	1	NA	NA	4	3	NA	NA	2	NA	2	31	30	18
2cF_NFE2	46	31	27	1	2	6	NA	NA	NA	1	14	4	1	1	3	3	1	30	31	25
4cI_NFE2	46	24	33	3	3	9	1	1	1	11	10	1	NA	3	3	1	2	36	32	23
4eY_NFE2	46	31	18	3	3	3	NA	NA	NA	2	17	NA	NA	1	1	1	1	36	31	25
5cC_FOS	46	29	22	233	250	65	58	48	7	40	310	247	37	96	270	632	76	49	22	16
1cY_NFE2	44	24	36	2	4	8	2	NA	2	2	11	1	NA	2	2	4	3	47	36	22
5cS_NFE2	44	23	32	4	3	5	NA	2	1	5	15	1	NA	NA	NA	4	NA	48	32	17
5dD_ATF7	44	19	10	1	5	1	1	NA	NA	2	8	NA	1	3	1	NA	NA	36	20	14
2bN_NFE2	43	33	25	NA	4	8	NA	NA	NA	3	18	2	NA	3	NA	1	NA	40	34	26
1bI_NFE2	41	18	15	1	1	2	NA	NA	NA	NA	7	NA	NA	3	1	1	1	20	25	12
5bF_NFE2	40	16	25	3	1	1	NA	NA	NA	NA	7	1	NA	NA	1	1	1	23	16	16
1cI_FOS	39	21	10	287	259	48	67	128	10	66	373	164	19	192	133	329	119	25	20	8
4bP_FOS	39	8	13	1	2	7	NA	NA	NA	NA	8	6	2	1	3	NA	NA	16	21	6
2gY_NFE2	38	24	14	3	4	3	2	1	NA	1	6	1	1	2	1	2	NA	37	12	10
5aI_FOS	37	31	10	219	219	50	107	98	4	43	264	103	30	180	233	697	102	63	20	10
3eK_NFE2	36	5	12	NA	1	4	NA	1	NA	1	4	NA	NA	NA	2	NA	NA	13	16	8
5aC_NFE2	36	35	23	6	3	3	1	NA	NA	NA	27	6	NA	1	NA	3	2	38	21	18
1gI_NFE2	35	14	10	3	2	5	1	NA	NA	1	7	2	NA	NA	1	NA	NA	23	24	16
4g*_NFE2	35	36	21	4	2	NA	1	NA	NA	NA	7	1	NA	1	2	1	1	39	19	25
2fD_NFE2	34	18	15	NA	1	4	NA	1	NA	1	7	1	4	1	1	2	NA	27	27	22
5cG_NFE2	34	15	11	NA	NA	3	NA	NA	NA	1	9	NA	NA	2	NA	2	NA	25	14	10
5dA_NFE2	34	14	13	3	NA	3	NA	2	NA	2	1	1	NA	2	NA	NA	NA	18	13	5
4bP_ATF7	32	14	12	1	1	1	NA	1	NA	NA	10	NA	NA	1	NA	2	NA	36	8	12
5cH_NFE2	32	13	19	1	1	2	NA	NA	NA	1	12	1	NA	NA	1	1	NA	13	16	7
2bY_NFE2	31	22	25	5	3	2	1	1	NA	1	9	NA	NA	1	1	NA	NA	26	21	4
2dM_NFE2	30	25	7	3	1	1	NA	1	NA	NA	7	NA	NA	NA	NA	2	NA	26	9	11
4dN_NFE2	30	15	9	2	1	NA	NA	NA	NA	NA	12	NA	NA	1	NA	2	NA	29	21	8
5cF_FOS	30	15	9	51	68	28	12	19	3	21	48	48	9	37	69	73	24	18	9	7
5dT_NFE2	29	17	17	NA	2	3	NA	2	NA	NA	3	4	NA	NA	3	2	NA	24	16	8
2fI_NFE2	28	20	12	3	4	3	NA	NA	NA	5	13	4	1	1	NA	3	NA	29	11	10
5cV_NFE2	28	12	1	NA	1	1	NA	NA	NA	1	10	NA	NA	1	NA	1	NA	25	6	9
1fK_NFE2	27	16	22	NA	2	4	NA	NA	NA	2	13	NA	NA	NA	3	NA	NA	25	21	11
1fY_FOS	27	5	24	4	10	38	2	4	3	37	28	63	5	3	47	78	39	14	18	12
5cY_FOS	27	28	6	126	68	17	64	46	NA	43	137	49	11	75	55	163	44	35	10	8
4gC_NFE2	26	14	18	1	1	5	NA	1	NA	1	18	1	NA	4	1	NA	NA	28	16	11
5dK_NFE2	26	14	17	3	1	NA	NA	NA	NA	NA	7	NA	NA	1	1	NA	NA	20	21	15
5dV_NFE2	26	11	14	3	NA	2	1	NA	NA	1	2	NA	NA	NA	2	NA	NA	10	23	10
4bD_ATF7	24	13	19	14	9	6	NA	NA	NA	3	27	6	1	5	4	42	9	34	17	12
5cW_FOS	24	14	9	61	17	29	13	9	2	21	48	29	7	40	38	101	45	20	23	5
5bY_NFE2	23	17	11	8	3	1	NA	1	NA	1	2	NA	NA	4	NA	4	NA	21	13	5
1cI_NFE2	22	12	10	1	NA	4	NA	NA	NA	NA	8	NA	NA	NA	NA	6	NA	14	9	10
4aI_NFE2	22	23	14	2	1	2	NA	1	NA	2	17	1	NA	1	1	6	3	23	14	10
5cN_ATF7	22	14	8	4	9	5	1	4	NA	5	12	9	4	1	29	9	2	11	8	5
5aY_NFE2	21	3	6	2	NA	3	NA	NA	NA	NA	1	NA	NA	1	NA	1	1	6	9	3
5c*_NFE2	21	4	13	NA	NA	2	NA	NA	NA	NA	1	1	NA	NA	1	NA	NA	7	17	7
5bC_NFE2	20	10	13	2	3	1	NA	NA	NA	1	7	NA	NA	1	1	2	1	14	17	12
5bI_NFE2	20	16	21	2	3	5	NA	NA	NA	4	10	2	NA	3	2	NA	NA	20	16	8
5cC_NFE2	20	17	5	2	5	NA	1	NA	NA	1	17	2	NA	NA	NA	NA	NA	31	12	11
5dI_FOS	20	11	16	1	11	8	5	2	NA	17	10	9	NA	NA	11	12	3	13	6	9
4g*_ATF7	19	4	8	2	NA	3	NA	NA	NA	NA	3	1	NA	NA	1	NA	NA	11	7	4
5cF_NFE2	19	8	10	NA	1	3	NA	NA	NA	1	4	NA	NA	NA	1	NA	2	14	9	9
5dI_ATF7	19	20	1	NA	NA	1	NA	NA	NA	NA	6	1	NA	NA	NA	NA	NA	30	2	8
5aI_NFE2	16	13	5	NA	1	2	NA	1	2	NA	2	2	NA	2	NA	NA	1	13	8	6
5dD_NFE2	16	3	8	NA	NA	5	NA	NA	NA	NA	2	2	NA	NA	1	1	NA	4	8	4
5dA_FOS	15	15	12	15	6	16	1	NA	1	13	19	17	1	6	23	15	23	18	13	11
1a*_NFE2	14	15	8	2	3	NA	NA	NA	1	1	5	NA	NA	NA	1	2	NA	16	14	10
5c*_ATF7	12	11	3	NA	NA	2	NA	1	NA	NA	NA	NA	1	NA	NA	NA	NA	6	1	1
5cW_ATF7	12	5	7	2	NA	3	NA	2	NA	1	2	2	NA	1	1	1	NA	4	9	5
5dN_NFE2	12	10	6	NA	2	NA	NA	NA	NA	NA	3	1	NA	2	NA	NA	NA	24	4	12
4bP_NFE2	11	2	7	NA	NA	NA	2	NA	NA	1	2	1	NA	NA	NA	NA	NA	2	9	NA
5bD_NFE2	11	15	9	1	1	2	NA	1	NA	NA	7	1	1	NA	NA	1	NA	11	8	3
4bS_FOS	10	5	NA	2	18	2	2	9	3	9	13	16	7	5	19	36	17	4	4	3
5dD_FOS	10	4	5	2	2	NA	NA	1	NA	NA	1	NA	1	NA	1	NA	NA	12	10	7
1fY_ATF7	9	3	2	NA	1	5	NA	NA	NA	NA	5	NA	NA	1	NA	1	NA	4	3	1
1fY_NFE2	9	1	6	NA	NA	1	NA	NA	NA	NA	NA	NA	NA	NA	NA	NA	NA	3	5	3
5cT_NFE2	9	12	NA	2	2	2	1	NA	NA	NA	1	NA	NA	1	NA	NA	NA	17	1	4
3g*_FOS	7	7	2	3	1	NA	NA	1	NA	NA	5	NA	NA	NA	NA	18	NA	8	5	3
5cY_NFE2	7	3	4	NA	NA	NA	NA	NA	NA	NA	NA	NA	NA	NA	NA	2	NA	6	2	3
5dE_NFE2	7	1	4	NA	NA	2	NA	NA	NA	NA	2	NA	NA	NA	NA	NA	NA	6	8	2
5dQ_NFE2	7	1	5	NA	NA	1	NA	NA	NA	NA	2	NA	2	NA	NA	NA	2	4	5	1
4bD_NFE2	6	2	7	NA	3	NA	NA	NA	NA	1	2	NA	NA	NA	1	NA	NA	2	3	11
4bD_FOS	5	6	2	7	10	29	2	3	4	50	27	43	5	39	66	81	24	11	9	6
5d*_NFE2	5	5	6	2	1	1	NA	NA	NA	1	4	1	NA	NA	NA	NA	NA	9	6	3
5dY_ATF7	5	1	NA	NA	NA	NA	NA	NA	NA	NA	NA	NA	1	NA	NA	NA	NA	4	1	NA
5cN_FOS	4	NA	4	3	30	22	2	NA	1	10	17	139	7	46	61	35	41	4	NA	2
5cW_NFE2	4	5	NA	NA	2	NA	NA	2	NA	NA	1	NA	NA	NA	NA	NA	1	12	2	1
5dY_FOS	4	1	NA	1	NA	1	NA	NA	NA	NA	NA	NA	NA	NA	NA	6	NA	8	NA	3
5cG_ATF7	3	3	1	1	1	1	NA	NA	NA	NA	1	NA	NA	1	NA	2	1	6	4	1
5dY_NFE2	3	1	6	1	NA	NA	NA	NA	NA	NA	5	NA	NA	NA	NA	NA	1	5	3	3
3g*_NFE2	1	4	NA	1	NA	NA	NA	NA	NA	NA	1	NA	NA	NA	NA	1	NA	3	1	3
5dE_ATF7	1	NA	2	NA	NA	1	NA	NA	NA	NA	NA	NA	1	NA	NA	NA	NA	NA	3	NA
