# Supplementary material for: Optimization of a deep mutational scanning workflow to improve quantification of mutation effects on protein–protein interactions
Source: BMC Genomics. 2024 Jun 24;25:630. doi: 10.1186/s12864-024-10524-7 (PMC11194945; doi:10.1186/s12864-024-10524-7)
Supplement: Supplementary file 9 — Supplementary Material 9. [file 12864_2024_10524_MOESM9_ESM.csv]

pair	DMSO	SD_DMSO	Sigma	SD_Sigma	MTX_1_20X	SD_MTX_1_20X	MTX_1_4X	SD_MTX_1_4X	MTX_1_2X	SD_MTX_1_2X	MTX	SD_MTX	MTX_2X	SD_MTX_2X
wt_ATF7	0.392248989445903	5.647449763996941e-4	0.09965623150040383	0.00728712783723183	0.16593588634583908	0.00448508920887981	0.13705020977261384	0.005542636767180433	0.12640459690735356	0.010809577479302458	0.11145482868901659	0.006416901638217416	0.0959312158878021	0.009726433356926361
wt_FOS	0.3877315149022914	0.004886742143877827	0.239605008624583	0.003308898046669615	0.25653421836014556	3.192750474879699e-4	0.2530638707961984	7.770834262340447e-4	0.2496703773971808	3.350622281693954e-5	0.24786994814420027	4.669925057254219e-5	0.24040538287408939	7.024631571790165e-4
wt_NFE2	0.39797893032663134	0.004242212894670493	-0.0016309345429973102	0.0039659144804578775	0.09502949513517678	0.0067433008597096635	0.04634277016625181	0.012446499998503599	0.03818830468999489	0.005845652329319077	0.01740193153184994	0.014032467581755482	0.002582833872587398	0.00943761942303943
3aG_ATF7	0.39491742096291726	5.552293322654292e-4	0.004525821744339227	0.0010253955409136976	0.10096529415948119	0.005243528784355237	0.05744803958832201	0.005181656686453109	0.03548636066659874	0.013075328212016684	0.019215911893655492	1.9052332899721015e-4	0.011909139604133534	0.006890203971817146
3aG_FOS	0.3955759234722154	0.004098449556926973	0.06597491935798933	0.0211390583670033	0.12655448267184244	3.9750263218205274e-4	0.08947179264249178	0.002119551541004621	0.08112397594380286	0.008565658855799824	0.07556562378156284	0.009552253955169258	0.06817937362500001	0.0052445809978574395
1cG_ATF7	0.3929786510618752	0.005382749977136454	0.08882280699386053	0.005900962233881861	0.158157481608594	0.005082226251299642	0.1280780459248082	0.010343840654177278	0.11577992511902971	0.013629936301242936	0.10064177621728085	0.013611041639304931	0.08728714664018639	0.0011013438470585733
2dG_ATF7	0.3927387939824449	0.007106040921348775	-0.006402412012989887	0.010576047075363153	0.09104640143184889	0.0084879855419727809	0.04580407929661018	0.003544874824246531	0.02308002925332074	0.00574630231744207	0.0052554570810290835	0.0072838228327398715	-0.010160127558659233	0.0032680439679214257
1cG_FOS	0.3891746493522211	0.010941451790619502	0.2470753035979298	0.0016733610977150732	0.2601903488619023	1.1630396143041381e-4	0.2582767820411944	0.005960984205211066	0.2562933402173656	0.00608612179265655	0.25531945591524186	0.003074112374236829	0.2481044186240286	0.006089548413757305
2dG_FOS	0.3945618570801567	0.0012442526938165506	0.0409538849976564	0.007737118401356836	0.12214363457455074	6.167020227419667e-4	0.07339754262903886	8.303493848349544e-4	0.06051512300459043	0.003728697677512944	0.0521931733930964	0.007864888853687378	0.036076704095645694	0.007092837625849008
2eG_ATF7	0.39643088728391856	0.0034545043561071795	0.04262992052603605	0.00541139277298611	0.1304693384322525	0.003711472022794002	0.08722241440169566	0.007146927657228695	0.06820746386534055	0.005862098559519917	0.061187264516717535	0.007010667452315848	0.04003725355471082	0.005335337853684694
2eG_FOS	0.39287389415831026	0.009300330418387464	0.10802343456748503	0.009822130562836784	0.16891819101891048	0.008409022660669566	0.1375682709110414	0.009855813658983368	0.1254562883562115	0.009920862723815184	0.12006874930581557	0.008920437646660825	0.10783425180510056	0.0037136880343551512
1aG_ATF7	0.3911487894653698	0.0017913881812401534	0.04157192006048824	0.012207803083846187	0.12607825226279423	2.1926178457827531e-4	0.08391666624348303	0.012832301457256631	0.062438172794782656	0.008804583297975127	0.05891630637705621	0.0065628214415181475	0.03503735336855268	0.0048696068517342615
2aG_ATF7	0.3971010011534174	1.587633865981024e-4	-0.008502582732735107	0.005664794129339445	0.09467969925743269	0.008133879596357266	0.04274057539683877	0.013220674336003402	0.02893732229789863	0.003229032356333567	0.004824344224316213	0.01038291376911266	-0.01569642200023913	0.013119103762468363
1aG_FOS	0.39254924322005136	0.004056246402732723	0.20442267870623088	0.008052599439735915	0.22827450469586164	0.003881527979621379	0.21831458340227616	0.0030328188734885728	0.21478141344605897	0.010335969909565899	0.21045254396056046	0.00796224994459268	0.20347823860908865	0.0072918564508073856
1gG_ATF7	0.3967756468027712	6.431644108421895e-4	0.0021738668257266385	0.009001282825088188	0.09906473670872523	0.010029273734298877	0.0526623982415062	0.011873763848397436	0.03748655577193093	0.011753128055900173	0.018938120010908777	0.007728543932399979	0.0022940664889867946	0.015634130318210225
2aG_FOS	0.39173796024213614	0.00475147766961319	0.06488769374159922	8.382533949978655e-4	0.1394850577867442	0.0034574564327350247	0.09877286768332219	0.0028883761962388123	0.08662356327040466	0.010491998858142237	0.07422436360031429	0.0014357928313252345	0.06300357143642915	0.010530175508283144
1dG_ATF7	0.3946591012110121	0.004878060175898311	-0.002069904766502737	0.005899321129407493	0.09574402242706793	0.006341288135863243	0.04456501110792084	0.009756867594445402	0.019295135311618434	0.019710372121287914	0.015116189734730738	0.011886705145324656	-0.00958843656332542	0.011220508026781567
3aR_ATF7	0.3919011350682445	1.1558633375368036e-4	0.028715207263777544	0.005025017309392493	0.11941803886281471	1.36152314240722e-5	0.07461563780011181	0.0023370440280144223	0.057334052375340075	0.010815365983924987	0.04220100909754366	0.007114180490992284	0.03102895426168062	0.005482454149683167
1eG_ATF7	0.39512903250229064	0.003186184341964276	0.017795677039404083	0.0033884533465676795	0.11219225716738984	0.00509399051323567	0.06300779769628256	0.005829285120450351	0.04144070235458197	0.01294565870562462	0.03073870679314849	0.0038043678493602127	0.014569455162959995	0.004852106417531876
3bG_ATF7	0.39790894721291187	0.005852112145088611	0.0789869417357611	0.01772827397877825	0.15114091739258018	7.989965741376481e-4	0.11523580481613302	0.00711794855163354	0.1040400226192435	0.015036144686032581	0.09115647542555394	0.006617449730512306	0.07758147544492713	0.0014310050243187215
2cG_ATF7	0.39902819640343723	0.002390439897477318	0.07393919195679056	0.009125531050272941	0.14925768386018323	0.00583093958063701	0.11304167653499181	0.003622613865488192	0.1057616994708948	0.01746759235297242	0.08750270119357564	0.00815030381043268	0.07265457859975412	0.005179889006870513
2dP_ATF7	0.3984311633295665	0.001471021248363814	-0.007729246907292851	0.007376086206213732	0.09423459012693802	0.004796056886431974	0.043611553059149766	0.01001432651414873	0.026980196296248038	0.010199143956320713	0.012497864329421633	0.011728178232365254	-0.0019765344299190746	0.011028536492007674
1dG_FOS	0.3928943585607367	0.003782656392919618	0.1176378894903971	0.008556078670477255	0.17004510257752978	0.006943933576426567	0.14448253135566835	0.008364372011849293	0.134831307577869	0.014285430333323813	0.12534176225133295	0.014353846768341987	0.1112545570459265	0.010344988382210013
1gG_FOS	0.3906275899908269	0.006362108872415972	0.23135728272486605	0.004426411891301376	0.250217004972202	0.0018969009321990018	0.24528818437009642	0.0021057265572505222	0.24237201115544565	0.0011870683553822912	0.24097204737857403	1.9480578755713956e-4	0.23352597836335298	9.989508462943592e-4
2eP_ATF7	0.3986322518833895	1.2048404739738667e-4	-0.004678796330751665	0.00844837428377578	0.09378427060386146	0.009156634066230537	0.04626749211155203	0.01117023892839509	0.03338863151387236	0.0060775428538060875	0.015269997277719605	0.013873905785858488	-0.014130762179123393	0.004367953345870357
2dP_FOS	0.3940808927861811	0.003236825159166791	0.012395441241091314	0.001896053717340734	0.09708468946530047	0.012611241234484913	0.05609559088698399	0.005905638079324391	0.040607048864233025	0.001467722612843793	0.028183878730181657	0.003285801152592868	-7.190305783158412e-4	0.020200506564896897
3eG_ATF7	0.3909955690559089	0.0020973693436995657	0.026875495971998516	0.009474235904587675	0.11086355631907327	0.004151340326064072	0.06609778064168358	7.588837737424467e-4	0.04760985086804257	0.0036487596136006166	0.038585182605350536	0.0035084177342347435	0.02860481165778561	0.0019028032922977108
1eG_FOS	0.3869268293389704	0.0025023678292637147	0.2075943327197033	0.0063389589062402526	0.23213272429988502	0.0031750503770752374	0.22250231371940166	0.006867441031974315	0.22197248390495747	0.009586831086824319	0.2136189422018238	0.007569764173660154	0.20746906367990336	0.00562739315277703
3eG_FOS	0.3920490701092494	0.009796737385698336	0.18068498402436997	0.003869295306488586	0.2125093710351341	0.004710504370170675	0.19748487950104565	0.0020270452412418597	0.1920762911336465	0.003367193416778225	0.18954096654712327	0.001721548427620153	0.18151205618959618	8.651232468423192e-4
3aR_FOS	0.3874870698876657	0.0024270861060731877	0.19746266119546307	0.005238326238253289	0.22490510215103393	0.0030108591088429267	0.21260226245771127	0.002546264920130796	0.21084096209885617	9.753673517129464e-4	0.20793570543772605	0.0034837244848552203	0.19706906117355624	0.0018563130270716386
3dG_FOS	0.39759586716448736	0.004943533013015815	0.03633716900387238	0.00496800612848009	0.10496921339524402	0.0040535842668717025	0.06467186031792596	0.006407116325617263	0.054755566326254376	0.001379432847015692	0.04938281012375749	0.006704871661600661	0.022687688278463784	0.004745138050706839
2bG_ATF7	0.39328175094322376	0.0021579373624922315	0.041873796690517134	0.006067658353278696	0.12620124898702284	0.002975430402428163	0.08263654415440883	6.365529828265174e-4	0.07576366787164762	0.005603136048621565	0.057463631285437314	0.0062269824552616485	0.043993763725613484	0.0028103729065449235
3dG_ATF7	0.40069398663240785	3.801306051342847e-4	-0.012672438196450302	0.003271284028600925	0.09640325563732441	0.007879262166703456	0.04104719633672638	0.0056130111780396	0.02518097275256903	0.008962173079826323	0.006819488795435813	0.003681459186153315	-0.01393560936852621	0.010015677988408252
1fG_ATF7	0.3912217925410126	0.0077603948951773865	0.03138667312680389	0.005237218448989502	0.11727489238278176	0.0022872277217813393	0.07546739578377779	0.0014372271301992972	0.051013748442677115	0.0154546084375577	0.042791121275698826	5.828176143682712e-4	0.02868489535310934	0.0032797364490292085
3bG_FOS	0.38942125420693086	0.005484368793608128	0.23106108393933156	5.158140576169632e-4	0.249745576401183	0.001824697154811311	0.24563981888409794	0.0038515137068973098	0.24274977563612604	6.513176338946305e-4	0.24000369570037286	0.0020622558037613568	0.23369433549480184	0.0029095921233232482
2fG_ATF7	0.3941453703752777	0.0015286531987100318	0.031025526799252794	0.003311284152351056	0.1174051544127595	0.0021641219754631336	0.07446421108506433	0.006574170394904806	0.060172551962542585	6.985118660201131e-4	0.04691616737413404	0.0013485972582390796	0.02578948911844374	0.013311576114422777
2cG_FOS	0.3916028723840903	0.001104649019578437	0.22619149687124973	0.0027449858637534283	0.24561982940501506	6.079606976960166e-4	0.23592318038198426	1.7899065031213828e-4	0.2356415234725111	0.001714664397547335	0.23103054032603246	0.0029517398088896455	0.22591506045929	0.0019325528920449055
1dR_ATF7	0.39648352925273994	0.0034536272854506335	-0.01844154158083311	6.189412203152277e-4	0.09031291292735133	0.006381600838043184	0.04504670418386477	0.005994926463774011	0.03681646136614221	0.0047925233825232135	0.01382391132365592	0.007027071477783634	-0.0020338566675348773	2.1966778944194925e-4
3cG_ATF7	0.39601332401947886	1.8029109835768152e-4	0.028843462190887847	0.0047790912113001025	0.11491901943367763	0.002060458086095846	0.07154118980967464	0.004846578294060881	0.053838272229629516	0.001751409006026613	0.043901457887702514	4.888649557702895e-4	0.031950868965894594	0.005196700720180443
1bG_ATF7	0.3942618388928954	0.003071029492716186	0.05359636951892062	1.037256927400985e-4	0.13554450044067676	0.002413136490340597	0.0924698680481674	0.003330550997409788	0.0820383248621534	7.337411377928183e-4	0.06724718685803935	0.0016744091749449194	0.053769271731893935	0.001134436330724372
2bG_FOS	0.3903792875463835	0.0032512806316753835	0.20572103451441173	0.012016536899632809	0.23083495122126302	0.0048004607460044365	0.22411390707516687	0.0059655727283848825	0.21862320756127263	0.006827046139391727	0.21438199911677075	0.007640627436589926	0.20747684999105537	0.006219434524710764
2cP_ATF7	0.3941098282128874	0.0037617081670902083	-0.008485810850300044	0.009046914552581732	0.09355877676898047	0.011568695643601402	0.04055081868482632	0.0063434655330992405	0.017197367117947917	0.01690967325569186	-0.0016783090587079003	0.008237935645732906	-0.008197265490353172	0.005711639494333786
2eP_FOS	0.3948064212619341	0.004278248537792262	0.019980260260980535	0.016081496747533557	0.09930711175426019	0.011253815091492338	0.05652783387984097	0.01516322381516228	0.036832896534840724	0.02030052125155685	0.02629235815482689	0.0010284779810912502	0.014491987801165406	0.029997056177667653
3fG_ATF7	0.3958113040008765	0.00233725199224795	0.06923340384900825	0.005099099296919548	0.14456960553310466	0.007125382252449725	0.10898931604017986	0.009196852985448778	0.0958337969412946	0.01503368710548178	0.07976441476213009	0.01268678147923044	0.07416923468696716	0.01816442013911603
1fG_FOS	0.3895775276814718	0.004512614145374238	0.19722026391325836	0.004601585311492918	0.2270726744023276	6.258675146790654e-5	0.21159667512472652	0.0012765224187889842	0.2087904076069968	0.005278256737348969	0.20515222018676577	0.0037604895141473997	0.19618465957681241	0.0017440759413397467
1eR_ATF7	0.39400336846698714	7.854708325672649e-4	0.09715119973406453	0.007810945126632529	0.1679936520881972	0.00607363737435967	0.1348071519620432	0.0072464690979497605	0.12937772806730638	0.01597204391275072	0.11594356991181826	0.011829193268274717	0.09366448007701175	0.012650182550029445
3fG_FOS	0.388274416046941	0.005082810166486053	0.22971534104608307	0.0036251388946785265	0.24893507097299258	0.002073212650941374	0.2429837696685508	3.796410705582505e-4	0.2403351772999165	2.778558708283645e-4	0.2370799967989768	9.598788140327161e-4	0.2326736183916081	0.002965864464241762
3aS_ATF7	0.39535452008291355	0.0035426408136511626	-0.003402828537277691	0.004781197966353072	0.1007240400088413	0.005533721751785441	0.04692681378990239	0.0051455983333456206	0.009987403750781025	0.04727959957080919	0.014264976113149077	0.0034715521501397697	-0.013746115168372906	0.022868209282610217
1gP_ATF7	0.3984397653967049	9.435146208197423e-4	-0.01216156535785562	0.006528819977844761	0.09447448933022229	0.0066667682173306205	0.04440933901178075	0.00951231625736293	0.016364274557229032	0.0234956162662275	0.006579187567228053	0.013057620872787126	-0.0185147502382972	0.018699648587436692
2eR_ATF7	0.3987308438957725	0.005965610163554062	0.1084388280567963	0.0033971645400846773	0.17278983052769414	0.007583412518231565	0.13961496066582096	0.005714181321495607	0.13070428824696617	0.00502300549213081	0.11488280238320148	0.0061031972597470644	0.10165323476172555	0.003641339056471906
2cP_FOS	0.3955846818996326	0.001169607978731092	0.01939081519297165	0.006566920298930921	0.09818883642864712	0.009604978082331968	0.04846721109333686	0.007914964113371559	0.03841595801494843	0.005616738947045548	0.02790515729710473	0.004821256446394838	0.022746538732942467	0.0093381322948854
2fG_FOS	0.3859499025090576	0.005216637550511732	0.20055792748440515	0.002036762008824479	0.2278809152372771	0.0020796299191982105	0.21722630934876191	0.0031565152334776057	0.21244257180329834	0.00352239699902393	0.20904518080398762	0.004315459102062306	0.19849070008524045	0.00526453586383418
1dR_FOS	0.38900522795737014	0.0011755530344709968	0.13057673110029785	0.017141648375315056	0.18330060472881313	0.005859201151329055	0.15059274471316897	0.016174982913301467	0.1490675967693963	0.018497237246767842	0.13856919634287257	0.01761743393600797	0.12904096085406835	0.011261077247945015
3aS_FOS	0.3970411825868997	0.005936526127486133	0.09025230833136436	0.003720261131761203	0.16058367828165038	0.007882467015380848	0.119531460653474	0.0057146427440424655	0.11336553192660817	0.008931415532990294	0.10269813716172782	9.912983272827972e-5	0.09336101208827106	0.007106645447965781
1aR_ATF7	0.3909262611788349	0.0038584072039959273	0.08906496214069079	0.008977983825074086	0.1601558464597761	0.0037649501886820092	0.12759622022700118	0.0028888439229758692	0.11556036076440776	0.007537020913909338	0.09925749959579111	0.009881789432999348	0.0881454396342685	0.01350368162535558
3bR_ATF7	0.39188194966807627	0.0012508793010592052	0.11637307969170838	0.014306476560984455	0.17594353586615946	0.0016041737290586264	0.14895663962911265	0.014388549143717093	0.14419777215824037	0.012203652521443663	0.1287650320962008	0.01146227670501983	0.11135289935365361	0.00999724006732111
3cG_FOS	0.3920156303737703	0.003950977398185714	0.19386601602182763	5.270213750293085e-4	0.22460130552649293	9.323785012194208e-4	0.21494760234397267	0.0011040497250987794	0.2075657638236707	0.0010691525214226577	0.20268522659238014	3.7311291187287174e-4	0.1940116427354449	0.005521723080777034
2fP_ATF7	0.3988571839641777	3.942737561238303e-4	-0.01600751632914483	0.005807865649619692	0.0916614247283818	0.009776260782897528	0.03625471639738381	0.01792397467502076	0.023313357357566775	0.00833749799800022	0.0028139879207789154	7.377301898209245e-4	-0.007925407897036567	1.0712610304113062e-4
1cP_ATF7	0.39096081998322607	0.00310695621797586	0.01602371943147653	0.005580106742474144	0.10970782094786824	0.0023484035640893484	0.0620491874651306	0.004839841008522933	0.044816759116874216	0.0024085633642986215	0.03415716504730654	0.008075357792782492	0.013655919126279026	0.00827093632842998
1bG_FOS	0.39140795034192943	0.001124487613028236	0.21338924674702414	0.004176555883547275	0.237811686838045	2.8303141854658985e-4	0.2299522698901718	5.525832310455727e-4	0.22651029101392325	0.005745677867907331	0.22254974000901467	0.006675318664254382	0.21595490258662553	7.474420474413432e-4
3gG_ATF7	0.3982882364046571	0.005917670748908575	-0.0098418894018244309	0.010656002524871146	0.09822188974458798	0.008888147823170411	0.05140840007607937	0.0063330331615207534	0.014531896472155819	0.028407301432027642	0.015423571516408417	0.008478012504238758	-0.01861519325174145	0.019115683100639484
1gP_FOS	0.39196136383238184	0.0012551580359755122	0.02021892656087645	0.007194302291633816	0.09843753975504912	0.011151970789470212	0.05412437134547826	0.01598938167479402	0.0449079738436511	0.005554953406498945	0.023097735731228294	0.009688693695466977	0.015133024505922061	0.01946742285901309
3fR_ATF7	0.3976689769072498	0.005605764915545835	0.1200316397295258	5.356896799598475e-4	0.18093565121870256	0.006351714059545778	0.1561865555474744	0.0020726371581293616	0.1504520218102023	0.010159703567527998	0.13070051157099608	0.0017923095289351428	0.11975075978820487	0.004133171695293177
1dP_ATF7	0.3923838084880571	0.0019753277997420094	-0.009523222396915911	0.00373672764961989	0.09524854001624543	0.010934662030035435	0.04816995688140492	9.874293689718777e-4	0.005917166985166837	0.046076679589599934	0.010033061287611405	0.010072550480474372	-0.00874694154053043	0.0016012658648282831
1cP_FOS	0.38795704751340565	0.005352096652450194	0.19776320915995094	0.009373944819055994	0.2255044389597201	0.0012541513628621652	0.21348606839939027	0.009078575852862598	0.20917242282076565	0.004850722042766934	0.2055745432295091	0.004951730925655774	0.1960238357753614	0.010121138448067231
4cP_ATF7	0.40196020254558174	0.004746396051042782	-0.022671979020806057	0.020929655808635036	0.09472580222495727	0.007935417443485223	0.0448142665999562	0.011840428343427111	-0.006084364858893149	0.05949199532696223	0.0014665928186205568	0.011322941930392525	-0.02230488373492061	0.03057551254553466
1aR_FOS	0.390897143965497	0.009746943639251781	0.22639971613151483	0.0011123209516278787	0.24629199939074647	0.003232921683866811	0.24077664499477014	0.0018147995202265103	0.2392241686166498	7.311710168212693e-4	0.23288095458488356	0.0010208820375441168	0.22478306912927576	0.003254907813474544
1aP_ATF7	0.3889307547142977	0.0017873208093259407	0.004140797749837856	0.0018029922499307467	0.10247213324957684	0.0025928700819899887	0.058401694122007554	0.002033897284497737	0.035495407132622794	3.532318944917545e-4	0.025796703803209926	5.324806759361609e-4	0.01377529146997804	0.015378295951097949
1eR_FOS	0.38835960714928197	0.004808290935158067	0.24412977751746895	0.004705972889643147	0.2618287972715492	0.0021600500180104843	0.25834535641710304	9.053405761019389e-4	0.25429656344002805	1.1468160982396149e-4	0.2513018233496491	0.0037780412549239493	0.24456114054306427	2.080020769443505e-5
3aL_ATF7	0.3947697039176694	0.0041119285227573295	0.0062453957466455734	0.0011956334431384307	0.10058019609896784	0.006813632168830934	0.054022647185592486	0.014056318455247513	0.04539708637227561	0.007037040508222951	0.024849844205266185	0.013122591689665487	0.007472505628025213	0.011219250019669638
3gG_FOS	0.3929295539517682	0.0020122536158650767	0.054373584103349124	0.009146205543201152	0.13696749117898	0.005210713809037491	0.09423838060115677	0.0027691440440923342	0.07139381385357349	0.009672533276671951	0.06594226132616869	0.012167543153948506	0.06450369516338605	9.921466008741672e-4
3dR_FOS	0.3925438084761117	0.0015046159403386003	0.0173746772125742	0.0067491270165982	0.10729186705251073	0.007868045567115222	0.05867429670210028	7.799035097990278e-4	0.03918935744907825	0.0018896477393364913	0.03442115923954729	0.015762305875717097	0.020448960625972203	0.004994370989891956
3bP_ATF7	0.3961297069651902	0.0013500571566305195	-0.010735282893631126	0.014367930908441622	0.09129476712983553	0.006840101719470245	0.04157953432827983	0.007275879691592174	0.01945689321751777	0.028300996635871958	0.008160548228390234	0.013418693783635836	-0.019956395825292517	0.010147634243144008
3bR_FOS	0.38351587158218214	9.176618221900364e-5	0.25275808727293536	0.004187062146501582	0.26535760076512893	0.003262304125855272	0.2642046582489228	0.0022504041149300712	0.26169856802469427	0.0024292724047048687	0.25964139267491115	0.002864751106243426	0.25215446431750194	0.005168953035929566
3aG_NFE2	0.3976530257418893	0.006786259402578407	-0.014583323666769574	0.0027307794883039862	0.09062909383793905	0.010709212289481988	0.03332592000187265	0.01492096346853007	0.013547027549386097	0.014558432920669198	8.230559047947641e-4	0.00513727194125051	-0.011148294640466898	0.005046671613378597
2gG_ATF7	0.3982975355339654	3.2535030639702583e-4	0.017422449568290962	0.0056785454053017385	0.10060510712594586	0.0031636026764548073	0.0603439876711238	0.00946704738492546	0.045866126633404405	0.006843081349830275	0.02606234878875128	0.0012338993769056032	0.011684192287320769	0.02182020878741242
5aG_ATF7	0.3962240764291761	0.005258107623585069	-0.007346346976537355	0.0037324991589771685	0.09458535793439496	0.008125681682584358	0.043719475867105624	0.005968554187302754	0.027214994870020957	0.01053727230151764	0.010159688215850369	0.012623161790232316	-0.018880039405923914	0.022074544713976102
3aA_FOS	0.3877900307446337	2.692898781709185e-4	0.1478835816465051	0.012208606477642625	0.19413857656415046	0.006191493506657691	0.17209618264338003	0.010501206119853137	0.16238965705604952	0.015263974728738666	0.15740448546068903	0.010090878434058455	0.14363861924226934	0.010653448936881828
3dR_ATF7	0.3967014090536367	0.004281586138513449	-0.009965653443938627	0.005368173443183564	0.0931514722117765	0.00798768797106262	0.049363611506511654	0.015130955572252235	0.021813242267339765	0.028564568417550767	0.004594614128816802	0.018237550988987942	-0.007502596942002202	0.00711837601174395
3fR_FOS	0.38791359024812233	0.008041154446872837	0.2507160349393524	0.0018437754063509847	0.2676666287798729	0.0021035081238082918	0.2640515397625269	0.003585254232167183	0.26368794497591364	0.0017680788836533312	0.2607045405118543	6.321226364824187e-4	0.25529918345973923	0.002620592241617107
5aG_FOS	0.3937859343172355	0.005870590669934889	0.02294670694092356	0.0073722048365504255	0.10371764134394687	0.010765823884313108	0.06388018919785529	0.008015235434832157	0.05154270290558302	0.0077676922145336015	0.036802654774926315	0.02089370569981675	0.027084709810317156	0.003919772558448223
3aA_ATF7	0.4017237799775971	0.004346787216187595	0.011578085254966793	0.010373123881713122	0.10318638960601226	0.005630936736424603	0.060595494231085505	0.004071211000937363	0.03700444886976556	0.004553469926696889	0.02654400671789852	0.0013742311034730553	0.017881084426718367	0.004755668747257377
1dP_FOS	0.3930214263966654	8.517286963841238e-4	0.04967340342042588	0.01324624551233354	0.12556914268426891	8.181256329452263e-4	0.08531468321338673	0.0034820404520458765	0.06762224415038338	0.0027893151064159643	0.055224547297776025	0.001916813615297049	0.04873616388642326	0.011737207901844501
4cP_FOS	0.39057414884686426	0.002737254280224707	0.017798001886345133	0.01619587070630611	0.0973682923199066	0.007121126701984597	0.053421455530863374	0.02021642631044076	0.03270332184380351	0.0032288878568737193	0.030630963143703026	0.012153567227941373	0.012421901251649738	0.03236229373853602
2dG_NFE2	0.4056210511975873	0.011667462154537466	-0.014904349538958346	0.008713959147759494	0.09250485222179161	0.004211164991714044	0.04418077003893357	0.016734629191945977	0.02873349032115069	0.008459385667971973	0.01269406253267169	0.011981944826275848	-0.01467373028415334	0.002997238923200849
2bP_ATF7	0.39624023955789545	0.0010547325319850147	-0.004242781582360545	0.010603429457718132	0.09446864469828246	0.003788859245263758	0.043028449027788664	0.010076696464733706	0.03180032543138944	0.0015278689959610503	0.008039597901889716	0.014971718961741754	-0.026356370177931562	0.040809260716088765
2dR_ATF7	0.40206536270880483	0.0015803971406451592	-0.013868417989214819	0.015945798021541606	0.0944015149254469	0.009952187776894918	0.04670607786202542	0.016348114729075804	0.010468650397117862	0.025387237537360035	0.0067864977417335035	0.019372675623884682	-0.0019803450199793148	0.022767053681415544
3gP_ATF7	0.38987214258245834	0.0014422035724405298	-0.004899945710630444	0.0071585681278874104	0.08957424252886989	0.012518407169322043	0.03755107880243641	0.013917795505701543	0.03631861630424622	0.009417924215006177	0.006193281039389511	8.285228868365397e-4	-0.006611308079185719	0.006812322931746746
1bR_ATF7	0.39165176359632814	0.0025077174426707195	0.08906504492492227	0.008593577034620242	0.16151530725891322	0.003865212316669308	0.12619462017664024	0.007902330991229441	0.12262147228913631	0.02623805545720626	0.10215338597512567	0.005308184109143832	0.08077541668780348	0.015177821029956826
5aP_FOS	0.3914099281317564	0.0019152727525422095	0.012247799183645491	4.376092241452484e-4	0.1008729026931488	6.47857938435328e-5	0.05620948214381705	0.0019025347932445568	0.04220959864917953	0.004022082894177249	0.03952004613471165	0.00410956520067099	0.012433086610614565	0.010179751740651522
2eR_FOS	0.3871996580697434	0.0061074483679896055	0.2548254340177848	6.750548840652544e-5	0.26873540099634446	5.969603525399275e-4	0.2672915954197847	0.002938531801147083	0.26606757555867433	0.002686611268120389	0.264636879538323	9.603941237966535e-4	0.2586164011883342	0.0017906919744919215
2fP_FOS	0.392823728084989	0.010201724780886613	0.02490441108370581	0.017090287253414396	0.09787709504904024	0.01105875854136665	0.05241087084911436	5.719818761013184e-4	0.0364548969826541	0.005944548148308856	0.012026571887407318	0.0033511931974183652	0.0062186213213018295	0.023292401003472036
2gG_FOS	0.38883844123522837	0.004660356666572113	0.21527583668484251	0.00456178443188028	0.23795910430588535	0.001963849357784122	0.2298029170798625	4.178392606114637e-4	0.22718815846413667	0.001625623255620769	0.22300345114508408	0.0012573921177445658	0.21539636615780414	8.77497958144001e-5
4dG_FOS	0.3977276319168348	0.004847117952352125	0.03196808794611411	0.020267684495162606	0.1012723814490166	0.005892550688363382	0.05738904366898363	0.017609763703403215	0.030308049917778634	0.03413644327389017	0.027430401614239472	0.023838978934458275	0.002085208648424859	0.031808763891412226
5aP_ATF7	0.39670146423398467	1.396430908992835e-4	-0.014538487235809274	0.001604969959418026	0.0898648896875919	0.008222433243156267	0.041236789068334154	0.012278369742119944	0.018899374506292373	0.020121653863468317	0.003610169628160425	0.007072705254526303	-0.021835694261255454	0.01472130495875757
3aL_FOS	0.3881395612626933	0.01198340405687267	0.22790950504024515	0.0015069042568795453	0.2482839540047207	0.004044618921800895	0.240554662912231	0.0043612527838502715	0.23676351253490752	0.005492782521144507	0.23543610762639672	0.008042070029902947	0.22511054358859917	0.007139659930971359
3dP_ATF7	0.4017109217532969	4.20389193655096e-4	-0.013087835694824825	0.013025981758478794	0.09040177763466173	0.007490857456707775	0.03578379995880676	0.01607000403229752	0.02811408697430077	0.014803357936195494	0.006080768818066977	0.0022915127521033534	-0.03193027722736159	0.024925853195135423
4dP_ATF7	0.39348451874299667	0.0023402466532987114	-0.007568638457315511	0.006038778525243638	0.09529664526641658	0.005340677391370423	0.04537070367532562	0.004935908057788966	0.026104027600301023	0.01636264446896219	0.013563510782656305	0.01790653563534195	-0.01704164343421012	0.0208384328627139
4aR_ATF7	0.3974827974327412	0.012719882494297573	0.13407012270633334	0.004571850259893605	0.18863327873627211	0.004215278123883734	0.1625592435798764	0.00294675809536393	0.1570651650757149	0.0012906281203279462	0.14160242705907727	0.0017004599033965601	0.13324396018457735	0.004455463739436504
4dG_ATF7	0.39649032074815926	0.005581437919415609	-0.00620807050099367	0.00677688785339843	0.09488442492947685	0.003464317946088253	0.041342613819821655	0.014861718270138834	0.00532056107918011	0.03781010670417157	-0.0063537163397958205	0.006331242359465852	-0.0028414675745307427	6.725092116603412e-4
1dA_ATF7	0.3958700922016507	9.597727593771558e-4	0.023292274215993163	0.006251284226372426	0.11148962178280097	0.004815104758383816	0.06737859931079838	0.006961709292856794	0.0581056796264065	0.008351413773539025	0.0377329765236392	0.004115508171996341	0.032442460507765655	0.007059240795928186
3gP_FOS	0.392826573221111	0.0047899685699924035	0.022584369963009308	0.008956708281972797	0.09882675275917645	0.01141990938490848	0.0542083484608086	0.008566761868532178	0.03591544236777439	0.00707920556233396	0.02417158990936222	0.006194552336258916	0.02483690832554948	0.012737413767286977
2dR_FOS	0.38747075484098326	0.001263557550135096	0.033187176669547	0.013025458867829312	0.10712947967758212	0.007836212860523023	0.07584912635781954	0.015948632233890276	0.051434662835560516	0.0013810532682260262	0.051004490811283505	0.011619218217886333	0.029391678173176183	0.02880170034722425
2bP_FOS	0.39110567653345796	0.007134713408367683	0.02365266951757963	0.00782010566664698	0.1066954890863742	0.002827163982466361	0.05976236568826593	0.005930750030684031	0.03886980511045803	0.004774184553803596	0.036893958589671795	0.009378767999354271	0.026493527025232604	0.003135813387142354
2eG_NFE2	0.4004746447720196	0.001839690731110894	-0.0030454704742866674	0.010909503996219257	0.09197381327447232	0.003647341143688207	0.036609021104694356	0.017058379494605758	0.01993055118460983	0.01381402036884259	0.0016566577212817147	0.016853122979959903	0.008659649954190647	0.01165784394354529
1aP_FOS	0.39210013544288747	0.006161500054660249	0.18234683450388872	0.0018516181262460984	0.21638609365827216	0.0046239746492604235	0.19991085006553377	9.317190768213009e-4	0.19719306494700495	0.0028538605624273687	0.18905176163667048	0.004920662129194762	0.17888301462947123	0.004985271724999812
1dA_FOS	0.38504247721947926	0.008994430395574002	0.21300477544204027	0.006676542081228801	0.23679232712415133	0.003314548264658796	0.2306759349431256	0.0029649712269527962	0.22806185522765576	0.005292825512183241	0.2232460118290167	0.005621395749039611	0.21370651039719674	0.0037173157389076466
1cG_NFE2	0.40122891946432215	0.006165202653723541	0.007936773504087122	0.011326176990429489	0.09772337209742785	0.006020027403949375	0.04872244005228237	0.001144743522879985	0.04037632743221401	0.00300231859389827	0.015468268387671427	0.009965406598009804	-0.00424668521651228	0.0032658116328353106
3bP_FOS	0.39126001092048174	0.001965417742158434	0.021985953189743255	0.015236898398552141	0.10879088017363721	0.00926980309836338	0.06332615766408595	0.01269679310735233	0.0395458492091986	0.031029217442089287	0.05126696263208808	0.018956243788744734	0.033099671546518064	0.045480808496394264
4cG_ATF7	0.3965947047599202	0.011694004622434332	0.06306667837764009	0.0036705585567186573	0.13874535094601692	0.0036738093815958622	0.09870498983792622	0.004816552754680821	0.084242041747146	0.011672473946783694	0.07433647472260588	0.003001319534544051	0.0582694179108942	0.0019595916536920125
3dP_FOS	0.39109995046918833	0.0012309862861233168	0.01699593658467001	7.904510357930007e-4	0.09515706007856994	0.012298228691954793	0.05230483822586571	0.009422361510368807	0.04112059030080766	0.0023141235208762132	0.01837666291851482	0.009481233600484737	0.012140182212952766	0.0058600595893147376
4cG_FOS	0.3944586439664452	0.014057119806720128	0.2180940380855838	1.1585133932649283e-4	0.24071437155886427	0.004532969015735097	0.23577605199395923	0.0038888114637244137	0.22986304385257827	0.0027004057340185646	0.22434916901529386	0.0028589785584065405	0.2163368338684507	0.004454437847213834
2aP_FOS	0.39620572103929425	0.009521449362980593	0.010612149181120372	0.019998613604358013	0.0964791421003991	0.008556381298820293	0.05261310611920612	0.01209325552375488	0.035595627227976614	0.0029630107975795127	0.02953545882092294	0.007887775170191465	0.008037072171629505	0.023649829755205284
4dP_FOS	0.3867395746239056	0.007018414534811637	0.016935573788507866	0.015697069902882763	0.09954560506832133	0.007329232285607889	0.059190436165812925	0.002166936747913396	0.04249918080546417	0.011660591360997999	0.040708348842794756	0.00962561002088565	0.03152567532208178	0.018534384339382752
2dS_ATF7	0.38875616334134544	0.0023087552295946215	-0.018675271862393754	0.0013951405177271257	0.09131644896841634	0.009207914316647811	0.03603626589816688	0.012109173897192752	0.023316179906550247	0.006258580520013714	8.431827564912327e-4	3.8467325476884245e-4	-0.01669413663977429	5.461374525953789e-4
1eP_FOS	0.39413060511754106	0.004595820015651679	0.03620426602600887	0.002316303232322583	0.12211815994585512	2.372514294719671e-4	0.07616029733425554	0.007421545252789728	0.04814546096355467	0.01804778945641301	0.04921600600022047	0.01198312508971764	0.022627749706584616	0.013968487916998168
3aP_ATF7	0.39152989289364354	0.005746022109074655	-0.017963838783093013	0.004856910082735596	0.08994079412117408	0.012327953700770458	0.039882394434485366	0.019821666737779867	0.016659656076589622	0.02276977711127395	0.009009808850650407	0.0010541636622485027	-0.03785646215120191	0.04071039280259641
2dS_FOS	0.3919159477602141	0.0012955929659248825	0.03420629539398277	0.004893873792960582	0.11642345305022836	0.0029322725481126448	0.06617851016559356	0.004392740435413057	0.05406926225080372	0.011264668490441746	0.047795266650102745	0.0011018740936787658	0.021008190675081004	0.0013169148214540664
4fG_FOS	0.39249303540368147	0.011495736999022867	0.22677430105780608	0.004666573299265611	0.24624669056925003	0.0033870651954193195	0.23849473462333576	1.103174299254803e-4	0.23722901035308344	0.0051532803950381885	0.23364098977573322	7.594831729524724e-4	0.2271400422676387	0.006895072349020112
2aP_ATF7	0.394874840156626	0.0010496039417465096	-0.007759040730106883	0.007625083514306151	0.09283590271731769	0.005411739613201128	0.03691834213647929	0.018373472251361146	0.020915379683073235	0.013442655122072052	0.003115542552094389	0.009735564524406914	-0.008676864556862816	0.023800639787453455
2cR_ATF7	0.3974156475958851	0.006721419412197472	0.10132843214068082	0.007605076608054566	0.16328472976942027	0.009611563002524833	0.13128971486239277	0.005582633331436753	0.12525548533618922	0.006643393957911916	0.10855622462684233	0.008516972890493581	0.09269248495468813	0.001433032236832479
1eP_ATF7	0.39329774183220845	0.006110333428433183	-0.002304995843113389	0.013417512664161572	0.09899157249620358	0.007496473519312294	0.043241834708329256	0.01710656606992233	0.02630848019783294	0.009334170163302217	0.009720208000615318	0.014612666884712796	-0.025316180049720312	0.010401365646254091
3aP_FOS	0.39316541466932775	0.00832625014113071	0.02271594506069954	0.010270486109146632	0.10258207416847402	0.016763894210029873	0.05571005633110475	0.007369411956428536	0.037868896347943055	0.033294110100789094	0.04566844750882402	0.01035962761590509	0.03528924142205449	0.007408897909468517
4fG_ATF7	0.3947645443805191	0.006917765247577988	0.049396808426844366	0.007065233216657666	0.1392388340104484	7.102070467851619e-4	0.10201605079919554	0.00839818855484572	0.08497779895375487	0.005019875899866718	0.07418437354127122	0.007826662601221949	0.06294110471050678	0.0013840913230959478
2aR_ATF7	0.39397059579574134	0.004800232154395751	0.009927207796812982	0.013870447258504674	0.09544594769053528	0.011649445700071452	0.05715865343689622	0.015476149863278858	0.05668965322302544	0.010366400517368299	0.020656510920704727	0.020972444839705718	0.003871153563650785	0.015375043641524913
2eV_ATF7	0.3943042382189296	0.0028326293183725143	0.06869049410438835	0.0027232520285033457	0.1489884936081	0.00853688468831185	0.10665399174355827	0.014453024007751468	0.10000363494282616	0.024193737682482522	0.08775892805544083	0.00762731717926506	0.05714926132145083	0.017193754691812564
1bR_FOS	0.3840443086402624	0.0033580892081872104	0.22296533100842297	0.001391799840932246	0.24734190582885907	0.0027701300291638285	0.23915906641604212	0.0028308853987301617	0.23932457770784923	0.006642313220400523	0.23332594986369115	0.004110114751886784	0.22338575166786168	0.0042387206818198225
4dR_ATF7	0.3978467852234536	0.008597234207338766	-0.004621497382636729	0.018980910381934207	0.09610406743719986	0.006747478290085222	0.05119496292519751	0.020637658620239942	0.02178454364349273	0.024208770524995992	0.0075076929571352225	0.01080824077929696	0.0017242609880502614	0.03178716032852185
5aR_ATF7	0.39356740840896876	0.007723089609075503	0.02004527302017641	0.0022299536118527835	0.11424551370712877	0.004558790039335847	0.06750690377605185	4.391844631126175e-4	0.04692911263563638	0.007838583823682639	0.03600669680883847	1.288909436098221e-5	0.00957675238457548	0.004247526687766219
4aR_FOS	0.3884709964594226	0.007268524795296426	0.2618800534872562	0.003095483218421356	0.2723274235738986	0.00431833506636077	0.27517666974608046	0.007201344658052804	0.26943989165901716	0.009117935158035611	0.2696682213809662	0.006579712682236906	0.26508291354587343	0.008980241292765522
4gG_FOS	0.3990736412838465	0.004962034315520167	0.10456318501200543	0.007289681785041377	0.16139759981637702	0.005471744230496719	0.13302600211842608	0.0013766559685958522	0.11258309429482649	0.013561441468704527	0.1075484096208848	0.010680495951288626	0.09231029710407357	0.002228446887614807
4aG_FOS	0.39584290593832894	0.00527781848677076	0.05452627675648783	0.005849518366364449	0.13512939568352317	3.0519589374663445e-4	0.09737377696230487	0.006603647757617246	0.07543319411324725	0.0011302544502043853	0.06475215007575155	0.014420610493639345	0.060265013186835206	6.327033432318216e-4
3gR_ATF7	0.3886794967621282	0.002474722690537132	0.05031950689413822	0.0038975592473429843	0.1314550017164329	2.460458032013099e-4	0.09954820437145676	0.0038069116108897373	0.08453404742942358	0.016994570569889404	0.06274771143353104	0.017055730393921463	0.0506435079394478	0.014052341925519601
3aV_ATF7	0.3961598714105858	2.2195526502619681e-4	0.021613876773498773	0.024563317416111268	0.10557449958234075	0.010776644978596274	0.06212576505714354	0.01937241356590455	0.049297803937541004	0.03371061931115528	0.034298879933509045	0.007714042572186411	0.017666587384831456	0.022275232582235908
3fP_ATF7	0.39130804439766353	0.0026977963610607244	-0.014471620504612672	0.0015950480704783059	0.09066830399867742	0.007696012800714911	0.04118167419299725	0.01274480082312864	0.02232075942825857	0.008397416456403049	0.013379674510075237	0.009776612913173988	-0.047766770428173295	0.0415391141469295
2aR_FOS	0.3904237876524864	0.00601711757143511	0.22251793909072248	3.2225296911772225e-4	0.2460629759766618	0.0034683036152953844	0.23672827637260674	0.0010329463913730718	0.23013908429298646	0.004836054842050268	0.23104015399789465	1.0305642261635993e-4	0.2206845858007418	0.00408958550093377
1fR_ATF7	0.39631244271421784	0.004511018262989173	0.05820829521636435	0.008015123818555544	0.14013426015325287	0.00804726475366439	0.10288657399784924	0.011102230295899674	0.08208784236573863	0.010550451522385694	0.0676431577864838	0.006513570356392195	0.051975127667596904	0.00541174376003143
3cL_ATF7	0.3937033825030311	0.005794252967035678	0.06259911834932883	0.0022275447875386677	0.14394816119503473	0.006057971663068651	0.10727584954770392	0.003477152712115627	0.09516768917041174	0.009088531551423317	0.08317757718971047	0.0036742369995725792	0.0640007828543257	0.003048933519514255
4gG_ATF7	0.396637697368749	0.0038349989938175778	4.4579981161804293e-4	0.006874707628094977	0.09572638576919157	0.009057583982812915	0.05469414789290727	0.003404085296720819	0.032274432136179754	0.0067327588802492825	0.0140262882116714	0.01112123314067632	-0.01305927090241775	0.0264267571523637
1gR_ATF7	0.3982800558442793	0.0046325730017939505	0.11372670153627541	0.002870457443548853	0.1748926504040596	0.008269955539470972	0.15201426011401029	0.0050075358789649456	0.14649110644890267	0.012729379886609611	0.12651439100030615	0.00164132405065392	0.11294688324302717	0.007300902173138667
5aR_FOS	0.3963910750482323	0.0073900475421734835	0.0068864205760377694	0.003949353225733231	0.0986339197095489	7.924081315802753e-5	0.04915912980958956	0.01394101618027602	0.04287236429046682	0.007255847920318843	0.036125881010216326	0.009739427436510002	0.006362037506691525	0.003953729418230315
1eL_ATF7	0.39386495517463127	0.008884942936448795	0.10239482631341383	0.0033134562902034383	0.17231948240849376	0.005578485658124656	0.14118532988644245	0.011498344910792923	0.12900195351093455	0.012518823082964698	0.11698405865927988	1.2285890862005463e-6	0.0974320735441454	0.0019873390361120663
4aP_ATF7	0.39004142646761386	0.006621245381233497	-0.025685367071170563	0.007886647000656959	0.0881709251073548	0.006042227785034012	0.03816856647641105	0.005615873344715382	-0.005033343478312906	0.03452216558000959	-0.00946654910175087	0.009052782190864063	-0.013320583107707958	0.01272003402529242
4aG_ATF7	0.390854431565821	0.005058890387026746	0.0021562457681857067	0.001846157699066326	0.10072847879700618	8.910980500852828e-4	0.050354201694250506	0.01051363008006566	0.0259481568318534	0.014487024562813077	0.018349966403477906	0.023656818699291735	0.002675211854715674	0.008143270647772875
1aG_NFE2	0.3946001879459871	0.0034607204481435787	-0.01844179964275147	0.008548398635724652	0.0939267756306827	0.010543472414955395	0.045217536647989984	0.006346548290299144	0.018834183054130524	0.030563617380357164	0.011781446394593187	0.015804646553130085	-0.005270894776466948	0.0037819281099358247
2aG_NFE2	0.3991716988491847	0.0033572884246439944	-0.01349671353942802	0.01369795001655977	0.09363941790498978	0.006247593884968582	0.03659184911915115	0.008898431477267365	0.015983038399520248	0.0064751025676482495	-0.0012852453730993912	0.010074009393620279	-0.012471272133478824	0.005494771277370542
2gR_ATF7	0.400051832985552	0.005763382588437143	0.09271518153463537	0.004015266506322603	0.16076434058410916	1.2138141840615153e-4	0.12775068488234442	1.6244767034788698e-4	0.10369745949125167	0.0124200223499209	0.09778600432850351	0.0039778023823283	0.0847263604150574	0.009703797752744107
2eL_FOS	0.3966876904164691	0.0013562068115843657	0.12468512767434518	0.01803358977017129	0.1796239457076813	0.00777387850447317	0.15803737128584833	0.012671890864531377	0.14649476228133115	0.004301363885279287	0.1417848920305136	0.00757835450509525	0.13230847511049212	0.008193592246627801
2aA_ATF7	0.3942816846785104	0.0014859789195029022	-0.004032207413169516	0.006653384089486467	0.09612047623092745	0.011333725291514213	0.05416293700101038	0.017633176595020752	7.017114085469435e-4	0.044487338990130035	0.011233376693249753	0.023252120797042773	6.06710208849345e-4	0.002401799436806763
2eL_ATF7	0.39082263354370395	0.0018321471371341791	0.061360725691229245	0.011409429028169929	0.14281489388785584	0.0022236011317637912	0.10340631294920372	0.005685471814134838	0.0941929670773673	4.83327967560942e-4	0.08009488223191766	0.006846039667546362	0.05824120638044887	0.0019934387435378382
1aS_ATF7	0.39425427019697157	0.0023652519660930797	0.02838979195021312	4.5168796137586643e-4	0.12082139863652278	0.003559138952567622	0.06592658060675027	0.0031081712192435437	0.048707014216022776	0.0038347178879900704	0.04186941376656636	0.001867949574723169	0.02940100883235723	0.0012294026086388666
1eL_FOS	0.38645708753081587	9.888737887486913e-4	0.23708485031510193	0.008078797166772286	0.25475796606083234	0.002337964958254583	0.25046132640371976	0.003655041314597852	0.2511418396926024	0.007684771076034565	0.24409523202103373	0.004808754675853345	0.2365492414700997	0.003352085610372179
1dG_NFE2	0.40579048237736326	0.0014072034326626799	-0.009512895279956357	0.011453151311000784	0.09415165595016325	0.006712820124338582	0.04983932245082804	0.014511583291315798	0.02473065560322775	0.01617434064966946	0.008266633593040964	0.01984687314188122	-0.0094292738438152	0.02212537314929159
1cS_ATF7	0.39378022123664025	5.392321206071755e-4	0.11092126025972626	0.008908585059655454	0.1761197438951746	0.005314817377599263	0.14971116549536007	0.0027094905761388365	0.15180694673042586	0.009842044310495048	0.12553261042078065	0.002218988109938964	0.12318976680455203	0.010609826870816918
3fA_ATF7	0.39120113967997133	0.007529270601384331	0.12369726202682127	0.011898914973200886	0.18341457732954122	8.666141006159995e-4	0.15408662313233046	0.012518047665252613	0.15277136396046817	0.016171958230546755	0.1346020417563132	0.014952217398170702	0.1164321323800721	0.01608799342832511
3fP_FOS	0.38832913110390643	0.010480814762413576	0.016195746499722014	0.00405627752054994	0.10126991393599595	0.0018174121225719316	0.05359290036711781	0.012880461143953277	0.04012784406802132	0.014217916948819968	0.03865785104754537	0.003798939957264802	0.0327716775207765	0.007567567236358905
3dS_ATF7	0.39269492742396817	0.0030393687814411303	-0.021360407994962718	0.005913579914883792	0.09427039356407943	0.015190899345110127	0.04446203213974313	0.008061054961364496	0.023920245541500282	0.0018433945253097412	0.006687718070865449	0.0031640582546593548	-0.002899173243473076	0.004758641923407038
3eR_ATF7	0.3942982535746069	0.010721341048322557	0.11321528493318642	0.011878411950668908	0.17414509919318805	9.88806996314276e-4	0.1528309230713309	0.018062487496751718	0.13592572300000652	0.011789500583935898	0.12453358172261988	0.017165265964180484	0.11307503262552054	0.017887389005180464
1fR_FOS	0.38885992484797705	0.0031501055489036095	0.199144365627404	0.007559100497904707	0.22925723181510405	0.001632955732438327	0.21905626991686436	0.011079379656110994	0.21837087176863945	0.0054815746592893145	0.21292899907949409	0.00984435404672061	0.2013601162396314	0.013587920227589707
3gL_ATF7	0.3925017795082418	0.002240729613938495	0.09551172431422941	0.0011497998646197577	0.16440591094092777	0.0012395801500851974	0.1373108869725701	0.010971139411068913	0.11950009571310813	0.0027988879777639973	0.11027405241877032	0.007113915294647565	0.09538391578734018	0.012503677811592406
1gR_FOS	0.3907653998994655	0.005287104413463799	0.2587794056058129	0.004053223137430596	0.2716088485014072	0.004385336880665216	0.27125498273864784	0.002750409195752229	0.2725677694083982	0.0073982655498063595	0.2683444230978691	0.002087957113110694	0.26287997073460667	0.0026863238312108805
1aS_FOS	0.39376988503969623	0.003772781004645714	0.19267689378334601	0.0036821569939812495	0.22392818148468857	0.001748272601299078	0.21112993549616244	0.0017001283750111046	0.20136383103748245	0.005073079818794072	0.19602687977085875	0.002710862557519588	0.19294186559549714	8.823144444833378e-4
2aA_FOS	0.39208537727746645	0.014750289317366007	0.2102593818954204	9.454035213285726e-4	0.23393189192445887	0.0077581961158483285	0.22588291080526202	0.004332763316564961	0.22067977908209457	0.008614430240069776	0.21872400224174104	0.002957241292240793	0.20887030822847147	0.006267782742735211
1bS_FOS	0.38231374166588483	0.010042468898881654	0.22280514107107682	0.009316345205385974	0.2447613566268913	8.461935324443219e-4	0.23507805732786358	0.006421633924148638	0.2330599092160499	0.006613764080702341	0.2311929314171327	0.008859758314510073	0.22329905219954302	0.009506723704130537
1bP_FOS	0.38857770667353975	8.133827603085814e-4	0.15221256804587063	0.011655658480681643	0.1990842260000632	0.004851174179641671	0.17506350021464295	0.007949810605968277	0.16911126841967775	0.008699976629580292	0.16458401690754423	0.0077333200332351665	0.14794080836368206	6.028776935372064e-4
3gR_FOS	0.38782757315665906	0.016657142639377127	0.2500658553341772	0.0011241327623030292	0.2651547673586737	0.006140147346715297	0.26497395699639625	0.004409661974425299	0.2591156858846252	0.0023447205844882506	0.26093822522367105	0.003452675698108652	0.2521746862620219	0.007325244097940247
3fV_ATF7	0.39883402922910405	0.012149845006470329	0.11305401814119102	0.0022536266615489874	0.17046832486250327	0.006218648257854903	0.14624364818722516	0.0033674479904499412	0.13963904538898364	0.0028826556818505045	0.12174940892331249	0.003580080851298988	0.11245841574280135	0.003208551468068095
2eV_FOS	0.4016658803287311	0.003415658441815102	0.1713934134019932	0.002160209127727555	0.20218360080057646	0.0042899850959392475	0.1880765431644859	4.913637622793343e-4	0.17518034301397023	0.003723402031439974	0.1733392769635183	0.00217907355790794	0.1657922324083832	0.002014841074085068
3cL_FOS	0.3816103688364363	0.0053294637668823835	0.21033810998641347	0.011214113627880717	0.2365942215201095	0.00350582581946263	0.22480961892473295	0.0038389811196913215	0.2239780953358336	0.009975525214891543	0.21452295146411862	0.010472079004028344	0.2082430935202531	0.002067475723491642
4cR_ATF7	0.39332822466161	0.004958019717094817	0.0937767933378312	0.00831069132324664	0.16244703935400057	0.006490192054981339	0.13535795784756777	0.004846377878544087	0.12682295952699896	0.019591005259306526	0.10513429272090054	0.01332961092671355	0.09121842327413449	0.007300700992790319
4fR_ATF7	0.38855942963816475	0.006567612463039526	0.06966498434102629	0.016520735603799675	0.14337786476049175	0.007086054157636723	0.11113988399609921	0.002624991539320169	0.09177688717517335	0.013370464539493277	0.08277324617536733	0.007380292466964797	0.06771839599641086	0.010235479472048491
4gP_FOS	0.3978620535497146	0.01366602513915423	0.01355214009696859	0.010169508527267944	0.10249509099866327	6.815825654709738e-4	0.05235154000097761	0.0022699548113862076	0.032481429484469145	0.022134385820841786	0.02456727681441568	0.016935700191332472	0.009102101377038563	0.017341620950867064
4cR_FOS	0.38648992343131405	0.012608063947691862	0.23954633532407188	0.0021231288860106444	0.2566411711572575	0.004152784157612158	0.2515443270889683	0.0046983535191311146	0.25139983563856944	0.002914498647613423	0.24896643248324432	0.003382266711617746	0.2412352039953964	0.0038718798841545607
1fL_ATF7	0.38994474902416265	0.0027357980554236494	0.06946922360462464	0.025639698144082675	0.14246795377937754	0.0031552916598406753	0.11464603926786184	0.01932967933719456	0.10136779268236787	0.02592947405660331	0.0837273083563285	0.013574555548620427	0.0760169611821446	0.023083021802992168
1bP_ATF7	0.4001935205973868	0.010106714719605421	0.0121810582000854	0.007756872158971473	0.10821481816518111	0.002976170280028331	0.05439801121002599	0.017509024459663184	0.02450092335406017	0.03761985704369782	0.028601685983051173	0.02924663799355751	0.011247320116699116	0.026184470314778486
1dS_ATF7	0.3928808144450634	0.005730532600665254	-0.01459090312967718	0.018670689153318366	0.09753850015974447	0.006209350311966916	0.04635415273668256	0.013756410252141828	-0.004252052842028835	0.07210852973042073	0.02203252892904644	0.011157707886861642	-0.01150758484160519	0.02632538504761213
1eA_FOS	0.38926087452410774	0.00918208931867837	0.2842825997267836	0.001226181161139755	0.28632996916293596	0.0010153819696605045	0.2927923888275812	0.00794138630937769	0.2949294747299037	9.642737760826587e-4	0.2904808962951122	0.0034819622772197744	0.28546072967784086	0.004861435482597972
2dV_ATF7	0.393627220171589	0.0022457812211599103	0.010560314806191256	0.012683979281749785	0.09437822142357649	0.006047652854043272	0.050005685667404515	0.003917706145153796	0.017942347658112485	0.02196783665129276	0.01190841053053163	0.010494501269936223	-0.00887707112686087	9.751948285454685e-4
3gV_ATF7	0.3965357739764944	0.011724577183216334	0.07590930528108689	0.0028523870319594547	0.1536005743388398	0.006775816909354078	0.12469804598776113	0.002057979783281969	0.1109797669490447	0.007582651443356491	0.09835695823031224	0.0017336926695317811	0.0820237089683376	0.00400227912314431
4dR_FOS	0.3998533303037257	2.0661706015432315e-4	0.04672860041529847	6.386075225120834e-4	0.11089528989749788	1.7158622159252514e-4	0.06591088686200466	0.007145480404806263	0.06623639021107419	0.030926955638918167	0.04850468306952861	4.978672762622603e-4	0.03009967367192294	0.003253765021883361
5bG_ATF7	0.3932673415834589	5.169768758691408e-4	0.03631350783309561	0.006658627830549832	0.1294140675071005	0.0016676506488086033	0.08296962713749888	0.011635413393799149	0.07618333968811633	9.287639634463083e-5	0.044956666261789055	0.01551620522459988	0.04441092524514614	0.009234612202406461
4eG_ATF7	0.4000978368913326	0.0018361692091937848	-0.005106372427829964	0.005256224718735735	0.09728037784419885	0.00356715815451586	0.0431985257217417	0.014050013699865244	0.008192649056904231	0.03572461102890903	0.012851753319296649	0.006184337392206806	0.004931775208956126	0.004409233918822665
3cP_ATF7	0.3937143386664712	0.014905897476392288	0.0011506755333727961	0.0010829267630049907	0.0967583963392436	0.0022191636480580375	0.042206161521808	0.011014492977825589	0.042672195163837426	0.010978041849006737	0.0055017095358894964	0.002235051742824429	-0.010480803008747477	0.018620362495480283
1dS_FOS	0.39509688375276686	0.0030760798773037386	0.1472042293613941	0.008855980464507215	0.1915399236761457	0.0028275326301378623	0.16848382660210562	0.009788408566808182	0.16431897600401668	0.013296344149198053	0.1480323466156051	0.013160919110628347	0.13946360483794945	0.009876483986873021
2eS_ATF7	0.3917545302918039	0.002763858871775666	0.08881129455844158	5.601640842097832e-4	0.15257317860656627	6.449199703442591e-4	0.12373938440028145	0.010673120018727942	0.10916191605160286	0.010350964416975156	0.09756776755653435	0.008457664310699236	0.08352442771441865	0.011807471683161772
2cR_FOS	0.39374717263525427	0.008193759564923294	0.23582379507749585	0.002719289754083663	0.2537754832540592	0.0011239905526774924	0.2476403210765198	0.007234241169012679	0.2500143894286661	0.004154271772567242	0.24382497951978388	0.00506216035470517	0.23876512702694727	0.006098894055768286
3bT_ATF7	0.39155892597831743	0.00303403786024976	0.12106744929114431	0.0118048006678929	0.17791232671629792	0.005702707502809482	0.16535744893985932	0.006439919815604565	0.14713830032837105	0.018140747487357087	0.1308170484132237	0.018969042678829012	0.13119181171619582	0.009912915521733234
2dP_NFE2	0.3942333924599868	0.006939648073809751	-0.023295774477832994	0.020366902767627162	0.0954548019891599	0.010323972422071715	0.03682026709715899	0.007217197784086306	0.03187239273826634	0.013128597283108208	0.00104778837741001	0.003019143990141859	-0.0104208270822852	0.0011352478081860498
3dT_ATF7	0.4032131969102869	0.002839141874283495	-0.02485563666733919	0.0029472234617322966	0.09213769918581319	0.009395539414265932	0.04618909510304343	0.01189434994686769	0.02016190594975182	0.022062734390927933	0.002914396769203132	0.012644294945009288	-0.02189771527534758	0.036656937784061934
1fP_ATF7	0.39171529332654365	0.00348075149662833	-0.021546135731093527	0.001367868243998953	0.09132629848434978	0.008607601499190827	0.042448029600319445	0.01768336225359689	0.006608305128166332	0.03587767058408175	0.012466214891165586	0.018528495618369344	-0.009970633980319055	0.009805519161782423
3fV_FOS	0.3903491055937197	0.011843350148803415	0.25458238443242964	0.006587114320260955	0.26737996969065236	9.886885673753762e-4	0.2643130667320988	0.00975699535822749	0.267989211344831	0.008448909633589607	0.2655487983582898	0.007913334153524573	0.2550623294920542	0.010610216654975302
4fR_FOS	0.390675017421879	0.007025501631472897	0.21487033598361124	0.009611964592704993	0.2384749745554466	6.560445163415876e-4	0.22741674414363838	0.006485947372300439	0.22585007981410055	0.013538119445756107	0.2206601559528692	0.007080836097225805	0.21693386234584927	0.002513177251741865
3dG_NFE2	0.39004410450744614	6.040915446614993e-4	-0.0129801221362207	0.012597899320822278	0.09196097042432397	0.007596020049877014	0.04101999897224318	0.0016101657515764911	0.016365466599530976	0.008629392688955951	0.004146491020163242	0.011264409796089172	-0.018410370829294878	0.033524421912173384
3dS_FOS	0.39020452963824187	0.007317539353274011	0.02110914624230906	0.016537606566459473	0.10610732944808296	0.0016235851633989323	0.06411028134883803	0.008886422891702078	0.017974629623644458	0.021529613950147502	0.0315742635342065	0.007357078591967857	0.02734221461297809	7.44893238029973e-4
4aP_FOS	0.3904980792015617	4.5114144784407433e-4	0.01645660080798063	0.01926538491052706	0.09256008359526344	0.008919840784786108	0.043850563704757095	0.010786333954201225	-0.0031442300178872624	0.0722872410018802	0.026889746240300945	0.02465431029047575	-5.770340274988362e-4	0.019432972162926127
2bR_FOS	0.3853369629912762	0.019910958996331034	0.24877218764076892	0.0011487805008521884	0.26115669871099817	0.0058356608848248595	0.2591554527974095	0.006829931743528059	0.2590714024042553	1.4811725609844824e-4	0.2571353404329019	0.002820651438051401	0.24946108667475236	0.007080695194952591
2fR_FOS	0.3902110275898767	0.009846867438213931	0.23818059279491563	0.008345561405877047	0.254215472466663	0.0028068882923499567	0.2505320439208678	0.00724719207946689	0.24669388499597378	0.0068096570992433525	0.24561630316468014	0.005900864531776656	0.2379825353259782	0.0047861228712637125
3bG_NFE2	0.39845688317964334	7.336042827586815e-4	3.987190339496125e-4	0.0052553000870332114	0.09180497230285686	0.014910124919356928	0.042231614037272894	0.01643039327249011	-0.0019881940572223436	0.06636148788970235	0.0039232506958570045	0.00390152566410827	-0.0012810800829138646	0.012328135094228615
3gV_FOS	0.39473139885718234	0.0025713919321011724	0.23335691081347243	0.0025074419463904304	0.25284168472263413	0.0024140545476334465	0.2461433217405874	0.006407238454052968	0.24578696262456623	0.004916836259893392	0.24069235385785911	0.005732933248560364	0.2330733620907271	0.005800482228748554
1fP_FOS	0.39082669150620925	0.00364201943955215	0.007861151008329435	0.0013937837132604151	0.09819523698417415	0.001714881334857959	0.051537585209414066	0.00994712405752356	0.05187493129010239	0.006337426529533082	0.02329088962024474	0.00530163330750824	-0.00336214409988148	0.019166110394626488
1fL_FOS	0.39419541710807626	0.006453468904688993	0.22335868668148295	0.0012426222314555024	0.243021260583271	0.00162950335914383	0.2369947900495069	0.0013161586975919536	0.23243932558669456	0.0014354597627094388	0.2316533208943093	0.0025669107507108185	0.22365216217440687	0.0034268263593914276
1gG_NFE2	0.39506591334390706	0.0029264408250205365	-0.011041768038039341	0.024462756013920863	0.0914295362109665	0.009330683153316746	0.04036105269195929	0.0047788796678920565	-0.009491470148248124	0.06027059231968574	0.015654065318056593	0.008820862682968009	0.010548630673954142	0.008650838975724886
3bV_ATF7	0.3990336700210634	0.005490865262485863	0.09121725272037816	0.009171713876675354	0.1565752607340287	0.008803157001206268	0.1290808170747704	0.015029083559239364	0.09524173600702984	0.004411966069133413	0.09634293901984972	0.010953299250114394	0.08524587229204755	0.007261196091869847
3fA_FOS	0.3937242792824622	0.008004085267627685	0.25450229756282683	2.6000604301551126e-4	0.26873311630542185	9.056337000142166e-4	0.2677437617265941	0.0019470306904888469	0.26427589773420385	0.0037945233079565983	0.2659912573843517	0.0019603968723815885	0.2576948304398584	0.006204253951356853
3aE_ATF7	0.39452429943762873	0.006789969667630139	-0.008876809947069075	0.0014744163842224539	0.10250444932008863	0.0023006812234866243	0.04977775688765634	0.00487655716083028	0.024264363459570108	0.019030118543915318	0.011272940778019738	0.00592670175138748	-0.001006633304093769	0.009400429094276148
3aT_ATF7	0.3922990362848582	0.00996113999083645	0.0030155697275503013	0.0051871176856145155	0.0963256889565163	0.012556808944146533	0.05830661630238397	3.934663016175834e-6	0.0494765179438907	0.02258278181279556	0.028204005756791797	0.004187454603301901	0.0063891223003325216	0.003843172776583195
3aR_NFE2	0.3975569329168791	0.004947918826061146	-0.00401632972351762	0.0021182669066534938	0.09205771782160847	3.318045231464871e-4	0.04426001415186172	6.211960929288551e-4	0.02994664487908332	0.005750908440260613	0.01949634270846745	0.016610356105804976	0.0024726105480591077	7.463817490922293e-5
3cP_FOS	0.39191554534872	0.004213211210171363	0.001596477514627976	0.003921859047216117	0.09810979744424164	0.01018258558955252	0.046635296585849556	0.014096001649461166	0.051426689311994456	0.009913394209122456	0.02546579245597337	0.006386227206160189	-0.006225294650563667	0.013322483414260547
5bG_FOS	0.385297439435962	0.006677136663609148	0.21864345435257548	0.012805370429643245	0.2403607587380776	0.001800203972554201	0.2342918606602158	0.007326764421173495	0.23029503959702124	0.00510126210070064	0.22502936133762227	0.012651643963215024	0.2216761470884774	0.0026611815417903434
1eS_ATF7	0.39472253883957753	0.014873052826765229	0.05613795298968574	3.618513362066608e-4	0.13518254464188176	0.0033311506732338256	0.10078795409994293	0.002606098151618568	0.08016875439183567	0.0028139810061455386	0.07043061001143876	0.0038318426674849087	0.06057848426684386	0.0040730101436076615
1eV_ATF7	0.3807234041158718	0.0022274188310530767	0.09593729800401889	0.019826981960285078	0.16567493638215222	0.004904019153530483	0.13468756649628705	0.014281260485897684	0.12834683667225785	0.026496143894212947	0.11244454840026366	0.011013564083728132	0.09678699740920106	0.01300209627205755
3aW_ATF7	0.3917283205202228	0.0016833842565404488	0.007505211582629925	0.0032411123242009577	0.10121488142716054	0.013338589103044727	0.055981765164261316	5.910707017452788e-4	0.03236514028519866	0.0028180466271414246	0.015264690405476353	0.00822082281243558	0.003006792733093011	1.9340232519766636e-4
3bW_ATF7	0.39049575703259065	0.005772978537345815	0.06030042678960757	1.6616483732150432e-4	0.1357565524480517	0.0024016959630087853	0.10157999784022059	0.005740588404111859	0.1035392406654776	0.029649407524111555	0.07806675248634293	7.813933226950297e-5	0.052934651495615985	0.01073273170173182
1eG_NFE2	0.3956239151037751	0.001158195234750806	-0.0012154517072959464	0.008584571189498055	0.10011534033281898	0.005118553184142691	0.056046211221095765	0.001409383713962592	0.04566109065675457	0.005187183571346199	0.022298681137458105	0.029507137190639545	-0.0075181319421872	0.025876601564879937
2gR_FOS	0.39162860502094177	5.946309320795002e-4	0.20108967931437882	0.005827217445922766	0.22639167282010209	0.004989107347540332	0.2189758160174593	0.004918414641700823	0.21273364185244348	8.426617822172972e-4	0.20935533369581258	0.005847239273326731	0.19731758670603708	0.009401637560409931
5bP_FOS	0.39178414219545565	0.0021424067505098083	0.017067472053131052	8.78796034977226e-4	0.09860241123802205	0.006488090953444083	0.052292187844381804	0.007208849937396158	0.023342620928017397	0.0288558069105247	0.027722574573565965	0.012565209879282845	0.014711060856808305	5.607809199450059e-4
1cS_FOS	0.38097409250964487	0.010504797014998313	0.2550094188013134	0.002999773067279223	0.26645099175104414	0.0025055244541061896	0.2648267967356493	0.005695776820569783	0.2660904186412866	0.003052874341669634	0.2616487840226013	0.007129828291354076	0.25713357785905466	0.005897116375476033
2bR_ATF7	0.3956685599769331	9.19865098246507e-4	0.11309367004720633	0.009936408489605999	0.17475318146186497	0.0010930252842268537	0.14293234711014413	0.00954539620914072	0.13526509775911894	0.007654066884089836	0.12087498932466345	0.010168853356418794	0.10926166490671042	0.0068430287828788045
3gL_FOS	0.390035042021692	0.0032537337979185853	0.22562810933071975	0.0015255519555222188	0.24661300550236037	0.003064427223574099	0.23925045186427318	3.499975046971335e-4	0.23752971549186713	0.0022203337389758242	0.23429589327539602	0.0017891025465797304	0.22836410792287992	0.0011756045126816055
2aS_ATF7	0.38907072439102586	1.7634926828111002e-4	-0.005794895140803081	0.00975653454927989	0.09349724342169483	0.003836457211273532	0.049883222668626354	7.484452356870075e-4	0.053990508095779245	0.02412512963501564	0.014889981054282313	0.02328160741866304	0.014528472753762305	0.01914262877448681
3aV_FOS	0.3857711433161216	0.010939229035286387	0.2653602864383465	0.0020871626237529096	0.2788581542747922	0.0012905692538610015	0.2791525470344457	0.0068928484003880335	0.27697755947109237	0.009448111071536177	0.27517739384999285	0.006768380326341718	0.26838242880997243	0.011420340509139341
4gP_ATF7	0.407190528909936	0.009151825667656864	-0.013070558038136774	0.002453734683673916	0.09675516925176111	0.001187537139439128	0.04541238304017612	0.012430152481292882	0.03364533507804088	0.005235860989587636	0.005464972633543873	0.009535822093139985	-0.015401945034877176	0.02239145191223246
2cA_ATF7	0.3939122886121524	0.001043738435791612	0.11209913178947653	0.0127333210891117	0.16867761870560877	0.0032614555138086878	0.1362532488202493	0.0066460876075477805	0.12687257517195516	0.005169177950759655	0.11378665457666712	0.0072766553840151035	0.10091753843289078	0.014627566725956654
1aA_ATF7	0.39627516975551746	0.001694994978323724	0.06274461135543037	0.01077564406960765	0.13940120560466662	0.006232294421504201	0.106890652088133	4.169972372575971e-4	0.08123057325877212	0.005954649227220869	0.08003477028829653	0.001198151482349941	0.0647784889667273	0.012480136880629718
1eA_ATF7	0.3915620916059558	0.0011642325069201257	0.10941288396741114	0.006959964082412763	0.16765463567775873	0.009781911187304239	0.14343875911512977	0.01206291547601402	0.12416271345700272	0.007869544902220546	0.11698883933106413	0.013685246826900593	0.09611934996668957	0.026203228586100417
2cL_ATF7	0.3923432507702901	0.0077728236773778	0.09772824899592569	1.665166968520082e-5	0.16620683276741005	0.011405595708267477	0.13419817180438298	0.0016292539397189214	0.1270961992640937	0.004007831771606314	0.11240765845009307	0.005628320601868281	0.09797564751668753	0.006652540768945572
2fR_ATF7	0.39022893311149354	2.852101781906448e-4	0.09668987716009153	0.013965655737668477	0.1638179887193677	0.001944335851865298	0.13281537400363413	0.010291960404673495	0.13330027501968078	0.009801177032384785	0.10315351983925623	0.01774444851607328	0.0973402500615747	0.01129850898035365
2cS_ATF7	0.3950786213091376	0.0018620535432962073	0.06109482265230004	0.00978784603063114	0.14656147734868316	0.005703641201384876	0.1038652267712366	0.003247462846557229	0.09372296222702536	0.011012264241858548	0.08249941294833421	0.008368913010097796	0.06284040550254474	0.007068592943881157
4gR_ATF7	0.3915362700549816	7.794263388030571e-4	0.03629685135058331	0.0024865927428652118	0.12538986155660375	6.11027482112036e-4	0.08382589473054664	0.003165425979735699	0.0672790373500996	0.011879649401187239	0.05756648887415077	8.624622709822499e-4	0.02700702325521439	0.014032424290173508
2bG_NFE2	0.39184844005151576	0.0021560930598342434	-0.011204898026940024	0.0030706220956925583	0.09373573673353272	0.004140528941623232	0.05503075855000604	0.004327630932374812	0.04063358810728297	0.006242236192681016	-0.0024446319765076196	4.7874774286818815e-4	-0.009532768627551924	0.01937251231465229
1bS_ATF7	0.3945058867770778	4.0245835641265597e-4	0.07096203625488628	9.754737766442846e-4	0.14454693534899593	2.9796413479067605e-5	0.11207942631725541	0.0030052371558573344	0.09617470941417008	0.0016880070964041245	0.0886578477286113	4.8494231950424867e-4	0.06558565354355297	0.0032024802772367363
3eR_FOS	0.3917045122501305	0.01815324737957394	0.2585251157953643	0.006196878345454975	0.2720651915620763	9.837760613444601e-4	0.27147842158976887	0.009876258523840931	0.26726184486573	0.008059584509756391	0.2678302205743314	0.009511928853837675	0.2632766465480093	0.01020386201251985
1dW_ATF7	0.39654430060584955	0.0013801220373782313	0.013737924716085101	0.003556460794101714	0.10662595059249225	0.006549981818153115	0.05831951478609444	0.008840900336952487	0.031886930001519556	0.004627903991006801	0.02972168693314227	0.009219983064573386	7.269277491154247e-4	0.033058003959178205
1eS_FOS	0.387457931621464	0.0167252861111721	0.24053233404691993	0.007712542999798743	0.25664467932571494	0.003382599249218263	0.2571422219982358	0.008420414731573915	0.25366863184230537	0.009068699904421901	0.24793103373816072	0.0077978990298809515	0.24179491718999935	0.012144962258511511
4fL_ATF7	0.4003972816638509	0.003528175841912016	0.0525881174645898	0.0062424912951433865	0.1412802167126732	0.0029806563124906774	0.09814629081668992	0.002546086543817879	0.07621170518958997	0.011700336290438018	0.06636776303896226	0.002594147135605908	0.05126271684881098	0.007662317122920723
4eP_ATF7	0.3984264337945451	0.006439095064818976	-0.015770251814555034	0.005337938775458501	0.09597359735956347	6.193006164023101e-4	0.04274837494052444	0.00785539601524464	0.011490605428640617	0.030561951954602287	0.004824882125009676	0.024027616245283722	-0.011075960906426232	0.0024008485730864374
4eG_FOS	0.3975329912223582	0.0011911438570435858	0.092319041720297	0.011162295728557156	0.15855542131598765	6.018465631054455e-4	0.11938157281634951	0.0021667466507593277	0.09921406632018112	6.871289685723877e-4	0.1012798481236394	0.02442250031609075	0.08941453347037143	0.006768657621213838
4aL_ATF7	0.3923779407834176	0.008816724771872743	0.06598733787060132	0.009547399140303132	0.14574102183561388	1.0549318220777572e-4	0.1001343980888991	0.011733764456274597	0.09368477160938465	0.005320883709765053	0.08377640566062552	0.008723994267615765	0.06421421151401373	0.019580208006602713
2dA_FOS	0.39184346109696455	0.005023380181492637	0.09606818190344096	0.01099063374379715	0.15864529497820062	0.005439232336904206	0.11929193622383139	0.022319445843035447	0.10851743022596291	0.021961163620551883	0.10590888217395049	0.01879860029818372	0.09125387022568757	0.0304499362734826
2eP_NFE2	0.3918218664892964	0.004984794393326109	-0.014679558394562382	9.892330996427372e-4	0.09840818139513174	0.0050226807097372254	0.04003355596637258	0.006628507240650022	0.03758700163406552	0.017215439884459675	-0.007201638783471639	8.865054115173255e-4	0.004625539970210709	0.019299563775734156
3eG_NFE2	0.39871895933207413	0.007686144390283585	-0.007896662465908207	0.02026528808284377	0.09724698178715377	0.010713897838026303	0.05525196966578304	0.001159848996423015	0.039496600243829436	0.011237570607175375	0.01270309129101748	0.01755597718339555	0.004397606378516399	0.0030593778098720343
3eP_ATF7	0.38827948760418773	0.0031278840166374684	0.002542279102966687	0.010947652895043613	0.09011168226237468	0.00402070641950454	0.039657475106086706	0.012037516108008676	0.009505590858473703	0.0263488776161881	0.00986957913495485	0.005455487868564016	-0.013060975476593144	0.0018122257653277493
3aT_FOS	0.3880867807270908	0.009114655900088725	0.22144153245176662	0.008033400094880603	0.24570365872284025	0.0028110116743502215	0.238472469278027	0.003717711548146642	0.23694189965859916	0.005940146653320492	0.23375934731668624	0.0035187979864785062	0.22533040481139716	0.008391511669016487
2eS_FOS	0.40006281381648606	0.008166649849873631	0.1726455306363031	0.0011984146851421018	0.21313603182777308	0.0033277963210217006	0.19091030391399608	0.0025873881647136324	0.1842624335183461	0.007828488263814324	0.18315685317912014	0.005146674363908077	0.17642909051701064	0.008223475119633646
3gE_ATF7	0.3946097524321457	0.006113086047518867	0.11389480674633717	0.007236521411750516	0.17397669734170818	0.002792674887098335	0.15111358194487068	0.004662599795295264	0.13670693535009398	0.0048103742379753825	0.12409766626923813	0.011780491571057927	0.11009208021748076	0.003599872795632674
2cW_ATF7	0.3912599154004721	0.004986069338047633	0.10662932076205316	0.015879311282417354	0.1618126088539862	0.010266683408219774	0.13905582217306164	0.011077194873097768	0.1282224663366339	0.022209451745984547	0.11018505317993585	0.015169554893468166	0.10196327352204676	0.006343620826776401
3aW_FOS	0.3956923488963735	0.0033185690439619326	0.051365645317509645	0.00702909813880266	0.11466137031589588	0.006957640585776979	0.07616409270676971	0.008788053486500467	0.07176996589381535	0.014390389015167773	0.05853191667394564	0.004733799800786541	0.0380341767209778	0.007557949975051029
2bL_ATF7	0.38923641726256963	7.957911210993932e-4	0.06855996201848093	0.007285372119149067	0.15137367061867496	4.360064518708202e-4	0.11028084092474022	0.017306499752971147	0.09554811774454847	0.014805836306692521	0.08895051522780402	0.023076018368718577	0.06901928845754536	0.009789328132118948
4fP_ATF7	0.3867821325037025	0.01019112638261212	-0.010577183915880537	0.015459700567303121	0.09348450078668562	0.0075625048781515	0.04922126264009108	0.004495389726726457	0.016489239110480558	0.035644630247855	6.707657141155707e-4	0.01616635122438039	-0.02805137281538788	9.252908046191447e-4
1bT_ATF7	0.39771350585954424	0.00586997221047094	0.07304639972561902	0.005185359541496568	0.15360422930313472	2.991289809524882e-4	0.11528890270362421	0.002612397353019922	0.09974437201683146	0.004872894338066118	0.09028217857004223	0.00310666863240569	0.07959341391391177	6.240630072675143e-4
1cA_FOS	0.37820563528498297	0.015144946224632342	0.2785791438959789	0.003014701700604597	0.28281039014715603	0.003042028907594932	0.28707173690795396	0.004717656750751643	0.289043689023334	0.0018799564205619654	0.28518931088292676	0.001660832812229621	0.2812148085668117	0.007454965960910151
1bT_FOS	0.3996809807619758	7.842995439632754e-4	0.2287382167469569	2.5002853530429667e-4	0.24742494552243538	0.0057132251102094715	0.2430901747149633	9.241509296982286e-4	0.23623485137254963	0.0036239782494320743	0.23691201321350794	0.0029725130462012893	0.22760898332834106	0.0035019054185772697
4dV_FOS	0.39463865705430445	0.005145022656600907	0.12222223925994291	0.012572356371819287	0.17877914036876136	0.003406735692102237	0.1503248420161446	0.004610829596581836	0.1419098601524218	0.005428375743746582	0.13355836068197474	0.00356006071361313	0.11905751681132143	0.004931126276345427
2bL_FOS	0.38837284266070893	3.81454220631489e-5	0.23142883764278283	0.008030315021000194	0.2504342164897101	9.695294981291051e-4	0.24470122720413912	5.543931466124146e-4	0.24352623469507684	0.00559223463213475	0.23783872725530425	0.010049380881690143	0.23425499809613592	0.010018027428409348
2cG_NFE2	0.39573303332041787	0.009643893015993655	-0.018982520929949724	0.009087101292421748	0.09414045875931151	0.006532597115037411	0.03720488228856968	0.006592742010509865	0.03334421250450131	0.008920521450552903	0.012550412303631884	5.710947170123058e-4	-0.022250826139085404	0.02533531325713665
2dA_ATF7	0.4008233898972153	0.0018955212376407593	-0.007464011122352605	0.014897326187838511	0.09617748732300796	0.012463792027926022	0.04872614676872673	0.005602688039422561	0.028300897213347963	0.01661269701461907	0.008700999016045612	0.015499263430392023	-0.0076949394762624145	0.010237318808594872
2cA_FOS	0.37919807822764146	0.003826066296068254	0.24623196678952328	0.0010401189034498202	0.2593197697022849	0.0038652365372111265	0.25580691655386933	8.512040689525137e-4	0.2531051009620916	1.0605444684025944e-4	0.2535947613755256	4.752300064858285e-4	0.24658294034324604	0.0011272134882139235
2dH_ATF7	0.39543419083732334	0.0025035650539566613	-0.0032024454381182382	0.003621530485535104	0.09670535654262218	0.00858901732194066	0.041561465764962974	0.0047487993736771575	-0.004315363247138708	0.05139934064629458	0.023629272445854933	0.0234887946563871	-0.021751541157603218	0.004503832160479023
3fL_FOS	0.39250053565401355	0.005806774211045796	0.23285195442015255	0.002590231817932565	0.2537272638967213	0.003850751411863036	0.24915925800421954	0.010587688833692278	0.24717555627004015	0.004844138776275394	0.24145807097968075	0.00784253441894314	0.23447229516043872	0.010034031676601227
1cA_ATF7	0.39076794101896817	1.2822957147557123e-4	0.15174387167270373	0.010231483538161867	0.19769844378270113	0.0012275080669449522	0.18355946152239538	0.006777677381927882	0.1750350165430773	0.009735022940990334	0.16531858677520975	0.006089411047804709	0.15337981386867677	0.008108778754672271
2dN_ATF7	0.38812083805603204	3.2180795632070705e-4	-0.02623976855303832	0.010508219993349548	0.08844256256328469	0.006639638626408986	0.01991551240882515	0.008239745540045319	0.01911649832261369	0.005615801409180464	0.002171923514926122	0.00455908119266568	-0.01479024461537012	0.027350220008779555
2eH_ATF7	0.38573554871990967	0.015099185867956562	0.06297673954856732	6.995134962423545e-4	0.13889317182070315	0.005505131140891642	0.10332706930408703	2.8743513243681683e-4	0.09403742399687845	0.0023888680136761944	0.0767190753802306	6.054091104963511e-4	0.062393199409838285	0.0026101373660587066
1dT_ATF7	0.4009501555268313	0.0013337359041757132	-0.00922783373507939	0.005185297058549149	0.10394674128227434	0.001167093745320143	0.04485559043443125	0.017143645597129404	0.041826929979179334	9.063228358947633e-4	0.016936486458475293	0.008086777700238006	0.0037238764065515373	0.017206732456788366
3fL_ATF7	0.3945756797048606	0.0015840771287013253	0.09095025387562783	0.0053965651424251505	0.16272538091319755	0.006775701948500187	0.12549759548655043	0.003481839851327757	0.11089027213851055	0.007200804241182674	0.1032338706107452	0.003204534220140708	0.10158155269419475	0.0020727962403360675
4eS_ATF7	0.38874331118719585	0.0038622513703116704	-0.0020740059259618366	0.011506713737962627	0.0985255993130301	0.0046147708261396	0.0568671242522136	0.0035028334037081783	0.02754785796626199	0.024085360652180622	0.010901605361115951	0.0054891552477796006	-0.005522973947309765	0.010614050355329278
1cW_ATF7	0.39601145365906165	0.014366023222681743	0.09465400665337731	0.0051236277938655145	0.16294680107816323	0.007489149360240272	0.1263866422741492	0.0028789832888692387	0.11681944047398246	0.011219188875069314	0.09637009086278941	3.2194095124153514e-4	0.09625362764585263	0.015146015025604372
3dV_ATF7	0.3952323109637566	0.007631109548985423	-0.0086822143976802435	0.007878225937530077	0.0901951533209443	0.010506556692339247	0.040077464268714544	0.018449745726820406	0.045064353284269804	0.0031537381300738598	0.002946719224777485	0.002976752616916959	-0.008905462795818657	0.028844709185573168
2dT_ATF7	0.3916107694003953	0.009239672139262993	-0.013485859038696939	0.02131030457517653	0.09711788428552962	0.006343125352041964	0.03958103419637014	0.011441641100678177	-0.006018883379874804	0.05442687689209193	0.01327761400684037	0.004555970636218719	-0.008811577771530901	0.014955137681072901
4eP_FOS	0.3963803999957194	0.0038812629916369972	0.049771847654623044	0.019188126327697178	0.10627057856338432	0.002198722540261981	0.0711965166676479	0.010254024223951809	0.05670233240814745	0.019125363032470304	0.054316115411485705	0.030550345982490817	0.035821758964011075	0.05046719013815648
2dT_FOS	0.39583316336467544	0.009636609307297725	0.06652013476014484	0.002355906797502675	0.14475110409094566	0.01076010663872386	0.10535122110088821	0.0017033216629580837	0.09492725630069354	0.01157350148640681	0.08953909782286809	4.808920075851341e-5	0.07627235492331408	0.013305882473129168
1dW_FOS	0.3836179386974179	0.00166305729766795	0.17112800738964434	0.014456900787026494	0.20672644066674625	0.002060520002472298	0.18844299729687103	0.004362063045207097	0.17872195852800732	0.005341946052873219	0.18110342334770446	0.008874896657101292	0.16791281192833035	0.0093083025789157
1fG_NFE2	0.38961111258043946	0.011086270133178453	0.005390527817393956	0.008523591576352605	0.09468396533117632	0.001744920044893823	0.039853234472653015	0.0037834984498145703	0.02171999301091749	0.009577849591628017	0.0030082009916238784	0.01696678036143538	0.010295863650765307	0.018387994336752398
2dV_FOS	0.39418654265245123	0.001813981747956332	0.0707125068439179	0.004171392091610184	0.14211783054856106	0.0028493891707534365	0.10200787889684151	0.002059327292690692	0.08415462982207986	0.012062320159026812	0.07443730487122602	0.0016054849281882334	0.06192048631142992	0.003674279655459652
3cA_ATF7	0.3900433398406517	0.0038995617009244007	0.0888535953206232	0.017296056093116827	0.1556768022058157	0.007671168433402798	0.1275197650701761	0.00855685578930787	0.11039698268993667	0.004948878774924796	0.09818775825613826	0.0034416160130467583	0.07975168447589484	0.0019126175723625
4dV_ATF7	0.39538769599211865	0.003641411161521221	-0.0027423569972993794	0.002241112456851372	0.09071560524353312	0.010907002074498129	0.04010792091507565	4.419836609353532e-4	-0.007233112746111032	0.05239149979111907	0.015645290838533214	0.008605310798653946	-0.0029732853512091963	0.04857665398708409
4cV_ATF7	0.3962527427868683	0.009157354860227151	0.06722842112662693	0.0027409244481551753	0.14916508585406846	0.005781669890329284	0.10683162083771523	0.0018149397944971256	0.10035263859970808	0.007266084138459682	0.07453557502297742	0.01059678513586625	0.070169858475606	0.008113356150647543
3fW_ATF7	0.39489736137102593	0.009567088453499226	0.0713868311310023	0.008207785527885062	0.14887079737909203	0.004641849088883647	0.11495643417716073	0.00779879708319831	0.10848058886593509	0.019585578343472083	0.08168380129697357	0.0038657838192466586	0.06897586997207467	0.002821157512324676
3eV_ATF7	0.397841415412621	0.002823808021022807	0.09465940558709685	0.008369737755352559	0.16529716589950827	1.7103956944968825e-4	0.13159414786116114	0.001487065629009061	0.12553618083146276	0.006187782790848909	0.11263786679184234	0.0036885802168170035	0.09277437861933749	0.008894701440275066
3aH_ATF7	0.39368980193204917	0.004169953218272783	0.056560472378615737	0.0010789154114327901	0.13311235114891612	0.0020103633115125764	0.09442109286264383	0.005917567772236825	0.08087088538618482	3.9028715336883875e-4	0.0715483147858407	0.003127225509389968	0.05151566453005296	0.006689263875799337
3dT_FOS	0.392623990748319	0.006074711613998244	0.028149281187372206	0.01853084252048541	0.10239374477727572	0.003053806777103761	0.06538566779617133	0.002102447497781135	0.043421258920949474	0.023169358456555777	0.04188316676590893	0.004879348139739362	0.034594932709366755	0.0038514428429259106
1dR_NFE2	0.3976288211416007	0.010544381950260076	-0.004683906408584848	0.011119365989133401	0.09313600815266324	0.008515856509094186	0.03851085630802274	0.005866514241649954	0.02796448501613385	0.0037944655140703743	0.0028581625959045454	0.005517372005743441	0.0019141505506584506	0.01362526619383743
1eV_FOS	0.3917412736120444	0.004686182933665816	0.22626002413446367	0.007389466961405655	0.2470958414401623	0.0034548773390698155	0.2399244114849218	0.005426204926446081	0.2359725453885908	0.004882877098732732	0.2366699227139879	6.885822451825348e-4	0.22648782032318615	0.005397266873391154
2bA_ATF7	0.3887139911414248	0.008597266146866848	0.12510215161672952	7.899787130488444e-4	0.18693621097511703	0.0047877713465794	0.1628576149388473	0.0028522883461398842	0.1444142436064157	0.0013129644812088445	0.14108380020834477	5.844275191600257e-4	0.11747649215078029	4.5486154607408545e-4
3bV_FOS	0.38889674974510235	0.004082763999645196	0.2165971194549261	0.004756016039183528	0.24175742739923678	7.970898813991892e-4	0.23603564766346075	0.0016305848930578527	0.230858825785968	0.009517040041299468	0.22156164999994715	0.0027167620505462475	0.21911737777471535	0.004782293426913962
2cL_FOS	0.38704088086700605	0.006380043392387325	0.24748043418985144	0.002056746640194199	0.26079440777284213	0.0016028850928863994	0.26322587335701775	0.0019600137667693707	0.25733538078512397	0.002566964720460681	0.2571952142416204	0.0050403362386950935	0.24889337659226016	0.0016709070853024527
2fW_ATF7	0.39067283155147947	0.011403268540348557	0.03651292973539693	0.009913425343053568	0.13125595616775262	0.004194842739856989	0.08339082692061633	0.0012081342865521477	0.06090168428538166	0.004303844534778421	0.05415027672594108	0.013955006279940998	0.03431332006661363	0.0015025957007224824
3cG_NFE2	0.39052066617705194	0.004447131263596117	-0.009436849472311144	0.01032340572109476	0.09377662002326576	0.002298404574413166	0.028849574409948845	0.004862737180397933	0.013183523364543235	0.020194970866326895	0.0015052776572053014	0.0021543174098471126	-0.004583038479003622	0.01949045547727762
1dV_FOS	0.38731547003647604	0.009376088658765172	0.14432422953007573	0.0032656903713120583	0.18751971797307615	0.00818905048092516	0.1591375060120972	0.01587231994162794	0.1473082329894963	7.337423008260206e-4	0.1431917546395525	0.006716214411896681	0.13296546229675854	0.008611764712109804
1bV_ATF7	0.3926314348317981	0.0019043249203239481	0.0610140425556687	0.007626912225853785	0.13605363456099973	0.0061774600932867985	0.10146342308384113	0.0129158682994458	0.09179298404486236	0.020465191659876297	0.06224967662517383	0.016750360095018117	0.066151835149887	0.016614370534728307
3eL_ATF7	0.3908349865091848	5.300053297652203e-4	0.1058774597948256	0.0074580026510432645	0.16741515722840378	0.009866832893854824	0.1406767274633348	0.011157897123002802	0.11989329976147216	0.011354829873427045	0.12884087557268284	0.007983167451959339	0.10615079056719304	0.02718248997523751
3bW_FOS	0.3812871996305046	0.004103577385806645	0.21085553632000387	0.016319755154642318	0.2348695353012209	5.86405210770079e-4	0.2228583983282983	0.004998673939623748	0.2202832543880496	0.010961380354206608	0.21579189860535652	0.00898298392337774	0.2094912992876553	0.015424884486304321
3bT_FOS	0.3923151021442419	0.0180513294413201	0.24632318887309707	6.504004961982215e-4	0.2642414654304259	0.0010342261946954467	0.26183381837334335	0.011964340379716812	0.2588496911581047	0.010431577055855823	0.2552009473098969	0.008945849179100386	0.2513350319265298	0.00909564876047478
2cS_FOS	0.3939133791866728	0.00826599751845905	0.22184850750589086	0.003372448892795207	0.23727422331431058	5.39126779906374e-4	0.23374391324078092	0.007028541423540316	0.23436532926898274	0.0059033487748433484	0.2325855842384682	0.009182285740146776	0.22225579597253453	0.007394377580815631
3eV_FOS	0.39720987409777897	0.009507164743764014	0.2156482459617119	0.0014747876277637062	0.23757491966216698	0.006405053121740559	0.22978542962600707	0.007056617738123537	0.22371313321444158	0.005628431766479862	0.22363483733357364	0.005005014100284842	0.21047344466060752	0.007985374280355914
1dV_ATF7	0.39008873334456357	0.004273811055530238	0.009646541789423622	0.0019040577145810443	0.10739172452314352	0.006129946664947289	0.05592868665305534	0.0053724488490309915	0.02682208579663132	0.007944672236130945	0.02073976853944356	0.011965443054011326	0.005253061624470066	0.0010093286550417074
4cV_FOS	0.38664106883378135	0.0010619323673730378	0.22881066632020364	0.004445572707867118	0.24965638885012684	0.001593888332837069	0.24552926425431576	0.0014306571079490645	0.23842393743368995	4.516812472639715e-4	0.23690508702168583	0.004343325624094186	0.23392341233894579	0.0031491395706872934
3fG_NFE2	0.3998970223113333	0.008840263425853909	-0.005014658226334781	0.032870657451699654	0.08843876173830215	0.01021734622846846	0.043167512475520906	0.005660346982472956	0.0292518672807673	0.017494554475536158	0.01304006698565233	0.021172614895230292	-0.006482419838050202	0.011489063219760103
3eP_FOS	0.39540615020895203	0.0036954770739536275	0.002851693936163342	0.008083062356594787	0.1022948756414227	0.0013310802231386093	0.054391183025670135	0.00931896512555204	0.04873150032460896	0.0028416687091278826	0.023349941366361752	0.005186839461024289	0.0181873204358603	0.01776706414063566
4dH_ATF7	0.3903546176610929	0.007829383187194651	-0.006202688878440253	0.0024538201366001225	0.09056408053898479	0.007418484789607947	0.043810146528662566	0.0109735520639798	0.015078397818418625	0.019221160709235227	0.014731181428384985	0.014402076129198332	-0.03333840249564313	0.004720112712230976
2cP_NFE2	0.4005848583166465	0.01934396155825335	-0.012195064111258607	0.015151583606666467	0.09637437186804759	0.016509620998074882	0.03761526869954903	0.0022310970667444173	0.033001122426768725	0.010264645666342425	1.0974039701456498e-4	0.011962545030201676	-0.023172871175610447	0.005331380185513889
2cV_ATF7	0.3871882750815131	0.004199141148695206	0.08881529682481873	0.00902442199023216	0.16096657251761048	0.006536822024024984	0.1272357723841318	0.007427419117455544	0.1169065559835637	0.004847467447512131	0.10196337095876074	0.010276335379673172	0.09105406448986644	0.013768701472835577
2cW_FOS	0.39246217412452555	0.007847954095978327	0.21687582130814748	0.0043679106584464285	0.23982150794571166	0.0061500799947933485	0.23509214316993945	0.0018352863808059252	0.22987079212044637	0.0033902187217104886	0.22703982379760443	0.008416557710503656	0.2223635346123307	0.0017178870958946479
3fF_ATF7	0.4042227862174739	0.0071425322097275175	0.08752340379493884	0.004903860399470629	0.16028441988399605	0.003192045381430819	0.12349530699894656	0.005855565445375851	0.09969484832918099	0.0019754607275732578	0.09683978222212321	0.006495940031265948	0.08496341817227362	0.0019599069580855523
4fW_ATF7	0.3987251408732909	0.005997878705352099	0.021888943834309553	0.006520590185923917	0.11315411895686836	0.001985117683005641	0.0651227686846217	0.008263708078435057	0.0418803515523494	0.012449700200973687	0.03482532194532764	0.002539867984691358	0.02501596427271621	0.025959858638716082
4fL_FOS	0.39009670812495656	0.006572651005844286	0.20213139262969126	0.0016663427551197071	0.22827097557067985	0.004746396799556492	0.22089374105067977	0.0038083158814463756	0.21214384524972024	0.0025962310539908856	0.20809402619891038	0.006647433165613233	0.1990552282135435	0.004919072567045337
4fP_FOS	0.38636124647744935	5.857905495931432e-4	-0.0017474850429075595	0.01472677517216972	0.09000215539620343	0.013685565335215144	0.047290667053526025	0.005716793286744175	8.458374664022973e-4	0.058812324584329244	0.014058857713421365	0.0016584014321448272	-0.00689524247963802	0.012342511410448944
3aE_FOS	0.39029384311115	4.719704830659915e-4	0.05650153363549315	0.013203962647083407	0.11199015516948957	0.00961057274348189	0.07680760601504517	0.025860815683459406	0.05286987028148149	0.00667918045612909	0.064645272370051	0.032396953323901655	0.05935528042354192	0.02886473035509125
3gG_NFE2	0.3946584918280365	0.0019015795858674188	0.005891673482484522	0.02339412224862955	0.09836288633721293	0.005379987838120637	0.041304346829388515	0.017687068144724486	-0.004246562610669451	0.04787298954811588	0.007635087239555749	0.014086392778988351	-0.028487590157514675	0.02857635392634237
1gA_ATF7	0.39832788633424826	0.019288596941738016	0.048529513284326434	0.005407974107052507	0.13098143285536137	0.009777160418863994	0.09190416917856191	0.017610728580803686	0.07109595624958445	0.0012644481865536276	0.056757299459466976	3.373960822000947e-4	0.038454319547475496	0.01541628313410633
2fG_NFE2	0.4060210347034468	0.0033581053100911946	-0.016277649698804426	0.02920439998887189	0.09464774543263738	0.007763051650739236	0.04475087342744216	0.027438040446927384	0.046096622168027304	0.0017339773114489565	0.007578045192161575	0.042047882723261806	0.019093840249949885	0.008076699130490752
2fV_FOS	0.3945321333352222	0.014673000411266932	0.2332590786264998	0.0014285275563636994	0.25025856637383614	0.0036026189430885835	0.24461501852521766	0.004800649549388414	0.2370810269807853	0.005553916851491617	0.23572034011400778	0.0023711250827854924	0.23294967218315404	0.006485510264998243
2fW_FOS	0.39399719734008176	0.00837142539087019	0.19104033067297033	0.007191227113355358	0.22396651656452857	0.006021209422827393	0.2076119450261875	0.0049095117873854035	0.2025847970433123	0.005854244475144839	0.20021803679515704	0.004229501988145276	0.19183296893092489	0.004606395132188187
3gA_ATF7	0.3903227403696301	0.0027468428335788017	0.050119425889152094	0.022498952661110915	0.13519940557832433	0.0014683175731335547	0.09921195872388758	0.015434440867945876	0.08789446817363672	0.01297701852414644	0.07049396043318265	0.005147564044616873	0.060211424003638395	0.02496865348772418
2dN_FOS	0.3875216696738357	0.00519286142999304	0.02764054121762944	0.0025112448470174377	0.10258195356556468	0.0066961199162598115	0.06019453218677685	0.004050001977172965	0.05612076881022642	0.001232417487094993	0.045340984422517314	0.013296543934823652	0.02072894779290651	0.010121233814018017
2gA_ATF7	0.3978768354700697	0.0015576581115433093	0.0860406487568133	0.019035948223063457	0.1581734780214966	0.002403857209888541	0.12331542313244521	0.022463628083109484	0.11130501677492131	0.005096237553765648	0.09524743741438108	0.009892406758051878	0.07557433844350317	0.004365648950689103
1cV_ATF7	0.3906886472320067	0.005107018086788042	0.1170432698207268	0.011894132093799678	0.17945360076242067	0.0036145231961610324	0.15108173821511628	0.00933206649555721	0.1502375246750598	0.017769533381009898	0.13423619994938019	0.015617947064259959	0.1089334062017416	0.013928467555772138
1bL_ATF7	0.3992236900854236	0.0025358676312347258	0.05815761012046185	0.012348392650398436	0.14320878875739984	0.001708237316545256	0.10296924711129923	0.00652228431288705	0.08812683950043451	0.0028649480014707163	0.07905203809535041	0.01362960049493305	0.06543147753558534	0.008003394978688808
1cL_FOS	0.39543282622209075	0.005466723742901594	0.25323179565155784	0.001934782075377861	0.26622081549634524	0.0010305001102611075	0.2651028549765634	0.004204493829276377	0.2627188332221856	6.806904055512994e-4	0.26120946657728517	0.005600360639639074	0.2547981603778191	0.007827091009276315
3fR_NFE2	0.38955185718854335	0.0028146472482405835	-0.01956261684020301	0.0014623818148450942	0.09439793996613671	0.012809068359486331	0.05225190624812097	0.008024571966025316	0.02561499549987161	0.0364739409980673	0.02623594128856066	0.0048669633643496565	-0.007616585665545097	0.004462742515667483
1eR_NFE2	0.39783457214022	0.002079948483385914	0.002834534108296752	0.009665204106808848	0.10286231181196795	4.66171571407348e-4	0.04306000723110756	0.006887583084087384	0.059277717704817046	0.012683248210226424	0.014375814089795809	0.011463721555299114	0.009171483311024955	0.004765939203037792
1bV_FOS	0.3956336812653032	2.4785657257809163e-5	0.18020572170267682	0.008624396066889497	0.21386998888795533	0.004944914750467811	0.19917629808098752	0.00300758317178765	0.19541033433367813	0.0071727424155371994	0.19547011110460588	0.003760755930980528	0.18225738652993503	0.006448335846156626
2gV_ATF7	0.3926496983579407	0.006426985646057162	0.08362627012828346	0.03319428173484448	0.15161616498073385	0.007445173146083291	0.12052975965089674	0.0130369913616265	0.11046791320912519	0.04060607627955711	0.0908725807914439	0.014918013326537884	0.07010482796742579	0.005120357259532331
2aS_FOS	0.39518156391978465	0.0030680611717124407	0.1676601043335902	0.011991037819590827	0.20392471669471057	0.003952178629637703	0.18768261079246962	0.01130716956950367	0.17596553834520903	0.004761885088088917	0.17336815313550957	0.00713807312929889	0.16198158403562402	0.010682573789812985
1eT_ATF7	0.3958502020640239	0.004598266012299611	0.0547314300325899	6.676204797871214e-4	0.13691962088107568	0.006969330830907622	0.09884053768746812	0.0014674211057834185	0.07988821868249094	0.014126219267647386	0.07149556596960811	0.004769920646317176	0.06788434631009249	0.00165398188328211
1eW_FOS	0.38978107723846395	0.005548903023174835	0.17078353476577637	0.01766035271102173	0.2102829011479474	0.0031245933106611324	0.19597730520964296	0.007466411056944827	0.18489166502014145	0.007915466152790268	0.1780369135595546	0.021066765210159186	0.16549173791220145	0.015402669571134498
3bA_FOS	0.3852735827601371	0.00831900945812229	0.26100497893371843	0.0044971582729594894	0.27540567942066474	0.002862556500714742	0.27429620068297506	0.0010340958950200523	0.27132101010507736	0.00299555608725736	0.27043967081811815	8.920344301025154e-4	0.26208178737545557	7.171284338108057e-4
3eL_FOS	0.387597907532673	0.002335025462267565	0.23049170146298248	0.01452029318039	0.25121733182845224	0.0012446612491788388	0.24713932994144716	0.005670943255751113	0.24232887061064728	0.0070528241903749615	0.2425210445987766	0.007650582250819668	0.23346511434854572	0.014407687612201235
3dV_FOS	0.3966273014410674	0.004477384485420558	0.03287114958906289	0.03519994924725222	0.09796677178724342	0.0072809206860101495	0.06830547476369439	0.016810173047772395	0.06976517866353685	0.02518334009079986	0.060341260775700394	0.020629809605665062	0.039057800552777494	8.749075198542707e-4
4cL_ATF7	0.3982584636138702	0.0019047037396437312	0.08614115518582569	0.014798825786957391	0.15990173016437237	0.0018051316545012262	0.129799962738398	0.005596243004268666	0.13855902053652466	0.013294869831546001	0.10333098219781539	0.014290911368332186	0.09146437478941719	0.003908779379631558
1bG_NFE2	0.3891991729922827	0.001961606427600222	0.012430289355992281	0.009524086621790906	0.09412854480138627	0.009566149725325723	0.04784315584155157	1.419286850738715e-4	0.017545305115894638	0.027943627689080743	-0.0066885857625175816	0.00629419691341178	-0.003061197536573238	0.002554472950611318
3aC_ATF7	0.388281273842644	0.004946815584249095	0.026218183317911488	0.0027167420221237562	0.1028825008934282	0.00526593532487619	0.06408475877809824	0.019260861689769683	0.05904576492857946	0.016888747795742474	0.04783656017065192	0.007500462240295708	0.037353098120825094	0.01555861959839657
3fF_FOS	0.3910711003247735	0.005602280555424967	0.23584189523399213	0.004905713324903758	0.25396392896558884	0.0014355856644671853	0.24552709071332612	0.0028794396955736765	0.24148561904677912	0.00847155996454008	0.24139089705034056	0.001791812003065743	0.23724121017169597	0.0044076876882254215
1eT_FOS	0.3820366915022358	0.018543764066884648	0.22540298120910274	0.00530069145415997	0.2451202369521877	0.0010255720113695535	0.2405190491499226	0.006835923400581826	0.23816661270090334	0.006219636619638185	0.2340307797629299	0.0031522816636323785	0.2233488403145587	0.008458645716939404
3fT_FOS	0.3894157186624635	0.009829084944688904	0.23377426225445283	0.0028232280779280313	0.2515497732560156	0.004045605918497199	0.24297568111134182	2.856873446666187e-4	0.2443030690612057	0.004755223202768665	0.24133046499302893	0.004080257723385403	0.2353939381435155	0.0013696605806922154
4aL_FOS	0.3932939205196664	0.008562326363301431	0.22608626769720366	0.005816223393070627	0.2494577493552509	0.007298764437004557	0.24172204742319595	0.010005555292914746	0.23935133405537104	0.008961363813653185	0.23389536187504867	0.007345257487869647	0.22405197229764023	0.011329778358311298
1gP_NFE2	0.3934676961069006	1.2066410511680303e-4	-0.02187217768790501	0.0071648952732608915	0.08985134266725264	0.0026266110832298115	0.04155815482506011	0.013756692660376732	0.03860626691082446	0.01777962432640579	-0.019682132988269832	0.011373120633358559	-0.025107601703751974	0.0034132322352688356
4cA_ATF7	0.38375181658761365	0.013613685986211025	0.11090561301022675	0.006795620576654447	0.17296810654811048	0.0026747987353616595	0.144348663267479	0.005773732529049315	0.14131020425115542	0.008913005701633074	0.12759253830099979	0.010186342000520796	0.11910047200699722	0.01285688179444164
4eS_FOS	0.3969237381406444	0.01062377474255096	0.13631407009448782	0.0020050045732469997	0.18783710621069621	0.013904265086297374	0.16866608024884266	0.0031865403636668916	0.15358854599383165	3.8918105769850305e-5	0.14803288103176748	0.0012571584009037923	0.13796276846775468	0.0015085945361013626
5aL_ATF7	0.38738720363902623	9.675548917934397e-5	0.08015412046440809	0.00409594714791545	0.15397799119091649	0.001084221136565611	0.11392434784069677	0.0030409912695701148	0.11235313199076902	0.025145984814810746	0.09514756065351115	0.004960047265415789	0.07721002979130806	0.013717459112470232
4dH_FOS	0.3929691970940712	0.006915457624918102	0.025068275438692538	0.021641255490028148	0.10298930497224881	0.004484288579650276	0.053987904571692495	0.009212833612955048	0.041488842118106536	0.01057222343475131	0.037845798006987	0.00607036000253052	0.010162509732520936	0.061308148772649035
1aA_FOS	0.3858391303334443	0.009638723830889729	0.21525056896343336	0.0037437475416652404	0.23413267466259108	1.7812872258282173e-4	0.22784128623668043	0.0029750567472031217	0.22556118406299425	0.004681208967963547	0.2203769753844314	0.004667034278119345	0.21488096098694853	0.002646386859086524
1eW_ATF7	0.3987020914479482	0.00151437039463817	0.03882298741888795	5.635560817848508e-4	0.12346964602664376	0.00549066613652934	0.08103719628971844	0.007079403085302833	0.04427092341907721	0.03850209071165871	0.04898474082844337	0.012683307632954601	0.03658454969234864	0.010422198228523227
3bL_ATF7	0.3969450732216034	0.0058781662965157085	0.10247229571102734	0.0035197825824307655	0.16822500185210937	0.00625121033810984	0.13796469674844558	0.005051124220976509	0.12434352349727125	0.012006163579426894	0.11635714170518609	0.0033043952434466156	0.09056177104472254	0.022877222728892494
4cL_FOS	0.39533496151704456	0.010870773157616555	0.24026181863074528	0.0015058304433628288	0.2566165117476761	0.0013724981736271	0.25726870825526366	0.008712547009638734	0.25613658617127694	0.006100563647066058	0.252866290159901	0.011570421175052678	0.24591841444177898	0.011462641727057318
3cV_ATF7	0.4007545430013727	0.009447122404390497	0.08002796188323988	0.010101769853963416	0.15174304791361326	0.0032070768718641756	0.12079082200021879	0.007293704436203267	0.10666497532489697	0.005017735923410463	0.09361932738349468	0.00694893711648952	0.09264956579942883	0.0016625273393232
2cE_ATF7	0.38958690713633426	0.004898498558925611	0.10616698902671153	0.006218219073784821	0.16913735930756643	0.00790705839036066	0.13916532899449924	0.006670767525870894	0.1264555619829989	0.003328979709537041	0.11242804694754074	0.006285181950727671	0.10300714293274402	0.003953293320681524
1cL_ATF7	0.39373526454287544	0.004434809854160193	0.11492398734126272	0.005152496805679593	0.1760347974115242	5.421949626702885e-4	0.14390847222262726	0.010336430850500409	0.1429940537417706	0.015824964085072318	0.12589489957009414	0.0013098034845867971	0.10721596688476097	0.015390383283168987
3cR_ATF7	0.4027620406500311	0.008369570465262235	0.06288172530506499	0.0029645434901361097	0.14418254876818148	0.0036507084690090945	0.1118196729050575	0.004177388634816746	0.1051884490692887	0.021167499075334637	0.08671225918437372	0.008081905367700596	0.06407494927588026	0.0098780647523734
3fT_ATF7	0.39320431338608997	8.443191732901567e-4	0.09213360943181423	0.008573707379573171	0.1637475119463236	0.0018742232309983385	0.13150895888326025	0.009189561584655075	0.11933143893987389	0.02267609937863277	0.09907265357155916	0.010397378255082905	0.09052931814795868	0.01887802699827756
2bV_ATF7	0.3944565190468625	0.0034006123124912294	0.06616312139339461	3.955830642794361e-4	0.1367845432853233	5.8060921999628924e-5	0.1044650933509739	5.448660499626398e-4	0.08652418344543336	0.020888937819953754	0.07007794561841035	0.00838209859375224	0.05269909639655358	0.004060938571644773
2fT_ATF7	0.3998362633634968	0.007810522864473228	0.09714140880272512	0.0011495459163163978	0.1681888669292909	0.0021179982943452347	0.13427474659338534	0.00468305642935207	0.13236915256426343	0.016488660051805593	0.1095648501903311	0.006744566338281618	0.08329970338341083	0.006765409467694759
2dH_FOS	0.3893896072092962	0.00628432319154921	0.01879718406815034	0.002948794415381356	0.10786632785325445	8.02065989865113e-4	0.05748396368614148	0.006829246511892131	0.04949813198888876	7.672943633634474e-4	0.028535647110004527	0.0038695990685736663	0.02805375349021566	0.011081560276455403
4dS_FOS	0.39258696600239995	0.003122993412557372	0.011537541122157626	0.008005321698378745	0.09780725726692034	0.0050179314443697	0.04835140345783725	0.014980627848599904	0.025506521141571085	0.0024594944226483716	0.017439475373242183	0.0060566105215040964	-0.0017123228760532582	0.03804172621875111
4cW_ATF7	0.3964291921397264	0.009534430021813546	0.06140870873934027	0.002886401565060948	0.14049587745426137	0.004259366128866845	0.10407991931524413	0.008671048586154197	0.07391137863097413	0.019471610404761495	0.07597676981538459	0.0028980911218680623	0.05613658575294441	0.014617528242717984
1fA_ATF7	0.39476182840572893	0.0065678285261900945	0.06776233340266347	0.006098301605168032	0.1510230398221029	0.009225436711517253	0.1171662819883399	0.00219653974193865	0.1075254911098919	0.0015043895662001383	0.08609031941710775	0.004784156479686098	0.06889207621198873	0.014960620789566845
3cV_FOS	0.3871054711644537	0.010533312225533177	0.2305640808699032	0.0033968036305997177	0.2525819757612362	0.003711677421407094	0.2449476657061006	0.007640041507477595	0.23989579735816174	0.004755359538754444	0.23876621266478143	0.006545903467418492	0.23137002688550193	0.001663482085026117
3cT_ATF7	0.3972298717805808	0.009814135597528481	0.06450191190139576	7.725095596154021e-5	0.13550445953118934	0.008105318860776775	0.09416585825985975	5.95782469493247e-5	0.09703328203758471	0.015310030813947814	0.07000792713367378	0.007005547518491509	0.051662273727725735	0.0069812147232080944
1dT_FOS	0.39685286209093473	6.801760515792816e-4	0.13789267902531133	0.018143207674101033	0.17903921514769783	0.006019506572539977	0.15288784172468295	0.01721266258287768	0.1494857139027417	0.03301184518808871	0.1328397543444365	0.016235292589608357	0.11951339416483162	0.011823790753264495
3dW_FOS	0.38921870405624337	0.012051169444644454	0.015830724514516156	0.005293139112959029	0.11193071559154207	0.01052162674937076	0.057054271900889644	7.029504891641075e-4	0.03186456919495855	0.004053480635005985	0.036258849948815	0.009304674366526468	-0.0023777320158053627	0.013443219803158128
2cV_FOS	0.3886345365642315	0.009342697078687574	0.23943250346740047	0.0023807977503721165	0.25408175006519707	0.0016994242719692665	0.2471908746193513	0.002773618438825971	0.2473096433106293	0.005282177548175421	0.2461146842089928	0.005902063756053318	0.239171791096704	0.0031391002590672335
3bA_ATF7	0.39477735404467534	9.635523934044777e-4	0.12818188069064276	0.009773491529990339	0.1838095303689355	0.008731579297391795	0.15729896269103713	0.0115875738715986	0.1431203638406165	0.02319571475177666	0.13598096939404497	0.007336200341351847	0.12284470478096912	0.014591837858973413
4aS_ATF7	0.3980435119159517	0.006870592126689788	0.013829508917833189	0.009924351004534588	0.1092139376435734	0.0025826975241671074	0.06181955503509011	0.0054620620325830154	0.03983341387725388	0.020085521498818683	0.02029226110403035	0.024887646740779108	0.022880799074937293	0.0035260342726803314
3bL_FOS	0.3875799785553409	3.2473896594248125e-4	0.23919990892063556	0.005447433372351495	0.25607976809395794	0.001187418952682417	0.25563611079408194	5.504448900307323e-4	0.24796810664608998	0.006338923310996031	0.24769483793007147	0.0012939476466195645	0.2390453325335407	4.4426338648523506e-4
1fA_FOS	0.3915976459293639	0.0037300038609468303	0.23360892452662155	0.0012092615359609229	0.2511588240245185	0.0019157544011915851	0.2438262810370495	9.261502070747654e-4	0.24287307571365277	0.008368165993896453	0.23558109717651882	0.0016016926422024323	0.23287381662741996	0.008105569122674319
3cA_FOS	0.38606218934206415	0.005240120150370071	0.23311077914991074	0.008699794421534332	0.2547709283842602	5.257553288021624e-4	0.2496477591759967	0.0015603910374542356	0.24167731601857895	0.0023716374490735854	0.24025281862101744	0.006279300540065534	0.23174776577705314	8.563802422233063e-4
3gA_FOS	0.40400375935532074	0.009678525717028843	0.21630032199640067	0.0075386839627102995	0.24145691217129256	9.689554931514458e-4	0.22678973290497867	0.008292190342491434	0.22743915468577494	0.004041199271411092	0.22406841328668148	0.006890716033761604	0.21615983374100192	0.010823555700420219
2eH_FOS	0.39863080861021816	0.007470053460511546	0.19151734090472405	1.698762464586123e-4	0.22633538965850541	0.006984459355401763	0.21108939353066625	2.4319329419129584e-4	0.20289957999838465	0.01221946995693729	0.2041795696172562	0.003683371087657508	0.19045096797691544	0.002426785346956762
2fL_ATF7	0.3933025251827337	0.0010626148057158605	0.06382691085326891	0.004018457982114271	0.14659714597947104	0.0026815184214561364	0.10215085500328908	0.0040865055070638924	0.08064732044488974	0.023265951586408037	0.0778138956788197	0.004176881047149052	0.06430868767874572	0.005817569460326994
4cW_FOS	0.40103273974765086	0.0037887889379545777	0.2207962474887837	0.0016560241370935148	0.2436459647490452	5.948101008590216e-4	0.2403017178262974	0.007602455525657331	0.23498580816821715	0.002170161251427156	0.2333894763058325	0.0011951391295367448	0.22455166025428042	0.0055387781833158576
2dC_ATF7	0.3896071883700678	0.002675402466628567	-0.0041811948711001044	0.00944322733639384	0.0959090219694072	0.0029228258547870155	0.04693149816408651	0.011711942084106591	0.02826325556098535	0.0017703098743020373	0.007430123426606729	3.2775979927100637e-4	-0.01318148178797345	0.017234090384358615
5aG_NFE2	0.3948679798612864	0.0094365122481999	-0.016418332670802775	0.019911072249923806	0.09507466214546396	0.007907351071256003	0.044083302608365585	0.014870077620303514	0.02785298542653842	0.0015463377943275977	0.005059789609560852	0.011262853143086286	-0.05597166218827007	0.05499845330083066
2fV_ATF7	0.3968061048916257	0.0010042660508283257	0.07567780747846659	0.003503806511579228	0.14839615819763705	0.005846366709508523	0.11770305997001557	0.005030355866809205	0.1129926916638509	0.013187471042219689	0.0813905656842716	5.398565860730911e-4	0.06280499707296433	0.0061483774399679145
5aL_FOS	0.38249510969923906	0.002052638026642513	0.16545785990447753	0.014596113711597317	0.19899137852166277	0.007660132423016773	0.18410234504478779	0.008779011939238194	0.17436418647058366	0.005049337950164353	0.17093740670688154	0.009977696270331342	0.16109447669225133	0.0011315506950254825
1cK_ATF7	0.39208960078309996	3.15890834190529e-4	0.09186585804757232	5.994159122344288e-4	0.1569515201029063	0.004083833816122744	0.12911512594971114	0.007942053185641184	0.099966565962742407	0.0317745592743643	0.09974688972756089	0.010634415337076274	0.09086365926421311	4.016697375895658e-4
1gS_ATF7	0.3885821939087469	0.008483363480041913	0.05001376348456609	0.00279592994171769	0.1298931565747906	0.003474015015839054	0.09515337054356113	0.005128275471262332	0.0789410687651245	0.002558190178368928	0.051613939609990306	0.015527834490377436	0.016230853749225355	0.03333929063236896
3dH_FOS	0.3984793397051788	0.0198251219734086	0.03824655805408738	0.009783564965303432	0.12135049802166922	0.001568696664113353	0.07574506102062684	0.0013496432175623715	0.01589654786160291	0.062472692244931856	0.056755989863746845	0.024447271090471248	0.038961934836139786	0.02234741888920871
3fN_ATF7	0.3943948773691146	0.006864328939217103	0.11230914114649725	0.001500040269094624	0.17616941211718382	0.002079903731244323	0.1472299032528256	0.006757433106563199	0.14350236351396148	0.0036858417687853995	0.1248565221932343	0.00650569560125161	0.11069795063170709	0.012912596253279283
2dK_ATF7	0.390506020725322	0.014399418549001087	-0.0028729547648447262	0.01319411551372919	0.09378393527754753	0.016546327409863917	0.04512655731066759	0.014835197378549532	0.0016679445021343022	0.038249386915516	0.020531061194622877	0.015808188001593355	0.005647132831651287	0.0358128241381859
3eS_FOS	0.3786046718057156	0.0042119948456027295	0.22463710175656015	0.005267587639870748	0.24413072568121014	0.0018712758409718173	0.23636979433266947	5.825554919227829e-4	0.23373159320027304	4.937889109937816e-4	0.23525239988016428	0.002016370636428552	0.22206541156516743	0.0038802003844377662
4cT_FOS	0.38317335605942776	0.021166952346098816	0.2434245345602745	0.004448554752347921	0.2611441782247299	0.004311700516785512	0.2586059825106771	0.006101904285276387	0.254317485733611	4.625728689443802e-4	0.2545284898495362	0.007570233106287029	0.24616957169411635	0.00836782835226416
2aL_ATF7	0.40185737581262093	0.0046437829657794034	0.0451796718587211	0.022324483641235904	0.13622599588568074	0.0077476282627432155	0.08994325058525038	0.004414930039287714	0.09137146830633529	0.01982364734740317	0.06670999762491983	0.0013001858358141116	0.018338389005599795	0.007307579039910192
3cT_FOS	0.3940590711438793	1.06748776314273e-4	0.2034136473006562	0.007498453116488571	0.23006344160850076	0.004496951939174639	0.22132756348468563	1.470435089070492e-4	0.21792497805516153	0.009959096202391948	0.21505681000453192	0.003095060896497163	0.20268069246652273	0.005447497754719873
4cK_FOS	0.38944973727480414	0.016666126779571275	0.24466485887710612	0.00302478509909201	0.260742717845189	0.00443627950138136	0.2564938897126713	0.0031770117129465195	0.25800984023508744	0.005036939624367082	0.2529416834459873	0.0031740723307401766	0.2502972259964599	2.7992910330337496e-4
2gG_NFE2	0.4033206971704312	0.007181168549759426	0.01002197223331661	0.011911209706079635	0.09347868985998223	0.0042929515374630104	0.05770472886813066	0.01572996437170319	0.05256597083009237	0.004779531598778861	-7.724438050296734e-4	0.01899349898528599	-0.015002198436228187	0.010962520707735781
2fP_NFE2	0.39670448097763034	0.009086386532140287	-0.019829290130899548	2.2841618207679155e-4	0.09571870103368207	0.011943297762085936	0.04221221745870758	0.009094434131606283	0.0396826412935994	0.028639962283414665	0.01637459754385194	0.009591459104718335	-0.022660933844954174	0.015453341195538404
1aR_NFE2	0.3889790782901421	0.009379567171965666	-0.009469187624602646	0.01457388569098103	0.09155075578402422	0.00797617150904687	0.04425419506873509	0.021239098002916353	0.04533022327040834	0.004699179009608207	0.00980389144754958	0.04896667575006187	-0.005095054351839355	0.01902675894758095
1aT_ATF7	0.3956591076986692	0.0019770330691563087	0.06029455383706965	0.017932779878934733	0.1390592548434728	1.0429746786016706e-5	0.09789896563775363	3.020361457387208e-4	0.07674289345709367	0.0024227220574459664	0.06487114162862273	0.023882865603045356	0.0547928420983259	0.01847942808296649
2aE_ATF7	0.3989065394707648	0.005576291746741993	-0.010556962884333117	0.003254173272024833	0.09674325353004373	0.008447505599780459	0.047022738105869516	0.010698288919952666	0.0013119319065318623	0.04842847957667272	0.0017588066853715867	0.01657532836001018	-0.012820105042637642	0.0434281155600343
2aW_FOS	0.39346014433632814	0.0015929881128156594	0.16101094566692156	0.006814921097395738	0.20657370173892853	0.007720994019954136	0.18879643047575456	0.006021548717085547	0.17697183019790927	0.007724963281185117	0.16892810938494868	0.004365798128588092	0.15893881090480644	0.005180767961974872
2gV_FOS	0.39390807067798594	6.456308813086664e-4	0.22212893222094782	0.0011357842259458804	0.24336715604339565	0.006215806640147463	0.23837109110692611	0.011258417020090398	0.23412805378365298	0.007251167743591637	0.23080837767664858	0.0026911185846764524	0.2233002592850063	0.012848776918368844
3aH_FOS	0.3833904149842552	4.250541734298585e-4	0.12865850036724752	0.01543807558776785	0.1796658934587737	0.005422551494476942	0.14987922991177965	0.008268486455278248	0.14743748238081633	0.011790024268898313	0.13450455254914068	0.009658315711502332	0.1239155890569554	0.012030518953291738
3fC_FOS	0.37774002173416343	5.034908994756273e-4	0.22942058242641503	0.006267492119429099	0.24905502593401557	0.0013627374304799815	0.24555682543456372	0.007615823926469953	0.2431207452252518	0.0033236504665033343	0.23622219261854355	0.006432913618640465	0.23052394830269954	0.004218218710607782
2bA_FOS	0.39143295453038707	0.0062302689762381855	0.2558113957784388	0.0019337978922632788	0.2694388901282824	0.002077636751157078	0.26969380225761286	2.6204562433293656e-4	0.2649200380234022	0.004629823803626422	0.26481231155954044	0.0025002616293389886	0.2536296997812737	0.0029880465161736354
2fS_FOS	0.3929456018091717	0.0020182139883369718	0.23054469790387083	0.009750808042980565	0.25036780496530775	0.0013743950731212179	0.24324599492697027	0.005497442190606331	0.23726596610334807	2.707513822097621e-4	0.2376633747096198	0.006842145825122234	0.2281579265671021	0.0043471288870162
5aP_NFE2	0.3953325108692226	7.591618704079033e-4	-0.010926117477456912	0.005573533629815312	0.09097632230013122	0.003964597291153396	0.04473164281784991	0.010465616992718573	0.03716777314805038	0.021044392320415085	0.0013873801744858725	0.02314189004372521	-0.01738831779752689	0.034062076921011174
3fW_FOS	0.3893979060199111	0.0063297770001932915	0.21591578371487818	0.007370380003270816	0.24069430744222955	0.002453264088960062	0.23222104965938406	0.0017101561767919422	0.22645110493869056	0.0017567280022560887	0.22374231243512038	0.007459699569557837	0.21868248283971098	0.002162607216981723
2fL_FOS	0.3902182485146337	0.00405312085926051	0.2197626282007275	0.001415160970195544	0.24424296878716717	5.258508392536436e-4	0.23402582660679105	9.62713804145846e-5	0.23538096703131917	0.002188829970470983	0.22817060823469104	0.002249628653297858	0.22259985837565327	0.0034012968460815566
4fW_FOS	0.39130093478270744	0.003104243197871503	0.1681734153097731	0.005237017864417205	0.21227845754605418	0.010166122331647718	0.19452501303277211	0.001079819126060587	0.1801842118562853	5.075646003918362e-4	0.17862272834413384	0.003061684979066358	0.17219015916374164	0.0019200026598418828
2eA_FOS	0.3960188821857731	0.007355932357502854	0.148988632761152	0.0026981125262425343	0.19220914939792538	0.0032873549023716177	0.16428928773846307	0.007872347939603128	0.16569796152854122	0.006439129805367688	0.150610672424115	0.013422088388130058	0.14301912301911796	0.011644397727481503
3gE_FOS	0.4005800974853846	0.006421690455638393	0.20964492652726996	0.008025101483317048	0.23936209890751797	0.0026839081399313226	0.23451852803597215	5.561998631961821e-4	0.23190313587523403	0.0036124907219801093	0.2189162601874114	0.0038268325352592745	0.20990504209911623	0.001816344135938228
4dS_ATF7	0.3919046183086382	0.005982676142147331	-0.020020162068661005	0.0034868959800462562	0.09294366147798286	0.011628344752530776	0.043482993259329555	0.009102270874446778	-0.0015506121960989442	0.033850903557601134	0.010889265300609059	0.02279441580559726	-0.03927177371014897	0.025035547585355408
2dE_ATF7	0.390822699956769	0.009045490309365852	-0.009801619627012013	0.013787959220710532	0.08711318860914705	0.00998418998296413	0.03811310133267027	0.027193386925845834	0.014837511781724448	0.016517031819367683	0.011250436433535849	0.035299121101463445	0.0031776291719118727	0.0037803084826203825
5bR_ATF7	0.3968469231210868	0.0010654169507527719	0.08061210378894798	0.003268349218901437	0.156329197704278	0.003549046834476366	0.12247580383880113	0.009809844940688556	0.12372350328198972	0.019421155164557433	0.10047544189099072	0.011845943766540133	0.07355714654715478	0.0011615280275353076
4cT_ATF7	0.38167233553018787	0.011358653793526356	0.08798335707126699	0.003491177812021496	0.15958085086109708	0.005135415832865367	0.12505314675920157	0.009083257561871404	0.124616041303452	0.020666724595420575	0.1018955945878553	0.0032008653350267184	0.08938044896623598	0.005004395628515628
3aC_FOS	0.3786302096677903	0.00963814406210654	0.25186290100461833	3.670624043131501e-4	0.26421782535861715	5.921811770510075e-4	0.2634885101644787	0.0036031365620185487	0.2603285971247722	0.0018478146005685239	0.25863613838602917	3.1688150600340934e-4	0.2544448682717426	2.4380171258705808e-4
2gS_ATF7	0.3880192940159505	0.006915053611953724	-0.010142222208638505	0.012300597076692097	0.09727421105491132	0.0017354825242523512	0.04131441767989372	0.007296790444893055	0.01239283309904788	0.005323080454210424	-0.0037314627977967606	0.01053983044929384	-0.028597105731149992	0.02437484894157486
1gA_FOS	0.3930559809987397	9.779624683635027e-4	0.22288360823466769	0.002058001244114527	0.2432175274935669	1.5408233890461563e-4	0.23801563573764972	0.00447914798287118	0.2355203873724133	8.871330166119227e-4	0.23432185928357788	0.0031568195524339484	0.22827575293152935	0.0042443080643516495
2fT_FOS	0.38270983515797363	0.00667643602955624	0.24659592513957285	0.01146256199705494	0.2590079890664156	0.002139590122715849	0.25837198563744584	0.010479169409643288	0.2592401112824999	0.010911556465621614	0.25309366702109704	0.011921204958793103	0.2494400633953836	0.003802488199045519
2bS_ATF7	0.39548273429564484	0.005020049466233683	0.09402837903350708	0.0035274315235660427	0.1561977858496727	0.01099607369750496	0.12390310205246416	0.011818114092628675	0.10907735773993467	0.006772192574234346	0.09901634648856764	0.001104474285887325	0.08977175804117539	0.0018734801019246975
3dR_NFE2	0.394671494636565	0.00835466424523025	-0.00555757553937118	0.026895609775787067	0.09143521249316608	0.01937386725873331	0.04642436719240751	0.013575933563008314	0.01642728378371426	0.009073383540992418	-0.006802573528344363	0.006416651164890209	0.013213723836015243	0.017708305729428955
3a*_FOS	0.4004500515748205	0.007686933935695257	0.0435399444268333	0.012629618900706437	0.10405399566490449	0.01643152915958363	0.07233315006562738	9.445979724022985e-4	0.06694308280293955	5.368529764690473e-4	0.04564130603908724	0.0064781090280944965	0.04739616667309342	0.020872328150198287
3dW_ATF7	0.396065042212429	0.0025220032439954273	-0.0017122506101263021	0.025663932532505655	0.10581486547329712	4.152160328155273e-4	0.05603369782493293	0.010007288353363375	0.007591362917675646	0.04562235144606803	0.015071153357403246	0.016600612489524193	0.026611954717057542	2.2312610338058624e-4
3aL_NFE2	0.401568936169551	0.005141287185225375	0.003568354386261273	0.014517238351190053	0.09519579422600241	0.004917264250724117	0.045474929329117786	0.01725544224199345	0.04168673870984547	0.04441354307901914	0.01658396642038892	0.04852339352969674	-0.030700459303448547	0.0875882625910429
1bL_FOS	0.38741340807822133	0.001605619949128128	0.19097861737156302	0.003754396772304231	0.22323515651047826	0.0027424370384900023	0.20748727276214163	3.726705370775935e-4	0.200065343840513	0.01377834102795013	0.19985631900506629	0.00531182538708958	0.18731839688555768	0.004977140509556366
2eW_ATF7	0.40136876613733885	4.609622570267536e-4	0.02805718760873882	0.001103312341454159	0.11755288804237377	0.004378176742403175	0.08006783007180866	0.009457597816240044	0.05294966116385035	0.012909744362241272	0.04555624065741286	0.009243854932633397	0.017653805848408317	0.015680511621735834
4aS_FOS	0.3892081473696891	5.08609729926028e-4	0.1303301426994115	0.013598287743210737	0.17608587125358666	0.004688725137738731	0.15372491232918786	0.008494250022920908	0.14076930506053675	0.011737618982709449	0.13443456157022682	0.011142374721526854	0.12544896950447773	0.015215025548396948
2gL_FOS	0.3877781166930471	0.0016798172179531344	0.198912753029602	0.004895096637817212	0.221942633331069	0.0011830976450037402	0.21258349035903104	4.860044957103815e-4	0.2107411181885981	0.0012487061926822619	0.20891312563434122	0.005452408869196802	0.19550136384298228	8.90510475222683e-5
4cK_ATF7	0.4047756977195873	0.006011802065318981	0.10123052660649003	0.0051956577798285	0.16640898055738482	0.002055936901962623	0.13527364864999766	0.0026097787849612536	0.13534997789004655	0.010143507887573167	0.10923229423214932	0.014303870799457444	0.10284466859400501	0.010220493326153851
2eA_ATF7	0.39245984461231076	0.00829935231999342	0.07753644310059851	0.002844754664601845	0.15356384010007934	0.009087886021029123	0.11374927150484004	0.012724702194545577	0.11691398970049294	0.016223159827652173	0.08914152228043203	0.0029899867810191157	0.06151759832525901	0.015870043202431124
1gV_ATF7	0.3897558209414317	0.001286060170017188	0.060207064762776416	0.013614994147128388	0.14705003776655814	0.0041614241269345344	0.10484489340992925	0.0031827568800771745	0.09071178934820706	0.005370728799312119	0.08416425319844924	0.002212778708613621	0.07047653757791211	0.00420245894064775
3aY_ATF7	0.3940107179400505	0.008178450424540141	0.018926708744049545	0.002249084314794235	0.10213252261570964	0.010186672024706236	0.06177609184756595	0.0059592656641984775	0.04848247206800735	0.005257856869080343	0.026474057163054857	0.011273481630809908	0.014251669367340347	0.007203894961230126
3bC_ATF7	0.38156833987902034	0.0041833691950068225	0.07720241594559468	0.007728209327199078	0.15278391113039225	0.0019938533380223747	0.12394099253754033	0.015607347810983377	0.11164613434619622	3.5107722049078957e-4	0.10314566384677368	0.007243881913209936	0.08444584932121373	0.009845336743529146
3dH_ATF7	0.4002820207378295	0.011587653083606672	-0.014860806237517017	0.03511130700557661	0.0964358742341534	0.01042419105300132	0.03847462084582406	0.025295634689556885	0.027484368407858804	0.027770360420309694	7.087066406892125e-4	0.022341344925921464	-0.024372522583745733	0.01992662340592476
1cV_FOS	0.38278231725455447	0.0030175020282514407	0.2695747977103107	0.01273278272288214	0.27708943734371416	0.0032697962771375175	0.2830876390491657	0.006918786059903008	0.28146766354028674	0.006799689962122693	0.28002291665097023	0.005950450017487732	0.26978670496459584	0.005816852251403458
2dS_NFE2	0.39802295746673655	0.01048756929133404	-0.019335406503491668	0.0138272623468021	0.09593275922053761	0.006941823090797623	0.04076995527691042	5.0176507742181546e-5	0.042997249005676016	0.03556976709543468	0.008915917100380977	0.026479893143126657	-0.03645668013833062	0.027156153338446117
3dM_ATF7	0.39517935335309434	0.0023076335204984203	0.02530038113630337	8.04031448224587e-6	0.1126328172693743	0.004834033016773607	0.06205046849942761	0.004659813570032283	0.04854959679881023	0.003917306322476674	0.02871941853021279	2.718208404917847e-4	0.012157804795261693	0.011600545888112069
3dP_NFE2	0.4076850768197741	0.006902145369265586	-0.009973696977153525	4.742424087478726e-4	0.08850126450340229	2.0613323731334115e-4	0.04005019307808897	0.02867096894155761	0.02257167609379959	0.009966888611371206	0.005895963895455452	0.018821358776500232	-0.007934365503092091	0.004904571130546688
1cT_ATF7	0.3978201673059909	0.030105996460761262	0.11842542111767275	0.004489521754735778	0.17834710023893488	0.004164323617120241	0.15873780931198878	0.014702539439206278	0.14421701199542486	0.011043885148201394	0.13200486418471635	0.0015630275867765722	0.13027391346708247	0.012386496722995344
2fS_ATF7	0.39559742667703235	0.0037602254176123326	0.06601738738197606	0.008558473701627382	0.14737358309183612	4.065193467123104e-4	0.11078151243161294	0.0035143864914442234	0.1068893519880671	0.019010615700711022	0.08972016942596266	0.004123041753872305	0.06048118450675953	0.00839088644922832
5bL_ATF7	0.400289294625217	0.0025849331310382187	0.04983858992901699	0.014538776418311231	0.13329243664364837	0.003289166965835463	0.08862270278217496	0.0028430881696047995	0.07713006401052618	0.013047775044372899	0.06665370880408682	0.0064957720748294555	0.05396814150927601	0.005690798329025439
1cP_NFE2	0.40304545896258115	0.01080858588334772	0.003144387872699058	0.019110794405064305	0.09818829588298404	0.007180930330869431	0.04552009149859597	0.004373660389644472	0.0030546155338822944	0.03295800258678356	0.012443606043547599	0.006636280262429329	-0.0015306515040101375	0.00904881717208192
2dE_FOS	0.3996343973769847	0.0018189670111679204	0.017837529068959905	0.006279611263251758	0.10747606816224335	0.00790430052703614	0.051673259709574135	0.015995748062971517	0.05151436751486711	0.024552727453620287	0.04190881025100761	0.005699548292064068	0.04652338482518747	0.0033404448442104933
3gW_ATF7	0.4014329646362572	0.006063665321468739	0.039237783153850674	0.025616058308794	0.11506382501790585	0.003306270945948504	0.07133970101344914	0.009588061025561114	0.0623605995771216	0.006632125658180498	0.03439764273880502	0.016952375138280462	0.024810751424466496	0.0057573513477297
4cG_NFE2	0.39434793125291867	0.014999838131972844	0.013055033649788106	0.013816899718503431	0.09368599927701768	0.005178377648198483	0.05448241485858629	0.007665477410172721	0.03475522254664103	0.03204171073088267	0.007506319598247182	0.01012539527392397	-8.472872442193656e-4	0.037860840702248516
2cE_FOS	0.3928234434800575	0.01293323172857508	0.24853079396354888	5.005886124289367e-4	0.26817279904598645	6.48660012798127e-4	0.26445975869460564	0.010812995677152017	0.26316681612940585	0.014210363852315725	0.25848712887173014	0.013705805092276615	0.2530556628795077	0.010924445600708004
4gR_FOS	0.388897991015378	0.0028730723671466576	0.21111244508839755	0.0071865951424368675	0.23597601383041594	2.291784037023321e-4	0.22868054749478517	0.005848748127914037	0.22403746782168943	0.0050903053469491515	0.22384771488103938	0.008385566144795712	0.2140381467557369	0.0019509098847871054
3fH_ATF7	0.3854552022812584	0.0067285722660083095	0.09627232658982501	0.009999820688413605	0.16952261347972303	3.8392253419223307e-4	0.13680916538501792	0.003216116969611242	0.1134187724228169	0.011200243495821025	0.11189953678902273	0.006900599672911288	0.1029882627762588	0.02205016013550253
1cW_FOS	0.3893529932771478	0.00754951152256799	0.2508353385632959	0.0016842374625882293	0.2636919553933819	5.620151949940103e-4	0.26252282565132445	0.008180747295239802	0.2599839124911469	0.007785529482289947	0.25539532746968385	0.009604914696996472	0.24991858726843078	0.005159325675117339
1aT_FOS	0.3858933898450131	3.7243169520154363e-4	0.2178920735515663	0.004976140357021004	0.23971215710123772	0.001761578670268568	0.23151256921931207	0.003962064213199436	0.22496415650095122	0.0015706772896829594	0.21849365469264959	0.0032796891612957547	0.21723146935087306	0.001086494837356318
1cT_FOS	0.3864484161754034	0.00100521251601195	0.26278223019645564	0.012105850087833152	0.2700226595902765	0.0036670415046930584	0.2722519849584664	0.0032840420164116455	0.27488686116826166	0.0033086826462240836	0.26863786319327165	0.010724691785767907	0.2683501097027924	0.006076781808655657
3bR_NFE2	0.4016066343881072	0.009661246899362827	0.011419067862745349	0.009216504408210036	0.10892495259251936	5.642805920204315e-4	0.05062829315676909	0.005309522346925734	0.053118874789149645	0.013222466308639786	0.019421361032033235	0.028697078936333578	0.0056475901884621635	0.041125981260074884
3aQ_FOS	0.389840737400341	0.007215656555169522	0.12541592219577816	0.009238639084099724	0.18067635294451997	0.005166593282648052	0.14480041292530815	0.008771227818909537	0.14256296487134773	0.009000290136052577	0.12823719700841815	0.011237485701185908	0.11602321741180377	0.015070792685270961
3fD_ATF7	0.3970210302745717	0.007260737836210673	0.11519253708824283	0.02381175151702778	0.17314895138353803	0.0010687538069520906	0.14162774813665002	0.011541780324364615	0.1370218976276613	0.023426090456749	0.11342156932086057	0.021141357145481262	0.11364256952023072	0.011959031116057967
1eC_ATF7	0.39655721997443993	0.002043069255454505	0.08338677133741548	0.0037791117182625063	0.15961863944168816	0.0020698600881543412	0.12213541610753195	0.010539335201691176	0.11145996795750741	0.011742457526465255	0.10711948597373253	0.011463562461052849	0.0931557415507624	0.027345923547186773
3gS_FOS	0.3853416291233478	0.008348645688006638	0.18918573196305571	0.0113794715594334	0.22329170647311997	0.006205578691784658	0.21016936870767158	0.005501277858114044	0.20373548866378566	0.009135325545037794	0.19523565735419307	0.01109043871391156	0.19312740404082449	0.004643386952587379
2dK_FOS	0.39832518269157124	0.00645613533062596	0.018758480306093235	0.0022772927572376716	0.1101733438175613	0.0024477778233953362	0.06149676754677968	0.004981579822481951	0.028470509806574153	0.016244249778605616	0.044333966019537825	9.211953390246472e-4	-0.004367390894070107	0.014334867477283355
4dG_NFE2	0.403003708185593	0.014225353970686973	-0.00947157379255776	0.015747945116725358	0.09995214837661859	0.01115653672720425	0.044481799251420276	0.008469230012637902	0.041475964131612704	0.023306199916340708	0.017430120886989222	0.013110727765806572	-0.01128117259438756	0.01808455056983391
4cS_FOS	0.38761283695749016	0.006008073438745116	0.23261969220404533	2.5658734663355206e-4	0.2506967691938908	4.2187569943225755e-4	0.2493932978821313	0.0037838604676163003	0.24440751670473082	0.0075705297582201025	0.24344611190336202	5.354787771018943e-4	0.2355171646128728	0.006503300476852784
5bR_FOS	0.3873143171528699	0.003887793214740919	0.22276307599699924	0.0015302148321549337	0.2455052706554214	0.002529301130390627	0.23488282241315345	9.974986864547677e-4	0.2363465716469302	0.00257330761502472	0.23125338789675143	0.005007226766025673	0.2226282118459139	0.008554281132470046
5aW_ATF7	0.3935808798587715	0.005123411973707135	0.007950940507871214	0.0021511134274947137	0.09591138635312912	0.019947949147090402	0.05095505490869824	0.0038377326295838446	0.036424097701805797	0.003085017584096488	0.01965487392549476	7.149880210512383e-4	-0.02533320257125896	0.04033012334793606
3dA_ATF7	0.39229681657135773	0.02260343947981405	-0.010380394075634593	0.026901132225667954	0.09187890850307223	0.002441718574097315	0.06366953603115233	0.014754000400236254	0.04077117543198387	0.018031766796318682	0.01645132380833858	0.011658250731376137	-0.04232998718749043	0.07559972018405199
4dP_NFE2	0.39121208244684547	0.008371357917191046	-0.009130084485047294	0.004356491116926214	0.09277559065488246	0.001676028231311905	0.03513689641488499	0.021404120618058544	0.0029446362590503285	0.03982443097803651	0.0047258633489554325	0.0062142244131588266	-0.0169275987626034	0.010516182513138225
2bV_FOS	0.3760064940187545	0.006226097653228772	0.22612968799882777	0.008453396715080644	0.24759001190847885	0.0018744484155760813	0.24502451266891237	0.002417046409218186	0.23912395745165593	0.008046365872601617	0.23592978529756709	0.005361718373464718	0.22787650649287738	0.004289739809139744
4cP_NFE2	0.3962748742662591	0.009364260083614302	-0.02302097690782618	0.0019600505031057594	0.0979058787135369	0.0049234211925986374	0.046765248381776155	0.012304589283293092	0.007274255361125059	0.037815584994843984	0.010828797993090666	0.0049573065390438	-0.0012823049149182403	0.009807491521575064
3aK_FOS	0.39402356654557735	0.00260734336749806	0.21074638435329046	0.00917433956333168	0.23636036280014033	0.005469697028828495	0.22534914216191815	0.0071435370252763315	0.22289071446544534	0.00871810285499039	0.22091959474441775	9.735374306464357e-4	0.2105538502399435	0.007684707200723366
3gS_ATF7	0.38908256401695424	0.007816891658502013	0.02576902238233597	0.006410080251136994	0.11369979191058417	0.0011835300362120548	0.07328845340236162	0.002921848243463028	0.07377676980579305	0.01972548150959531	0.0449386693236506	0.003787277802922387	0.04144390983975489	0.02092062835448674
1bR_NFE2	0.3936402434896251	5.600559804953154e-4	-0.0018352843679305033	0.027186448259091663	0.0993112694603059	0.0107374251426867	0.04318126252348464	0.013912724443267415	0.03669911102549544	0.005873737343007744	0.0016167606044140848	0.02797240380835029	0.004907380486584899	0.015518696226096114
4aH_ATF7	0.39972499865986455	0.0011976205680320432	0.01035231044732984	9.90189541867497e-4	0.10289366732028057	0.01140384787835849	0.055199997152519165	0.0031943897896767916	0.00936987813166953	0.03643693963417719	0.02538520594643552	0.01781109379560721	0.006930539062441597	0.00253507968752721
1eP_NFE2	0.3935982084581504	7.138773304970547e-4	-0.02111861879818498	0.011768242021812885	0.0876878138669395	0.016998040344087688	0.03912446711164749	0.011619105211363352	0.03775046647376433	0.01608314331704374	-0.007322844370005347	0.007821420020896972	-0.016399572252258677	0.02333774626964212
1fV_FOS	0.38832862828937387	0.0025758376424328444	0.18419156379334667	2.923188635235894e-4	0.219612961921466	7.113549291556705e-4	0.20032635937725207	9.974520457771562e-5	0.19710640449707106	0.0034635780380258777	0.18967705300803664	0.002146008214060881	0.18123200204481038	0.008142836266626222
4eT_ATF7	0.39618462885218586	0.011022301854590728	0.001943974545194111	0.012385842901294693	0.10134338997491532	0.006284002697177321	0.05350949513391796	0.0210872207737955	0.05471502205504222	0.007703030605230627	0.02269416023328851	0.029957748073438723	-0.0058102051360309215	0.001739421692441298
2bW_ATF7	0.38789986391881137	0.0019520933090322544	0.03297780127515393	0.007136529301401929	0.11559100204104956	0.0032892700515468267	0.07652144545230827	0.004578238605768011	0.05738417717428289	0.010070742706100566	0.06073358267833759	0.012095650417582848	0.041922041345489755	0.006524806637662047
4aT_ATF7	0.4017322837071201	0.018880835972809443	0.016741491808309368	0.006127811366805296	0.10605641252637824	0.0029801639469127154	0.06377913050970338	0.017870162076646864	0.04236910706025504	0.015756827853396813	0.03299775514979301	0.029108743151380262	0.010497296074004927	0.02849894644652921
4fS_ATF7	0.3965175910451195	0.012031200384796718	0.05690913622650206	0.010783817823487895	0.13396681387052214	0.002024521548668606	0.09814225026416593	1.8364770517160803e-5	0.07022910732569128	0.0015100051691809514	0.06448990461539925	0.004681312686799342	0.05018493121122011	0.0015861528581368094
1gS_FOS	0.39243385504831907	0.0013396077425348013	0.2189517516960457	0.020826656596872075	0.24216412685390998	0.0019017466155717333	0.23180217451351925	0.010924007844091676	0.23357362064896336	0.0131075083247334	0.22583519754620573	0.01369914390456583	0.22493920604801687	0.015991258903793968
3eS_ATF7	0.3926835296498753	0.008181292430084716	0.08136917542401048	0.002246442935992335	0.15615109758707696	0.010739148602016755	0.11229492073084413	0.010436646555783618	0.10132809508227492	0.006060843979785829	0.0970065682452469	0.009358597012137298	0.08832769731476112	0.003120561520169236
3aQ_ATF7	0.3915308185799511	0.00829167313002987	0.04670737837457977	0.0212890323693595	0.1336195095260218	4.320802696302413e-4	0.09242499208497235	0.011985349683584013	0.06819604087897299	0.005903314874436667	0.06332786748593662	0.01711599816302572	0.0523985211992159	0.010453560521256946
3dA_FOS	0.3956275478311779	0.005979965093926136	0.06698796680005058	0.011450356602848571	0.1478935312234222	0.0015358577174030678	0.10583895664023313	0.003149942955793413	0.09868665786800637	6.670026523659629e-4	0.08519100003151225	0.005857458430549533	0.058405114491916016	0.0015190069224476166
3bC_FOS	0.38256305296635196	0.018405558299126108	0.22762359710026614	0.002965580948941629	0.24580834670067148	0.005004824910305811	0.23790965028455963	0.012319892866271566	0.23745433914124586	0.014691619404582596	0.2352848951538689	0.004156139719902059	0.22581902614403054	0.007111935559169831
3dM_FOS	0.38915717757276724	0.008052723961210602	0.18996591448192823	3.6274984539168476e-4	0.21752509646998286	0.00831772745686442	0.20119303760125284	0.003081940195232094	0.2040874282902465	0.0078894295755487	0.19525596114624943	0.0011926435855174815	0.18061381767421303	0.010316984587683604
2gL_ATF7	0.39373815046207394	0.008078211023978515	0.054269462285859105	0.011330718586102915	0.1401433254418737	2.332504934174898e-4	0.09756511635414458	0.005427890733127868	0.09458553676503109	0.006447320461342889	0.08326552780657737	0.002417886171333735	0.06036622744463256	0.006712527932177273
2dR_NFE2	0.39933737656250823	0.0028176610689512557	-0.01708318397457301	0.013142426863779404	0.09293819028457426	0.003927296164920192	0.04398229620219744	0.01374055468855335	0.022657510912526817	0.0021181896814324217	0.00824504949124965	2.41609089686374e-4	-0.01572794815939509	0.02389644911727279
2dC_FOS	0.40000099842946824	0.006671419904250637	0.06959417213186521	0.010986433849973115	0.14091300009279517	0.017783854831273142	0.09240826787434797	0.003871344434469579	0.0794503518598148	0.01552204922859566	0.07459596841318117	0.012321720588748872	0.05887037649108196	0.004606627809417763
1aP_NFE2	0.39571769007794705	0.0014411868246435328	-0.01110144962974364	0.015410804312879972	0.09162511272390889	3.6810702300376696e-5	0.031136503019729242	0.017291426477873986	0.024037620364899794	0.010583513075392436	-0.00415082947926948	0.00337326490496496	-0.00310183249145327	4.731287892768566e-4
1eC_FOS	0.38220655351966504	0.009663615460015203	0.27775707522615	0.004142190787820499	0.290840421982209	0.0018059862414060914	0.29146438245746514	0.008103116468625127	0.286545728460211	0.013973113331552128	0.29068709442311935	0.006681216346187888	0.285250662076771	0.0064628401293522295
3a*_ATF7	0.3966750237088564	0.004920950440118002	-0.003499984367896067	0.02208124731244461	0.0915733471656011	0.005952554574254667	0.040486734794501836	0.038077996802868205	0.0073686160126973845	0.03629585576716544	0.0037019040896748567	0.008622662744819272	0.006290442060581793	0.012534058332599745
5bW_ATF7	0.39517552510246556	5.76828246878599e-4	0.040882482020343655	0.008048211221965368	0.1273471537802814	0.004737692691947876	0.08804973717084982	0.009057673557151915	0.07801014324619607	0.017740525351427165	0.059736249782867956	0.022703313928645028	0.04049843338539794	0.011129592906654922
1fS_FOS	0.3957596894458201	0.011495746826349323	0.20850294509380302	9.368432638065915e-4	0.23142405014986292	0.008605688014729237	0.22256482482488177	4.820052926120615e-4	0.222026995251982	0.001073847980476967	0.21540456782630946	0.0012624839519496907	0.2099743354529381	0.005728505880411859
2aP_NFE2	0.39346650505793074	0.0046479921252553175	-0.022686619164103687	0.009338765601623496	0.08978238704159777	0.008081259280316897	0.037906319646389845	0.0048339363542175915	0.005716639656377158	0.029233401864995782	0.01280581403141255	0.006773880822618539	-0.015253231663801485	0.0063996795554401385
3fC_ATF7	0.40011946483164096	0.0029264597009342804	0.08689107328370545	0.007839265354236607	0.15643056750334836	0.0027205138029684646	0.1288552542236362	1.2717081022421591e-5	0.1207530538231925	0.0013999505410843085	0.10113451765233851	0.0095113391746348315	0.09034244474017286	0.008309236549865694
4cA_FOS	0.39664878632507017	0.021551301809352618	0.24781440748583844	0.012717965527982588	0.2627319212203481	0.00027035727754005473	0.2597614749504706	0.017639868666415186	0.26491083937810317	0.010433321873225406	0.25919824649171236	0.00982418333656859	0.25320626821193193	0.017374105241552303
2gA_FOS	0.4046039326650488	0.0066142308333915125	0.2128796135024461	0.0035424489477534856	0.2377804641131623	0.005078095771589907	0.22882172246603116	0.0013717812420977844	0.22124591722400117	0.001370945576367679	0.22037312699965933	1.105156312314448e-4	0.21460897170256527	0.0019075458014161625
3cW_ATF7	0.39128018648017215	7.295969426518962e-4	0.030083858096368814	0.011757846279840077	0.10978915354540786	0.005281552654571228	0.08014784483469217	0.006521820690693853	0.0664152977394051	0.022345230038737573	0.052643148973174195	0.0032804323635695545	0.028497872226819772	0.02603811195513837
2eW_FOS	0.3946118675989272	0.006867864990599037	0.057619752751219014	0.015824065219316636	0.13599860051504448	0.0025942164424062877	0.09343274861690341	0.004800986209923883	0.08882552316889275	1.4623220179686315e-4	0.06902369826933338	0.0014277199758105086	0.06389377297626071	0.020127232753486542
2eR_NFE2	0.38681629545364693	0.01652699194171121	-0.0054720861017703015	6.194203112411012e-4	0.09109720982233352	0.024027780689457844	0.041362449286889674	0.011966278309765684	0.04033019265836765	0.003732634988195473	4.3087763687434284e-4	0.015553293837949378	-0.004022309221065358	0.014460852465487024
3cR_FOS	0.3970348676845282	0.004727464786254278	0.2177302779835967	0.005196249336411328	0.24224188364763968	0.008165820157882232	0.23453891613865863	8.842378460378766e-4	0.23482187687079514	0.0011610658968150844	0.23090030629535063	0.002776486853447187	0.21970965658677327	0.007479139591141363
1aE_ATF7	0.3974192517037636	0.005164448383531135	0.07336318707719292	0.0031816849478014755	0.14923138734945546	0.0011604794912074827	0.11221941295109368	0.004364580665436934	0.0942560259045577	0.019898256492426207	0.07777028728561261	0.0020561184905988268	0.07156742044291389	0.016036876447724786
3eT_FOS	0.38979697284280107	0.0033355764329360657	0.23558326212047387	0.0034660223643257658	0.25045885780466964	0.0036105695403010284	0.24710075541316745	0.0013682802246238544	0.24793670841762733	0.00532734672770355	0.24174161124769808	0.003456812812953302	0.23593238237759717	0.0029087609662211307
5aW_FOS	0.3935175637699958	0.011918158580303713	0.002232068775198627	0.010865919664664122	0.09227356988629865	0.007839654691226406	0.055589895123234326	0.002924997226382217	0.011853256739352351	0.0449762780372282	0.024624823349934124	0.015422794112756488	-0.006517225369863655	0.013019288092821936
3aD_ATF7	0.39599138504815934	0.009270681657078488	-0.007287442562976976	0.006461496556646761	0.09099366063751457	1.31238698375006e-4	0.04937376319564456	0.0051261912350260164	0.00423492354626544	0.019105020218082067	0.002709941366289992	0.0011217689725693198	-0.008102956388529647	0.020580406125522453
4gL_ATF7	0.39428635512451976	0.0020273903665920918	0.082944172392898	0.006549853119999181	0.1539529108039691	0.0028406665948300038	0.13094987328976498	0.01453637530821846	0.11817081339058472	0.032021805904186795	0.09455677397480003	0.003661898902597192	0.09236907279462617	0.023980555158433992
4fS_FOS	0.38763191664810837	0.009837726395509111	0.20858409018073829	6.590671566025459e-4	0.23285738535223094	0.004132281406373317	0.22265754012891967	7.94073910039279e-4	0.21654208690006602	0.0013151114225782498	0.21436483226720005	0.004197832382426072	0.20559544495202164	0.004813293649971455
3aD_FOS	0.3955129336654756	0.018649943880923364	0.010372392604956688	0.018493563908449775	0.10252631661647077	0.012615990383992236	0.04637025942045861	0.013718787621886276	0.04599750949226038	0.021190520949024478	0.015968104416589277	5.284192757722125e-4	4.169108310375963e-4	0.009386827700189695
2bS_FOS	0.3889098246589456	0.008618920971482332	0.23065377662921666	0.01018012400166463	0.25006811581689037	0.004797672907174173	0.24143664891097205	0.004818050530256426	0.24239108557319322	0.009779020627106786	0.23817773577149	0.0034130037766998567	0.23634966023267823	8.131683928354551e-4
5aA_ATF7	0.3894328198325504	0.014056952958991198	0.029727992406501216	0.0018652799922701726	0.11632821994832268	0.008067078312685239	0.07287194912801567	0.01282239194364882	0.048806487189185906	0.008079667512328111	0.04503537780302609	0.0025049543639324426	0.03351654032243147	0.00837729644057673
3fN_FOS	0.38956769025851823	0.002415106801221985	0.24032288938585722	0.005892512139729329	0.2604251838676904	7.349876849508412e-4	0.2552074872414216	0.00183765455113316	0.2505524863567885	0.002448271424115774	0.2518169845823509	0.0023758369815607377	0.24303093047299734	0.0013419619350077253
4cS_ATF7	0.389938830418885	0.003160041858952481	0.0935856974403719	0.02574941758230655	0.15859811709434485	0.007851387767055367	0.12436257331522779	0.00904025221479573	0.1143102316961937	0.01120265846359298	0.10135168095829106	0.012828805294696582	0.0877625876901032	0.009243585132227875
2aE_FOS	0.39541076495337646	0.0032341715192644163	0.07088265404990404	5.208734859958189e-4	0.13861789504541683	0.008571085735095907	0.10217787432508485	0.009881421744841964	0.0759843593411846	0.004597879987170394	0.08571345263103824	0.007957620654951434	0.05914044685813434	0.00904758852893935
2aL_FOS	0.388670322494615	0.016899961880773695	0.21180614331560677	0.0011662936230000325	0.23601072468164902	0.009241090438542671	0.22686100430111045	0.006997385637136513	0.21976955638231827	0.004596454198193258	0.21967622021435756	0.0020689210506408488	0.20951236628915204	0.004156480240272596
3aK_ATF7	0.3964030872376585	0.004284975327299963	0.02412026910100889	0.010825752828407233	0.11031830429662598	0.007658508121565398	0.061784386662143004	0.013177436664328976	0.04537597272033127	0.01687462580630216	0.032256316076941745	0.0055476861211090885	0.0037222875938737183	0.01578308532492655
4gL_FOS	0.38241181601399976	0.002413215380025684	0.22360035222601551	0.013868526712478846	0.246400686859386	0.005677718818341326	0.23684820458372577	0.013629798049027718	0.23541416689604402	0.017392056958773012	0.23212280316192319	0.017327807490365322	0.22372124984787503	0.012680608618584133
3cS_ATF7	0.39862486358728644	0.008323984003205458	0.05524813509538923	0.029551582945070005	0.13637361327105413	0.007769581878231575	0.09820786060796405	0.014998668936036746	0.06705365368837794	0.01169709951353765	0.074409287688074	0.012684428156730055	0.04374132798918143	5.411363795460306e-5
3fE_ATF7	0.39695031841192774	0.0037039083863274766	0.12762921384590004	0.004441288211874485	0.1767881674892681	0.005515060340173251	0.15966220613163845	0.002823786411142824	0.15660953562565394	0.011906438210809086	0.13946899861300538	0.0050426195722310125	0.13440967880692087	0.007134713858582472
1fS_ATF7	0.38979901209115386	0.010425277688134671	0.05150848964122236	0.013863885065749329	0.12910758765034727	8.487702543284123e-4	0.09602971110544496	0.015533128944164164	0.0892893491378968	0.017324992531106264	0.06961977340818595	0.01754939962324103	0.038678060516625215	0.013815201729678971
3cW_FOS	0.37868948941689673	0.005135959287293234	0.1499469043065188	0.01922865771795378	0.19676257511331746	0.009637739960080924	0.17030974460825204	0.01420280996664142	0.16434738236074162	0.010786127393340167	0.15835929258383538	0.023974371184421747	0.1512217072362751	0.015510818023278077
1aE_FOS	0.3965216850725315	0.018915939743822198	0.22902906392008074	0.001593906224200628	0.2500564231843742	8.101254622902804e-4	0.24506170259706864	0.010970107759466921	0.23850298533281628	0.012139588754774899	0.23869832275073755	0.0031221118350841554	0.23524339993113122	0.008766879604800153
2aR_NFE2	0.39487385392702234	0.003056127718786809	-0.02320494516358061	0.0016196340696239277	0.09408384624122354	0.003737362176316827	0.045308379579446556	0.0025793903767955717	0.03601270172835841	0.039162126734588826	0.010139376715547923	0.014675170472912964	-0.009456612045158765	0.021712641205783482
3eT_ATF7	0.39482360919891074	0.005530921048755309	0.10182031004885705	5.079048384214196e-4	0.1691246241455385	4.71457185631563e-4	0.1433147633758134	0.0077745944164772166	0.13419699199634633	0.007874079705119505	0.11991985160438472	0.017424213907002346	0.09796874825937202	0.005117142276292938
4aE_ATF7	0.4040455120450366	0.009087354969924338	0.008066273590095199	0.013252154545804092	0.10626784111337237	3.6146464163692126e-4	0.04750295916708398	4.358577886554151e-4	0.03182855565516125	0.02591072054721189	0.016779166578294244	0.0014710384489997257	0.001974761844432316	0.03483245192835188
1e*_ATF7	0.39497058979717253	0.002265115946056822	0.002840311060163168	0.0037011130159463937	0.0932031652463762	0.0035207239308696135	0.04893028066212626	8.462779529759442e-5	0.040202274459827034	0.004587773956142165	-0.021776243592272895	0.006222295894789721	-0.014514330471951198	0.05178992656016622
3gK_ATF7	0.39638467586773873	0.002989154063600229	0.06827422160606313	0.008244135328134774	0.14334268471454126	0.005748916122726367	0.10237465181791378	0.001787398783159287	0.10791542455115533	0.0010965209507677969	0.09211412586739322	0.005108367055103853	0.07545457744321969	0.013705182462646999
1eQ_ATF7	0.39487765030799904	0.006893445645062292	0.07049262620468336	0.00447288092460098	0.14502959291661693	0.006015708194352632	0.10756866132940757	0.0044175065160553875	0.08689858505087059	0.01345485390731211	0.0834453407124485	0.0013550724773259426	0.06202011804464609	0.010133036029211135
5aS_ATF7	0.3873617562140991	0.004919761869941118	8.181286845090976e-4	0.0066737955254324065	0.09417626873607304	0.0045416531326986104	0.05327160847927083	0.008654992070813983	0.03735802879477696	0.029517431807677644	0.00836443806616952	0.00739046743670734	-0.001969242099858746	0.019641610149546806
4eV_FOS	0.3870437917066528	0.00874515964821847	0.08478166205279893	0.016867173668871704	0.15709204799085486	0.0020878022846907893	0.11434266710621377	0.017467854516927044	0.09550730774227836	0.002833882551885047	0.100740299266774	0.006816551632594013	0.08089901085194329	0.005490019618372237
3eW_ATF7	0.3852564060522145	0.0020213609647372357	0.04732633653603249	0.01185749337646745	0.12494579247139166	0.0010411611683464547	0.08251372306426212	0.011448034261693546	0.07905747984912648	0.01589639260985227	0.050631586744002637	0.030188966070145748	0.03382344087467598	0.0010887587620986997
4fA_FOS	0.3914288051899387	0.014700816778898236	0.21828337581627655	0.0021506201360177767	0.23793090039928022	0.008187219653937872	0.23440819236714558	0.010506671283616159	0.22767829807047302	0.00553357989610619	0.2242520698069092	0.006310006087349419	0.21816958906935646	0.014364380683032356
2bH_ATF7	0.4048378542943681	0.008532458802343323	0.06393071302896114	0.008756828864583902	0.14808952041248918	0.003519520262905579	0.1109431366892195	0.006557500307230059	0.08316359455906372	0.007823038453563493	0.07722312862952617	0.018700811098256994	0.08250114960401791	0.010323518699515623
1bW_FOS	0.38938215042069413	0.004194612838406265	0.19382295798493043	0.005825446602046545	0.22135308853119245	0.009793028334423595	0.21011494677272127	0.0015155096083146029	0.20286662908734504	0.001043295072774429	0.20644763768665264	0.009733979654630366	0.19480751934802332	0.0033624205075555094
1dE_ATF7	0.39958689687860793	0.0015070286338114821	0.0092710799383297	0.030259860143826256	0.0964154780061978	0.002382175449771224	0.05792538373496477	0.008092175133697515	0.018397053934895023	0.04120058760498984	0.025638219378778956	8.513548524336227e-4	-0.026678932939872148	0.021983937858732296
3bF_FOS	0.3857378511123848	0.012550760708333424	0.21954845671073975	0.010036065375583192	0.24259421283034732	0.007362133059099134	0.23474116700031583	0.010364548427164963	0.23354421048828056	0.0117196798030973	0.23123635957190447	0.008502428434570747	0.2226061144094743	0.008950705547156764
1dA_NFE2	0.39671627657091163	0.009079374467491103	-0.0198885960757631	0.010474627974538775	0.09795095670869675	0.009206282246612395	0.05545302802056429	0.007049260638393515	0.03928308753646473	0.005251810886598085	0.0023341281871879544	0.006790461813524202	-0.017096185330875664	0.039598974173231084
2eC_ATF7	0.39871974838560137	0.018155336200161607	0.021221195736195415	0.012041464942922174	0.12468011044761773	0.011076136954370184	0.0750155460683018	0.020309355302908668	0.05894755575482065	0.01373105410509375	0.04525284076822446	0.009636273697474086	0.007837847442231911	0.036489060897498204
1gT_ATF7	0.3919167564785339	1.7317973150539497e-4	0.0667900314131711	0.016089395205790447	0.15466576745058644	0.00788433885991448	0.11530566632957076	0.01862280962913164	0.0997907348097814	0.014742626731745888	0.07565433818038256	7.977284332408697e-4	0.07051589595784494	0.02378582589162398
4c*_FOS	0.3907332723442217	0.013343750074908636	0.03866226586263906	0.00624267950847417	0.10048445706101056	0.016197597372517823	0.07727540042735236	0.003738859829283971	0.05728053644518587	1.861063188493836e-4	0.05196780434901858	0.008478220205087997	0.04322179232338665	0.02604537792405157
1eK_ATF7	0.40024913867580714	0.02057165024320186	0.10501994437673676	0.004283086738478184	0.17519618086019356	0.01153482091123996	0.1340894328415298	0.006995731703546141	0.13598424249112007	0.006157336485550716	0.12371208986339557	0.009665628770528605	0.09207261295454418	0.013495047217031776
3cQ_FOS	0.39362720149955843	0.00184909410930762	0.23455305810168886	0.005367522953139071	0.25334300799885956	0.0015669818372384017	0.2461206874290094	0.002949450269260001	0.24039790971738695	0.0013208273901960887	0.24422572971823525	0.0024192504625701046	0.2340054156613228	0.0019153829612331718
4aR_NFE2	0.40539499214518726	0.006538981346824789	-0.003296473907546901	0.01261745365548345	0.09343554080181973	0.0031082125615872966	0.05077999427474874	0.02432006322180255	0.030665034964592837	0.014382772530358471	0.023649662215077673	0.02063920155048351	-8.514267816982661e-4	0.0019176370905351395
4gG_NFE2	0.39025367770582003	0.004208432237275044	-0.031548773860048146	0.014468472968299567	0.09450156124434078	0.012080420378412254	0.044784245295084575	0.015697780920835597	0.024928782538695227	0.03136828153787502	-0.00947258343797952	4.8624613156964154e-5	0.005520747669415492	0.01428496543963049
4aE_FOS	0.39672664262010837	0.009923783301733251	0.10092966338447518	0.0014208627430994034	0.1541388924168325	0.00926838877813228	0.12479483216254769	0.020667113293269042	0.09765113249369728	0.015573235589657081	0.0830367292316232	0.01973148942701631	0.090757721653117	9.213518015929953e-4
3fH_FOS	0.39379003633238285	0.00979453907266982	0.24495433734789196	0.003860926633356615	0.2574495399888095	0.0025713591786065038	0.258102568603912	8.497676370307936e-4	0.257316250937228	0.005247252527574625	0.25406064101121073	0.0010489997572335154	0.24684319733087293	6.491358724681112e-4
1aL_ATF7	0.3922644944330799	0.020092361237355964	0.08235413676576175	0.0013068307891604145	0.16001034584183688	0.00842156466167889	0.12445176187397888	0.006418970908911568	0.10247731354503567	0.012807945150081029	0.10704235240598574	0.013016918605621585	0.07793817094215487	0.006220182375068541
5aT_ATF7	0.4023948884356133	0.005941150183926048	-0.0054448647050049535	0.02566177401905317	0.10110106924787537	0.002654776389599313	0.05029291081800664	0.008888276638110246	0.03155715383072014	0.00347167188151205	0.013887964865004258	0.0034938351519060067	0.023272875227872167	0.004491226487384993
1dD_ATF7	0.3877842633949453	0.006762916584526729	-0.01000623714947803	0.0033969677602782226	0.09761478712509028	0.0030799599181135485	0.03893613915691941	0.014385791443031934	0.046497068788085086	7.617991855485527e-4	0.014801525858138986	0.016396490582955777	0.0067764709946993885	0.012404785061131587
2gS_FOS	0.3937365999825593	0.0018308750030833674	0.015078665100825244	0.004586103487131296	0.0998949183173456	0.010894882213589982	0.07256187411677459	0.01979160721087975	0.05527572842981334	0.009937627533962103	0.07028285982282671	0.02566404636887515	0.021821329955340647	0.021528933668739474
1gV_FOS	0.38752247682555235	0.006604842343378205	0.19165500291227472	0.01002255209853419	0.22154559438973528	0.005576404096664484	0.2095351039825998	0.005858871517702544	0.19759460913906773	0.011048328343522538	0.20328055412846077	0.004205462495714092	0.19383186228132349	0.0038972094358636143
1bW_ATF7	0.3862950779793129	0.004476643908479709	0.06822213951293701	0.002307100265500747	0.1479224885192505	0.005034030322182692	0.11055205023472647	4.4200932643320196e-4	0.07836855159384373	0.02509967932673163	0.07949718809579712	0.0027368436367537614	0.04840489658701487	0.01396985054930633
3dE_ATF7	0.3979131923328566	0.005302059405453638	-0.040259049959291096	0.011493650980636169	0.09872216076926478	0.0019429308253870075	0.047932915348758445	0.01700517535780407	0.03320781521935069	0.005363097125613483	0.02302760785282779	0.010881367889887063	-0.03736219143410565	0.05110771330414689
1eL_NFE2	0.38888679378448043	0.0032585382546822974	-0.008957294067240391	0.004888118719996753	0.08623037446611204	0.01703423869516546	0.04586293460952763	0.01269205796460154	0.04088499639139728	0.024045377817635948	0.008755192198494759	0.00459777028149742	-0.02351186274741062	0.030429387298643026
2aT_ATF7	0.3967109364449135	0.010034050841125618	0.0064864868706325796	0.002628380266911007	0.09264138071649544	0.018140598075821846	0.05358131078401729	0.004883402601133462	0.050498634307699644	0.017752592350705903	0.005847982497744811	0.0065355425927739845	-0.0020452950377376645	0.03780046183805866
5aT_FOS	0.3817423153626552	0.0085443015688086	0.06825648515856017	0.007314608585939357	0.14366866226696334	0.006296799793583982	0.09955833801507841	0.009095080043970074	0.08954868170740196	0.010415596376934913	0.07565576300881288	0.00937680467762558	0.04705052228633236	0.005024088277660115
4aT_FOS	0.39413952027021726	0.00463531652893809	0.12437838050272956	0.006560629119189405	0.1798361424771434	0.0027622917375856684	0.14374954839302861	0.00824843954594157	0.13231217053054695	0.0030067879264109366	0.13412037519994993	0.00414938777100753	0.11165460857899231	0.002832835291292397
2fC_ATF7	0.3960287612726867	0.01308091379156904	0.051863789076013515	0.003248710476476545	0.13026979295428767	0.002164251135889214	0.0977656734960832	0.006212174042802841	0.08493597334146921	0.02645367419955334	0.07087191566727447	0.003009822476010869	0.05032515421067407	0.005014993136623522
2dW_FOS	0.3986663493484854	0.012046281000363094	-9.057936509553974e-4	0.028710485540204247	0.09934768380643022	0.0013925711325633164	0.04986007878890382	0.01802464498213669	0.01977145888532767	0.050964142651373584	0.01754225845978169	0.02321166004024859	0.0028527643136446726	0.021060290332230742
2dQ_ATF7	0.38714265211190413	0.001159802627341945	-0.010751378214887364	0.012384110556000109	0.09390162139649266	0.0031181698156407347	0.04160107247869847	0.01101202631103447	0.036144044627431766	0.01467710245943701	-3.7151243499708095e-4	0.029912460969025022	0.011460011838041857	0.008230069543024717
2bW_FOS	0.40516779843470485	0.008879317218352362	0.1791484601249767	0.005741111688485899	0.2133977243514523	0.002192301893167636	0.19725163338661772	0.006097775854509479	0.1970010902420701	0.01201484890559107	0.1897740175108396	0.01109318517021758	0.182481445988491	0.0022240546264975258
5bL_FOS	0.3840567240981899	0.0036817511200188196	0.20534131384309406	0.002724035651946058	0.23559623403055935	0.0011883969257583766	0.2203037492261558	0.00520042261766971	0.2195142190214846	5.301914846558675e-4	0.21706787839928898	0.0014787811532722163	0.20793262003754084	8.926102093023952e-4
5bW_FOS	0.38826394332693914	5.634161720405212e-4	0.2097375895491393	0.013085101044193897	0.23807121185115043	7.46726864994889e-4	0.2309855097565985	0.009745905510039269	0.22366829724011508	0.00903023376356926	0.22156348624719197	0.008510471768804493	0.21158208477814652	0.005666792468062278
2dD_ATF7	0.3961960814722906	0.014965393390534909	-5.23321004659191e-4	0.0054739973577588134	0.09297162937711165	0.016992382347940534	0.031643746523729914	3.392435491948832e-4	0.028908285879267068	3.8488152688761845e-4	-0.012325509054308865	0.008272806225524903	-0.035097957194848685	0.05464229812575984
1fV_ATF7	0.40132907309187293	0.0036182289066676197	0.04430934076189851	0.02098474177111335	0.12472787059612231	0.002278718770253551	0.07982686604954944	0.002160982763953613	0.08284136796012637	0.004338644410747222	0.04748760620288611	0.0043261447375341775	0.03338141253489813	0.012182381425132165
1dD_FOS	0.39712214892314535	0.0045846417639591845	0.1553021879288742	0.008681460722395052	0.1962900026378368	0.00792338006603328	0.18226949043905494	0.009362763487541295	0.15559426552243866	0.004820650683211428	0.15240181371256317	0.015842320890764205	0.15511197559615145	0.017555692950428647
3gW_FOS	0.3859369267509749	0.015180132884937475	0.22331358778443708	0.00102942543404184	0.23645270025817117	0.011665261523955743	0.23256688550827798	6.33216428231499e-4	0.22746673665311723	0.00479057298253756	0.22694368066504583	3.5014241163286403e-5	0.21373823200801173	0.0027676265877581746
2bT_ATF7	0.3838982121390042	0.0028433027016780293	0.054930630443257106	0.01076296624270636	0.14023879672853762	0.0034140258446670874	0.10219093398669687	0.01685815357266312	0.09551573661571167	0.026847313637969744	0.08222355653993382	0.013207806456382466	0.06336703672422059	0.031021089984164942
4fG_NFE2	0.3966258711342803	5.230479981728818e-4	0.006584856623394792	0.002667206161124673	0.09198106561933081	0.01313071430977449	0.05034297816771999	0.004906026019864159	0.038542756827908205	0.015973786028397434	0.010459245668322332	0.011766415306262249	-0.007390757097982981	0.02311791844256704
4gT_FOS	0.39064072455944376	0.016639660812878404	0.22835818485878334	0.001413135801757103	0.2520696953002666	0.00418631075689777	0.24559625198586366	0.007237648924318641	0.23583647318397144	0.009078609403392762	0.23494397289093105	0.009548475948122505	0.23404754967767633	0.010131080862237582
1bC_FOS	0.38206756132799624	0.0035538362087142667	0.1944690081315964	0.007041827045410624	0.22769748766561237	0.0020782130382045213	0.2091098185317704	0.001688728641400142	0.20671963713935948	0.0026527797232761626	0.20775287777326512	0.00711295833411429	0.19651253250708095	2.3023834160558715e-4
4aG_NFE2	0.3889620922166296	0.001631846414430773	-0.021836187071040784	0.007826505234529303	0.09065294154925696	0.006838662117771731	0.03310441394187229	0.03729579652080162	0.023543362600090614	0.0047768129640121375	0.005653035697663416	0.01908660149890191	-0.03880021253846295	0.06215536016085451
1gW_ATF7	0.39639401190448387	0.0032206515089387502	0.08315848618510477	0.029627917515440208	0.1508328335641393	0.006334196399174743	0.11895089192016128	0.02303559916064663	0.11225592213529598	0.0018065898204977042	0.09156144701724545	0.010773215243819845	0.08352366683300157	0.008093760613599364
4eL_ATF7	0.38527989610977087	0.012754783999325454	-0.004769469218208485	0.001228261209678261	0.10104167801600084	0.0037200210802094988	0.050459578511265854	0.012526570899051582	0.027018661598012507	0.0024769621883246394	0.02785886327560219	0.006557607385603357	0.01957225884136972	0.004301000795284142
2fQ_ATF7	0.3945783479028807	0.023814098354749492	0.12186442738418887	0.008770937868234803	0.17232991296915948	0.0020943416654574604	0.14259371624053946	0.004585411867435603	0.14124884289388007	0.002989187589320537	0.12674879340130096	0.009439196652061093	0.11758063566799748	0.01589254549324872
4aH_FOS	0.402756117027678	9.022602055474605e-4	0.10252109302944404	0.0028781908859757347	0.16864368632616902	0.0011568307806416507	0.13561440007623365	0.006635169983750217	0.12862100967954593	0.015181330565094284	0.11247662087891994	0.011407935895634005	0.09970614292455568	0.015482426853800095
1fT_ATF7	0.3930613953456288	0.0077743998043113905	0.05008158642610963	0.023997992489947936	0.12605863689888974	3.409587347585556e-5	0.09037436449670591	0.002173436908997781	0.08379802889433505	8.989778997290186e-4	0.05291219262844819	0.0179126489007198	0.04054559263679852	0.02503879961169492
1bC_ATF7	0.39498118551369416	4.7879490719858974e-5	0.055189515954276645	0.010859799943132083	0.1375924944676281	0.005242680993138485	0.10085216674640052	0.0023252081710986284	0.09968602201621866	0.021814698217341343	0.07160745803119326	0.0027722079105166214	0.04555851272883693	0.00301576050581282
2gH_ATF7	0.39604970936582734	0.002745469527427239	0.05940611709636101	0.016166778351214724	0.13771748106578452	0.011154494808338815	0.10505234703112334	0.0015796146264125852	0.0840695233633623	0.04452401016679046	0.07298937122010385	0.0026216208053569823	0.045550888694252084	0.016132283511512815
3fE_FOS	0.38152396387565723	0.008210174265238174	0.2563925910141107	0.004701558391370993	0.2679056941489518	0.0013614432510443198	0.2712402209062264	3.8617258208349816e-4	0.2706066552983224	0.005071578600531489	0.2625680255899816	0.004526267189218247	0.26188634644788195	0.0011622019925099057
3aP_NFE2	0.40188842701622085	0.025386591901214627	-0.02356685768993976	0.013171294317301921	0.09479905879095367	0.008211976003740646	0.03704751897419763	0.015222083110016068	0.010787978080949969	0.020520172122394032	0.00118242081709046	0.01113427594366026	-0.03164696066681162	0.005038528456227877
3cH_ATF7	0.38618042362214544	0.0054594401387285255	0.06949128938565714	1.0958776343000782e-4	0.1431160661177515	3.0472435417988776e-4	0.1059478625938163	0.002155465892689931	0.08995347154994868	0.013385985715661053	0.07728450274487897	0.010227642004998995	0.06194889545040898	0.01201521274869045
2eC_FOS	0.4004434846580184	0.006859551619569304	0.12493892987587094	0.009548623234762757	0.1739407357199261	0.0065210699189330425	0.14804299751745664	0.011794712751143981	0.13636911955842268	0.011578173491262757	0.12079349847762332	0.013285351694418322	0.1192031291958411	0.01826652235710066
4fA_ATF7	0.39048955363885596	3.585562906862661e-4	0.07437682297462318	0.007656388583566469	0.15723258745942267	0.007368982208579551	0.11592671785113925	0.011864758851155016	0.11060710922139179	0.019783681105162737	0.09125395125716891	0.008257037185396644	0.0724926704322815	0.017922701618464827
2bT_FOS	0.40347380374753455	0.0032720124221412763	0.22208532906261186	0.013071720544806329	0.2475349065721	0.0028950659732899014	0.23518908516124684	0.006217324811321393	0.23247149065954012	0.0022830715348258796	0.23169119400062926	0.00851890493370076	0.22640134687863372	0.002913714127485579
4aW_ATF7	0.39315688555180917	0.014763975935759807	0.007699508064944334	8.019159181473969e-4	0.10518299698508635	0.008698693353400093	0.05511236007305917	0.016680783719692272	0.05164744436671888	0.013508413027239978	0.009361976414329232	0.015206312391099217	-0.003474876216846564	0.003574903071004542
1fT_FOS	0.38675591837666573	4.206658528286824e-4	0.19555066156401324	0.00925501938314616	0.22915908339884092	0.0028399117136787616	0.21065669846998264	0.00656576073123132	0.2089186726634973	0.0023993065362767573	0.20500207833774028	0.0019425761493000251	0.19668443659584112	0.0018830392503665497
1bE_ATF7	0.38373136501242777	0.009212477490124386	0.08757469776989019	7.187298942891371e-4	0.15597168481180385	0.004659780704180616	0.12532027559972347	0.003282706284911007	0.12408161582093176	0.015797649507023406	0.11151658511876673	0.008855036521879982	0.08626079301646566	0.008730841899713375
3cQ_ATF7	0.40262254966838074	0.009881726109384861	0.08035552451296893	0.007596038320567993	0.15325480596707897	0.0029205890899195487	0.13049447235909856	0.0060366718408206895	0.1305855223560875	0.02117572096468293	0.0871556208100494	0.00528466618831879	0.08484213779090184	0.005781634865279936
1cK_FOS	0.3911313251405836	0.009529529826253958	0.22938377202357185	0.00331998589641558	0.24727277917615825	0.0029098333541999546	0.2413111686157164	0.0021064185065783375	0.2433939645516043	0.001616320863848996	0.23827513319708715	0.002388440938982065	0.22882610319493119	0.0019331931960476338
1eD_FOS	0.3949995784956898	0.009554845422473607	0.21027577840989725	0.0010584948297292166	0.2265440313403302	0.009853261940143795	0.2227510649128921	0.005204749744571135	0.2214894643880524	6.561538992007549e-4	0.2191241856333141	0.001960132479915495	0.20864773992342747	5.363186111368337e-4
2bE_FOS	0.38572718265610173	0.022468938347287748	0.23897905818469778	0.0033137204558933058	0.25655130328840625	0.0026549359870962916	0.24968170754394786	0.003995157577350309	0.2467405583978824	0.00447536906653312	0.2432370966659662	0.005738534773812491	0.24136344987474367	1.2763635485255368e-4
3eQ_ATF7	0.39218062614992716	0.002267026047103337	0.1161438731134933	0.0019591671603546635	0.17640600080902238	0.0035546317127050893	0.14878144585972838	0.00540036471975496	0.13091806493240057	0.006930959673302622	0.125653289353856	0.003884512675601208	0.11348467236497453	0.02778786249403946
2cH_ATF7	0.3944967382720329	0.025000535803989376	0.09986954180085236	0.018289832319429263	0.1723191484031909	0.010355575672083873	0.14007848605124257	0.0028118913442310286	0.12199141850393969	0.022536035708329533	0.12416119917558643	0.004560425911111499	0.09480796493416734	0.0018282096774246076
5aE_ATF7	0.39307358744143994	0.022066841291164496	-0.015358908211995608	0.0033436301778529756	0.08649729027110081	0.01183322232129939	0.03851338251893567	0.014639967971288722	0.00933440284119859	0.027564171847992498	0.00260370051791595	0.024039137749281625	0.004749135803306144	0.015102420017682005
1eK_FOS	0.3910475575982617	0.008070845344939223	0.2419048370709365	0.0012884586622136632	0.26055683549367337	0.004513352008994621	0.2531250816925254	0.003838202127351257	0.25255371520289166	0.0016001011971511464	0.250278320832382	0.0010460471765356707	0.2381113674675825	0.010005957564103315
4gT_ATF7	0.3925624621254958	0.010321420101450275	0.06135327707471104	0.0027005923128986327	0.14036602515405572	0.013174977482724894	0.10595998349353578	0.012795811277844838	0.09093777705691272	0.007125298772801611	0.06707209126985324	0.005993794102400105	0.06575348755020857	0.0026283809046630203
1bP_NFE2	0.39833934533106263	0.013309999650964712	-0.001432198134643332	0.019577338740685766	0.0901402415492392	0.018833637628836452	0.037722291532675215	0.019661318965670534	0.03689393087439724	0.019257229585442143	-0.004023299906511814	0.001002058355921213	-0.03959262565208789	0.05663458069108138
4fN_FOS	0.39993894998207413	0.017119868371147335	0.2278477963615758	0.017291092985525995	0.24908790592623098	0.007222147169960999	0.24429511320073877	0.013569713727865723	0.2359277709888194	0.009987138350875537	0.23423439900683535	0.012109104097084327	0.22296559050459047	0.01752326142989724
1fR_NFE2	0.39333965756337275	0.00925830648459029	-0.022711420303736803	0.0036073323953743305	0.08375046761395746	0.006909036887243337	0.03742538412729689	0.010668560579742662	0.02655012472950318	0.009349870947446099	-0.005289584281437236	0.009560480064917123	0.027061325885579468	0.044149196266197926
3gM_ATF7	0.3881987756965116	1.2937618832883094e-4	0.09937653219242351	0.008126242905216545	0.15441498691614727	0.006175729366232362	0.12663320859357888	0.011415747662049483	0.125184112477693	0.015047647079674	0.11134286048973563	0.011713492790906216	0.08810176771972211	0.005521715971062675
3cL_NFE2	0.3850946972095495	0.006631857509976706	-0.011271932819949995	0.03023896707955303	0.0765696479318146	0.013533785407622484	0.027383614459848504	0.0110616784016748	0.008752201593133897	0.014295842454666715	-0.009696352955776089	8.281127790695905e-4	2.0980231508728724e-5	0.004029174209245964
3gC_ATF7	0.39696526993697767	0.007534776366350411	0.054128909662046185	0.015175425271626308	0.1455659051250039	0.002026307263335879	0.10243442530594504	0.023801861556355743	0.09388572116615236	0.005214310816567859	0.0744168505248097	0.0031883295317813097	0.07950424288363811	0.016399918400566666
4aY_FOS	0.37640382318403665	0.011063499288260857	0.1775130540073287	0.019306970418054226	0.20965312513588502	0.0026814100373161	0.19132514049198623	0.026215534341959345	0.18036991801869792	0.019043022173300433	0.1834733047575274	0.020013043921443856	0.16932674736097128	0.006091800492399679
3gK_FOS	0.3892991489550145	0.007314511584534838	0.24826126606274562	0.008644572802421428	0.2630667093587886	0.0036831989815379104	0.2581648695101	0.00756878746272386	0.25495710077714007	0.010006186855552787	0.2546675872405737	0.004352336591912354	0.24805529315844715	0.011619314593599125
3bF_ATF7	0.3961486813142344	0.006756280462420306	0.07691749111361776	1.4413456215755962e-4	0.15307752934159163	0.003434464003010624	0.12305310244852695	0.004524004557075884	0.12071290506072804	0.003070668468436762	0.10801214060248351	0.018771807894625563	0.09335189522698438	0.011699118646045847
3gI_ATF7	0.3898816285488921	0.00346954681742097	0.07545073970888452	0.00849028160961098	0.14533994386803004	0.002815815687250444	0.11374910566971615	0.005898161374726583	0.10322302638143555	0.030692354304875505	0.08005854839293922	0.009583225073996301	0.05877751930552466	0.001490256258822342
3aY_FOS	0.39298599560544545	0.0018476537533746757	0.07316864964947134	0.01646173510783615	0.15596454839811102	0.011484683042699126	0.11313189461395393	0.007782677218738797	0.08882554569001672	0.006369381340279298	0.08032426081576191	0.017383122737997223	0.0775474611152109	0.012456247999753782
1eD_ATF7	0.39177868997134857	0.009909749474294495	0.02521895149361884	0.01511906938647642	0.1204941332506657	0.0039012523830141807	0.07780503212915413	0.011803033755100384	0.0736039459107172	0.009215685847894324	0.025017108615812127	0.009770445806343514	0.03604766439270356	0.02474284301362602
4cR_NFE2	0.4000771370306857	0.011675935263677604	-1.203548757240467e-4	0.04151693339761633	0.0986563192853036	0.006487807458837602	0.047628978609942516	0.009886575500319605	0.027957297815078223	0.04910880942787946	0.020998703593057888	0.04850055869159463	-0.02531081185804899	0.06881437574316586
4fN_ATF7	0.39655316164703047	0.006771720769169027	0.06467920347243096	0.006593136755131831	0.13943266580773145	0.003217766652654276	0.10207931295854263	0.010063719928705701	0.07844753799538459	0.004537509159674645	0.07198129444186405	0.012589017054037597	0.06182734601748491	0.0026293118032921945
1e*_FOS	0.39746287139252146	0.0019801865255143626	0.029504092417093834	0.009416449437694879	0.10510922047699597	0.0043898913633562495	0.06156838109093666	0.021052486087624507	0.06369109429508622	0.007332235295722728	0.03787922004488021	0.022849553604569608	0.04714850000068592	0.04922643193039716
2eV_NFE2	0.3953619420725535	0.0019355522035051625	-0.008804205356034147	0.0032904139184240623	0.09353259905090541	0.011476074691361192	0.04792631280502173	0.007106002812061556	0.01576955832976704	0.02744832259910822	0.025192364309257136	0.006841024026994428	-0.014690437836735784	0.02890180513999729
2gM_FOS	0.3928472870112789	0.007876468273583355	0.21733064880769024	0.005455971394678441	0.2347622078565736	0.0033924196824714477	0.2298276717453233	0.013600754304272402	0.22948169571441965	0.008354214574092968	0.22514507633735215	0.011980590048197709	0.22054481167201473	0.007639802377654242
3cS_FOS	0.38341172900209486	0.007833059491304336	0.2081662528401912	0.008585568012149472	0.23348692895641676	0.001156179688977936	0.2238784814665473	0.004352870658426907	0.2228017721770612	0.005576539739702045	0.21544419418840388	0.011451773818321378	0.20383493923492302	0.013249369773544163
3fP_NFE2	0.3974572669841435	0.007532099112710155	-0.01557980798385193	0.009781114681945462	0.08267655186108291	0.004634430140495319	0.049089540403964335	0.0020355082880624304	0.0462501503768488	0.03344519314222428	-0.0036932336256100266	0.006000609355113073	-0.029037938366448156	0.05613467458407744
1fW_ATF7	0.39888085616680125	0.00549343327718985	0.03148462416835643	0.017925621300445845	0.1288370750729279	0.0056809161739135115	0.0838730935971082	0.015702580144022905	0.06115756688218413	0.027773578117190056	0.052194497066638305	0.03374585540008326	0.03354539596580981	0.0332544937500794
3fD_FOS	0.39656183738026196	0.011284488342619765	0.2505053112516621	0.0036700399185586193	0.2703569943946905	0.0036489795406902796	0.26546142332533584	0.004510830581873725	0.26813882242254616	0.002765804924669296	0.26295120656139914	0.001553115452428208	0.25346429325693365	0.0037814705344854918
4gS_ATF7	0.3784963476428239	0.01731158656477415	0.011309326301994502	0.008190305078595007	0.10606760510840299	0.006811929376119937	0.06495126635844872	0.013029776356268652	0.03517050450172897	0.0034360238390873706	0.041160269307467516	0.011824670559714192	0.020236460019067044	0.002698550108541367
2eL_NFE2	0.3972969890208541	0.007026927836162589	-0.0011555117641321522	0.005270633226863832	0.08908626388168825	0.00910958860352404	0.042978083085537896	0.001792809235020942	0.012481045430864382	0.027988536343176555	0.01206429482467914	0.014031758362819136	-0.005728521655227161	0.003740885393137559
2cH_FOS	0.38884075811135077	0.003623139500783407	0.2499816876748474	0.009472451508862953	0.26746313290960855	0.0011684852906804761	0.26307833984555434	0.001955112881859354	0.259911322239672	7.1326871870588e-4	0.25949158083515866	6.157486735211254e-4	0.25091235269144757	0.001948415887498581
1fW_FOS	0.3821443663148749	0.006825863378300308	0.19098331052108503	0.014179548749242984	0.22622057158327652	0.009994490985222187	0.20828365553840367	0.006404037023725266	0.20737961299583113	0.011216095089352732	0.20007111230139882	0.009814917674111953	0.1982636728824489	0.014803458628554363
3gV_NFE2	0.40828288336105584	0.012983575043210231	0.01614118316776563	0.019168800185827773	0.09823012018006286	0.009909876648926758	0.053401392950479125	0.013982995160307153	0.03182782028224074	0.050624485493553716	0.026385099231408138	0.01832739843118267	0.005890330550163176	0.007966130742316004
2gR_NFE2	0.38436358859200626	0.006820802972502609	-0.040866923313915136	0.02856518268113967	0.08807041952441177	0.017886637744787676	0.0251901869863621	0.015468173348128278	0.040394745964399285	0.015024738065478231	-0.002594176243349058	0.03225238820880561	-0.04820023743909725	0.034773779460243626
2gW_ATF7	0.3950589162523266	0.0073441849597693735	-0.009565785749478386	0.025045915893928725	0.0952688229598371	0.01169520209047325	0.038097165771755793	0.02385899095116581	0.016815339567720997	0.025820999321365647	0.012832520470886708	0.02308086312784674	-0.019829027120118057	0.011016606732314398
2cR_NFE2	0.3908228302949795	2.952094488555732e-4	-0.0012939164451209381	0.005246763413431063	0.09522052417071988	0.009422801121383492	0.0375133632946375	0.0011334707984116895	0.029054599010237818	0.012431171339046079	-8.635211777276521e-4	0.0013417348522618904	-0.009003330847585693	0.021722789670434232
1dC_FOS	0.3961959417763935	0.007519969957912905	0.14289022030918921	0.007013456139429366	0.19310752499490852	7.829596933420383e-4	0.16713535934598178	0.022795510568284154	0.15797190870679498	0.016493580779312976	0.15543015991800935	0.02172309871275442	0.14864821455312496	0.002521173953444444
3dN_FOS	0.38803141885456893	0.011851221626799427	0.01622777959029055	0.010253801907539502	0.09420945055237487	0.009345930703487387	0.03930685450154166	0.0011175241053522369	0.020070825630000615	0.03399758420360778	0.02991453857884178	0.019269565337858414	0.0011729541928060848	0.022257312417978986
3cK_ATF7	0.3875059326356585	0.0015860638861540219	0.08111797637357829	0.0016941603270428385	0.15531536868536772	0.008368597016294846	0.12064056631440487	0.0107214166822357	0.10678817835695348	0.02420144805346725	0.09198904120835356	0.012312592070529583	0.07586398203807664	0.017064176665876483
5bT_FOS	0.40618457758322124	0.008517145198504038	0.23517951659961106	0.003939207918024879	0.2503881204928374	0.001401900609266233	0.2449980157121088	9.915431458747434e-5	0.2388905487408431	0.0025855698332853316	0.2480931745876605	0.002494311004224011	0.2288738243092693	6.161376530280648e-4
2gT_FOS	0.38659903758358655	0.012041184911277491	0.22200417561069485	0.007050288541832135	0.2472105799477194	0.004405394234701502	0.2384291539765719	0.005055408691056465	0.23345985732369282	0.008764140866113318	0.2331351051083578	0.014654965823960081	0.22566252482938778	1.77755264445991e-5
3bK_ATF7	0.3972863522345275	0.0028073919339272947	0.13533286244289633	6.442600782943359e-4	0.1799233683923478	0.005479870898326272	0.16110997506540853	0.006328257869742759	0.15700708352202158	0.012503388173373075	0.13884037533151045	0.007589688455212525	0.12959164009968235	0.0025792898029679593
3fA_NFE2	0.3963523487395757	0.01282308432298451	-0.0070888430411301905	0.0017583227474956284	0.10241496776665776	0.006009889858560854	0.04725860626577352	0.020001686571793614	0.053023865983413056	0.021233117192484528	0.006083211149496711	0.022630714157485278	0.01016658316306851	0.03415814095258067
4dM_ATF7	0.39629042609317566	0.011950184331677481	-0.002190675707440534	0.013975792670085424	0.10507608111289113	0.005464706341275699	0.056408517387815875	0.005651904975219256	0.019982440359067488	0.021625848448094388	0.03290353025637563	0.01741134973001692	0.01843154834693064	0.034417910231589154
4aM_ATF7	0.39820671245441897	0.0074592207519237645	0.03401399288177671	0.015708702886413135	0.117537454255689	1.36189902179996e-4	0.0772134287272857	0.016587510922899496	0.05659282460007195	0.006403796049765639	0.04549140380598747	0.0021789454203629127	0.02593388990490484	0.0075759370253391245
4dT_ATF7	0.394442828823961	0.004675329829434353	-0.0028875815478974455	0.016630151586035775	0.09932691256826244	6.711236221156131e-4	0.03993749210671413	0.0033622737615266077	0.030078657079098594	0.006542311606120841	-0.018275560924802203	0.04248801398692487	-0.05334656530305891	0.021022284141651464
1gR_NFE2	0.39972492176875757	0.0038403649601602484	0.007116090900427752	0.00987753185996395	0.10047673547968247	0.0062077827711970015	0.05320090485443468	0.02209933337441367	0.032282120013643216	0.009053769050140345	0.012809758767126962	0.016808201400921347	0.010418665077400382	0.011702765522583843
4dR_NFE2	0.3974031202573823	0.0019060164874182652	-0.020776398344744682	0.023585756962542052	0.09561980710705509	0.01332722181137003	0.05483258422786047	0.024300534092171748	0.05364403280870976	0.02384665527294887	0.01115807815233343	0.019976806486559175	0.007104316527044685	0.010885527981140905
1aV_ATF7	0.3918024860029985	0.0013800911006725204	0.09531563709204309	0.02078518482419426	0.16418351307380152	0.0053226938118129934	0.1369505580503494	0.01670115737612687	0.1295236780985584	0.015613407229484236	0.10870220812808248	0.005616199310723583	0.09049787737737225	0.015846457702527666
2eF_ATF7	0.39957931936230806	0.005460326089598628	0.0019711225071903536	0.020085326393748715	0.11432741793562964	0.012423049502663168	0.06836907397789443	0.003531840754314262	0.026526156703657378	0.03719741006172945	0.0530990853064576	0.01592948593076662	0.03364360089098911	5.082097190048197e-4
1bS_NFE2	0.40898724165788103	0.011244551056264679	-0.02814966046400039	0.0302057677982607	0.10233979508264343	0.010938256160255627	0.04314820879089235	0.01309388041842962	0.02088114837390217	0.021087222246023395	-0.010768431276332742	0.004347905397371578	0.007221829484753932	0.02046700098867547
1gL_ATF7	0.40243986583641744	0.010964911358979269	0.09943887137344759	0.009028235603378235	0.1678472271198943	0.007298356935491055	0.1366225814303837	0.014066448869546772	0.12345209408169591	0.017033591559613346	0.12131760323506777	0.004509175166274171	0.10699780064669868	0.0018040842053639154
3eW_FOS	0.3901731835959541	5.970271831718072e-4	0.19734102739434992	1.3587698577939244e-4	0.22184113128205105	0.002506610724455093	0.20812590199612135	6.430931100348481e-4	0.20518513038903266	0.0014075167366810566	0.203956611911506	0.008902816831684243	0.19524700993624766	0.0032086668750619333
3eH_ATF7	0.3828922284195372	0.0021043241155394733	0.06675473995069806	0.004055758121635754	0.15928706284602356	7.094682077576739e-4	0.11422421389787185	0.011646300314975202	0.10733025044817221	0.03073982939754071	0.08814140877526294	0.02273320981420738	0.07605007899850673	0.013423412365545449
4fR_NFE2	0.38813130963195075	2.4048762025396364e-4	-0.016715039666403975	0.006889335432692576	0.09052679747829988	0.016726416531505073	0.026943082971940664	0.02589591213078827	0.03378830774635525	0.004311694143224569	0.018130348336191236	0.030045850938616135	-0.028745396752903836	0.05279796953310272
3cN_FOS	0.3877020114472247	0.002975417748479425	0.2036789989130866	0.0014396000501606108	0.231134806361451	0.002578438526982593	0.217636468376603	0.00510905581127664	0.20419650614838813	0.009761770402743803	0.20735354230996556	4.7658478062300054e-4	0.19286651917457315	0.003384970414589282
4gA_ATF7	0.3788224355904348	0.007215021510481284	0.04767411138342715	0.012282911058841635	0.1343095288157924	7.612695562152397e-4	0.08979313017388352	0.023513414375870265	0.052104738349866814	0.029486728458475556	0.060671282177365476	0.012543334142637348	0.02279333112920071	0.017943066163451798
3cN_ATF7	0.38911673411186903	0.01765975247710802	0.04835852865928554	0.028373597694385518	0.12659187115903398	0.004525824968683591	0.08325960690869902	0.020147839612030618	0.056553964875332347	0.006706900740509269	0.059961712742923515	0.026487534625083867	0.0547415232924026	0.02647979872142518
3eI_ATF7	0.39320856190195747	0.006278842890258585	0.10237101813879854	0.009838285408836075	0.1741984578666631	0.004041898975431115	0.1397760816784842	0.0033248145132330625	0.13371065627192594	0.009870558243326508	0.12972605667308962	0.010473210988426072	0.10200103469783095	0.021729550833485246
4aW_FOS	0.3867933471625299	0.011384818104173983	0.13004466137352721	0.0035284147593124177	0.17199207428637076	0.009508834031765414	0.15306619070610247	0.012711658146658786	0.14040957799099685	0.012498935106591372	0.1381063679877749	0.010863044488905193	0.1201198068067488	0.01716829322317705
1dS_NFE2	0.3969273177215577	0.010271061449625456	-0.011683567688310756	0.005913049082693901	0.09962636794916975	0.003699083418160208	0.045685239417684126	0.01800811515872355	0.039706043433816327	0.0078076692929298095	-0.0024552680785417634	0.04625776553891203	0.025365740100261457	0.00871974138419979
4aP_NFE2	0.4028016855290299	0.008975966373194104	-0.020561026575553556	0.013779350183674618	0.09634806633779339	0.007879218778345588	0.043661017912102265	0.0036609389868500954	0.03370244558612813	0.006251646342189933	0.015212965831718321	0.02100032844521419	-0.016250113976098275	0.01814281590665999
1eQ_FOS	0.3904804700861808	0.004007675867278649	0.22667601992904202	0.008507092289912352	0.25344176781597905	0.004283476851789132	0.24699404377595952	0.0025584254991892104	0.23402192113999754	0.0032786432416068807	0.2336916444782411	0.0026814741724703194	0.23129716003086676	0.0024539305051834437
1fH_ATF7	0.3902064732239876	0.012469002853391812	0.06312958956276368	0.005328394036310114	0.1327060486933416	0.003019030941867577	0.10477167636420626	0.0012460725114359457	0.08194117024698486	0.003166867363098053	0.05807907478972624	0.015844527440969865	0.07141705786825542	0.003268879205995159
1gH_ATF7	0.40362622610942467	0.017305071396291376	0.09997413086150253	0.0018075718338690264	0.16999858723620442	0.016987646404553438	0.13733308014285894	0.009076891573353016	0.12884689265153132	0.016169154247656713	0.11108241535305671	5.047895769317614e-4	0.10828080163314505	0.0032805796880839744
2dQ_FOS	0.39085286093805405	0.0011240338369127166	0.1758156417562592	0.014987141735297778	0.2007911939307348	0.0033297766406982796	0.18497861363727264	0.017534853109307608	0.18861000380172022	0.028543000149925814	0.17445408016097758	0.021548698407356934	0.16928586265832846	0.0029239509250699627
4cE_ATF7	0.38300045183254444	0.02692235343549682	0.09962862243037862	0.01048557750864612	0.17011545767703012	0.010599621225823622	0.12874659188853202	0.018822745718683278	0.13365191145711203	0.009010856372005811	0.10654918343305587	0.0047230973130563455	0.10395700115181108	0.004422648827042844
3bE_FOS	0.3860104391731073	0.013687758231310925	0.2526116822484161	0.007668607494995046	0.26785775439527804	0.0019420393429673023	0.2622223163025052	0.012328787609621368	0.2583584221544396	0.013023223166965539	0.2600235656232166	0.007055466560588327	0.2569931312628433	0.004749344571632865
1gL_FOS	0.38656107402223944	0.0064862645257185	0.2166775530218129	0.006386893488933264	0.23817184952582288	0.006522043931725698	0.23602523838132175	0.005840942939986285	0.23189178745208106	0.019321093431012126	0.22802687091002055	0.0037898306914273903	0.22429352330155033	0.01642895400631509
3eR_NFE2	0.37948047433667476	0.014074264966081261	0.006505992732194861	2.2296241336279855e-4	0.09990078935825344	0.012776081631718322	0.03970904937943141	4.6610898480120035e-4	0.01909087690837768	0.022264795953066442	0.02794866485743492	0.00480816023686707	-0.028620059759494113	0.0498293917008387
1fP_NFE2	0.38962319240224436	0.00664042537039628	-0.033619939958773756	0.03059656482283791	0.09276146645136449	0.010367310921503243	0.04196804315524837	0.004441997684929103	0.011970778201586032	0.016612996378626364	0.004056625531532567	0.011414310749117052	-0.02604118837652631	0.057894007168387475
1fH_FOS	0.3897241555684786	0.011679061235775796	0.20154911444124207	0.008833194248644729	0.23264419607688042	4.963928158463542e-4	0.21835808181896169	0.008828531005718216	0.21355338479317332	0.005094735630171549	0.21640367908986669	0.0018969600275541038	0.20443543650049753	0.006436449128380284
1dE_FOS	0.3923760310004797	0.003371684477085604	0.17384181499064233	0.011967341482873673	0.20644247325807114	0.008075326689211538	0.18325238078354128	0.017655355780515962	0.18500801101822945	0.01017007410009308	0.1786019874270514	0.001765431245732035	0.17443356250734054	0.020323296194393818
3cH_FOS	0.39306915768171546	8.630273824381518e-4	0.21589355350967038	0.004257663047747497	0.23755294660399148	0.004188480995407492	0.23258973413659007	5.601305454296326e-4	0.2275148462963283	3.991970180749011e-4	0.22199939211866576	0.0015831067507993985	0.21175866957340483	0.0037122923934862218
4fV_FOS	0.38398789998963323	0.006655009567971908	0.19993311956573068	0.005022222595724248	0.22289755470289452	2.0480559237806163e-4	0.219057232582204	0.001974759121648888	0.1975982045950042	0.008838455376538667	0.20220346443441384	0.010032553987843716	0.19326370932943657	0.013528939639406079
5aA_FOS	0.39672444557280656	0.012170078252651097	0.024888706530745666	0.02598025131083201	0.0891730125536273	0.0069162858718088945	0.05237947023967413	0.005217471497619457	0.03232056395798327	0.00993618117338802	0.01948436766983289	0.008174045963592738	-0.01163024796096606	0.00659903393802984
2aH_ATF7	0.4021152441933654	0.017117907832613848	-0.022165858702728455	0.0058391526138109485	0.09484366681972416	0.017837140457732117	0.0549987171855442	0.019410637493912117	0.0025687052198800474	0.007392658641884409	0.019488627012632022	0.0015344144776352987	-0.012142286688081927	0.016333279315304768
2bH_FOS	0.3896630679310601	7.505515257749161e-4	0.21771563909180675	0.010665530119159078	0.24499298117657395	0.0030660759112590996	0.23218460289430326	0.0052789282721282665	0.23886230661471514	0.013383570078187287	0.23558520977832015	0.011599148536009532	0.22318112615893299	0.015424391446876226
4dT_FOS	0.38694100224141625	0.003622985988388427	0.0721520861143718	0.016758845376937694	0.11602389179839429	4.508240454324393e-4	0.06774979343212481	0.0016755117790273753	0.04956803423625788	0.021265587640137133	0.037712940574235736	0.030407663491642596	0.05248103959927008	0.003796806597156501
1gW_FOS	0.397608681922665	0.006041835408226433	0.22311709922550726	0.00827680974408399	0.24635774534579918	0.007699436521194211	0.23725536114296628	0.007381073472488933	0.23622014330580926	0.014288448660995988	0.2336439108957073	0.011224593208162393	0.22426178524838747	0.010556567860596154
4aK_ATF7	0.39535218196869093	0.006281386621893295	0.06956309890353132	0.012045972952204411	0.14213809805580568	0.007944001521775573	0.10289171086481079	0.01799016862921318	0.07831263955781105	0.01639069353659143	0.07317714218831298	0.01638136413073819	0.0642708388180395	0.03454868799997139
3dS_NFE2	0.403271182891054	0.00752826618824519	-0.009016082354003785	0.01216116630286633	0.09951895071215666	0.011892457905639836	0.035477847150689454	0.002368670548410962	0.014014560763628232	0.0034952172747956616	0.0044090034997687245	0.007196671492203146	-0.01887360807285627	0.052022372321623454
1gT_FOS	0.3915168970330969	0.03186626013981711	0.2274468040548202	0.005722588901167219	0.2501207292937975	0.003727353819775072	0.2413078547935026	0.008144913957863298	0.23552767178150633	0.0030484216812324714	0.2375866937972933	0.005320911018610674	0.22767406861984085	0.012007007215624718
3cM_ATF7	0.39049909777239117	0.0013583326796764957	0.08318774824579614	0.016947007920340835	0.16655371893725945	0.00550809356375732	0.13079354767717608	0.005339957870754601	0.09821177015339216	1.3122340886798724e-4	0.09932028762937622	0.0034784417387446684	0.07427839033845045	0.007760265920643207
3bE_ATF7	0.39315046927794495	0.008954330266815474	0.13699273850497973	0.007778810249785585	0.19070152478076052	0.0033999303435318846	0.1750910190043637	0.00835584798724078	0.16418451536965523	0.0055559643417754725	0.1498965608218092	0.0029560442923338426	0.13424267221863065	0.006240315989340235
1bE_FOS	0.39587296360410024	0.013023991784122134	0.2265152668041611	3.3464959103256123e-4	0.24443621344457564	0.0029068222890978727	0.24054959109250768	0.007729132749060323	0.23081360471444706	0.007020035485190233	0.23238786121531957	0.0013053820300804337	0.22694271912207392	0.008682564686295411
3aM_FOS	0.3872513931547821	0.0065726799123488906	0.17778602537456006	0.00489419176551146	0.2115206811291248	0.0018061036462427252	0.18785764772794633	8.803564240460613e-4	0.19351946485871152	0.0017141551990226959	0.1815877291493761	3.7676376208879624e-5	0.1771938423430053	4.814027819312049e-5
3bH_ATF7	0.3979316212137862	0.012481449876546329	0.1028486357258395	0.0015713206764907711	0.16751909558109787	0.003808862168416225	0.1318966614193215	0.008998996794949256	0.12848553954732583	0.015866018659227554	0.11064049726096087	0.001437537389300442	0.08150035260262091	0.012724942189935879
5aS_FOS	0.38994968673902425	0.008938082819630735	-0.00625494318250048	0.01683883446842623	0.09671565956343482	0.01619588386201599	0.03531207094992257	0.005892186616368949	0.029479816043329197	0.007143442972212554	0.011141435909422901	0.030052264731725595	-0.04005955671983631	0.04005870963181149
2fE_ATF7	0.3635428369092306	0.0011546049462775798	0.10390375224784068	0.022942020908679348	0.17288490475496682	0.004197182608578287	0.13765912673709402	0.017124940791846104	0.12347403455878514	0.006089852470798998	0.11782330577157503	0.012117025076887274	0.1046582651169197	0.005541267252562993
4fV_ATF7	0.3819590388691453	0.010404772318492498	0.05278611996493436	0.01060507181514231	0.12678470588755902	0.0018009255846364717	0.08288763635775845	0.01733542929449056	0.08818268715538483	0.023442820783202065	0.055207546894689354	0.017539006191918487	0.043322762380164574	0.03267147188264127
1aL_FOS	0.39745163817263385	0.011075882649095323	0.23227643059487732	0.0055465417282772175	0.25306750877216394	0.004146282316702093	0.24704469028424686	0.0032179670076323973	0.24831481687956605	4.3775692110695745e-4	0.23989803199790602	0.010236988895137774	0.2279951922675278	0.010935200129566254
5bT_ATF7	0.38982815467713716	0.002413208364991846	0.08246484348183611	0.0010191430877650486	0.15210301214443167	0.007616583842628586	0.11660108749574555	0.0193436424887896	0.11186438762180498	0.015842163559539917	0.10341935428917418	0.012920536227933184	0.09416309668077937	0.0036548529495395304
3dY_ATF7	0.3865823239638496	0.0067986461737407945	0.006323000922160379	0.00641507087198224	0.10917426949711112	0.00178518128827362	0.05111767806262865	0.006102949084876629	0.0400334206173731	2.2464979076229935e-5	0.021511677350362732	0.015996298754283864	-0.021957897291823153	0.0578991791271197
1cA_NFE2	0.39617824600960166	0.0011826285710112552	0.0181815573324314	0.03261737859976966	0.09602730657085912	8.956631972212154e-4	0.04905734649200952	0.01633299038054612	0.05348603663652067	0.02232396276368584	0.016603475291638733	0.02308021729861821	0.002335009291106093	0.061364530650605376
2gM_ATF7	0.40314835024982093	8.46881869266884e-4	0.09371341478691375	0.013273843681568321	0.16792784820649065	0.004046880206998796	0.12159494483462875	0.006039734109101266	0.10890847270116022	0.015016335785270726	0.0958729894517203	0.012191161329927478	0.08711608653121283	0.015439690293116752
3eD_ATF7	0.3913087913158164	0.0037147229232392075	0.01829650379075735	0.02906899794310566	0.10353916708995087	0.009474172392794402	0.05662307544886232	0.002075068052388771	0.017493016915788456	0.02834907157413374	0.047202350029958436	0.024657224650796526	-0.017316740743670987	0.02365106241859528
3eH_FOS	0.39102772556963716	0.0076409101698622734	0.22698147960481319	0.003148357032282911	0.24566148065067397	0.0035274166312744483	0.24065491536378872	0.00759617845024058	0.23847824421387492	0.003336509673557529	0.2289462331048845	0.012350487281315438	0.2192857956356769	0.006577124462423195
5bS_ATF7	0.3948330211938096	0.006675845876736007	0.04993642286235976	0.005807900295535643	0.12988390488371426	0.0025369089834483506	0.09977463251859783	0.016246745332907698	0.08091995948241396	0.03847187608828439	0.07648416323989347	0.01115399368005907	0.0384722954138481	0.002009676801795765
1dW_NFE2	0.39520991502597425	0.013914774642194094	-0.016516383188682884	0.04996415343943094	0.09397417323409721	0.007264664788989945	0.039569676353512995	0.026455262301227748	0.026075323591068473	0.0317393424270517	6.747166382792564e-4	0.04338502714849426	0.006088333762996303	0.0025037346570417384
3gC_FOS	0.38750564060265064	0.0167942159445663	0.2105436017384581	0.005966497231268907	0.2356258779897536	0.0031188125203414447	0.23019390626459102	0.007021530463021618	0.2188257859363093	0.013756488083594023	0.21813990674598335	0.003476994067108409	0.21351947137558921	0.011318023153619586
4gS_FOS	0.39277063822823133	0.02577719267764928	0.20571956831312577	0.010558134779180663	0.2289472783823949	0.005333823354150497	0.21832516074005173	0.01919452988928087	0.22155293455402653	0.012987878782787387	0.20617151667084094	0.012032439260776271	0.2066980976118029	0.00324507880693825
1aV_FOS	0.3932986485196027	0.01379931588811978	0.23626854936436212	0.005438893924611714	0.2525010837306101	0.0017114628922000855	0.2513325409940633	0.007401187257750989	0.24556597052642604	0.005779874058091933	0.24409597750595008	0.009223690201618675	0.24360415456770246	0.007492471682676912
2fC_FOS	0.39285215123384243	0.0031039798620149683	0.20933180216323072	0.007412898741790091	0.23614294900111507	0.0021221056643435576	0.2214627251775581	0.010441594132516009	0.22541448259881475	0.008823744071460658	0.2210051930314666	0.006033448915869449	0.20748251505392054	0.009120160692616001
4eA_ATF7	0.4062108517311224	0.00991183037129937	0.010376686116939093	0.001846470943422988	0.11367434916566163	0.001686773080059014	0.06798817101654749	0.015484525831903595	0.05513542474948699	0.010663689347029406	0.02026134071279099	0.016059638883986253	0.020458610164334052	0.014371379324695002
2eQ_FOS	0.3892063945017563	0.002574716840516518	0.18944339424182327	0.010603442223133313	0.2252769149284547	2.9248103574156344e-4	0.20821882154724586	0.003047500740948174	0.20215411423038232	0.00745651884221178	0.19815396516925132	0.006351204177372814	0.18062985533698134	5.39038417232139e-4
3fV_NFE2	0.39930541556752075	0.01685688939841221	0.0014616217872807247	0.011606795331138838	0.10154665673550133	0.01691012683094277	0.034392708298367346	0.017662320196674672	0.03995117398149148	0.0047420227498966615	0.01593838065986697	0.011724226588736692	-0.01580728784726542	0.039065973455797334
4aY_ATF7	0.39578515277043524	0.0072200236133926066	0.022675045278979154	0.0038331884460047027	0.11355225666427707	0.006869769720244006	0.0651675866139813	0.0065045570707709215	0.05592881380403977	0.0066349021917051785	0.03302099082823583	0.020708858686628816	0.018825156427670894	0.0012917317197314432
1eV_NFE2	0.3975630751454363	0.025516724939057656	-0.015606052760174032	0.016567290074101466	0.0950251890957517	0.006324288925696793	0.04079756714003626	0.00675104122292367	0.021873079284637317	0.01616256919349785	-0.029831620918830834	0.02452143055442397	0.004863278195921725	0.007092432101402466
3aI_FOS	0.3961515164193037	0.003161701491123915	0.2407866913582838	0.002122785466866012	0.26516613307242176	0.003454294748062075	0.25894414548597255	0.010821009669509062	0.24947064894924093	0.017485006196280236	0.2524663530250629	0.006207597250300592	0.24892095315917842	0.013019621173694866
3gF_ATF7	0.3958204292237589	0.004826743600065148	0.01637021002512963	0.01835750010724976	0.12236281808795768	0.012327615994624517	0.07157958981804743	0.004091979167510413	0.07145775566580878	0.0059081137926037695	0.044471268945914993	0.003494798253906412	0.030028306934153523	9.947794578938896e-4
4eW_FOS	0.4065697771897835	0.004170798135456603	0.06039250962279723	0.011790440679310848	0.1474421826242926	0.00848862532075704	0.10032235074424108	0.006755901187874922	0.09757369245779632	0.003495217274795647	0.08207209565887588	0.00888169257160766	0.07559895263384786	0.00571615090043041
1fC_ATF7	0.3978156849768343	0.0016811920375315766	0.03375037203758099	0.009189054145084427	0.13181619109606396	0.004053776760800829	0.08222944879358615	0.010591665808833915	0.05519773838092214	0.01415370835659723	0.053615527569983876	0.013717386030468721	0.04898940742978572	0.009126643311527249
1cS_NFE2	0.4003736316552696	0.01692046305957854	-0.02884713847450414	0.010075866154568517	0.09630151417223781	0.002878412010479493	0.04710839362925903	0.004280495301324502	0.017789363480402227	0.01934464562488876	-0.009673336640600137	0.004361502543140211	-0.009030055304571143	0.0035983858549494914
1fL_NFE2	0.3824359133001441	0.003738681873541299	8.97610718644169e-4	0.0033010330212723217	0.09104796915540238	0.016728743923212726	0.03886101322113289	3.7113898455788376e-4	0.032538105535158006	0.013076056724652578	0.007317028308510253	0.004656001621076233	-0.03819973501119567	0.03243120648631954
2fR_NFE2	0.39605952321018023	0.009956730470787233	0.025693943758324476	0.005712949109212052	0.09282702509961607	6.867766006682704e-4	0.0483332073188858	0.003358648999528911	0.026392753576179064	0.03726044963863991	0.027053425527627288	0.003080158767405625	0.04500762972377374	0.009158796488033206
2gP_ATF7	0.40431009962324305	0.006418172870513729	0.011565210602387173	0.01490089056157875	0.08657590645110769	0.012366400432114257	0.04551920088472672	0.0068757501539052635	0.02458095675880019	0.026319541442127874	0.027093642493787127	0.005273098550457813	-0.0028746032713646203	0.0024768703857549756
3aV_NFE2	0.3991643296517985	0.00927779236700888	-0.004796841834208936	0.03104596334908048	0.10706414738259146	0.004820944645572008	0.04478737070162299	0.027723459468701972	0.022491262805968155	0.02840097414747466	0.01670678021211307	0.03284294678558494	0.020334168438057416	0.01937317703883595
1aF_FOS	0.3879632673198351	0.012432690486985577	0.20351477520148414	0.004910260263805754	0.22432147694526092	0.0023569425089881788	0.21690150262194757	0.005256412482230459	0.20817478326202066	0.0014216419012909156	0.20457707826958285	0.005846476472399757	0.2045299572526954	0.008409150024665921
4eW_ATF7	0.3879316402776771	0.0069023859275009454	-0.013589799658273718	0.014170692492821291	0.09289439436379762	0.01858914153972059	0.03248175269083238	0.014430962455270955	0.04317242716670216	0.022141553443776132	0.007201904832432167	0.013034757592792014	-0.001504134475414056	0.039259364547300925
2aH_FOS	0.39310743934668335	0.00547222423983297	0.16112120848041855	2.8105065833333156e-4	0.20502673224541246	0.00233085515182171	0.18276151190119944	0.004562452641352752	0.18331072253272762	0.011919217613722236	0.17440737931532324	0.005925263573576449	0.16214744668584574	0.006419406670953011
1aC_FOS	0.3798676798250591	0.004539481515761954	0.1957162244602722	0.00891024843096488	0.22872368585127342	0.006568278908260414	0.20825554395872725	0.007396562977449567	0.2101712809912542	0.005031794263374567	0.20705238766795864	0.00966691945775311	0.19380289122111596	0.0019615603451548927
1c*_FOS	0.38932231676018136	0.004766366624721344	0.02406937199236756	0.013888325690889465	0.10217009125823062	0.01166760839309175	0.062312199165800095	0.003586040856604639	0.020412263720843475	0.024932800646687965	0.0033953225412903312	0.03161791594912145	-0.0367721500309351	0.03909987661956853
2dV_NFE2	0.3961652224347871	0.007648916933561253	-0.007993193537658498	0.0013891528866100235	0.09462262766484486	0.0022575538857539596	0.04470276435739981	0.010883696207852196	0.049554533508341284	0.02128999755569136	-0.009158554951797737	0.029129899428647604	0.022966169289573235	0.01436120060579879
3gI_FOS	0.37997527487443095	0.013625270865071176	0.22497427246746693	0.0012177257714192679	0.24592089657745128	9.983809331889227e-4	0.23649879510126728	0.009834223467655506	0.2402902724999833	0.003244575453093249	0.2324813754921476	0.0055947408889307744	0.22306670111595847	0.006851464259299377
4e*_ATF7	0.39554941169099295	0.0019502568355993719	-0.012931204422637906	0.008024185566252756	0.0809410709363473	0.015143417900779929	0.02914260196339173	0.02601719839796898	0.02022516356506364	0.013678173978292962	0.00717951562366137	0.027666330247874946	-8.455392397782278e-4	0.028410122532342593
5aK_FOS	0.3881551604582054	0.007103167530149589	-0.022367594660144912	0.001536540594796909	0.09920704894052067	0.01054657216947592	0.040584166002743234	0.010976907841856877	0.03783472284237376	0.013168741494813547	0.011164774852772341	0.02069049676289001	0.0056660133099199084	0.006830814728794902
3eF_ATF7	0.38917740293465997	0.0059570418564255994	0.0385999090580529	0.006739774754737724	0.12301839131438247	0.002409017423544125	0.08150597817120622	0.028662143699922406	0.08236355633725737	0.04563181250517522	0.04437756964649813	0.0317502391053563	0.03701780352695075	0.01472234166852836
1aC_ATF7	0.40432187052041757	7.707172736672261e-4	0.047255325247392815	0.003163519985605636	0.1321071408159852	0.013803285087681288	0.09878195114181063	0.016742816812273513	0.08364104462167689	0.021283164620322873	0.06351294024791057	0.008895945440832626	0.06516992796479246	0.014107359594381589
3dQ_FOS	0.39190851860311027	0.01225294373976944	0.010565952095370082	0.013863806056549821	0.11086127570039317	0.007000260275334934	0.057016603562480755	2.58029329386783e-4	0.03233964292922714	0.013074840536483891	0.011562577000751537	2.9051465664781237e-4	0.013868526272342712	0.04517414922304614
2aK_FOS	0.394059941400235	0.008064339396755014	0.2333512963246292	0.0015751859267853433	0.24874953874408637	0.0013678574142447417	0.243091964262556	0.004931740579027685	0.24295590725076066	0.0015284560370352346	0.24104314926761178	0.0015279586401343874	0.23808060479980875	0.003612179349258927
4dW_ATF7	0.4069521029479716	0.015050374138288185	0.019086751764093603	0.005475866748670561	0.11121804485428949	0.002834534695332572	0.055096618902900636	0.028055015249077022	0.05799183573192664	0.036275170657125606	0.008430933580091138	0.014565641901304492	0.012058321806035483	0.006196919561573979
1aS_NFE2	0.39457177533697385	0.01436043116155055	-0.01915766589582338	2.8910918302830726e-4	0.09435013586535387	0.010801602985376567	0.0387636166651137	0.005413004993206299	0.018490465788234687	0.02558065445132028	-0.010634902268329846	0.028976239684344388	-0.03663185479533074	0.04266397054956478
2aT_FOS	0.39152986126200673	0.005259396239823677	0.1811000415420368	0.0010850063998470074	0.2153270508932406	0.00533156889221699	0.1993744926158214	0.003256386261246623	0.19215618037482518	0.005108138364642715	0.19037027721423266	0.004546654575924183	0.17265914754619915	0.001807068503455418
3gQ_FOS	0.38331603352694443	0.020345485323665844	0.24364849657885457	0.005967892146320441	0.26189118740470224	0.00145610325611477	0.2585991505371762	0.013970382948241884	0.2569800367234061	0.005567715609462738	0.2515905189317449	0.011435031356398477	0.24537375613609866	0.018310188248018465
3bI_ATF7	0.39449914084264126	0.011431130091657008	0.11335655543903124	0.01194869130059141	0.1789587584718662	0.011635571987307502	0.14901505059455672	0.0103891589471086	0.12145161173078753	0.001093561866627838	0.12205349152895337	0.003474960427389044	0.11785759739919202	0.016911323662743092
2eT_ATF7	0.3955086343732175	0.005589247235064916	0.10294167518019262	0.0010737110898963883	0.16515426760564011	2.0486055514432164e-4	0.14361510820064416	0.009831335250749432	0.13486620558145804	0.01589193617884381	0.11184420390432576	0.011309739576972922	0.09689421947529898	0.0024619204825164533
2eQ_ATF7	0.3910037606256679	0.012207111360644505	0.10010561958692482	0.007099216054977979	0.1777541268348955	0.007998459291477801	0.13786945568518363	9.043444486925605e-4	0.12037191066138456	0.013016134306391767	0.11770798671130378	0.010473685313391587	0.09687019557107786	0.016632796734875242
3c*_FOS	0.3945117162784031	0.0010583683266379125	0.03618651511107112	0.051864846467459064	0.11343794366131668	0.01229317163667978	0.08878299188044511	0.02006652299168472	0.081167844273134	0.0435054201671127	0.07414353296638658	0.043791410602570795	0.06837094604542827	0.05520012152570703
4dY_ATF7	0.39591332092228276	0.011765881465262796	0.012692448835907763	0.010736355386751878	0.10422441911974055	0.005871349634990272	0.05981727103369425	6.864818235264513e-5	0.03143176464400923	0.020519310309957378	0.014734857535835779	0.008783770211902036	0.004612345859035868	0.027121346758674145
2bE_ATF7	0.39206556505099543	0.004815705763659925	0.10387742626437993	0.026529023911011845	0.1853744138075894	0.0011046620177726945	0.1365620222717658	0.02424944418590342	0.1451590858261762	0.04251355649140145	0.13231149780162776	0.012665423790527645	0.11008415238556607	0.015066932411724597
3aT_NFE2	0.4004670835312636	0.016697247142983304	-0.031702991053697546	0.026973003087475036	0.10017551088160687	0.010188284679922758	0.05002388793356565	0.01251235053478996	0.04840617372113991	0.026829313788155607	0.005327953637349312	0.013388509757176516	0.002936859947622733	0.01705714384051652
4eT_FOS	0.39919141319421886	0.01721337233914322	0.12042892714446952	0.0010234352149749337	0.18268059073112666	0.010363746142238006	0.1522994894081799	0.009179529153119446	0.13094537741614226	0.01007774444630561	0.12190604979027092	0.029731693241322337	0.12325519477248989	0.012191054272105158
1dI_FOS	0.38907485137148146	0.027955018901857406	0.17415558509930618	0.0025316161154673657	0.20518551934401602	0.013432053947494166	0.193262156031434	0.0018121403230290005	0.18350574757232374	0.002826661820706837	0.1836282869264188	0.0035635690830657226	0.16402164593837643	0.009121768931740173
5aE_FOS	0.39503597320707906	0.008143451753053331	0.042864039921081495	0.010640854783725178	0.10588507111680037	0.021867942885486946	0.07039866274266675	0.0012586197160115264	0.06980286282802249	0.015098184590622763	0.04913666274657315	0.00907544278878889	0.04314496439310283	0.025980079144684
2fE_FOS	0.3982283683810053	0.01778267279686479	0.24214075307152358	0.014849344704134609	0.2578589907526976	8.812820929693183e-4	0.25726347621463425	0.014365895552640808	0.25120119370709765	0.01249577907527627	0.254244308752829	0.010927882881631481	0.2467822290084955	0.01141419972118105
1gH_FOS	0.39180209788160425	0.00415252955714758	0.24448553252135038	0.0012944451545641607	0.2591813407813594	0.005920443140216949	0.25436306856787266	0.0019966868326840442	0.24689148108441228	0.0015934902807468833	0.2532563784361166	0.002702217924767568	0.23802716872433072	0.005917312128824406
1eI_ATF7	0.3832458649332757	9.015744608018038e-4	0.0718602143588023	0.002622962403953822	0.1496368150686575	0.004907587405225302	0.1164833067421024	0.022864970889521673	0.09000726473948951	0.01819535451371859	0.0778863050499184	0.017314480457657235	0.09160145875908912	0.015577761710522752
2eE_ATF7	0.39726789542276025	0.0063918468979013085	0.1305687243479692	0.017949831463035883	0.18876962042941903	0.00446631079507683	0.1681662357209057	0.026083929441641493	0.15999646096801912	0.026837784146379457	0.14411291238897567	0.01494029903151203	0.14358923445988386	0.02054582234937618
4aV_FOS	0.38407999996843334	0.0010777650686760029	0.2282807791392189	0.018343057829801133	0.25020939607848625	0.003915463170459281	0.2379056086241369	0.01939210129405774	0.24119089804347593	0.026937480756634553	0.23433771472737364	0.016845084532887085	0.23592996096497665	0.0204228843042411
2dF_FOS	0.39089979918131	0.0033581745882436476	0.05149141835237589	0.005213005092396811	0.13213918301467037	0.008049006254199327	0.07895144745545199	0.010064158306902056	0.0818886801069413	0.001241752953103906	0.05298636462507669	2.1762109744334608e-5	0.005308612002489237	0.03848685871694346
3bN_ATF7	0.3900723521485737	0.004118879516660586	0.10939689917025586	0.005767766032617969	0.16234516928922155	0.006508551583346925	0.13827401713120435	0.021504893489856656	0.12763188360978373	0.016893573447035334	0.11191522931033662	0.022332844691431954	0.09041545218256782	0.021893937463673754
3dY_FOS	0.3858764997301176	0.01824233963742576	0.15008511816404727	0.007553746707009593	0.19780306443711743	0.011601655544324935	0.18368748204393714	0.00784769205366841	0.16325854509647017	0.005544898758634243	0.15861823645865947	0.0050700447808965125	0.15527594657997035	0.0012004106906501845
3gQ_ATF7	0.3954780608615657	0.006615991377680566	0.10896320422381281	0.01280984375915986	0.163445354553407	0.00878132935970291	0.1455617912142269	0.008165327085927456	0.13210623438797517	0.009567690786377377	0.11336593640746942	0.005406371333725877	0.10578707232031603	0.0022581845033665983
3bV_NFE2	0.3999903481734194	0.014770946702136379	-0.002701572286310595	0.021833385353669164	0.09088535119895896	0.022901575906986285	0.03441704564728312	0.022086266979481493	0.0424623910937391	0.0013362141181639698	0.02320382701983133	0.04995563854041289	-0.023874772750773498	0.0503945457681711
4gA_FOS	0.39341705218295053	0.0025248845409673003	0.24169308300243775	5.450262918657579e-4	0.2581652118900466	0.002727321624005628	0.2546264932700647	0.006424550604820623	0.25299517843816177	0.008584374814635093	0.25275131521521044	0.010756730693825286	0.2435555280141097	0.005035279060919329
1c*_ATF7	0.40318312866872164	0.004109604870939062	-0.015766500180362488	0.006633866015786607	0.10207246887813265	0.013208202932906508	0.04682894980453395	0.01264838895068563	0.041968008502155825	0.0012417021971300192	0.029328076212540754	0.034704000183674026	-0.031011454938552462	0.04357883190917983
4fT_FOS	0.3905988958801696	0.0056417841262487965	0.21221665500480302	0.0035180633035419655	0.23800011715209668	0.0015340285333491246	0.237253899074317	6.419135568679053e-4	0.22450754177626076	0.0070422145942961615	0.22440333083950698	0.005090976199949812	0.21485273536861893	0.004578257712964038
1eS_NFE2	0.39692801764504604	0.018969816555858512	-0.011495013673032992	0.0065746493446745624	0.08927579365470598	0.002848914398087734	0.04908645497140181	0.022836585569286815	0.052488467706931025	0.04048775976196568	0.05336442568650551	0.04148499230745287	0.006034483322834199	0.009816994251832505
1aH_FOS	0.394953457038421	0.0031123204170058942	0.2222753823336446	0.004569379040151638	0.24846385913854135	4.488202623741247e-4	0.2402565451681366	0.0028339782324091098	0.23398100777532577	0.013513491500766275	0.23321520858473863	0.007376565457853237	0.22938064586886742	0.0029985342167563635
3bW_NFE2	0.40558121303436023	7.524556606784394e-4	0.0011291474894628483	0.002410907449161292	0.10931309901577638	0.0045827363885072294	0.035564150491287944	0.009937733448584642	0.0338797998253772	0.02363187168470995	0.02083415188397491	0.017805005809685418	-0.03168827969963745	0.02594265381867698
3cA_NFE2	0.4001976649915776	0.005130733840130737	-0.02337149515584778	0.017368860096212572	0.09720670265954656	0.019908018596159288	0.05830541148110359	0.022284474600028723	0.06277473243084608	0.01790913146522829	0.01849244221276459	0.038229631811744276	8.225969040232938e-4	0.02533363064221982
2cA_NFE2	0.4100205631120424	0.007576466216136078	-0.011060136279281041	0.014827342972210548	0.08912181841633192	0.012405556394981388	0.05297465644118216	0.021024114593321503	0.04520183382838063	0.00777738391845353	0.02318296552038579	0.00325076819447928	-0.02933946606322659	0.032350975502526344
2dF_ATF7	0.3974417846411722	8.295271112764113e-4	-0.015571837351670226	0.010710076239278929	0.09511819128183716	0.02004039737613157	0.061405765443273794	0.015158949125413738	0.061289155224803146	0.030978425732704772	-0.0018878306104849357	0.01312856704265675	0.014629891575745076	0.018186363949209985
2gN_ATF7	0.39722030515474405	0.009173443222668064	0.03846874242759445	0.00849977095528462	0.12737843992373526	0.005482779732136175	0.08140794800590588	0.01682006023443204	0.07696255909801068	0.02198465839828251	0.05397384936362612	0.011279603565214768	0.02907333513419921	0.042550184547294305
3eQ_FOS	0.3798447296514182	0.015984609824502102	0.24194782152400818	0.006385361120133824	0.25652371729158197	0.006244598916651718	0.2500476231916674	0.003633432472171603	0.24685128033738582	0.003973309473290209	0.24529124116689338	0.011351499683305415	0.2378061368954033	1.4639517237279126e-4
2gH_FOS	0.39168254520376367	0.0021995911168658463	0.2103785934579122	0.013720821201365595	0.2365812451278306	0.011309906038980995	0.23118554625006185	0.0034868559332262013	0.22570049283966911	0.00804007859067857	0.2158169388617276	0.010523994526307562	0.20970291801359653	0.009152379768220508
3cC_ATF7	0.3955024771438856	0.006433241461737913	0.041184382438844806	0.00993689928508384	0.1355723552388606	0.00601293733041923	0.07815306185214416	0.002522219771740682	0.06412151397850993	0.007443803714286035	0.05675757960900504	0.0016803152644731959	0.0391591973459333	0.00944794173004454
3cF_ATF7	0.4035518661231953	1.779563341770664e-4	0.05725014063030305	0.02296756173550354	0.14479061486039835	0.0012993350334884392	0.10253667869980487	0.0035036576561012175	0.10290599766593327	0.03009827374051565	0.07441949084732463	0.012560837717842634	0.05577401595685394	0.017974736248681667
1fD_ATF7	0.3938283745695527	7.983755310228917e-4	0.07284845904569448	0.00136547871335392	0.15840735042808643	0.002046094202263911	0.12285386068560572	0.013717905726551743	0.1134363996786475	0.03253804332573591	0.09866108139344898	0.017606231528681262	0.07858750593216145	0.014086598335615277
1eI_FOS	0.3870293124774229	0.017307343104240484	0.206909292472795	0.0040486793986676956	0.237818432413607	0.0075569853186078055	0.2262618119237928	0.009972017131983021	0.21919894674894996	0.0027835791270611073	0.21977613798048018	0.0010698343364733752	0.20604098365097417	0.0024452508433820694
3eF_FOS	0.3881192870136981	0.0071082875208787685	0.19236502023445673	0.006750804390313555	0.2207661650257437	0.010321683051987612	0.20910896763053155	0.012150868594292907	0.19839794507331948	0.014675992975555167	0.19878615865560667	0.017436250934848144	0.18892076300141605	0.004853794112860827
4gP_NFE2	0.3944514282891828	0.0036459170758210762	-0.020329152345446775	2.834017260315603e-4	0.09268872643111169	0.013424825089016991	0.03978386931442621	0.0011444326262682475	0.04510141067899773	0.0010723672460975222	0.006256033404150866	0.02049931498487827	-0.029135005045485527	0.04163189799117692
3aW_NFE2	0.3970049089232549	0.018783009430131635	-0.016689345911794717	0.0019058060496372716	0.09476845358936567	0.012904051121049332	0.028431217301262718	0.018303300329651554	0.01903719694928842	0.015897305713674058	-0.008425503171713946	0.030459230560480516	-0.01598635788277953	0.010896941697035669
3cK_FOS	0.3821545319549906	0.002212228714667448	0.22685858158385563	0.016533804382202828	0.2528531085038403	0.007705912745916182	0.24453684523400657	0.011714083933980966	0.2418505215769008	0.012473235411191611	0.24010645961659954	0.009741177441858115	0.23538445853760198	0.017180585490501544
1bM_ATF7	0.3963680090272043	0.00526472091666176	0.05167846926762803	0.0050417548102446525	0.14050797184789152	0.006371727947370454	0.08143247249572194	0.006469736619342771	0.06410245388223523	0.029413044834403896	0.058479272847209204	0.005703962922266985	0.0373862913935834	0.019901283527113244
4cE_FOS	0.38390032314844025	0.013500751637647088	0.23893828052836144	0.00838886550256616	0.2597089649431602	0.003369342059990551	0.2563696123163075	0.0026642253611834843	0.2472336636349175	0.003989841525995179	0.25154587301496667	0.009354428695167536	0.2417781131811681	0.0027955769813087232
2eS_NFE2	0.40165241413931674	0.004747693410369586	0.001287578738334278	0.007936244911632593	0.0989331102890165	0.014673190761356635	0.04907711393731909	0.0050776155469775585	0.06609733072419527	0.021697816887292196	6.215357081535509e-4	0.013361479653991712	0.011595821179213334	0.04451412284227397
4dW_FOS	0.39040055572473276	0.01865599773927677	0.025038999045516114	0.02257256820324416	0.09686106562894034	0.0010825734502813318	0.05826838359219262	0.00506857288020457	0.0320066563203797	0.01970720664542016	0.020971576707126714	0.01345466989084705	-0.03873118422597396	0.02580005656555199
1dV_NFE2	0.38757388123100867	0.002016554729141551	-0.012173072148343338	0.0025314317445850345	0.09367337797718278	0.012459057070068929	0.046665401341559755	0.0036760828961643695	0.04606169325148923	0.00279858514680778	-0.020034912803135994	0.0086254510218323	-0.001649243416382569	0.025741616626646008
2eM_FOS	0.38948710708918843	0.011670600343196065	0.13366866154734158	0.0038420574095357767	0.18686142921478185	0.006860835330006334	0.16413413192486692	0.004014540413992835	0.158794219204389	0.013166820767735404	0.1549541013301703	0.009214172349291519	0.1378601704783175	0.004581881159979793
1bK_ATF7	0.39369337347406363	0.006152419658243036	0.0793157577708461	0.02308625022494859	0.14899276515147153	5.514404042562214e-4	0.1112468208002958	6.741134852695276e-4	0.09975749652576239	0.02041362001041355	0.06871663644381441	0.015125122155073226	0.07446896834839412	0.00624654403753294
3bN_FOS	0.39626221662924455	0.017255166146843116	0.2341861541712129	0.00720294789452495	0.2498278881042123	0.004154423593151269	0.2491391710771103	7.86759033432712e-4	0.24310894580161227	0.00621489222867501	0.24040994768321156	0.004956465035769284	0.23180001978231818	0.009481169279711047
3fY_ATF7	0.39317339644815436	0.018160502700008036	0.08078508899733314	0.003039613264650464	0.1516318690847352	0.013180336722879828	0.1264570826933785	7.151685693015264e-4	0.08723893894237314	0.029315773887317497	0.09871192333336759	0.0088349187823054	0.08008847524356519	0.02025850357854644
4fI_ATF7	0.39846233715117496	0.005095999680006037	0.057630408591426936	6.543453651697879e-4	0.14772138973315907	0.0017280684968063568	0.10986977746241809	0.007993854439642458	0.10503954365176488	0.013108348817760747	0.08943310776054797	0.008973446645951138	0.07345607949723972	0.0020111764273178837
2cL_NFE2	0.39699740224609903	0.0022046783891472156	-0.009092326302243152	0.02208702063651126	0.10230834784298981	0.00394510639813154	0.037638146109463866	0.009194128342840622	0.04627699852270999	0.0076125775700754145	-0.00843693037807071	0.0183044663370742	0.011726161750663306	0.011944417295053055
3fM_FOS	0.38697929379333074	0.00715306186820443	0.23838186557445876	0.006981464011987818	0.2499191608726341	0.0017315861892274118	0.24713938899414215	0.008515316241175823	0.2485197157464008	0.0015027169387553977	0.24561228131064267	0.004511433470965705	0.23322356712824305	8.076919372892022e-4
4gM_ATF7	0.3900185835754464	0.009067131949524715	0.08563456610630946	0.008007825315195276	0.1544817080153144	0.004928176029526944	0.11893260129085564	0.009324838172307382	0.10330786898055284	0.019672989075777355	0.10887949559632967	0.008128712883924862	0.07244365502042448	0.020554821330768646
5aN_ATF7	0.3954503074520056	0.007260222267696382	-0.014470133453820358	0.01607681729804627	0.08771098313347714	0.011232040623060732	0.04785967987709025	0.029418622887369468	0.022919077342824945	0.022689638722329417	0.011702844918758695	0.008929212319237852	-0.00939013653486712	0.021527932496274136
3dK_ATF7	0.4050946359942942	0.006198099859242115	-0.020925353036706444	0.020027506136485476	0.0968507644938024	0.0156883957845372	0.048063916805880375	0.009033213424165135	0.02989802844743247	0.019731688039374553	0.009576946306584296	0.010908596163470138	-0.004652808324614217	0.015399848314396935
3dT_NFE2	0.39259280853163214	0.0014045601320773473	-0.02158623613081529	0.004929314101909789	0.09386586452175287	0.009255374099535965	0.03791037295281198	0.0067410233147630816	0.033513322758598425	0.025355836478227513	0.014718958837064677	0.011399058497870129	-0.033832179508396835	0.025152963264415188
1dH_FOS	0.39103502341514007	0.0034637732836529252	0.20047268655869122	0.01174009853627629	0.22690541935433522	0.0012862689155816744	0.2268286548778114	0.0025628991385526906	0.2117651085744302	0.007785906723391985	0.21713648692503673	0.0037992242630834274	0.2033391110443722	0.007987913870637466
1aH_ATF7	0.38736522178715505	0.01114908586755337	0.07332158986479949	0.021840191535790036	0.13769447442570926	0.002366276198872508	0.10504479503856914	0.006671753388122004	0.11060877117583062	0.017171595054296142	0.06765745977943752	0.02129101780374869	0.060889357199772884	0.015229900425687233
1aN_FOS	0.3843618417335761	0.012839718023510052	0.2038756466945243	0.014473337150601655	0.23241001713634418	0.005962937953659253	0.22884034166497802	0.0019458386862093086	0.22634391107859167	0.0077680086273207724	0.21263801992354914	0.008692158021395665	0.20809046845302537	0.006120746659324207
2bL_NFE2	0.3885966977250178	0.0012028807313423078	-0.020960339486228316	0.004134290988135064	0.09980864167587977	0.004018999856961827	0.046342447092716205	0.014957971078779385	0.04379222621323367	3.985766080777462e-4	-0.01812780733827944	0.01673810042185461	-8.843354288825545e-4	0.03225442667059978
1dM_ATF7	0.3946206054529755	0.017220009051376352	0.055862639839192985	0.017606181495808455	0.12531877045686451	0.011208374876155405	0.0838598599281463	0.021380170265964973	0.07500138087994544	0.01672149548507597	0.053419174067031644	0.007404620907463011	0.04940043951912301	0.0040841599334169
3aI_ATF7	0.37746174776588937	0.010248367349961138	0.0376743236270065	0.03312863280802586	0.09766566184779027	0.005379527344287678	0.050902918890605116	0.021557347331241483	0.04633124916136952	0.0041351774319755424	0.029314307981816376	0.008089536361864194	0.026154129972591842	0.04109340335403308
3e*_ATF7	0.39500834450214906	0.00870832572727095	-0.00625125336603887	0.0034114537759039297	0.09740449600457923	0.019623189522331563	0.029757895286599743	0.024948560658975466	0.020545403724782765	7.145278480460945e-5	-0.009631637350595483	0.018750348087527048	-0.017771447020453524	0.04092129225046616
4eL_FOS	0.3968660421812992	0.001512508494234668	0.11378043304349857	0.012724078805270411	0.17565103548139022	0.0014852744774110592	0.13512227640752064	0.004381436131694821	0.12904151988220028	0.00943801350376095	0.11106580505730501	0.005263663249443587	0.0899989194137971	0.015868431660789963
4dM_FOS	0.4016708010457798	7.72873183810526e-4	0.12052943649576944	0.006781662589256008	0.18206295411395515	0.004773526673877794	0.15564932889908623	0.003541204770232296	0.1377124674986016	0.007224333403625669	0.11478113509627395	0.010303243755775592	0.12028863249442544	0.0024650139940205276
2g*_FOS	0.3968765929080244	0.00657204014033639	-0.0086341421566301	0.012463176272213064	0.09432922708853503	0.004832456114748164	0.04543836475560553	0.007400050851263142	0.02422779506698988	0.013736983459138602	-0.018961709904506328	0.034719733850080314	-0.025324096832383777	0.04135461980536628
3bK_FOS	0.39866724465608705	0.003355477076108346	0.2641225783460582	0.010736989603681187	0.2790287908073209	0.0022338934202091256	0.2755699083991977	0.013167296762631288	0.2758104456875718	0.013390662674007672	0.2790654573137087	0.01194961583830556	0.2696729006952129	0.011113708977474004
4eP_NFE2	0.4006963489897383	0.004522339915780052	-0.012182943475210792	0.0034175820000929536	0.09819841426253725	0.005754257501289444	0.022371400350727703	0.030960531183272775	0.046141119800664016	0.007975989717065424	0.016710867576975534	0.013533442045395146	-9.727829235112997e-5	0.007873977874168327
3eD_FOS	0.39468518809424313	0.0024295567839995626	0.10372380208015605	0.03807737072440041	0.18192982381625838	0.007916439029838135	0.13435810923532265	0.01960208480502388	0.12213741364816465	0.02506476904261953	0.1107232253872126	0.03197418129719026	0.10018648015097824	0.017917921669545256
4aK_FOS	0.38905434922483995	0.011721078807915052	0.1944192479963019	0.00364121656369397	0.22419288432957596	0.011007118370353364	0.21358079644503924	0.0022396060952874384	0.21401839025521857	0.008944093854956177	0.20673142945690043	0.01017681396050653	0.190222257835774	3.799205057998112e-4
1dK_ATF7	0.3962433444922733	0.0036490247206622433	-0.036774384974863454	0.011834676357241941	0.08880030389345925	0.005261959964564245	0.03658942547851671	0.026150180827827905	0.055702127564398136	0.015895060949856	0.019523338845742786	0.02222578811770385	-0.03816885375920858	0.026442068762193814
4gH_ATF7	0.38924584002712903	1.1622858193717293e-4	0.0638387496709032	0.01743197343028066	0.1347096589352097	0.0030636479636481024	0.08603171910802913	4.869842302618246e-4	0.055839272049073435	0.007601247237049717	0.05020500802336478	0.017289406917002065	0.04781391433363821	0.009725527485235039
2bI_FOS	0.40146569386928144	0.00429533823561871	0.22210252373461548	0.002939777577507534	0.24295235086690228	0.0031772530470034217	0.23236482274529152	1.5619416587006415e-4	0.2405524725044262	0.004175024984973993	0.22307733569681115	0.013313877694165288	0.22020086244560733	0.009092883397227929
3fI_FOS	0.39074799313642383	0.0012543997460020876	0.2437292374075686	0.0032164541751006815	0.2592510244780083	6.090290494488924e-4	0.2549453227314631	4.1115888527094586e-4	0.2510364926667463	0.0012328701297286775	0.25026598288756585	8.797785056847018e-4	0.24344327366637497	0.009109386206181031
2gI_FOS	0.3902099092115172	0.013630454383539499	0.24021685920516692	0.0072042310222073845	0.25462982227647896	0.0013053377638186931	0.24796678769449856	0.003433147172931304	0.2490390146063221	0.002096720994435783	0.24979192286164054	0.004813740110820861	0.2414983971395341	0.004305188610517124
3fM_ATF7	0.3896248715824674	0.006780381895304603	0.10146150933068375	0.024947138057453393	0.1675138372138283	0.00492342454564463	0.12425096635807727	0.01735003740690961	0.13184260309026552	0.035155577152050047	0.09705082714736575	0.027220936950042886	0.11296492954626117	0.014851909005699944
4aN_FOS	0.3908288804148197	5.434344720245311e-4	0.026050892824914185	0.012874145075669176	0.1106642152302327	0.012175807020062709	0.05157510890052716	0.0046759573351323296	0.03360355896799638	0.02236009576950904	0.03220213775123146	6.580653715509406e-5	0.043696893680496895	0.0011119536827227168
1aF_ATF7	0.39793894342733727	5.7935262275265654e-5	0.05304161262250892	0.008295955922403675	0.12383802763224663	0.007422123931706808	0.08167484704882103	7.372291271887443e-4	0.05656003489046684	0.0213185007373039	0.06168634934231082	0.015149436944596298	-0.005833274648560611	0.07862671287047958
5bH_FOS	0.3890906362368465	0.012271730792743065	0.2187487405912646	0.019165192197901842	0.24663208192106845	0.003288988182131656	0.228969642970637	5.481198207337787e-4	0.23793093756504935	0.006756263783502437	0.2315389624479809	0.002939115741276454	0.2226950983102379	0.0014564272106329758
4dY_FOS	0.3964464067100376	0.017909447432597342	0.12465504917078393	0.009236072540549957	0.168839392548228	0.0016105731960099144	0.1492838232944114	0.009530547687162508	0.12590918720053224	0.0013320408543631256	0.11214587693563535	0.003058678994629064	0.0990015408928755	0.0017997536848444063
1aW_FOS	0.3852216721973222	0.011614671289330109	0.21484087159894516	0.005384869360535925	0.2390803802139353	0.0036432324570222123	0.23293810233849288	0.005335522886247727	0.22425027082999505	0.014370499413054712	0.22388612231396865	0.014544443393918513	0.21310805636022317	2.9609235316811898e-5
3bL_NFE2	0.38590335150468136	0.007374552141234993	-0.009623886728604068	0.00872475126050794	0.09664146599015437	4.2855190653317865e-4	0.050176148096107064	0.0015630726536758547	0.03134329040744211	0.021260633100118356	0.022630378426291106	0.03695866274472953	0.03956896616856405	0.002628777605595058
5aQ_FOS	0.41056705527937876	0.004535203021176088	0.00934016808885917	0.06591763392343931	0.09720360166121474	0.013779445127115134	0.05473441937729438	0.013070014001243418	0.017228009303724243	0.006291461143591467	0.0243270903935306	0.04018605778994027	0.040539928412636664	0.05424484761319478
5cP_FOS	0.40171683539753666	0.0013456927282675564	0.025373251651633726	0.030254997998742608	0.10801010090983157	0.0041977892891320884	0.05821673192967786	0.01758752180147747	0.07152819918510671	0.006218242101486949	0.0831361941404003	0.02768721905771157	0.06724495684250617	0.024085346762271885
2gD_FOS	0.38931268539015945	0.00486493535021522	0.21182582937618175	0.0010607598823280172	0.23732105466886558	0.0036879863241430157	0.22720464992530887	0.004883797149478243	0.2232848251365966	0.007467659142114287	0.2201227833905804	0.0048485784098612076	0.21132244578841164	0.01592944238045165
1dI_ATF7	0.38530439811255435	0.016266043387261713	0.033007093145705546	0.00385101367743752	0.12471151912224254	0.008002274163176245	0.08925780794788142	0.020860016328714183	0.061792893651539726	1.1374771951227147e-5	0.05464275645464333	0.006077218082864037	0.03789309508590348	4.901357832737302e-4
5bH_ATF7	0.3891239587129679	0.01154856806048171	0.054892367700237796	0.01227276041291787	0.14214283272494904	0.009581271452182773	0.11317835862087405	0.013341329574256955	0.0898719745747438	0.018079227111221948	0.09462848033098487	0.006669987476790247	0.02615810596016736	0.0373614324673975
1fF_FOS	0.3812850499903342	0.00662387330517478	0.19134200770747986	0.014727201913957261	0.2245764704229551	7.032306034497008e-4	0.2070526380668768	0.007516966375247389	0.1965347660830154	0.008198467088392834	0.20005107998556815	0.006710511249303564	0.19195379681812158	8.668829904922801e-4
2gW_FOS	0.39482346244089184	0.023135450415096785	0.024043392232605366	0.02050797851769615	0.10331585151375934	0.016707185795699898	0.06731595346279878	0.0013563535973274707	0.025465188208847273	0.012429111990500511	0.03916060561513815	0.013727218319484797	0.012699452935763238	0.038906058263030265
2bM_ATF7	0.3837923273550493	0.02877986364011922	0.09898211576701764	0.0021713414006566986	0.15621833398233864	0.023897787448798953	0.13219312948997625	0.005892791936387293	0.13324251710289198	0.03362603874769724	0.11162659258686086	0.015923969334161348	0.10207302910568838	0.018045850127850416
3c*_ATF7	0.4031838734821306	0.007875009721442606	0.0022021108809890466	1.0489426827105698e-4	0.102975196863448	6.772133854799631e-4	0.0400249934085566	0.027736542095069688	0.021810436630816988	0.01774566479938288	0.010363924135455647	0.004132236453227006	0.003275787484411311	0.006519066903543904
3gF_FOS	0.38466492787582784	0.00798239431652221	0.2235471639898341	0.007251937320651283	0.24794248001497854	0.0011283958045548294	0.23700898191061315	0.003400334028833747	0.23565788183296144	0.006155952445860176	0.23464198019593913	0.007343142444074569	0.22618320149926863	0.006825505896824994
4gV_ATF7	0.3832031481664917	0.006502734707920115	0.06866201582954312	0.0054625810549191346	0.15234830086984869	0.00394581707478684	0.10260825800376105	0.009064428033772805	0.08027646498222454	0.014991738817759637	0.0801912881615848	0.014462018074660278	0.0707541145738702	0.01930550186081636
1eH_FOS	0.38752143150814566	8.690736431974836e-5	0.20578950869868823	5.701561632091518e-4	0.23449346524665599	0.008880837823789534	0.2236974275001135	0.011789285241734065	0.21298466975183195	0.012585031231381355	0.21223845151365517	0.012021248302561707	0.20802392976496142	0.011729855149920409
1bL_NFE2	0.3987182089624222	0.0030251219591855235	-0.015443636894450483	0.004394002213367824	0.09894238146463098	0.00534569191582422	0.04775680662581794	0.0011920554668932097	0.03839896971118827	0.016232188089788362	0.012918971597127753	0.02209626012443516	-0.0073292649497416675	0.014136371726345433
4fT_ATF7	0.39763849272221397	0.01695447857096598	0.055313365174625914	0.003504388907171392	0.1390534968026173	0.008909652692090106	0.0992410681969492	0.016363684158023903	0.07876384420279516	0.012941156936407234	0.086480550829978	0.012124356393915452	0.07402371462893038	0.021222955706476688
5bE_ATF7	0.3870740444463492	4.549347772424632e-4	0.07965177812742417	0.023009428620219635	0.15997619263099205	0.005629273110311823	0.12399028313247087	0.007152285012375754	0.1182507140425665	0.027030807511038327	0.09224473112773696	0.030956134440448174	0.07348087522049002	0.012879651814427745
1aK_ATF7	0.40764401966481256	0.021915554228241377	0.090340756881062	0.013217660526991328	0.15049969005618458	0.003297551168721345	0.11939454698808863	0.01619688854334551	0.11556843022965174	0.003472597972207877	0.07820852799686762	0.013162882200362401	0.07184614106899019	0.00652799624507643
2cQ_ATF7	0.4004659770692721	0.006796147094146432	0.1330464857536915	0.019348727622292505	0.19108933724882401	0.004208837475100933	0.16396095065681587	0.014236119451598502	0.16009979034909216	0.014940511559817396	0.13577513706958116	0.0045232269399112296	0.1257950108238839	0.012465529469797459
4cL_NFE2	0.39684334048706815	0.020648929568822447	0.0032272972226161972	0.01336866976586777	0.0921868144521413	0.03338993053876896	0.03851029924263608	0.0018866354697907248	0.05951680598757082	0.027144639063415646	0.02955093340142096	0.002189819747668339	-0.016497032478893052	0.010061322965171128
1cC_ATF7	0.39636498663690933	0.01348418169286563	0.08057514382894954	0.007024148363215239	0.15474265955193656	0.014698525316868207	0.12951938180771244	0.022015887677422352	0.1152085744781722	0.004339674863715606	0.09803091904413777	0.008066749515250141	0.08595203929410651	0.0022349375361943886
1cM_ATF7	0.3880046358601689	0.018580431564426146	0.11117519305152436	0.02823002434103247	0.17620545126645432	0.004879106322765884	0.14332260860087837	0.022028326050466368	0.1440654793956405	0.008665383643850421	0.12440593584266674	0.022167782175177588	0.12091720585441523	0.02045920348571725
1dK_FOS	0.39710477607818806	0.003526407022415136	0.131523497956936	0.003084570619935295	0.1875095978000766	0.00280519745894071	0.16621359436677086	0.006054405014210549	0.15812352709367494	0.018620166236717146	0.1418786989082841	0.019006128599405026	0.1337804974489959	0.01913632279672193
2aS_NFE2	0.40703343456996355	0.018982473767424835	-0.0050267703925516004	0.0053297338022375166	0.09232973223795915	0.012917130632247498	0.030824395453208402	0.03378467789426371	0.027256211872275907	0.00974856827980623	0.019264694545150444	0.018362114181626525	-0.02229568002709771	0.0347096601714669
2eI_ATF7	0.3923955714831573	0.003164236283570629	0.05274671418587436	0.007751274774333056	0.14626801038428963	0.007438110921197162	0.10395559886521932	0.01177625925911801	0.08094913898537781	0.013063781646011309	0.08819636546009652	0.0040113306825766085	0.05198892879071307	0.00432427745012481
2eA_NFE2	0.3885086050955867	0.022189396990992243	-0.03888999430717816	0.02476430343890546	0.09227086740237446	0.011325607801045946	0.05057005413241952	0.010383788376307624	0.025283616433491363	0.04299178144627522	0.02010533619541016	0.020107909728653048	-0.03725008806576771	0.03638974499755847
3eY_FOS	0.386032699424651	0.007870090581236161	0.19769611266280235	0.013622958750208471	0.2286285206375165	0.001590369112075415	0.21974272966122754	0.0042269106258808475	0.20901795582314653	0.0035098670658571724	0.20959667531815296	0.016162122087532035	0.19934040875899253	0.005741215900341093
2eI_FOS	0.3922741361566011	0.0014287663710910844	0.14611166024373304	0.02127905229218755	0.1921294107617489	3.1582945405213075e-4	0.17511455702139173	0.011457854909695009	0.15906772000103275	0.01336351076877532	0.15353028286769654	0.012292405496027017	0.13726998732139534	0.004929534844008573
1bY_ATF7	0.3917278916970702	0.002460571898011805	0.11278873613420601	0.0033387727148188736	0.1732303933687689	0.003912577071044899	0.1387571512866245	0.018935805362373746	0.14624819481125959	0.0299357695116314	0.12358892124380297	0.0082404949340417	0.12105509914776336	0.01292907500138357
2gT_ATF7	0.3887159731343258	0.013083426747271308	0.050759187483403606	0.0012262346063041268	0.13103342047507918	0.006609273379791363	0.08954813017483217	0.005169744962173608	0.0878233162197348	0.006323500812043159	0.06036061609873243	0.026009378982181464	0.05055813849331221	0.022728385182117353
3eY_ATF7	0.3808450377636593	0.014619048913835685	0.04386738295981969	0.009271289377564596	0.11901400075595416	9.968178387995618e-4	0.08009075201947904	6.977019740399517e-4	0.0719854790049945	0.00254275024031972	0.03699664016188005	0.004771405881093041	0.041611214736059915	0.007115037521629241
1aW_ATF7	0.3976272586185823	0.009955309232798687	0.07693459516627538	0.016785847528535597	0.15479289633276921	0.0013483298811309613	0.10857011387778434	0.006064319232347384	0.1251282893251953	0.047020142030871105	0.09237382274600367	0.00969280168883711	0.07039929564037986	0.017207830449395663
1eF_ATF7	0.3853580787408872	0.005058349567565019	0.02720497149064499	0.008740286619447353	0.12665157577942765	4.4328629838845534e-5	0.08192883823256086	0.010561587989924823	0.08651217767457911	0.013001006954491365	0.050161402849068795	0.006785207255912802	0.03269717578661682	0.022190961184084777
1fD_FOS	0.37937922000619273	0.010930305572908671	0.22458458488048233	0.008764167327351335	0.24495283404718576	0.003000536507675436	0.24204246211831437	0.005439472382608964	0.23350899363146965	0.012535741466773881	0.23298610638632494	0.008023255598571389	0.22231217213674642	0.014519225214304097
3bQ_ATF7	0.39385095394764136	0.003503073982949848	0.1280065630822928	0.017563296619846503	0.18534813882843543	0.005196938875095979	0.16305778039060942	0.005181809624046636	0.12773480543575566	0.0456175932763405	0.1375406491855916	0.006543744647900205	0.1295595174305834	0.004549112716791788
3fY_FOS	0.3938797858083428	0.016117570582926975	0.22465352568165992	6.485164812452166e-4	0.2463862179599798	0.005112128202638161	0.24034434505697505	0.009298175399324194	0.23183738168148404	0.004261750479430859	0.23681027488831996	0.003636458921127206	0.22596175806039331	0.007836522346450693
1dM_FOS	0.3945664981515594	0.010249811157074512	0.25376840822977953	9.764093740717073e-4	0.2670384583936555	0.0029631221348487783	0.2665846339692417	0.006105734138762459	0.2653750228272532	0.004399918938186414	0.2626987647596802	0.005079015085202561	0.2548752732674108	4.7470632442298113e-4
4fH_ATF7	0.38982727189511907	8.863989803036341e-4	0.053784683943480543	0.002272819946476	0.14318962448054595	0.0012469145914816707	0.08811961726281017	0.00881876840455274	0.04997557411457516	0.041691998893000085	0.06323975671073082	0.013608692930717444	0.0465433785283985	0.0013158684195362631
4gV_FOS	0.39459821150386004	0.011393970316983066	0.23626758979876306	0.0069211747131055915	0.25032873793552934	9.881763054759205e-4	0.24428043235723185	0.005079643477988082	0.24890474012087627	0.0034934079997922117	0.2392698635080307	0.01895542179608649	0.2357512377417661	0.01238280982407538
2dA_NFE2	0.39573308443296584	0.0021394019310579495	-0.04016178551111967	0.011917913139837514	0.09104452504357974	0.01446799867694109	0.027487690480558057	0.037716551181436735	0.0449033431124483	0.015060590301681144	-4.1649986569691766e-4	0.013522634643823589	-0.014190270709267991	0.05410115818860066
2fL_NFE2	0.39856708330656265	0.013999621371337713	-0.004654699127830009	0.011255004468345216	0.09811144149427678	0.0010700385398329855	0.020819038811576988	0.012880847958571107	0.04572677767174309	0.04381103047623781	-0.013263328634312423	0.006217104113386634	0.01661977271270392	0.027158885702092822
5aL_NFE2	0.4050901450854326	0.001428353914697524	-0.029761476936955918	0.03315067813782013	0.10261726744781247	0.001832081306981229	0.022049111583885034	0.05554588998035043	0.01958936597232633	0.0061721746963014495	-0.02698742928959384	0.02324775489088728	-0.024681480018002667	0.011905833891562564
2bA_NFE2	0.4000608259964164	0.011648158170252432	-0.00546361089796502	0.008042406038126238	0.10098952255466362	0.013441940524952786	0.05658027348456865	0.0165676894488547	0.06099758601677032	0.00526159728812415	0.03428167474745773	0.004619816846553599	0.031519892483324055	0.029066824834092116
1gC_ATF7	0.38771870338615694	0.0010919376784434241	0.03595517069974517	0.007441579510033756	0.12909264553051913	0.007876681070698657	0.09239164935560136	0.014992793464695838	0.08436909539663213	0.039300283328296964	0.0667080603830161	0.017637446911139835	0.048040835882604854	0.0068706646885504236
4aL_NFE2	0.38226232893229134	0.018207943198703218	0.009646658366432343	0.036785878314808014	0.12629561997963196	0.007922357597699674	0.08972165922178918	0.020100830144055053	0.08131035126427374	0.03649678348237239	0.04118780796476049	0.008448677297139115	0.02932323719112714	0.049227418833197936
1cL_NFE2	0.39305099969116886	0.0011994707724176242	0.006325624320077059	0.0017148714003056456	0.09626732956025415	0.009095389504061361	0.03648934585841266	0.017932142805501292	0.03050877194118607	0.0156413691708037	0.01746312399978378	0.03935957122433418	0.014135112097661922	0.013491687643812564
2cS_NFE2	0.40026921677435423	0.013555261817300972	-0.01646753463319441	0.005636516484746466	0.09720345403300112	0.00831070122359788	0.032967207357598255	0.017806766511438255	0.021632408450200456	0.0034186010857047973	0.002037076032519189	0.011215327860218104	-0.030049821455822197	0.018529737904513986
1bV_NFE2	0.4006122227268939	0.0010617435496376696	-0.004119311773354388	0.016853818450403478	0.09221885059004907	0.01955602695383649	0.032473280533027254	0.010287911082076422	0.056728963096190785	0.034642442224111517	0.012087117443028088	0.0244446836621912	-0.07390797696051536	0.04430022998606045
1fN_ATF7	0.39246515643147384	0.008167465173672919	0.06828266408566425	0.008001936221536199	0.12580984501520842	0.020109483149682014	0.09567501882832297	0.004126824271535274	0.09243711417264672	0.005106049983575621	0.07454678727021953	0.005768289376170069	0.045788695571715304	0.01067592950684095
3e*_FOS	0.38556231850472367	0.01694647293100647	0.036115077795190104	0.020598013362570958	0.09670793014982529	0.011241474708989794	0.0654358236774412	0.043021526980151326	0.032074021859185245	0.02712586110859863	0.048003961751483165	0.0492237419871326	0.03323747080142429	0.043973430054655274
4aM_FOS	0.3938995044889666	0.002385565839349966	0.1954967013891774	0.009099279546184254	0.22625216281628974	0.0025463446976290017	0.21471365997247666	0.001631658503160181	0.21500342006479517	0.0057590266139754655	0.2100498929088463	0.00433833945012303	0.19913162294197984	0.007014580243912143
1eH_ATF7	0.39289892305233265	0.007219005262424207	0.03751766009735358	3.2233972273959717e-4	0.13353561145358403	0.005513666512466052	0.09047872451268807	3.6012328282575946e-4	0.07886662441798392	7.501454335922338e-4	0.0554345096474826	0.015240187760583085	0.0563722217475932	0.03219897276791635
2eE_FOS	0.37848572475229514	0.0035230145809365706	0.13586236848006478	0.0044445982585504685	0.17768516145431815	0.006095415842636604	0.16303581639859843	0.0036682930303043215	0.1317204467307756	0.0016961874417225746	0.12440751540066239	0.021551735697968404	0.12610670239186583	9.90133518513836e-4
2aE_NFE2	0.39887742338282695	0.016112310818771583	-0.05434912184868787	0.009205064836676463	0.09011765122468564	0.015110968423421996	0.04004558027975122	0.007833740871072005	-3.0123597808787497e-4	0.035648573978893844	-1.8678402366505728e-4	0.0016535091339385558	8.622129641511693e-4	0.010527213523739053
1f*_FOS	0.40340664533061205	0.007889469406983159	-0.03260519088467573	0.04675242441142341	0.09733957033557791	0.008056515231157092	0.03608552463543962	0.016414484237971778	0.05015131243630354	0.00800872547645017	0.01459744195615182	0.020238083859391298	0.011223466774318798	0.002431968762849696
3gM_FOS	0.3863405339777128	0.0011335349786375573	0.23265252926168206	0.005056743549212397	0.25158925107808705	0.0015674498997712211	0.24510784194439672	0.002960221740872692	0.24366889021544907	0.002008969342333923	0.2461931399076193	0.002193366903078061	0.23281657130661568	0.012737977330915619
1bD_FOS	0.38825610562109836	0.0028880396389235475	0.2286912836178985	0.017702426927236673	0.2470379183760013	0.009327405174754017	0.2348187553214544	0.004206278081288046	0.2423214473617034	0.011608067583375981	0.23803345652429359	0.007513617922441299	0.22280769082721708	0.01093408870856905
2eM_ATF7	0.39381542245819845	0.017140151344435767	0.07756895737360589	0.013436590600565408	0.15042011413289041	9.615880032107272e-5	0.11614856750705885	0.034213894387035634	0.11912717850659749	0.025445655449944028	0.08365085185880693	0.03286860599505689	0.0749448125509607	0.030113290654857745
3dC_FOS	0.38528584616148187	0.002139936897796396	0.02859735500117136	0.009585176410683828	0.11995066575910064	0.009090506795922111	0.06793696391538404	0.01050949765964375	0.04650889160049179	0.018545658584138668	0.058475836663937325	0.005973313102852307	0.04203837936901778	0.0034026804060800883
4aV_ATF7	0.4072259528287291	0.01113037937611777	0.04395468066568134	0.0047880153989438776	0.13625803138192938	0.006923208652607999	0.08598933083853921	0.005103669578516591	0.08875958023414934	0.018889376984985443	0.05707008979135534	0.0022895897387714263	0.013414932935875867	0.02010287763818977
3bQ_FOS	0.39071594240000695	0.019045549185179523	0.2578185716973518	0.005727275644817889	0.26984580678471426	0.0072026453763131435	0.2709620163417874	0.012628956797324488	0.26166867439728647	0.013720130619413835	0.26608355496891145	0.016086530644213094	0.26054377611885576	0.019577586894756416
3dK_FOS	0.39648455373912944	0.009047938825402552	0.029613711134651513	0.03532758248030652	0.10730526120169795	0.0017971022075790922	0.0632283590812747	0.0014672961300493943	0.019917030146897115	0.0070556278172715465	0.038783309132505876	0.032407427424356754	0.027418995076186743	0.031968520196598585
2fW_NFE2	0.39430899451221635	1.593743246814414e-5	-0.016516251822874337	0.017752092559421753	0.0960379255756178	0.012881033570131182	0.037900569866132966	0.017126682974788823	0.050691733943550754	0.08121692312985272	-3.7682501472592806e-4	0.0037262046353530856	-0.028036445477288993	0.03074988131247006
3dD_ATF7	0.39763401126983844	0.003206893576372315	-0.01095617201184524	0.0017627200554129498	0.09247489479528062	0.007490718260878344	0.05098106825552731	0.0049859966639620385	0.026503912038424095	0.009977641980913514	0.002941631901948547	0.03639586066663358	-0.020234742771905272	0.03891725191807161
2aC_FOS	0.40360352754452944	0.027089768259203006	0.2071676044936051	0.007138497604772596	0.23486341025077528	0.012340153996397898	0.22700164389436517	0.015107625947598404	0.2263361234945672	0.006782865871315662	0.22324613761046008	0.01250731633347875	0.21118519303402317	0.011643911871969906
2fF_ATF7	0.4041408057056448	0.010821100830483309	0.04908135938723997	0.0056621512480197035	0.13267625725451584	0.008782479119635044	0.08949358984503974	0.014432265688481483	0.0947865046901037	0.046940690339765265	0.05865546836963274	0.009692542916522768	0.061933699498766356	0.01667607795980342
2gE_ATF7	0.3923649522041477	0.008535803580612261	0.0986307507831496	0.008106742234074007	0.15842140636482457	7.27890955971474e-4	0.13344235017930717	0.01695433409697577	0.1113530853694377	0.01091062875678824	0.11296659159938671	0.012760160352532758	0.06955913707252998	9.68017801008907e-4
3bI_FOS	0.39527611618076863	0.010757587365905218	0.23206944355689507	0.002966545370791843	0.24732337104325128	0.004591753036015176	0.24190848127316253	0.004528708848669108	0.24072480452087786	0.004084868786520957	0.23396554806825226	0.002678296015851738	0.22959098527108693	0.00798110984520346
2fF_FOS	0.3828026612843164	0.013411286755245564	0.21390365214568458	0.024207569917089566	0.2356415201213976	0.00593013530142378	0.22851187931371666	0.02230556517696126	0.2233566775356355	0.02452658603506508	0.22396664776217018	0.01689561008332529	0.2076564182851406	0.02907042900847236
2fV_NFE2	0.38792062093467533	0.006833611782858381	-0.027340174060205627	0.012816805780701988	0.08638180591738404	0.002355432995110984	0.03818219796623787	0.002747843904027298	0.03442397989321196	0.03347274990475574	-0.02952209026157409	0.013658207535347081	-0.04011731999839525	0.04385201771138639
3cF_FOS	0.3858839406517639	0.009980188036846907	0.19611342017220185	0.004137247971182832	0.2250711173668906	9.443104184445856e-4	0.20673645101078053	0.002138168173954612	0.20764020708858655	0.00470536918298002	0.20040380205321456	0.0034395068489102417	0.18605913245921746	0.006318621634975619
3aF_FOS	0.39338802557229546	0.019343070912522766	0.022184131482352147	0.009376938603125756	0.11440046911945165	0.005457037263446929	0.06901250449819665	0.0017591476013573825	0.0544246203861813	3.1546372460195346e-4	0.02924950643924474	0.007898503366529757	0.014850817357170032	0.03875677677408924
2bM_FOS	0.39334876459576196	0.015719473485919715	0.2536606677777598	0.007660957816521653	0.26528602948370594	0.014083961817453918	0.26993870974745787	0.011470479519385055	0.26055569024777037	0.015148654397692706	0.2659792046117135	0.005941432208816229	0.2555917210746449	0.006379366024903268
2cQ_FOS	0.38420450008200013	0.011800678633923992	0.25807314324028885	0.00658956388464466	0.26964007165823223	0.0027810468735064773	0.26633755386470814	0.002275692128730347	0.269989729128394	0.016027136654860597	0.26891443878060023	9.464712397534104e-4	0.2591051229812277	0.0018776144250101244
2eD_FOS	0.3939222857300839	0.00898710612420956	0.0250494197750663	0.008177624416953792	0.11880303269329043	5.036878835044624e-4	0.06883876400186051	0.002757437938027931	0.03115983824795075	0.01280524772760286	0.0390640602221953	0.001495826352094342	0.025637652997663025	0.01998105275354414
1fN_FOS	0.39085889510867766	0.014582949664385128	0.20415419223253134	0.011813683154276318	0.23125553655917136	0.006855830759907166	0.22473827008457478	0.013121833609922022	0.21914096223522478	0.008843379056518316	0.2164054670394837	0.017182072731218693	0.2005135138146209	0.022100521367687396
2cD_ATF7	0.4049340238090944	0.001225144413857623	0.10675430962731099	0.022005250128532636	0.15823943589593387	0.0020075632662221324	0.12907144807196647	0.013458079419949249	0.11538825086854407	0.025382257739922833	0.1075913246017771	0.01724815945834069	0.07931302301766241	0.026571919058062443
2fQ_FOS	0.3772378397176636	0.0031192110049860187	0.25089751794328446	0.015676767304232033	0.2629659115247691	0.0015084734600112279	0.2689851839389683	0.0031374154919233607	0.2632478858349615	0.007213573101619288	0.259555072140243	0.007230144041675839	0.2595917001806849	0.009392778320959866
1fI_ATF7	0.39944209837633493	0.010391163295459343	0.0234094186255906	0.014802245094605811	0.12040505269817976	9.568095042127271e-4	0.09011422338563152	0.004333925798811631	0.07255165787330793	0.013696589261095134	0.03335480977950214	0.021561735871047875	0.03862163213984477	0.028382983110744046
1bM_FOS	0.3880524504941293	0.008822845233727864	0.17703481289233136	0.0023237516680194373	0.22073154504769948	0.0014717186182503365	0.2001238686686783	0.009967047673650762	0.19394961892919022	0.007975126335926301	0.18837756795338298	0.007577808623650627	0.17629381128746774	3.148104672972625e-4
2eT_FOS	0.4095288197310065	0.013340436404671151	0.19305348372343756	0.003917703057991681	0.22821412610332367	0.0030065716457328305	0.210652183135069	0.019764761897394345	0.20604477132802151	0.012679014759523936	0.2046657258159265	0.022827367113987397	0.19099924846492303	0.018359073989973714
1cC_FOS	0.3770737630358083	0.007863136986560474	0.22963242326446537	0.005303335687039689	0.250382905159883	0.00845470771395323	0.24759126313478308	0.0027579597751870876	0.24652686405069066	0.0094062139803345	0.23817719690022754	0.0028770227206834967	0.2309278389762054	0.0070123634945103396
2cN_ATF7	0.3933791810056386	0.0032626016492614137	0.11838440672669534	0.009126250444464223	0.17295846247703017	0.005866245122696512	0.15359285811015747	0.010857533989738748	0.1461098798079522	0.0096286309368688	0.1259628205452698	0.019665928763709716	0.09704624779893176	0.007689622964135042
3gE_NFE2	0.3969805585963956	0.019939846606998123	-0.0076030799037629495	0.012136728808307785	0.10368258456622977	0.023443251657440833	0.04520625756788374	0.00956200681693358	0.07860723331658566	0.027765650877689996	0.008389552140011025	0.009875529153178728	-0.013374557578046127	0.038205756859977145
2fY_FOS	0.39677689264424565	0.0013454008047333558	0.19466129180273306	0.00918207950843077	0.23299038976377054	0.0018275848998915306	0.21897856478736494	0.010953773081025128	0.20962192918477923	0.010101508235069948	0.20976957261352336	0.009389587713802931	0.19427479603162584	0.01272479014558455
2dI_FOS	0.3857150687997656	0.028696721050958298	0.13034117951068364	0.010433362847372252	0.18419643525732546	0.003579431075283288	0.15758015153603722	0.009116016048741212	0.15885609779569573	0.023663477965636278	0.13817087656857652	0.018686355689256758	0.13179830082844668	0.00881605054576813
2fH_FOS	0.39427080784680885	0.02006706135642548	0.23340064728977217	6.680392105195757e-4	0.25157832423133997	0.0033898020182747245	0.24883375388870266	0.0030154439957284958	0.2426789122774016	0.0014576560799372967	0.24238198902298008	2.2713687452682874e-4	0.23225818136749077	0.0063019078030772495
2cM_ATF7	0.3834959079328153	0.004536121848862162	0.15719859741666986	0.025511324864395443	0.2054559427356853	0.006640222988038136	0.18678365249938883	0.0028647326477631184	0.1923233985594146	0.028093314285186813	0.17824209311447253	0.0057026559887054604	0.16421370273685368	0.010793774693767931
1aE_NFE2	0.40305396938073224	0.006539835181169069	0.01308914927609972	6.551624349865715e-4	0.09591574426248695	0.0032672293059396664	0.01824724126438406	0.023116608519844487	0.025163870020197328	0.0025422413029877584	7.35544924950554e-4	0.013234130069986546	0.016201594092366847	2.3145916902074477e-4
3gY_FOS	0.3945942451536275	0.008693800040474932	0.25336377617275946	0.014253346633434348	0.26825499574819933	0.001415082923859381	0.2690627975926345	0.015069023657815187	0.2679241356366791	0.014287943064026972	0.26089106746974944	0.010226134868272133	0.2577515452361091	0.015307066523058833
4eM_ATF7	0.3889103501575078	0.004936561446167914	-0.004036966376491964	0.0025576826223257174	0.09788892408866609	0.0029610878382751297	0.064614030668043	0.008231642524656833	0.026716079461787452	0.01692246052811684	0.03742308512203392	0.015550753492664916	-0.023709198160460243	0.040648398485306006
3bH_FOS	0.3761290783469123	0.012424502075802053	0.23568516742462298	0.001188748759562955	0.257170212119905	8.585135781978732e-4	0.25052858268810596	0.006265188804085696	0.24497258447422476	0.006523170879467909	0.24540954049262834	2.6507292754880197e-4	0.23376476112718458	0.0014762224563119337
4dF_FOS	0.3982802590556409	0.00995133991429142	0.03472862620493511	0.008869366060055107	0.13027087586081568	0.009006070206908757	0.07933019342326797	0.0017732942557810965	0.05912704951519264	0.0023157380714802227	0.04318690316185045	0.019959029957225007	0.025922773504896357	0.016219305994424536
1aQ_ATF7	0.3961460429735568	0.03279656691707403	0.10259516540775669	6.992571135634563e-4	0.16267068066673193	0.021394777466046903	0.13859333058170464	0.004616516993232621	0.1347732445428941	0.01370773921455215	0.11068457903337936	0.03366839133713287	0.07185501930167716	0.018882010729232998
2gD_ATF7	0.4014298413427322	0.006055637217103522	0.029974306142015145	0.01816329614949275	0.11485684690749767	0.005858906167141607	0.08245808435192598	0.022666978312414356	0.04806137416395389	0.039728459684204014	0.038885712167573964	0.01932899164930333	0.023151155448918236	0.019485444836555343
2gN_FOS	0.394368327384451	0.005123302729019421	0.1957700832631595	0.00634719134950446	0.22563790467252545	0.006996646816964834	0.2096338709041314	0.00357596401930084	0.2126142131886663	0.0016558696235195207	0.20094023998304472	0.0018371110106991408	0.19540081317673846	0.0042861916344301585
4aC_ATF7	0.38164345799118893	0.025746248950937554	0.04269833762741884	0.027948729561902995	0.12432258911721494	0.0035810757967980997	0.08747396560800813	0.01555527798082894	0.07367306507951425	0.035807390743477774	0.05782734428616783	0.021076400388358115	0.030733953461592953	0.019468144006261675
1cF_ATF7	0.3928655968488663	0.022923361625081275	0.10998228970439464	0.022348994249702086	0.18120289032106895	0.017607618462135634	0.14366659039494906	0.013680305062146545	0.13592486599002673	0.012010064914052708	0.11801706542963486	0.01388423634596081	0.0945917254506968	0.02219593682866774
5aH_ATF7	0.4001181483938187	8.62505426425989e-4	-0.009185394763441126	0.0029060657012849986	0.09312845353118335	0.004932951718462916	0.0505255601570902	0.01705697228559328	0.03771002807887801	0.011730187612247563	0.00846990521589503	0.012545943596167671	0.019964661145160458	0.019342755972923547
4gH_FOS	0.38415491977239385	0.016948821244892984	0.2269921727372744	0.0035035256392953735	0.25140446755919166	0.011131733999460594	0.24833598863242945	0.0053664424042306775	0.24554857967001734	0.0025905780728110012	0.23468296859609644	0.0015368744544291128	0.2181009526359392	0.013427953451521405
2eF_FOS	0.3923807373777317	0.006385442152168248	0.055779705586320415	0.0031985716036635066	0.12860457267887893	0.00628568716138469	0.08594080384302426	0.009639434579729588	0.045788204535995615	0.041170197308683536	0.05920450316168355	0.003945993514571619	0.04511069824673279	0.004689785799039277
4eN_ATF7	0.41685662035590665	0.00590093770770505	0.005028086233599094	0.04285019024176886	0.11076997828490916	0.006614800244347251	0.044185789696197936	0.008017501780671192	0.041802832194783125	0.016398954347978795	0.006024711138980557	0.021576483311712358	-0.007749059704590533	0.038692648916526094
1dH_ATF7	0.40256503373281904	0.004689702136388129	0.032755267128333695	0.012522459877815917	0.11697606529757866	0.013278019293258829	0.08648662665759405	0.01629384291065498	0.042690297020718804	0.022031738006094304	0.03883345573699078	0.010075306584126642	0.03769931433103917	0.03178136384510272
1eF_FOS	0.3910626371173353	0.0017196663330956324	0.18169388071356396	0.0037619897439477743	0.22294935240225275	0.004990820383081273	0.204637653961178	0.005550207415096864	0.20483844497710252	0.0026967559095197853	0.1884558957119232	0.005501589692669464	0.17834443912924577	6.278901460502035e-4
4cH_ATF7	0.3894469691596403	0.0025738444061529815	0.07705872307770521	0.02489329607482258	0.16190368573931618	0.008941741578275157	0.11555154395104096	0.03379708519220918	0.1139078122112261	0.0039709674699763015	0.09673184329556772	0.0055848164992178045	0.09129640267694408	0.007993729561384092
4dS_NFE2	0.40709317779209697	0.003317131157079729	-0.026742484843601706	0.010058913382908506	0.09283321193313507	0.009386381123568934	0.04287693223167398	0.005856786420732917	0.03576845796150565	0.02084888864293698	0.010761177907466397	0.03888330184976577	-0.03554833754364047	0.015029758671571133
1gC_FOS	0.3976080950190447	0.007478801213387746	0.20527715086128703	0.014433064953046394	0.23975603161315945	0.006275751392889235	0.23117909549652482	0.005126781716167611	0.2146951275923499	0.01564492967860264	0.21909712759979566	0.008622027445342812	0.21156968679191773	0.0047893564736613175
3aE_NFE2	0.3829941029717313	0.01564409139721979	-0.01898575705760746	0.02332182763090803	0.0833860888143961	0.017676167755130798	0.043231780979138844	0.012679165881336411	0.023519931573969352	0.0036071400427294077	0.004159338014447408	0.01118038027200771	-0.023094566796328455	0.024999573611833248
3fT_NFE2	0.3960779075737667	0.00726482686012625	-0.013789888061404656	0.0020502122206487975	0.09424992406226432	0.002553129816951903	0.033892207990062685	0.0073672726117654215	0.011955096010603263	0.017304847418074237	0.004714722604308909	0.007629023596120433	9.30726914559611e-4	0.017910305409471142
4eA_FOS	0.3978644463319652	0.0024457934778529568	0.18058673938247005	0.0033817049192786195	0.22006522348694707	0.004298166784642494	0.20014930172559306	0.003617253799196944	0.18935929579299182	0.001222150113024362	0.18896599754295001	0.005842785283921606	0.18396518659048502	0.006775549139579873
2aF_ATF7	0.3894894915120416	0.01733822125995613	-0.003060756849479214	0.026774104159005038	0.10101640952951907	0.0016373085143212489	0.02855145633725835	0.0033784494161019844	0.03616436118973352	0.008424952181590187	0.01629133228036447	0.03057685057949209	0.013721951294698222	0.05883568119108057
2aW_NFE2	0.40215869913503705	0.012886593723720786	-0.009729947991699128	0.004688239633071802	0.08665163544391485	0.009779295808643602	0.03710118457739066	0.012929716043166225	0.03181008576923851	0.011771177924087712	-0.007761041228775237	0.00920920126242182	0.004990666984265154	0.011171853555750521
2cK_FOS	0.3865454024342291	0.0010937311914668033	0.23975288961338667	0.012524977609523421	0.2517291114830963	0.0025367369540642546	0.2535948715476847	0.005968187132086431	0.2563712690547141	3.414463967609536e-4	0.2405978184191116	0.007662124231547327	0.2407251162191137	0.004486267041197039
4eI_ATF7	0.3843029207120171	0.02445512707994551	-0.01846855200424099	0.01976572923684434	0.10648046673877083	0.0040501463806451	0.03847917033738649	0.018259759368371983	0.06189953365800921	0.07089280171794674	0.0034195907840388934	8.193722154149469e-4	0.021920014977210744	0.004828053713241204
2eN_FOS	0.3955491843953065	0.001259690510241073	0.1429921272017869	0.008948101122556897	0.19480781704822014	0.013406911969253334	0.1725496929416747	0.003436757592549062	0.17252796581134955	0.023419940697035267	0.154394159660432	0.010493975102387355	0.15341593407097504	0.015837570172209194
5bK_ATF7	0.38678821992723056	0.011728221772806356	0.11146720575454899	0.021449913145636035	0.16752445210173533	0.001905793888883111	0.13840470685406034	0.0012422601215624277	0.12384681066577055	0.02313125549451308	0.11152691244753515	0.03519149418315199	0.10507491704168229	0.032223059879345914
1gA_NFE2	0.39038286793080956	0.009137846042669822	-0.010596271900690759	0.017863409412890923	0.09059146894536999	0.021848015392449304	0.05264551056864214	0.00568104231905893	0.05731757751192429	0.008859811515027849	0.02842326402156508	0.016962750006648805	0.05933699925887228	0.022266680126381277
2cN_FOS	0.3884418034742124	0.003310742061642329	0.24304731385071437	0.012603584791538374	0.25875021528272274	0.00360625087122145	0.25643255245150204	9.186128252630101e-4	0.2572115520569982	0.0077609602285907235	0.25434526358507564	0.0012247248745833497	0.2504644544443887	0.010926667219539919
1bK_FOS	0.3925647441590303	0.007436547183892877	0.2057305429848385	0.02050963412757163	0.23764603959610411	0.014984927325234352	0.22635301071146297	0.018075045928249066	0.21713152210388598	0.02219189609664396	0.21119962582143043	0.011253158982971512	0.20799674863542084	0.010748934037275405
1fC_FOS	0.38453290683349617	0.01044151055942444	0.18908334021851417	0.006002055784472294	0.21491275481859956	0.006262790580466608	0.2070268231899436	0.011908409119034387	0.2080898097768295	0.003761072937102956	0.1986893528418522	0.010525674059327587	0.18373010515191104	0.019093176204128356
4gY_ATF7	0.3816225462627929	0.0056067237591412005	0.05477575093607234	0.0024909328174524915	0.12883516771913361	0.006378322894576479	0.0701505353319562	0.007127440701479575	0.09154544890832195	0.0030048827116958233	0.05448750525583025	4.785804579619517e-4	0.055217189394294645	0.009850377784452819
3dH_NFE2	0.39029974244930016	0.008193971252475157	-0.018718730724932797	0.027419283238511394	0.0844996584262101	0.020956845592604814	0.03738828998656249	0.0010448821029271982	0.028570019016136317	0.012206432842162612	0.01058079597904073	0.009920531528807737	-0.015169624413584621	0.020974419663163196
5bV_ATF7	0.3926500732124659	0.0068715876124888515	0.06482102575926606	0.006599650104439794	0.13768860236008806	0.005039282479706067	0.0963001764706223	0.005781015848950678	0.05422540273524501	0.039399376046441864	0.07410291138529496	0.004405355766848059	0.04526312680741451	0.020747598881353354
1fA_NFE2	0.3931483595298342	0.01531616541813557	0.008690828271297857	0.006621655255414869	0.09029261432948542	0.02526369512735224	0.04518207181760202	9.891004256958478e-4	0.04245339861477331	0.024407389982699583	7.601960897979376e-4	0.025184612328269202	0.008022109210119635	0.02024461576603516
4eF_ATF7	0.38394390402280654	0.0023381853279643397	-0.019864422194997414	0.01948915084908699	0.10810011954580001	0.0060858041598105105	0.03656168632828884	0.008295437699437132	0.04206756565131749	0.021891999606461012	0.004085813761495607	0.022468886542458908	-0.010813132037893311	0.0016385500092941459
3cM_FOS	0.3950849030501947	0.018060038089501785	0.23515753501173858	0.023824934057560095	0.2580252957961867	0.0027906360926866977	0.2511024214186063	0.014166265538011895	0.23545144357142636	0.015578501118647189	0.24395140249355368	0.013369949618382813	0.23626363173271775	0.01654765345002834
1aD_ATF7	0.3881341301410993	0.009979737869500115	0.02969491621786338	0.023326031632867582	0.13892335141500425	0.005474321095195144	0.08566491966498255	0.02759279655298662	0.09033626297535122	0.058855108639224565	0.053645152174356406	0.03363153965738498	0.03953895850636842	0.022370052376365808
1dF_FOS	0.384334619321814	0.0022226715983221937	0.18630264587338788	0.003333214844645868	0.21419228647185007	2.5165805144731915e-4	0.196712840364825	0.013777394581390963	0.18964892638079428	0.00575161267925447	0.1899743306823265	1.4987514393303698e-4	0.18740436838356594	0.0072028394542500455
1bY_FOS	0.39273739191596113	0.0068411872300738405	0.20729456374363986	0.021053895769553597	0.23491930682152545	0.003953829809405601	0.22568172099982198	0.010191869657726832	0.21837942864713594	0.013964651434521918	0.21167732385298504	0.01875748418295156	0.21051131460664702	0.020026047932865786
1aN_ATF7	0.3806078861641343	0.002561366921528809	0.037750207073459316	0.008761041374296962	0.11683890858327295	0.0042282147044707995	0.08320536661303343	4.3507409977560117e-4	0.06768207067469978	0.03153245960600856	0.045968086533828896	0.018760179866690263	0.032658515842631845	0.04511533225214646
4gM_FOS	0.38193030876001843	0.026868539827951093	0.22119541104333496	0.005236635872811356	0.24259696209995546	0.002652086398058191	0.22539292816176193	0.009937791368641194	0.22228694209421088	0.005966747880463514	0.22680829444192782	0.013116307921108716	0.21994242569824982	0.0032850447326823497
1eW_NFE2	0.40881405166726603	0.0035918446197278327	-0.024772765035986213	0.010913286773168666	0.09407301927284237	0.010702560953980632	0.04843563658339625	8.677700178458325e-4	0.04052602066050119	0.006488580313265692	-0.0011071995057257023	0.014295607244125132	0.0168142697286537	0.01748552278722395
3aH_NFE2	0.3929594647600766	0.005056699641557261	-0.009719945113901396	0.029895886121378536	0.08870271510318985	0.01679273252288154	0.0412520157026573	0.01050590775411187	0.03134612815681319	0.017190819090474842	0.016865240635696246	0.021358387146440817	-0.010794379826866818	0.0021255634040527466
1fM_ATF7	0.3907556362832354	0.019272116627027696	0.060379776692290284	0.01903502674938142	0.1312916475777991	0.005572835192508441	0.10145504461541185	0.009938436946878695	0.08089651524237239	0.02002366019628585	0.06169643566905142	0.004720906958635781	0.04488828979972477	0.02409106848273434
4fW_NFE2	0.3931682554423217	0.027077753239886655	-0.0038671496923555274	0.029280814070614003	0.09252813122214952	0.004335320263715782	0.03816797778262787	0.0032688048469831734	0.05289507713262037	0.019788167867990678	-0.012523531597022337	0.0020561095222618496	-0.0022272434509450646	0.03224991969830116
1gE_ATF7	0.3817327194766541	0.025301081635409266	0.032094292324889855	0.017769663777031052	0.13005248638036523	0.00518664080896846	0.08708797970647489	0.012173334842937858	0.06904024465471195	0.019076496204295468	0.05618472607401517	0.03019955629539375	0.04659783475967666	0.006284434420800673
3gD_FOS	0.39681466236237806	0.001267799253982866	0.18096203512908615	0.010742450390608978	0.21629175204807005	0.010806352325893477	0.20063208532815147	0.003926582617666763	0.19078545591718704	0.011755937245781844	0.185453310516069	0.004132984999901684	0.17697353902315807	0.001887161294014743
4eM_FOS	0.40664529578363695	9.507849398727336e-4	0.13234043329596826	0.0130763288550692	0.18279741836826113	0.0015858959078750515	0.1561896921156874	0.011652898287669458	0.14085209219135808	0.01812523844496743	0.1357499291444588	0.018910791859961647	0.12934384281178907	0.004127088905011511
2gI_ATF7	0.3868708567303367	0.010119525080637378	0.08563924709503529	0.009639165343971134	0.15644896608865227	0.0018329899910095107	0.12964812654623403	0.00543998559895797	0.12352837097501285	0.03802043395365277	0.09810201448340386	0.010268021103393267	0.0925198857917046	0.020319794519064592
4cQ_FOS	0.3932556157392316	0.0028429447408665973	0.24357316911569568	0.004777340572282565	0.2591312199052127	2.1557912894495267e-4	0.2525427349831905	0.005392602874244407	0.25735368598650255	0.009633129528399502	0.2540111835342619	2.5546729203144427e-4	0.23525747818078435	0.00955553695230406
3cC_FOS	0.4066942027340471	0.012162989205704435	0.2188330583029886	0.0030116272787342907	0.24454124188743903	0.00587136526983112	0.22859864865339527	3.5103794938624796e-4	0.240146891593637	0.007874362618328157	0.22636278002648405	0.0022295392585590674	0.21799653975371847	0.0012815175416748979
2a*_ATF7	0.3907135272881701	0.026383814353040526	-0.012931040860598757	0.020759847257110515	0.09798985623710466	0.00156906619182785	0.034310446611755724	0.007381774823367913	0.018752788552246158	0.012891031864250349	0.007585394837487722	0.0037533770062359736	-0.023514316302618132	0.02237230466475527
3cI_ATF7	0.40759644317863397	0.008013437828502203	0.06465315778786529	0.003917739854225429	0.14817175418134398	0.009634453856428901	0.10706064337289078	0.002660074268148455	0.08305124461475777	0.02445063763943739	0.08282699112916614	0.02119343565767915	0.06490016202925303	0.0025339712609902787
2eH_NFE2	0.39249866632323727	0.014451425356499382	0.0029117009448652907	0.005532964998731435	0.10649942583717413	0.0056418698512281686	0.038880535608464176	0.016696536402545103	0.026324825913120624	0.008955267917899265	-0.004772399102259095	0.04370069769926972	-0.033224771696223114	0.0018669329661067779
3eL_NFE2	0.38717682196838704	0.007730999752490822	-0.0195362073115966	0.045760790934931433	0.09128604933468298	0.025822043150579475	0.047591182288074026	0.0211612088738005	0.030314892314999866	0.00825724381259977	0.02762046224951978	0.032466692207249924	0.024460284240295248	0.005999627327247239
4dQ_ATF7	0.3963627914145002	0.020644452254253546	-0.007868630958623415	0.008323448866440987	0.10133397745686142	0.008986989514013811	0.029107774350961686	0.024911839686132933	0.036990448254302324	9.825022811740891e-4	0.007286125238945324	0.018714560626902917	-0.01072048841356946	0.02854709802894636
1bD_ATF7	0.39389356975960244	0.012886384945642648	0.053262270582997324	0.0284224277567786	0.13204562777179407	0.004735697655203523	0.08461785531165172	0.020832156206784906	0.09336119338576343	0.015927803372429963	0.06398181390563032	0.023669316305458956	0.02391885430207341	0.04767139978778106
3dI_FOS	0.3919709781289694	0.007575023908118838	0.06688247768145361	0.004012966740296279	0.1371199110098008	0.008896274741658895	0.11306496105462975	0.009642806699142635	0.12251558376765613	0.026119054867848376	0.0904180938242333	0.029991938011697392	0.11610090121242767	0.03143794515004277
1cF_FOS	0.3721569066915451	0.01592401806570456	0.24620858241730775	7.89590364124401e-4	0.2640989616214272	0.0017357105567038429	0.25728261231972044	0.005418928311915237	0.2539900505997355	0.0018006573948631428	0.25597967147803935	3.1021435875734845e-5	0.2521714572470082	0.002383822915462704
2eY_FOS	0.39352080735936623	0.014929437662526631	0.11767218888885649	0.008629770579487175	0.17717558992135665	0.011042072499615588	0.142302519601534	0.007022235054399913	0.13104719651306013	0.009323980385116884	0.12233413655414135	0.007522336692172883	0.11227646863532127	0.01316099830810535
3fI_ATF7	0.4031634776712095	0.006265190214851688	0.10814333851883975	0.018261819108012882	0.1649680872928396	0.009420762147799163	0.13670617884412992	0.004938810843987263	0.14379169494223407	0.018364880776134053	0.12669028676424526	0.026412649694865648	0.08762238584053958	0.016355493928740618
3dF_FOS	0.37435428252699776	0.004017210768391315	0.12741006730002508	0.04230330474679942	0.17932188548310962	0.004840586706866406	0.15087593021742318	0.022847253312204274	0.1598581456881996	0.0424308730534504	0.14576452012438484	0.019946465409122028	0.11798553347843468	0.01633968545943728
5bM_ATF7	0.3982927025142753	0.0037575667608878483	0.08523698591867454	0.007010940270097791	0.14775539567993695	0.007408874435205672	0.10087766241149745	0.024672350149860068	0.09954758990879192	0.005946263072722622	0.09509348999840063	0.01685416874867926	0.05414527854350882	0.008623397677742551
1eT_NFE2	0.38920850180088273	0.0027478053209580365	-0.011486944059889308	0.015958962934920263	0.09333760457120524	0.0061451707510203615	0.05715719632076306	0.00523514515419332	0.02821089203934468	0.003648793486670021	0.0257222879270972	0.01076771995226779	0.02149023900586879	0.041377918108051165
1gM_ATF7	0.3995630086187021	0.017389883247460113	0.04450079230405025	0.01720150456762983	0.13881287600491185	0.0024118104404029063	0.09851209370789045	0.016591204360172158	0.12490192788929944	0.039246565281734806	0.05470688503706769	0.028269404851953034	0.048808698261564275	0.044143277587881474
5bS_FOS	0.3964996524795903	0.007880276318220813	0.22257087839042855	0.003417068483636397	0.2354642929008374	5.964517311321716e-4	0.2354370477025602	0.0018316487126613776	0.21991122677589037	0.012802958688024902	0.21827403128957665	0.004200251904402021	0.22361435558692339	0.002144325330301771
1cV_NFE2	0.3957136533359964	0.023478017017015993	-0.023098834568051684	0.025088620390115654	0.08856834803695653	0.004468053197677263	0.03050273765023756	0.010484953315392766	0.04204705803016029	0.03512958360757214	0.011949408116053328	0.039498830451153474	0.030050407076574217	0.007564987859799832
1fV_NFE2	0.39180220468046717	0.0056028807388917605	-0.020043059268154813	0.025026843862456176	0.08840808559119762	0.013546245320348857	0.03907655545740234	0.030451527430528577	0.03705159038123799	0.008999736937198018	0.006148799582692845	0.01286415864130239	-0.012721439454846955	0.016859534668004158
3eE_ATF7	0.389179433588278	0.0065770219111620405	0.11658305998922641	0.002246568957389851	0.1752126587269485	0.00953904092991132	0.1501095299760865	0.012887068246617603	0.1471885668524101	0.006005159876175248	0.13103998120620985	0.011665377761455504	0.10730502517007373	0.023729626934654423
2cM_FOS	0.39218461840658886	0.003428620655178337	0.2662735879090563	0.0016579708604101484	0.27421300698745066	0.0035770681089637227	0.2763407733736688	0.011730941262899279	0.2751263025024633	0.013097392382886841	0.2844676869226065	0.014154261729338907	0.27328911647452037	0.017218825678475054
4cA_NFE2	0.40132291920706986	0.015888651924313463	-0.0054214962021666025	0.005680928111892135	0.09935849514629672	0.019022174189192283	0.05073192448559913	0.013566565962189378	0.056037773584127024	0.026768043560045394	0.028575073463124667	0.03830150851437163	0.008326836916255242	7.965521877268881e-4
2gE_FOS	0.4056459899061641	0.014861547288482057	0.2543006844291063	0.01156674144262197	0.2612348206220083	0.0015149015966969622	0.26708581611276494	0.015549485532805512	0.26265258142907577	0.015246821353772083	0.26020341487302223	0.020103774444549027	0.2561443932150008	0.013000568747684323
4aS_NFE2	0.38548636805861936	0.0248836911782617	-0.025571990447900133	0.027502433259382075	0.08814943561831795	0.019765188180915008	0.04770616975754646	0.00265854549680793	0.019081809500064374	0.021848444847341848	-0.00592547055397487	0.002526235357331623	-3.2622536921535564e-4	0.071532580187373615
5aF_FOS	0.3935267764172582	0.009980505944681715	0.04320924243452948	0.007289004476478282	0.10633449521822938	0.008513557542251303	0.061382708105851225	0.01889961206569997	0.04783165405743362	0.023097512036870455	0.05068033304320928	0.01375874887243861	0.0351291394576576	0.020118797914459755
3eI_FOS	0.3737191442285235	0.0011362051471591303	0.21113654796258483	0.007111796872918911	0.23092753372631553	4.8175190745488244e-4	0.222679052120777	0.012127219888044145	0.2252459473258961	0.008594690908296324	0.2173918822067351	0.007021695950563829	0.20744233700084977	0.004524103460937874
3gH_FOS	0.3863470240867377	0.011121871370505647	0.23035184288123742	0.00961088369823668	0.24827948928212284	0.00492598610735797	0.2442353473404663	0.004874298146625808	0.24538657442215733	0.008382898975550952	0.23263862407914115	0.007298916565591698	0.22952757525050557	0.0017692250170204444
1aK_FOS	0.37821558252091214	0.00840745956135667	0.21042456978466684	0.025105940185518306	0.23588247894240089	0.007449639586956205	0.22421259423331652	0.015115758142164737	0.2201514515930451	0.0025657029214924696	0.21909910304857222	0.01122342637738191	0.2157955931186456	0.02160049943386066
1fF_ATF7	0.38363788896151263	0.01913932357433064	0.035566803952630496	0.020438295184825376	0.12820702672796763	0.004670137475686576	0.0840714531270754	0.014422091802345447	0.07118763303614545	0.02556237279455481	0.03638876777243007	0.04384037921859585	0.04966094644367612	0.0018099610206991155
3cY_FOS	0.3731780216895672	0.0012832727123891813	0.1759184084922767	0.013867373426734273	0.20824544434459089	0.005104364549121021	0.1991862932575027	0.005777521678425623	0.18542899137510468	0.015949030895569045	0.1809954670503461	0.012066822620045404	0.16588655748531123	0.001526091583847649
3gA_NFE2	0.3979590017526398	0.0025795150361668726	0.012991042232098697	0.009661609882926659	0.09760554134375551	0.001828288557838083	0.05281902225022087	0.003981572171313146	0.02662759942709522	0.007586847774643516	0.02293127212956815	0.006820627558604645	0.028111082440713937	0.009496468323601029
2aC_ATF7	0.3918617752176361	0.01777365704546687	0.09401027621941033	0.012800405083574646	0.15864682726894186	0.005754060225565308	0.1286343550970669	0.006208590914223687	0.11736441196427422	0.008859337720432427	0.09415152035019089	0.011346182048449638	0.09192610190310735	0.0017031671111489624
1aQ_FOS	0.40767398204843497	0.0164838837949719	0.23749411940189324	0.0140174961582762	0.26033183448038844	0.006242391546835754	0.25170934471209	0.007610468697214551	0.24719013159749076	0.009339951356405373	0.25052743375280023	0.003602557808354832	0.2371949358085042	0.017910130195181468
3cY_ATF7	0.3975579773470397	0.004252962860974793	0.03924919414921772	0.021558728999175686	0.13720943599756938	3.3120166222292715e-4	0.09297901005950587	0.00504822547870772	0.1076745281770996	0.019221951850716266	0.06029259203074125	0.017677546484531553	0.05105634406330921	0.025290961684179842
3eE_FOS	0.41478906960694384	0.012264928609793032	0.23704584565457099	0.01348993660409945	0.25846122848148945	0.007398554811901248	0.24986326443227386	0.015723639424209686	0.2501478972678489	0.014153961792780436	0.2388981367190257	0.014961598914152793	0.241209925159147	0.01975628727338302
4eK_ATF7	0.4143733712780491	0.029057760504475928	0.06346818949860825	0.03528596117154548	0.1476799596985412	0.0016373285383378127	0.12103093558162123	0.015180337145373125	0.1000142817520244	0.020891410772699234	0.09719499322836007	0.033081999013882354	0.0782681956358438	0.013705663788997685
1dQ_FOS	0.382895429200242	0.010428131719363397	0.19311549634478598	0.009118480853131808	0.22475446644635272	0.0026619185902370334	0.21937132463102654	0.014815175124420365	0.21141430593343025	0.019773517944398987	0.2090454714996825	0.011648626508419203	0.19398252521435883	0.009015632094763361
3bF_NFE2	0.3967172393975483	0.01576343877135262	-4.419003619893225e-5	0.005080922643598777	0.10021034281223347	0.01627851690440475	0.05445796083333605	0.008893531537176778	0.03983317578917653	0.003980013139691925	0.03228971169353016	0.009628115752670773	0.027110775112423553	0.03624920765220317
4gY_FOS	0.38465700163149974	0.009680735496738702	0.21365011248053634	0.007423347552245021	0.23624218594912028	0.0010604727010589414	0.22966254358390387	0.006248378368596536	0.2266279169342969	0.005976843205279273	0.21695141625844777	0.0038512378001353655	0.21042915595490788	0.007447366820981669
3gW_NFE2	0.39769756220654306	0.021034271372794535	0.00236431478687958	0.03444631404398925	0.09357079940053478	0.01244688030703769	0.042307801728064	0.006125517328260939	0.0706239735721184	0.04591622714042143	0.012144030698148085	0.025795946792940262	0.021861363885432895	0.030668705588573177
4gK_ATF7	0.39093516133813583	0.015603665943267609	0.06948977722766755	0.0030575624602632136	0.14898887742922312	0.007064914136224539	0.08534334317525431	0.023088077606954714	0.07697949273377633	0.021696364032716953	0.07515223683925484	0.012085097341640165	0.0497342392710464	0.03139395655228843
5bQ_ATF7	0.38636399667100724	0.027601712436495486	0.07071760298324739	0.03325122399962249	0.15473453368089923	0.009197257224837182	0.11092509021683436	0.005666801210518541	0.0814321151472485	0.016552914650524806	0.06955670220654364	0.018311594098353756	0.05366427963978296	0.007731380621043336
4fI_FOS	0.3949460676679615	0.00824150315774991	0.21610232158461487	0.01672347804534247	0.2360205899185611	0.00335778335825006	0.23463429764802063	0.0020124255873398647	0.2333120304449658	0.011335113132167635	0.22609441448914985	0.008688205033552754	0.22357973663317732	0.006800589223561011
3dD_FOS	0.3991643103684729	0.015078915161957437	0.0031556460371936646	0.02279618763558016	0.10947880763804738	0.0036821345316108522	0.05676239075491277	0.016503158142490763	0.03705880287658501	0.006965804630721651	0.023481952374574646	0.027233677072336603	-0.010652133791286773	0.020598791117050645
3fN_NFE2	0.39982652935389884	0.0046763505867653135	-0.010230809154105536	0.01731782828868921	0.10176152233482491	0.0032224766289752063	0.04464831491768104	0.006383184160408339	0.06650721225120285	0.05104532899804677	0.04052646507075462	0.031286410382441135	0.006957614641859098	0.04022312811404076
4fH_FOS	0.38695486226204623	0.03989906934416651	0.2176631426504855	0.004338553804956068	0.24264146771649175	0.005391020853940412	0.22771195480388878	8.871193625577013e-4	0.22699914706201835	0.004534615789197168	0.2165355329533445	0.009533752256273308	0.2148768057656716	0.009437900662711692
5bN_FOS	0.3656519034971998	0.0010306615055819266	0.23771246538044866	0.015516716155117651	0.2495784286316401	4.6518544671516574e-4	0.2522472764574749	0.002385003916924617	0.24574720082865023	2.976378870585822e-4	0.2441573753268878	0.0013794370568875807	0.23556495798307464	0.0010133823660974164
4cN_ATF7	0.40327881535925	0.010325265580530566	0.07525355309931427	0.0029612186361022462	0.1786634815547334	8.078824374699999e-5	0.12805926042148613	0.02094067108960534	0.13505015495004574	0.029059772985745417	0.09551893874459105	0.027400339215929572	0.08898315672840193	0.013792589492821796
4gW_FOS	0.3994067992093129	0.013819694032577434	0.1460446016155854	0.0032578475704988143	0.19330483348058775	0.005927290969800397	0.17374965385883165	0.0034777934092149756	0.16509730271457357	0.008028204907921414	0.15099668964376023	0.009253827674522255	0.14194230733347155	0.011855482541675509
1eC_NFE2	0.4081484910720004	0.010642366107964674	0.07237604107120077	0.001907479442238997	0.15452362431275612	0.015849353855585616	0.11042163696707623	0.010434110214446993	0.0872722705427367	0.02209013365919432	0.08799616316749295	0.020173812765801342	0.09473552410269223	0.010407738854226273
4dI_FOS	0.39307103893550593	0.01482748510479224	0.19650132378210589	0.008301602396437957	0.2288004698000232	2.7211786375026255e-4	0.2163304614341443	0.015762302766972314	0.20755416326909507	0.0014131530960149515	0.20918173252138425	0.008988005716199832	0.20183670565500864	0.008916168281782252
2eD_ATF7	0.3845100767892866	0.0048405061848905105	0.038310866628335535	0.017278068216362918	0.12013607457556472	6.445339665905166e-4	0.08859580120696793	0.03512529234630532	0.09765148469143954	0.05893419017834778	0.04912943279464144	0.00824957743758035	0.05218217091792238	0.028199460931653167
3cT_NFE2	0.40142935225303567	0.0025636986707338457	-0.01906709070509733	0.010846944881213209	0.09816167504827526	0.0035896036680831286	0.03955334255281426	0.02606640685210487	0.03545351322552393	0.008760811540377063	0.0028210520831825625	0.04555665816513313	-0.00426708456786175	0.0028821743352059905
4cW_NFE2	0.3841157543592223	0.015447081855023432	-0.003921156403828794	0.013256677995441656	0.0880128276630203	0.019328971734881878	0.018953981240569594	0.002285811485324257	0.061224736194383164	0.052842709141453184	0.0027447933204128383	0.0020930945071470503	-0.017503443226456583	0.010909576393818751
4fC_FOS	0.3812018846698094	0.004063237105725732	0.18986508709603897	0.006777761629070426	0.2214132816567691	0.004182122696858343	0.2073883372147045	0.006262617128613816	0.2052314489487217	0.0028003996627238388	0.18398166496022478	4.14643858497042e-4	0.1863616488255569	0.005424447833741268
4cN_FOS	0.37335615265091726	4.5437025133631304e-4	0.23178388551349727	0.022761337106941393	0.24880084487602855	0.00779578874180206	0.24097147001571356	0.024375726098826943	0.24663703886067395	0.033914178382990254	0.23387131149188728	0.027952162980241266	0.2251883400885184	0.022546942999949755
4eH_ATF7	0.394132008604036	0.0142767607662519	0.04229679429796124	0.015981226265510105	0.11050060354058652	0.02843678306660475	0.06034352867118607	0.018643169658195177	0.08543472107473801	0.06056124887614644	0.03633801907527651	0.020481109761981645	0.06357126613849517	0.016842449807575596
3bM_ATF7	0.3863436152146783	0.0023578235420799584	0.10466091108014208	0.009627201113325509	0.17254371773382213	0.010269643564525395	0.13587697868435414	0.006401672445504015	0.1416117766189892	0.01725280249245962	0.11554197849800954	0.004660738545141894	0.11175798280826024	0.0016567766406033171
4aQ_FOS	0.3940993776730455	0.0028788176828571737	0.11051607320913878	0.022826816558298765	0.169113292033947	0.0023928482270585754	0.13295251148293455	0.015892482072282475	0.13803848002312732	0.030167763143565673	0.12994022507532454	0.004074255600390346	0.13054874267015348	0.003770570942636193
4gK_FOS	0.4012563088508155	0.013208951382485987	0.22909122343698843	0.015572577297265468	0.2446993206863915	5.468672749198292e-4	0.2459387977422562	0.016711090505638293	0.24478585376251433	0.017494498783911263	0.23304251366656692	0.006817189198327203	0.23738763909924848	0.0063426544449578974
5b*_ATF7	0.3974219623151284	0.017942397703757416	-0.04373084446317878	6.810114756795615e-4	0.07604106437947303	0.009062119247081914	0.033597623615452904	9.232754927558034e-4	0.030888525218939953	0.0017949122176131095	-0.009734274797887514	0.005844179125667264	-0.012125368487614077	0.01809532183850673
5bQ_FOS	0.3743522774530379	0.018864546816324494	0.21768259162883083	0.0050946037626718515	0.23798151841561271	0.014855793911839275	0.2225089106165944	9.746149303915671e-4	0.2273217037351914	0.002363360400527719	0.22213095293107615	0.005421222896546127	0.20646413371174716	0.0016270013373263015
2gK_ATF7	0.38955589870810037	7.101477385733909e-4	0.09142283264365617	0.003383917239480655	0.15989080175167442	0.001660209331680958	0.12317590862786883	0.01740457901980094	0.13634639852716007	0.0018885645278534128	0.10459886282185857	0.00586900743186054	0.08680604634195227	0.0036611751090829614
2aY_FOS	0.3924290814028512	0.007914319467946195	0.19064611647419422	0.0011292253967343318	0.22500388809628954	0.004936400675186864	0.2017188509739561	8.059980733319843e-4	0.2068510600872147	5.978497824318314e-4	0.1836977883911508	0.00424204030547254	0.18147096143082536	0.004237068044177761
2fH_ATF7	0.38015326706827274	0.011809257676792799	0.08946805248743914	0.011220053031880669	0.1591021256088505	0.012955997504002737	0.12237023355460117	0.029233683060034724	0.10650728218136785	0.001991097302187386	0.07961854381990896	0.006935840840847448	0.07207599277671417	0.0021716769144770535
4fC_ATF7	0.38751263053825863	0.006198523250242833	0.05278834832477975	0.0028724161640025295	0.1383690692247061	0.010252900732124537	0.09583640781150679	0.02004647876374902	0.06563215338837533	0.01107962172725523	0.0780303332619561	0.019179458000999874	0.06982997735636995	0.027380031348148832
5aW_NFE2	0.3854308536046661	0.01578814725685111	-0.03766125934434512	0.012089407282786362	0.09073288519091761	0.0036761121467952153	0.039019690538319524	0.01700763490263941	0.030112956060068172	0.005299226936408741	-0.0043904394022207405	0.023189348660920008	-0.01346716728447404	0.04134702024650039
4aF_FOS	0.39520701369673955	0.014012066694679477	0.1072865522884501	1.1247778294996062e-4	0.17163658285414013	0.004425678577351197	0.13674595566399617	0.00865582886544579	0.14650265506123686	0.0170536779465517	0.1273126993140147	0.010220784163922742	0.12539069938698066	0.018582489539140927
1bC_NFE2	0.3866633959358563	0.015970288734681037	0.0021811758494320677	0.01634876890712433	0.09973470770769954	0.00242466274910961	0.017735256332110955	7.885244557551352e-4	0.027379939924414596	0.011851085266706366	-0.008751096396056377	0.0037372046814912515	-0.024302289981608056	0.010097253723512419
2gL_NFE2	0.4083456242340746	0.014693012587129049	-0.022418013643119527	0.05113727631087653	0.10264196290999711	0.002441896924937445	0.035624463729136566	0.02183845210983989	0.040486256060737816	0.0025486314152148265	-0.01470039090006416	0.028410601866276516	-0.030251584485615855	0.002451732601423565
1eM_FOS	0.4067826760043448	0.02309216346647996	0.2353926036944826	0.0041873503906958345	0.2505982475016613	0.010172656007182198	0.2490378157178647	0.005280781736598523	0.2413641840651712	0.006492372268171283	0.2388585505952197	0.002897565964910524	0.2314764808554074	0.014933396011981915
2fT_NFE2	0.40156488375158006	0.012143595662890978	-0.030684885756569455	0.008596231377175656	0.09427791556031251	0.012332760881425186	0.03449211256217542	0.01476020427599251	0.028865183959786482	0.021150849942411495	-0.02592813610226552	0.024277699185246464	0.03841229867526158	0.013626395828475564
4eI_FOS	0.39838681149251065	0.014462931607969578	0.07665188496194597	0.0179671317428589	0.1594327123239642	0.0173099138368016	0.11255610497637414	0.0017749851932749908	0.11104946634615454	0.037420342856774536	0.08911989591420197	0.030683445058591455	0.0680355726396005	0.032758193178612616
5bE_FOS	0.3767215949887852	0.001188774825388004	0.23307272607353513	0.006511995592809903	0.2549766397628844	0.0028208285784917693	0.2470353537894912	0.001525243531328457	0.24903908109536943	0.0019277575882661858	0.24613675466263324	0.002798702010085591	0.23836838927648096	0.00667265865034384
4gW_ATF7	0.38389500236448554	0.013613680650386989	0.00977482304864092	0.0035148435815875578	0.10931859563769397	0.00869278167160016	0.06820084844369628	0.0029957457907795935	0.030423338926680112	0.018947286055951522	0.011164774852772352	0.036950320973555724	-0.01895026567675386	0.006265942147625872
3cI_FOS	0.38611728900169406	0.010856485604675309	0.22442314041216982	0.020578573009533727	0.24451216027119216	0.007946232318889085	0.23323613728410691	0.02440826615706146	0.22378713826479235	0.010391296896372536	0.2362012774113421	0.022383462922993876	0.2193599681672006	0.006737968174976048
3dF_ATF7	0.4124201924027585	0.0031848875487745414	0.005979083549056027	0.0034372725505524035	0.10625023256920696	0.004035985524273235	0.050951985574978056	0.02359718392506733	0.05838549639392318	0.02106723685282871	0.014707126441510796	0.04203245432209955	0.0045846147647109	0.00211512386348984
4gI_FOS	0.4175355386286317	0.033890285364797344	0.24386987819430772	0.016052540271051147	0.258774020371605	0.008180811196550024	0.2579105995715303	0.034714050526857075	0.24478151073846438	0.03305966784554013	0.24850712080463888	0.030314411055690188	0.23766560174501133	0.024192090797498178
4gE_FOS	0.38393280616669945	0.01791840237433353	0.2424826611373855	0.008088916221207032	0.2506483297569601	0.004261887202510687	0.2533493562268176	0.008033637063075237	0.24914362615217822	1.5687266329771356e-4	0.24835186185190328	0.0013974523833972488	0.24306386217447534	0.0065441422908377594
3gY_ATF7	0.4062209813697053	0.00799207310127154	0.048018867125386666	0.022036980406724624	0.12825392533129737	0.005105586744011816	0.09976172046003867	0.00901949991712981	0.091129546505182	0.005618181329303221	0.07630647582179909	0.004353851861340926	0.06973880962896042	0.021946414418469076
4gI_ATF7	0.3946855328119334	0.023048550045188614	0.05703387600313354	0.006005829680281441	0.14571053448629395	0.006658241858102663	0.08467293452539873	0.0077989049281290196	0.10145453036492935	0.02589228306736677	0.08163635974578931	0.015801088522210537	0.06465355279088078	0.017101324795826007
4gT_NFE2	0.38222112002350994	0.023240983337925222	-0.03484839376870773	0.039920489308058804	0.08638967831769107	0.003868626551602625	0.05519986768631474	0.007379619021181739	0.042805350939166584	0.012190752000960876	-0.012960250980427857	0.006933403732470732	-0.01654981245334256	0.02328792439140374
1dY_FOS	0.393626478255178	0.014844809609793978	0.18705505024130548	0.010429198990249963	0.21803456512469954	0.0013490506684359894	0.20525581982002425	0.013315580247184763	0.20197240097894603	0.024876859844195822	0.19546625822390135	0.008300228862652347	0.18106832756246477	0.013247269944652378
5aM_ATF7	0.3866870139257184	0.02096762468796466	0.01883429927775718	0.009297190569625323	0.1062960394769735	0.012080153625881898	0.06272977582829901	0.01864679176742995	0.06772915839941196	0.08143572769367974	0.037552117324033706	0.03349007712773511	0.04832112353013225	0.0643524115954352
5bV_FOS	0.37449797793976847	0.007272003664949632	0.21825391530641475	0.003076716075915002	0.2320086071498432	0.0011663067586745492	0.22811119987956854	0.0035384246792624537	0.22578974642167213	0.006597302781588553	0.22208611176846305	8.274163070574931e-4	0.21371880627959	0.004265295158140271
2bI_ATF7	0.40102466843360846	0.04043057035731971	0.04283439932018199	0.033347094223383916	0.14870981437082542	0.004212224777745033	0.10653002030409492	0.02915802886405181	0.11401367832475795	0.05192055432375782	0.08907518979742599	0.025530922184552735	0.08916181164247074	0.05668356537283499
3aF_ATF7	0.37814395684143554	0.0021158108540858633	0.009014896249492872	0.012828302358833215	0.10019422604931841	0.020231177622758802	0.04392025563049366	0.003698615642582442	0.0678010779508249	0.03575171819031784	0.02142956195386598	0.0025767300239056823	-0.016675817450146315	0.019870655239621247
1cM_FOS	0.3862272791192092	0.010244213269754639	0.25497224456198503	0.011776521807554211	0.2660155895180616	0.002512879642734008	0.2682556368585632	0.00635577386028959	0.2622445527746049	0.0035254169460608017	0.25232905291051994	0.006171299406098958	0.2552243766834881	0.005953468829770091
3aK_NFE2	0.41372140684683256	0.0053237403341439985	-0.030951229243504824	0.05592962520350388	0.09458456418408902	0.01785632786876403	0.05011290844919909	0.010580357579900125	0.03625675652292027	0.007535205366927053	-3.9475025575635113e-4	0.0333068981950758	-0.017202896125083	0.011899478275512345
5bN_ATF7	0.3905036869209197	0.008600131097675177	0.07551223153245779	0.015980903985874508	0.15061149258414636	0.016649066468116536	0.11480427676415794	0.004989463812388611	0.09600875634164846	0.009554073240541175	0.09359691497548411	0.013047091913936942	0.0601885785327896	0.01856677074188948
3b*_FOS	0.40340379389336845	0.040771739877737655	0.09262245248787745	0.03916320101436038	0.13288171103134713	0.015866417649905325	0.09627598603792037	0.03903240731342952	0.06810261437024696	0.03999070017277685	0.11484131113277873	0.04724147886897792	0.10137242445633161	0.014296660377597983
2a*_FOS	0.3950956643655237	0.0046281832749575594	0.006366749001470845	0.010277826036388864	0.10398783729272515	0.002295669778572178	0.05413184693287321	0.007677312422022066	0.031718406174728785	0.017705804644267475	0.02705642400656257	0.011676376680378438	0.005551235175918188	0.010181350530331522
1eM_ATF7	0.3803591943884075	0.00596989486378082	0.08075563366313185	0.005444875655958867	0.15702495783695336	0.01006463967522321	0.124401836367557	0.00605036470988211	0.13416292228032303	0.031466582523274784	0.11673156340146051	0.004714682726297486	0.0829334704863878	0.020667149342358696
1gW_NFE2	0.4105870817558499	0.010057025177502092	-0.02016778830853278	0.021788845469624125	0.09212328392815688	0.010070031948505767	0.018842273531696402	0.01385358451334513	0.04102171554222141	3.202233767646999e-4	-0.006416779159113444	0.05042497955438584	-0.03638502492426517	0.0646190165806451
2bD_FOS	0.4006652805985159	0.015380099321799954	0.21794382366053489	0.015649534770692648	0.23747761196979542	0.003043246686492881	0.2278417239396477	0.01134714300129527	0.22778246501396543	0.018367339417877836	0.22431617136241752	0.022766297729122878	0.21668596960693712	0.01003544224768332
1gE_FOS	0.4020205632414546	3.4646361334385463e-4	0.19025261646687874	0.013434969534765754	0.2307823457485103	0.008251654145412722	0.2178568292640034	0.005131566537727147	0.21481909117370068	0.0014695308342178868	0.19861110724944586	0.013402052420644432	0.20079848534375844	0.011631178804669465
3aY_NFE2	0.41226650432414674	0.016823682842711372	0.019959280938896193	0.01879401016675612	0.09583557633393056	0.01633857393008949	0.06739661909620732	0.021959742879541135	0.04072255162335383	0.003505831667198512	0.034341498745955414	0.015489944747482713	0.005120041832493436	0.009324961638564359
4fD_FOS	0.40594984573185133	0.009575659195352361	0.21859976945286694	0.023665561596008244	0.24646913647867483	0.010469851287532386	0.2315987392627537	0.017832313913512594	0.22354688725245567	0.029139455025414696	0.2329780372058145	0.024110567524241497	0.222049934818982	0.03401435655387252
4fA_NFE2	0.38850245669201544	0.007573017742127382	4.87456307188619e-6	0.02412925879049474	0.0843545478714689	0.011497419222677623	0.053206237827923636	0.007354894926095772	0.0445792833497651	0.01638572742764324	0.005198285712456856	0.011287465594702983	-0.009606119021405055	0.03479404596869154
2gM_NFE2	0.38880079160144276	0.01006688290617869	0.016389086188520464	0.024364442287171023	0.07374578308638627	0.001682091907975492	0.054518863738140556	0.06294298924250816	0.0364647454416682	0.023924125855099742	-4.7143176324095093e-4	0.052304788711739963	0.010297574442857584	0.03410795548644673
5aS_NFE2	0.4084731235650323	0.008760469502221325	-0.007722088494552772	0.004501101461583094	0.08022230707928135	0.011353772173004546	0.027966802793100362	0.023558689001401022	0.034623086150823025	0.023074561561957002	-0.06426818539875076	0.008512636715150516	0.02963210346114338	0.015147522670436474
1d*_FOS	0.39770965425379345	0.003510084784926556	0.0071171593703051195	5.380733757630346e-4	0.08650793991234315	0.01712127347629977	0.054985957096211666	0.019468610594690083	0.03630223411985582	0.0055276524168350405	0.011873909024609037	0.016219541183833817	0.016894199250576114	0.011555663681409489
1fI_FOS	0.3987482729687475	0.006934348940389058	0.18671289817640635	0.01119808332631325	0.22443596186649517	0.007384590466898399	0.2060876573347101	0.003836231083913204	0.1991998262975226	0.0027243479726516005	0.2003672714022169	0.00494943382323967	0.1844335550327494	0.005450241131623003
4aC_FOS	0.38366386529093666	0.016288503123050375	0.20856539222097742	0.003116793478147401	0.23662406429478838	3.3735901352925163e-4	0.2250548468700529	0.006305833631312379	0.22247263827116848	2.5878656144565223e-4	0.21597667480604515	0.008055513335958928	0.2163822409727154	0.00675545034311378
1bQ_ATF7	0.40212540778139594	0.0032586886745835653	0.09926543880130216	0.002094201895112259	0.16372153399677025	0.01831073967174074	0.12301089529953062	0.011515807982020353	0.11644940988373612	0.019005158067242723	0.09448889360848968	0.0024944504538258966	0.08985617702440848	0.005742979417015151
3eC_FOS	0.3919672009422419	0.011445458279758803	0.1994869740311077	0.028363749352276292	0.231163280755326	4.601237359844589e-4	0.22201428161143966	0.016498541607602932	0.21477134439353562	0.008779298180679717	0.2068496404012158	0.01656449890793092	0.20285814031320001	0.0036129784782055223
3fQ_ATF7	0.38949655155551866	0.009845006087025198	0.10590630186823495	0.0036843264112278317	0.17120339185401517	0.018744276738327174	0.14019142523571598	0.010007773337989129	0.14144808332698278	0.005343146083433494	0.12915494619769124	0.002782081731658937	0.09927469415001408	0.018351119261983993
2cI_FOS	0.38573742616287915	0.016439349002195635	0.22907307763657436	0.01300376897134826	0.25615379486770357	0.01013982199368183	0.24901189326509476	0.009950590829269202	0.24898693750070905	0.004751528145797445	0.24725338748809722	0.0021953450313372254	0.2321892308433677	0.006903073841485832
2bD_ATF7	0.38393817193872504	0.0022094553456521366	0.08103158459673951	0.015109853385814423	0.14429230896112963	0.012415968129697296	0.098928312989936	0.010240306623894224	0.10473551462905717	0.029963179467904465	0.06823378973417911	0.03836841394335986	0.06715293151463501	0.045527532707989087
2eY_ATF7	0.40831408562438154	0.005582697942993509	0.06661935828860736	0.009430383534203647	0.1237388409482798	0.001273803178312314	0.06551588160315305	0.03090389963487411	0.07569775378285257	0.0036852957073032597	0.07150633102445335	0.018407085318247265	0.05544497400681648	0.0040564535236049136
4cD_ATF7	0.4050840745169809	0.041698874057420135	0.10894694431315596	0.002946575345078492	0.1519782275353505	0.002507838273533726	0.11831206222505847	0.004142914915548556	0.12093111167247819	0.00625018952055604	0.11765725670839028	0.015115396153232654	0.1061595735287881	0.0250346656397225
3bD_ATF7	0.40088888037618475	0.008282846311209768	0.12521965750734212	9.7349202461255e-4	0.1849426512362845	0.003938720565550234	0.17696011558063113	0.003865348004803733	0.15366213885124005	0.007487962666410055	0.1457597610173316	0.005191367314638348	0.13406809298293643	0.006093222977888426
4dC_FOS	0.37539132930670827	0.008791363681737647	-0.019819572775310972	0.0028117805706561463	0.107018599598458	0.010341413147262099	0.05133618407377183	0.008264183546866772	0.0264968951082157	0.010145422772164263	0.031569939594749144	0.023283434797794222	0.013563325942234339	0.013450897395750748
4cQ_ATF7	0.39100717378189614	0.0021898955089263428	0.08861829972927017	0.04695329667197354	0.16966866958402615	0.018753128426107293	0.134811883990222	0.017980624224914678	0.13103434762827001	0.027599433623941662	0.12155748686266138	0.030516290633201888	0.12349103582857714	0.020180737353972734
2cK_ATF7	0.3790556219834782	0.020056757186037274	0.09855097607654528	0.022509627383031843	0.15970915506002042	0.009919524291623648	0.12901968009990714	0.03439416424825698	0.12317567880305386	0.025752601548040623	0.11726057775807526	0.029691296135521603	0.08710896885981945	0.03222820967054947
4gN_FOS	0.405404875608696	0.0125602222358041	0.18111237543524011	0.0053047605201225366	0.22384950242723853	0.0035282517723400236	0.2005946354252071	0.013597708067138241	0.1938994544646121	0.003308334077032719	0.1956119199407617	0.022158616018703163	0.17931023700680948	0.020187762484539722
4eQ_FOS	0.3954797562390382	0.0037651849582234585	0.16375873160758725	0.023843583614949565	0.1965141406603424	0.006595206999113909	0.18675255190453371	0.0253070433863961	0.18755845904471724	0.03497708110171851	0.1701486535495527	0.02010728496389378	0.1586869678670449	0.03299171244788401
3fE_NFE2	0.39204974981316987	0.00906965109084982	-0.010346567820904262	0.02371739365605409	0.08787751556373868	0.0012323672483137817	0.05645452371507112	0.012724553897331325	0.0652832220106139	0.008504543259705302	0.016238617928693362	0.009783763320681866	0.003401765297517581	0.049527538081841176
5bM_FOS	0.38556375248547736	4.5356319488528384e-4	0.21736840169391325	4.020362140095965e-4	0.24079818801635405	0.006446055171486637	0.23864570311268238	0.00862566516858318	0.23696455973496144	0.008697636139396421	0.22982937689787736	0.010828733700975488	0.23203705261236707	0.004542241409403393
3bD_FOS	0.37534354570104866	0.02361123918509298	0.23025663293694856	0.0029895082707865174	0.24733210884585652	9.199481204176933e-4	0.24248868448744948	0.0013864387788937182	0.2405053801271012	0.006701835380628563	0.23756901462769486	0.004068566831130917	0.2274272341306665	0.00982885479167981
3eM_FOS	0.3858043358986418	0.006455975948966578	0.24236500641014058	0.011715668620407092	0.2516151853755033	0.013948520332808289	0.24604588111953068	0.011913383845894184	0.24598403913898667	0.0032283553776340157	0.24901806592566428	0.0056963215960330734	0.2366273414140255	0.021462531250282944
3fK_FOS	0.37517655735595834	0.020317375289736646	0.2544169945542949	0.00924939530660416	0.26865933661371333	0.002952827239754491	0.27446497683308546	0.0027579163733744104	0.2668211104566355	0.00219401296168754	0.2660498020219931	1.2624044807994867e-4	0.25687511711076794	8.824831479054084e-4
2eQ_NFE2	0.40429049839643594	0.01917133434590488	0.004486617483914276	0.0180344132322872	0.09829814184845224	5.319757613105297e-4	0.05357456227517515	0.02117923960742627	0.05168934907680881	0.014007891628260138	0.00402585371869478	0.039276691592525025	0.010823566686642479	7.453701644891498e-4
3cW_NFE2	0.39865128722736665	0.028491124345981347	0.005525185871105747	0.007041250847564918	0.10735701847571333	0.005884267435404053	0.04869558962290671	0.006648228180915584	0.03317937001305139	0.019595869412800757	0.025351235491172495	0.006473700184924621	-0.0259142438086649	0.008128810072109733
4eH_FOS	0.3757271225152311	0.007445034320674939	0.13582869831073677	0.010421949786196196	0.185149043201714	0.01262729828362394	0.1591081099341395	0.014147460117241085	0.1579900681504623	0.015289926177732026	0.15375627996326824	0.0025775730364813692	0.1341753086389789	0.014168705618084202
4fK_FOS	0.3984346097603072	0.004657357503258892	0.21040301119430338	0.012487150813681132	0.24605471310305788	0.005697504282143138	0.23230827243316204	0.016115794845903475	0.23242469809322858	0.006771029453807708	0.21921250451938346	0.013894804668755343	0.21795916426221693	0.01598560697849245
5aN_FOS	0.3874956232405443	0.009497506869462123	0.09170571197363804	0.022491880143714258	0.1610805031840871	0.0026294871345076973	0.12512035794394383	0.005644309092071181	0.12382779467688992	0.0162478618055234	0.09753532955658502	0.00726181696656259	0.10116271778252935	0.013500744496315876
1aD_FOS	0.3842037937775943	0.027139207359345545	0.21181703864671775	7.441585591085611e-4	0.2358479984141961	0.011834437757992887	0.23253177156389182	0.001495553359224741	0.2305043573281671	0.004055257499479819	0.23553372032665723	0.0051942328795829265	0.21123850831764804	0.006630252948112288
1dN_FOS	0.3812222750133868	0.0010222634716658288	0.16557578528839456	0.025871016255800145	0.19537929320331499	0.001928581602271287	0.16379506699477656	0.028433703756104586	0.1625595660726435	0.019568891662124274	0.17640840636892774	0.015377853270810357	0.12466600569510841	0.031378084824019936
2aF_FOS	0.3993499647616596	0.011117303523792612	0.16100665560079108	0.009116241033130577	0.1986293581819075	6.135847685805435e-4	0.18653741359991122	0.0015535422340871008	0.15767778458481108	0.03248559565665011	0.1561448742892339	0.0036650857878912373	0.16272700096609988	0.008268961063009124
1eN_ATF7	0.40374042281903477	0.005722911308620374	0.049110146189614935	0.019652089957429758	0.12855485009915169	0.0017740960785240282	0.08789608422165257	0.02767970984939115	0.07974022085672934	0.004256509901651186	0.033221910095395955	0.054826898464964156	0.030830816405669377	0.07212082368067974
1fW_NFE2	0.39970973598371085	0.008680793504164104	-0.019080138267515725	0.021480388915427903	0.09269649287555518	0.011153461588400975	0.04223737825921573	0.03914547657068582	0.045413506544533494	0.0010538665391101728	0.017225056700364227	0.001249179691198156	-0.002297430123338289	0.026510729208662116
2dC_NFE2	0.3921001203067219	0.006960984327389926	-0.03385067615411118	0.03286999586588534	0.10057614420982859	0.008188198742349008	0.028374617806586084	0.05449366146017484	0.05988278866892539	0.05114481862484664	0.007151561775086515	0.02869726741384787	-0.0022452001785464738	0.014423945670350364
1eN_FOS	0.3753145410000538	0.0011451117951624277	0.19199266963111639	0.010850136582016048	0.2274887337514398	0.005815125975158137	0.2083463221609633	0.009827614349802163	0.21089173445762674	0.013657905798099725	0.19770462476502604	0.003452981976476618	0.1871772964754174	0.0038306619133858227
4aF_ATF7	0.41152960132243943	0.012002206277967385	-0.03752713083530569	0.007040113649498013	0.09086288496878682	0.017282518083624004	0.04784076603682477	0.01662541949663426	0.014538053028352442	0.041412472815540585	0.04368115650453422	0.015979763677710198	0.010272820061839685	0.047593626333536636
4eQ_ATF7	0.3980376731574319	0.0185767258426732	-0.011810497813676817	0.052490748637130435	0.10642200734602084	0.0018724866620399019	0.05514922977107413	0.03710979413568255	0.05539748795274829	0.0242593256511898	0.03263183079306368	0.017907780353616853	-0.01591930755239782	0.03007845562255565
3eC_ATF7	0.38694437577411495	0.0025081778498485495	0.047691231391492554	0.0030050527336642403	0.12738920073121413	0.0013356395254307308	0.08161005028854237	0.009922451710305811	0.05812557966783621	0.03451216345749391	0.05602594738519735	0.04042155156862331	0.022332940516270286	0.09969031280648484
4fV_NFE2	0.3924682703320351	0.005535796848622966	0.004586181549033294	3.7982275448246027e-4	0.08606794105151265	0.0040616206116265334	0.0376608744302703	0.02361728395774716	0.019159656956425106	0.03726583726830438	0.02694704239733444	0.017020123574796188	-0.032522572949597546	0.06582512550569612
5dR_ATF7	0.3902502611517729	0.018447341037146306	-0.02795449319179563	0.008813475089373777	0.09643247655796411	0.014476509970571873	0.03925940040701663	0.012600478746271189	0.033504776594498006	0.02990059053752706	0.007093749492309375	5.661317264430483e-4	-0.021617543989067425	0.012817274439282515
2fN_FOS	0.3855592945840879	0.012884165714330322	0.22137635003652117	0.008054751024616849	0.24430410010907275	0.002031433362423846	0.23702787711612136	0.002605074782300663	0.23489344219542746	0.001933303265379466	0.2344272454655752	0.006811755700712062	0.22587815635786362	0.011256568297736127
2gW_NFE2	0.4076012230913912	0.01982783744884996	-0.02630825222321509	0.02020691376638881	0.09355538220041093	6.729917742732001e-4	0.052764825801791565	0.02243296966066139	0.05980854941916659	0.014539546050039808	-0.004420109434935219	0.027614180650458058	0.0036345558167874313	0.020372055325714445
4aT_NFE2	0.39228001283665603	0.024204555204216816	-0.004741232997516688	0.007394179466073723	0.1037474049852561	0.0014953806024960595	0.061445516501976986	0.015718977850954753	0.037850473782234675	0.0011760490713304025	0.03803842767366162	0.025296835902445473	0.015728097958579053	0.015124360549563195
4aD_FOS	0.39215304568417	1.583088976366238e-4	0.01057130866290045	0.05167438233788461	0.10942425250999047	0.006530250609888895	0.07710315643974244	0.04646733231947183	0.08247633739064329	0.08170155149958755	0.03906569448243579	0.009640728478231216	0.01014912173609776	0.07566438763203984
3cQ_NFE2	0.3979356571605408	0.019745758412376045	-0.013129753420306773	0.0229272059429887	0.08791131299367919	0.0013282328024468474	0.046876793579943815	0.02149018311479238	0.04561517541161096	0.06113822289961438	-0.012392049402338082	0.03292488490435779	0.021510097581013504	0.029734969361258985
4cC_ATF7	0.3986618435645676	0.023599336927630225	0.06607809421332803	0.001602891753064887	0.13491070629517937	0.0073516970585747006	0.10047434027083905	0.010776834675332626	0.1011436622709673	0.02143300646169871	0.08286976880763919	0.003149272889638455	0.08173562740168758	0.005380355420494327
4cH_FOS	0.386451791477472	4.7012098351206837e-4	0.22764378875944236	0.010636519514375591	0.2489963142701565	0.0019291351967179234	0.2408483782863161	0.008469458257890155	0.23986693148945984	0.00722182037589237	0.24147789700235195	0.003282185172962896	0.22864614016280005	0.004027516352291233
1gL_NFE2	0.39938982602722034	0.004014024463761571	-0.04835347884171129	0.002200837931627675	0.10191820744007246	0.0031336298804524832	0.024205912305953963	0.018930061782609683	0.04855031072332862	0.002706900725431568	0.01969470860230352	0.019659904706668875	-0.02885642974315799	0.06764614068284136
4dD_FOS	0.41064932682695954	0.011204020372715189	-0.02770184565526043	0.044194754323519936	0.09965339584746093	0.005754118673507131	0.048960711138681376	0.001835736332151285	0.04294623078870746	0.014405053354936737	0.03334067352484796	0.02541068510567502	0.02353819591942774	0.026866805185247235
2cC_FOS	0.3748333351459654	0.01173270825487295	0.23555626136738894	0.0027542456660263523	0.256112394488889	0.006237215787310917	0.2501975992756411	0.003870538703518973	0.24192690394550148	0.014417033658910202	0.24570393580865113	0.01251607097187769	0.2361713489781272	0.010760184166077522
2gH_NFE2	0.41764045006219686	0.010866104400838484	-0.03956015006809541	0.035023014508762454	0.0835717415685871	0.018863747987030072	0.027744740369505937	0.007789505861992431	0.06336212141261542	0.03674770433647586	0.04237388699491141	0.016515565645609655	-0.006177251350550091	0.04005317896006234
2bH_NFE2	0.38844309813168115	0.011145794463586328	-0.040056063845913044	0.09283120493435078	0.10914444989666972	0.020673165116278355	0.03762686240613017	0.026915828862215354	0.05545482371910414	0.04479950140003289	-0.015133546031877585	0.01975629690369862	0.007743887051232343	0.06774253287987116
2cY_ATF7	0.37564233616477283	0.005190591453967745	0.08159453450686	0.022643658082704656	0.1611831772027218	0.01826166382724205	0.11525951915496088	0.014288817752431973	0.12311312794440568	0.008138277520649887	0.08630963009688053	0.037136472985799855	0.07377586815505677	0.007391407221067789
1fH_NFE2	0.3960216007078326	0.002560046097264415	0.007798362370827698	7.731081423901291e-4	0.10351888378582888	0.002886001279142167	0.0515898831559079	0.043315877007957033	0.09260194142360277	0.00635956446528215	0.008794987276209136	0.0019134246683735405	0.03225137531811152	0.06655665206661328
4aW_NFE2	0.4008759726513836	0.015018741563646488	0.013261298222667743	0.03896340496015238	0.10847576490451113	0.020880167326049814	0.06127090408564105	0.011966104774641424	0.04672255037749326	0.010486373226877151	-0.014981896882938163	0.056665662871219685	0.004455445522628982	0.024776963302128488
1aY_ATF7	0.3826202232979743	0.0025718364691190952	0.055235839545938054	0.01595087086384065	0.1473045593447237	0.008033539238213953	0.10102527968588265	0.004309107940149626	0.07026927472853284	0.02388269793202272	0.085389857647447	8.146743275374178e-4	0.050282284900460675	0.010360379152070737
4c*_NFE2	0.389726954814872	0.027366503196127854	-0.01179742571661375	0.0035250177094571455	0.10248813809691325	0.008225410231456402	0.06231391814814689	0.02286247900791552	0.032856374231350766	0.011783553177558156	-0.005052084831100836	0.017550905633525835	-0.0027461355595096593	0.017602683148924013
5dH_FOS	0.40208533424059345	0.001874868664107534	-0.01695348837353269	0.0034086860040374637	0.11275153494445117	0.006071202873586	0.0634152900944261	0.005971409641677993	0.04053448817461009	0.018879544694637245	0.023517546995056957	0.010454914116446742	0.021126453305330375	0.001796228596392705
1bN_ATF7	0.4015828021597365	0.007909004308714832	0.08295025077924836	7.500027685095661e-4	0.15022534171156704	0.0017456556819067611	0.1228163339233034	0.013841136964169375	0.09009743778025345	0.01639148812836899	0.08443760312073886	0.00405922673992103	0.05951789424635762	0.0014160809502791608
1bF_ATF7	0.4075543060461856	0.005898244101935411	0.08795127215786407	0.023291725128548064	0.1633432065265341	7.654801149700355e-4	0.12988634159487375	0.0057647927117236274	0.11027126513942422	0.010308053530539454	0.0913760697332272	0.003791321702942931	0.10543317554802001	0.008343723634549029
2fY_ATF7	0.375994107738824	0.0033747945250530973	0.036587561302840854	9.983216481923425e-5	0.12733167606743429	0.00951219541681346	0.06011535016102496	0.018394913129198272	0.05048303938525016	0.006422344868520207	0.058734624978533496	0.016238113794394552	0.05362919033443103	0.011365354998761625
3eM_ATF7	0.4262042027029501	0.040899453448677826	0.1082653776454167	0.04316006060129838	0.1745400332579014	0.007258458695931538	0.15837695138848193	0.021935018655756387	0.13814117504075418	0.01462955366073996	0.13059771094510783	0.051529051995987785	0.10003549278474627	0.03126027323481786
3fD_NFE2	0.409111682578739	0.017244140335302142	-0.01839848829109638	0.0858329841861885	0.10803991728605081	0.0014888663683198734	0.04607843787777402	0.023353298307022718	0.07453400803579267	0.02920303740722057	0.012678461154857759	0.02467119984606587	0.007573026510755286	0.029543958641698835
2aL_NFE2	0.38058818690347285	0.001960673444164771	0.011025283607184482	0.02180619062631261	0.10413707106461312	0.01995842511155079	0.05307083360103193	0.016320958761465693	0.06406274932838507	0.04897105535224149	8.857634930969915e-4	0.050668954716100736	0.0106030966803818	0.02953637170980209
1dY_ATF7	0.392064492743039	1.8154759729888516e-4	0.039071201614604756	0.013556276218996677	0.112035532040418	0.01619606988181247	0.0727241387015087	0.006596692570825982	0.05797103140890722	9.515250345581288e-4	0.04476486948130394	0.003450194031877875	0.05010519377865069	0.07714284014602228
1gY_ATF7	0.4124595326271302	0.0038572785296773844	0.06613903003642216	0.03337635408756469	0.1505186636827993	0.010064661956889487	0.10795880074657914	0.03192285484602793	0.06490255126419117	0.02463931518003354	0.08396627110857574	0.015470244260155471	0.0674377072966236	0.005987538014945034
2c*_FOS	0.37289070778862965	0.016518903798154107	0.014354965154294255	0.0062432007447218284	0.07203355021566246	0.019564870475026155	0.032081338059795045	0.004493507061068591	0.042814290180678075	0.05773946141923677	-0.026111411634741462	0.02176238074920815	-0.02546813029871245	0.00875970984824235
3cK_NFE2	0.42347202305321585	0.026621347311968153	-0.01421971142318065	0.017702174403666136	0.09991750710508854	0.011137209117420775	0.062115417123322636	0.0035301074313226067	0.05849045818900039	0.011645601214041363	-0.017194379755950062	0.03573500975593183	0.0013060444372218047	0.0025214747588392385
1fM_FOS	0.3840801476487018	0.0012515656998543913	0.21023700208989837	0.025133201291246552	0.23862512597375368	0.003788173181789823	0.2292699777428599	0.0051677207914730475	0.23166495936713238	0.0017200134598171876	0.22375943394885717	0.00921993399348455	0.22066409969761244	0.019020648662236895
2bE_NFE2	0.398983535439343	0.01851208013416991	-0.07125105456392641	0.05000521184506739	0.08696067556347134	0.015024404991575166	0.05401557019888006	0.022668508056000597	0.07616859363695719	0.06012858816239098	-0.010614251035605222	0.0011023061214429203	-0.013005344725331802	0.011148836591396571
3bM_FOS	0.3949536323507259	0.013631962811055868	0.24223535294565335	0.011003045304385058	0.2582067771305029	0.023782290081650115	0.24932261706123082	0.012128051474130633	0.2534799202999665	0.019871400426665697	0.2477729979968561	0.005904456384495199	0.23330464178743038	0.0027606342250422722
2eW_NFE2	0.3998366743420607	0.01429039804693588	-0.013042838286222895	0.021074487883539036	0.09821572416440011	0.019571494590559416	0.0317353669551917	0.049248633276671956	0.08492346934575742	0.09222944562284167	0.017049440549151584	0.0020828195190303934	0.0320427716565466	0.07197599602567482
1bQ_FOS	0.37968285846373495	0.020028240617757535	0.2269242932907451	0.0010114438713311731	0.2510725248731738	0.006119102126959199	0.24169891468585042	0.015863349014334054	0.2327558627137126	0.01753647476712979	0.23594336619334022	0.004797873349594276	0.2340736704846883	5.234571388133347e-4
2cD_FOS	0.3832375409189599	1.526335302701324e-4	0.24352784566145433	0.00899531198881711	0.25406690814570804	0.004489406755113321	0.2516411290685181	5.365171100225396e-4	0.2518170041992627	0.013587414310304304	0.24483321147391884	0.006982077171694422	0.24437108700930016	0.003669837613569706
2gK_FOS	0.40527096884140124	0.018923176981355705	0.19779899915752397	0.0029214427756877265	0.23615288706219187	0.005193175296989146	0.22103677864651802	0.015551458437076913	0.20932451032516042	0.023627565164211883	0.21475118650488453	0.006962832557961289	0.20228817577610989	0.0054572387856747055
2aQ_FOS	0.38953402346481314	0.00915196758114218	0.18359976174053855	0.013772108515755716	0.22395079825960057	0.010403808361162458	0.2208820770725644	0.024500695531461565	0.20901912568455316	0.033474885034660375	0.2001646759094528	0.022916353557890845	0.1866895980328058	0.008350436403184173
3fK_ATF7	0.40123168061604825	0.004408077420424853	0.10616631162071771	0.010779071262394815	0.18052301466561713	0.0023857598018832862	0.1596948852620113	5.767465465523173e-4	0.1465834976389758	0.001639218568159686	0.13228649732936115	0.0026745879888148403	0.12754615134410316	0.0047358168243211
4cE_NFE2	0.4027615959674573	0.001109531497694982	-0.020602470642864135	0.03030974000875555	0.10180359812362084	0.0029827835005399703	0.06649002814280186	0.024886112389686774	0.04190847216224324	0.02894700591146508	0.003347765313628903	0.035912512944883145	-0.0011054215443108142	0.005260211695251828
4eF_FOS	0.378215910203879	0.01840074497878593	0.07465460265391745	0.05281099301671768	0.1445001362017941	0.012701096475772848	0.09519295887448131	0.041020433508636364	0.09574125513394173	0.03203108715545701	0.09711739554486071	0.03486982571406919	0.05129574805803084	1.515234082408298e-4
4cC_FOS	0.39538505740823987	0.010502655502282915	0.2169957117926397	0.0014557966557079663	0.24023448123035895	0.002308177431035772	0.22897965493793482	0.004822245120416939	0.23593254410483058	0.01778240944114831	0.22162994387965332	0.01373314253309421	0.2263151273705059	0.018434343700185596
1aL_NFE2	0.39375769618910555	0.019670678279935724	-0.017322673495373375	0.02682371918953597	0.09440168615802459	0.014056996524257213	0.038898295735692034	0.019142687680630623	0.059074118928725994	0.015553474019942256	0.030959171021560886	0.007746447089082814	0.0039517983451605575	0.0015298420783022783
3cD_ATF7	0.39403809916791876	0.025295651319361283	0.06522776505494648	0.04421485399421445	0.13400621442812283	0.003697363264062423	0.0954484266582126	0.004598684801439848	0.07517769943802469	0.008672976436022231	0.07912556896874028	0.033359099569068094	0.0075475267447969	0.07198517671154024
5aC_FOS	0.4161876895188473	0.045375286503704225	0.17843374799362544	0.0015018076012971058	0.2125242002801138	0.013606751350335832	0.18649298599863717	0.007820223503328286	0.16906055176649465	0.03146109252345761	0.1845781091448534	0.01763425046445092	0.18018122187124608	0.0036159055196467805
1aM_ATF7	0.3818039213818091	0.010627692638355078	0.07483388449976473	0.008421669492536737	0.15059025356985692	0.0018737388304855144	0.11044839672982426	0.01880336099404513	0.13383773421909523	0.022478201313483513	0.0968534312017196	0.011661504245461505	0.0595368318240338	0.017990131507471915
1cY_ATF7	0.3935975533734892	0.0063712709686842	0.10516145443286704	0.008942737699192389	0.15773232339260865	0.02337278964310277	0.12164686786961902	0.007133895919449696	0.12523810452893888	0.020138854876602046	0.12123639457043725	0.01343228117133082	0.0857094064045531	0.0024652573995733802
2fM_ATF7	0.3953058795368848	0.0193540922807999	0.056411739631591726	0.04521475084041737	0.14764373543938583	0.00959251250282387	0.1005420322427012	0.02160905559832708	0.09199628028927499	0.03943951921610817	0.06650113227095875	0.0179300874536476	0.04302839133762823	0.0346150817343618
2bQ_FOS	0.3896021920515196	0.01613654193596215	0.23142972875919676	0.007871591245689863	0.25566465833965857	3.3235419231138045e-4	0.25035987697775547	0.011212111621051016	0.24504797795050123	0.025270754879526527	0.24306486612042838	0.0011260690966913493	0.2381965876513863	0.0024370369039407123
3bE_NFE2	0.3953796721112069	0.001395490491660481	0.00700095620428728	1.4489197696005438e-4	0.09615005011766886	0.0011838660669146388	0.032237435266179726	0.0014358758075119602	0.047968133340333445	0.020377350890024182	-0.01727094566316778	0.008731666168581636	-0.0018048964957514879	0.004271004732384166
3bY_ATF7	0.3956344695267995	0.012063423144108718	0.06770868488786799	0.02146790511761069	0.157206482516008	0.014693566843997124	0.11855044156546861	0.0035223238152455845	0.11052816000237123	0.006215212058924206	0.07844520508850872	0.0030105964009415637	0.0869558541278588	0.012135708304383399
4aV_NFE2	0.4190794720754312	0.004169898496368421	0.06413473858615094	0.029937148213442774	0.1540374317098479	0.007130095220718099	0.13089981278962656	0.011325484165486106	0.11702642479041842	0.011355932168033885	0.08830149266199427	0.014656196656847515	0.07755798964425867	0.029614626056636683
5aM_FOS	0.40192273605717577	0.019570481993554493	0.06193386243041945	0.018191127693648862	0.15202631577954517	0.0033798032564468714	0.10640049187344361	0.005088182563367127	0.08019755097953046	0.010836730071613492	0.1090590952439566	0.013057055703265588	0.08277747229072316	0.007797183937365439
1eY_FOS	0.3975900866536207	0.009293913883197141	0.19515037842323324	0.021715542655042882	0.22678923809689466	0.009411614673833424	0.2182774309048862	0.00962017351756696	0.20281297809968285	0.017698905201144446	0.19286172844569444	0.020107162612954217	0.16733137827270522	3.655450160659227e-4
4gA_NFE2	0.3761918810442193	0.023733813069438645	-0.045430061815888254	0.017485676073249537	0.09327426843999534	0.015499938130124116	0.04073209483095023	0.015898886367904427	0.037393443913325095	0.03790426722974202	0.017921082666808807	0.001242946939208932	-0.025933012717334947	0.032423351596852674
5b*_FOS	0.36749775409604535	0.028892052811956774	0.03351473739993578	0.01491228902876319	0.11762577574125072	0.02068609963884837	0.06136541140537081	0.039897908993364595	0.05800276918816874	0.0032800881287465417	0.07302896847915319	0.004118788265130461	0.050092166279151966	0.08713085566526733
3gH_ATF7	0.4152864112364798	0.016492770033174932	0.05876763178628443	0.01180084459555562	0.14020793826050296	0.0260018942534989	0.1086700864951341	6.842593697736231e-5	0.06494253692974708	0.022127593967051714	0.07681805214214249	0.035982048979564175	0.05373863810756196	0.021268242602096397
5bY_ATF7	0.39328043020431924	0.009301282248840324	0.07131584756109408	0.007481927062110574	0.13803945538668455	0.003609426012276532	0.10446109800372638	0.0210752062674384	0.10074745444502031	0.002392811231239409	0.10238040825401098	0.005773553847632763	0.0749797086788607	0.010563308746800141
2bQ_ATF7	0.4116051033917034	0.021612147969083267	0.10238917579613255	0.01699027765982024	0.1741954305550764	0.018044479398444946	0.13328832571514282	0.027567484353212535	0.12701387852264115	0.005551358654295237	0.11516669836442701	0.018992162685274306	0.0971600847119122	0.017592186572210768
2cY_FOS	0.3813316801412623	0.013757048089840246	0.22095188543332428	0.005676015209692227	0.24291837382730322	0.007517795942888584	0.2358293367161107	0.013100382035321032	0.23238825858930692	0.007933976048774398	0.2287403713074853	0.016944681130802705	0.22634560288081357	0.0031412111787996987
2eT_NFE2	0.3964106333973163	0.025225956732788286	-0.011471045442111829	3.2633248733837927e-4	0.08756239634733635	0.02009412801122024	0.025406210844991946	6.833513525629069e-4	0.04926247462101492	0.022439813036882757	0.030988581157686816	0.01584551249182468	0.003328960695123736	0.0076384380586688614
4eN_FOS	0.38021418358005926	0.008581700088375256	0.09851400563817103	0.008319465712537397	0.16291211889988394	0.0036717125248505542	0.1306342186316072	0.006237932662131299	0.11342829963718604	0.007121999227646596	0.12721999754903596	0.0027842757665880935	0.1022244008150009	0.001641083594757237
2aN_FOS	0.3932636421588266	0.02546610393755903	0.2106196227352078	0.02063040884665003	0.23073760494329246	0.00329370944255518	0.22149076241533167	0.020624826417809487	0.21591464402971686	0.01959620497271114	0.2170639638328729	0.010198968116974369	0.20491657116076434	0.013195455211577936
1bN_FOS	0.3779893115861767	0.021995956968425445	0.22190819650891075	0.005934362343291686	0.24887016359551373	0.014913693537251582	0.24224131335449015	0.0015987391785356954	0.23161578146547857	0.020384405067521812	0.2332018410111392	0.015979812385699545	0.22404717924858927	0.009103613430348313
2cC_ATF7	0.40643405647400294	0.03230868041159032	0.10836009784111345	0.012190233207443453	0.16086361017828904	0.007591233166214547	0.1424316691402877	0.021602079612262598	0.12253904162617282	0.02730646348024833	0.11092500705412736	0.00767237524815233	0.07952514791961876	0.006900754126468595
2aK_NFE2	0.38533218319126417	0.03007145935125913	-0.015726381375072682	0.0011985887092099074	0.07836528855951787	0.019572163549811988	0.017915865639705323	0.02436925807768092	0.03059008650845397	0.04370085998058534	-0.03602699000437689	0.0452364715408601	0.003770667723480621	0.06664389146042358
3gN_FOS	0.4105161710065147	0.008443448122320268	0.18747565506642105	0.012301468498635788	0.22598111574440405	0.009351950728960718	0.21499239362192651	0.018935922945488216	0.19006621112819763	0.043278673608850765	0.19432941398920797	0.01926532678908325	0.19681777664508945	0.009108611362797787
4dM_NFE2	0.36443012147926346	0.03613429054140359	-0.008389101416829072	0.005879428957237327	0.09659520179564263	0.024912201768583227	0.033517211586442615	0.018213654258357435	0.04273916423443379	0.030344277050976653	-0.004358101485692045	0.004274707453251277	-0.01072048841356947	0.11192484786375831
2bC_ATF7	0.3908821560777777	0.013946692356693477	0.07488571530171897	0.00914956610548307	0.14735080204081596	4.041161368421069e-4	0.1165399259427984	0.028477263232252602	0.09928413861197649	0.011178446746407682	0.08871838034024233	0.05953406888825639	0.08624563076141176	0.025864840596056603
2cI_ATF7	0.4014479925862071	0.013421725065611774	0.08543350372878236	0.03236031721694257	0.15871276422178288	0.022385198164429177	0.12485502003758031	0.03514657215970752	0.12705292865099127	0.02241507449015259	0.09122457213284063	0.026904441420222337	0.09467922810272103	0.013937932856383353
4fT_NFE2	0.40304855716742793	0.01568526520382827	0.018660610956600487	0.04588941783490425	0.09927546079091039	0.0305936498466865	0.013092794100320652	0.033342655155253156	0.058075858356518725	0.010421477973793954	-0.0036285889039126794	0.006222930896692373	0.01924884417919723	0.020800745780424613
4cI_FOS	0.4194925446876403	0.041844009509324535	0.2503237146594821	0.024074752046576647	0.2596088266177913	1.2126446976673115e-4	0.2538369044706874	0.031600777679312755	0.24820304919257172	0.03808269449321009	0.23956437405197628	0.03589773207828358	0.2491634969203213	0.03875178387092865
2fK_FOS	0.3900404572136395	0.025530107761536303	0.24637734072150844	0.01577945302268186	0.258732939542412	0.011374586574880524	0.26438961678177747	0.015089009143137882	0.2570002454077057	0.025195908548851256	0.2504579993090124	0.023233225059522564	0.25250255105201647	0.0200989875107456
5bK_FOS	0.37296447129933213	0.017439245558344394	0.24149620280076337	0.016759419319665333	0.254419482964366	0.0010584839993937056	0.24334281648479023	0.016872741089662927	0.24478813218377737	0.013906300537451162	0.2402651405351956	0.016420090655837615	0.24235215796522386	0.01759184322297944
1gT_NFE2	0.412711325256884	0.01675119480046506	-0.02874540997255613	0.024883029969605883	0.0990206168155105	0.01466815796966205	0.01962111511792427	0.03290463414924515	0.07917878863659639	0.019533926614275124	-0.02868570327956997	0.017662051708066315	0.046100490439406366	0.02872434491203762
5cR_FOS	0.3719114126808444	0.004032453602769749	0.2206033466692361	0.011906583411971056	0.24387238013877702	2.6770584611206896e-6	0.23213932850817748	0.011951107489869283	0.22041431385298693	0.009763027892192808	0.22516794105857957	0.013499179892211726	0.2229479566303193	0.012157120912501445
2bC_FOS	0.3988290228364819	0.039211793052017455	0.2293730675035541	0.04602975149379446	0.2532011034251954	0.004315095869438762	0.25475142279849133	0.04524052403102236	0.24918932960829204	0.038584488556935095	0.25240181636797887	0.03594479528033437	0.24286848375233738	0.05456525864234087
2cN_NFE2	0.39428621066836234	0.015375026724061956	-0.04347303020913991	0.01515565700878118	0.10133045744164221	0.004578072695341199	0.032338575147537636	0.040386285219389	0.07386629345117099	0.03726913755832558	-0.003727744563717144	0.03695669172281543	-0.0030844632276881517	5.482646038292823e-4
4eK_FOS	0.36495754046851603	0.025152159803863684	0.22533154050234372	0.011444051667100158	0.23699207370970155	0.009540484099591455	0.23477519551041143	0.008525944674339076	0.2233935926614104	0.01140091559547004	0.22536397986022638	0.00804592373982622	0.22832243478836095	0.010911957834794836
5cS_ATF7	0.38826116703520164	0.02501479385097006	0.09527580819669206	0.024893826307574175	0.16239148444720866	0.0026215058445507827	0.12648070245449225	0.019468387653741752	0.10308647787673403	0.0058011269894438396	0.11595447283986203	0.0014998702559404608	0.10204574929668236	0.04279521238887791
1cY_FOS	0.39727261362796423	0.02351339807209234	0.24196130773419203	0.014136354461974247	0.2596750646585178	0.006806386082169454	0.25773918075618085	0.016348778042181763	0.24647988595315568	0.026648066747018306	0.2552574103941762	0.017820724606936858	0.2485960031916971	0.023663503447114424
5a*_NFE2	0.3935415618780532	0.0125372573346629	-0.0052944546011742645	0.022136892245619776	0.08581395336930636	0.0011843850599445992	0.01801956596588127	0.016627294640513365	0.054907862901344404	7.278221695039107e-4	-0.009931790869505838	0.06199036236071822	-2.1445768222101182e-4	0.034152133298869916
1bF_FOS	0.38428547357255066	0.008606951206644207	0.2031531285130515	0.012731703897743028	0.22339604682877956	0.003725552929398432	0.2150717133784695	0.015224766047732338	0.20091511003696766	0.016210579659591166	0.20977741029486702	0.014321389937545647	0.20341901996315082	0.0012522076094623022
2fF_NFE2	0.38750352204118244	0.010496673989653713	0.018466497409773002	0.002990083975132318	0.1091894655909913	0.013337205581741252	0.06459766072284237	0.021160844974731544	0.0721943492089933	0.029030907646715363	-0.0030910635033061552	0.03219998663711855	0.02751778756687711	0.002824942415806663
1aM_FOS	0.39541582023879096	0.01314531528779047	0.2186274562396731	0.007767166071056486	0.24891753092109312	7.073942189608242e-4	0.2408719687874073	0.007576325867246995	0.24162647134465626	0.004814194686563017	0.23143716516892782	0.014529698762729545	0.2210725659692668	0.008010898395603108
1aY_FOS	0.399879367527606	0.016663577017153222	0.19656030643469397	0.012616591129662869	0.23735791092700603	0.009210173652487353	0.22541633849112036	0.03192392151604266	0.2179561300152999	0.024504965575661973	0.21861517653904367	0.03525653802169046	0.209015538316503	0.015004130211892005
1dC_NFE2	0.4203717830658741	0.006133730229766544	0.0040382376219052175	0.02256025426528794	0.11483970852584599	0.007845255032580784	0.04676356378281077	8.377281072736309e-4	0.05769279659375523	0.010517537367861504	0.03788801252282206	0.028159559934356693	0.007919766757670303	0.014130818254546844
5dG_FOS	0.39293779471896484	0.008189367911816693	-0.006765952092341178	0.004755749828077071	0.07457593422400884	0.08036471064326436	0.045054653957739846	0.004869680048219415	0.04999627473263472	0.05251905540757585	0.020870906676070198	0.010199129122646273	0.041033998804804225	0.07117083257266435
4gE_ATF7	0.40749532912052816	0.013388331841349957	0.11907853892981957	0.01881363852668576	0.17242434789131153	0.008179668221049739	0.14188430351906425	0.0307733741158571	0.13791012047454887	0.03321262225583739	0.11633501759424439	0.016489184052747095	0.10536776101068812	0.04500644209770423
5cA_ATF7	0.40836723907280104	0.0038598031158159083	0.10307560698311491	0.02887744744876789	0.17080610707577012	0.025483949869902545	0.1379866986635219	0.012066830333074796	0.08532336251369996	0.02397363547519493	0.12524530898315045	0.011350773259049141	0.08512870002358629	0.011823931785184856
1bH_FOS	0.3829842926099138	0.020839679913505195	0.22956936973645403	0.001222931791925846	0.24688210738930277	0.0012787565318591264	0.2541839150009959	0.004390581594095058	0.24889152960951	0.009480610479426799	0.24646842118600334	0.002574858206236062	0.2283307339466289	0.020041430111926013
4cQ_NFE2	0.39855446649139653	0.012124820981853718	0.018686786987405606	0.006863454075171767	0.08939571657488608	0.012186940437145674	0.07474269921293644	0.023351421212941825	0.048923534755770035	0.021598256384962565	8.89350823248914e-4	0.06488645151267658	0.04162392676350169	0.0378986660058562
3fQ_FOS	0.3929077207255468	0.002376612716772396	0.2494506197328878	0.008211726176476274	0.26558840622299057	0.00811806392770466	0.26857469510957044	4.5188334266699323e-4	0.2537694326763423	0.016726822148567248	0.2636280917884726	0.005066667726772776	0.2623239763495997	0.0017490062587861542
1gM_FOS	0.3820719093020779	0.02443523822723527	0.20363522241526508	0.003719722461463494	0.23996995096678403	0.006383296877569352	0.22580197224047718	0.020694901364033468	0.21833557044276705	0.01620820842232836	0.2005184991417775	0.010323281098100864	0.217102260071295	0.025711804687023262
4fY_ATF7	0.38430497831216204	0.008542238569275926	0.04876205679763546	0.002631923481141088	0.13629717552503692	0.0021741952015957625	0.0912743627474317	0.041962261443343245	0.1020171905368345	0.020699147093438692	0.08596590422792053	0.04264721768229865	0.059402722062931436	0.014072943094447276
1aN_NFE2	0.3952613541616311	0.008611193236444506	0.019959395957042752	0.015501098903547155	0.09527905173290012	0.024440385727774273	0.05044847574655295	0.029165539966483033	0.04079353989512443	0.01887126026249539	0.014587792057897031	0.04797589077889199	0.0082254051300196	0.03010849130849905
1gF_FOS	0.38996161468357954	0.028696973021178202	0.15769691509558528	0.0337764352711497	0.19273528335188306	0.01250924253299846	0.16785341311530075	0.015510655915362688	0.16188911823210608	0.041299220574284264	0.17120834458980894	0.03966823316984606	0.14061148731520684	0.026193460657271107
2fM_FOS	0.39070528613115396	0.007852797455953025	0.22504302893789535	0.012617765477239805	0.23812761235059585	0.004277299869033841	0.23167856221565103	0.0015520339254610396	0.22389853891821562	0.007998463231441872	0.2319896296330921	0.002939449462171127	0.22371307266145524	0.013601252966073982
2dY_FOS	0.40273613391791824	0.007705251106135913	0.06869387760603525	0.009458428282131979	0.1342088190710225	0.00620248020811577	0.09994754768508403	0.0185895021745446	0.0799995140306349	0.024921862103735804	0.058749730042138015	0.002237450020592404	0.053439016133074314	0.03487738345526289
2eI_NFE2	0.40027762747905005	0.01178293432360602	-0.0361649025897678	0.025490910203650605	0.10561588095037214	0.010638576741899572	0.07762570974824234	0.015770776889075414	0.05710436208089476	0.03113696739586559	-0.014276759801487902	0.049140002313469794	-0.02407923740690811	0.05090986537678151
4eC_FOS	0.39522948040978123	0.02884218862031754	0.10386828451535056	0.018605977499305055	0.14644107675661683	0.006075728118105371	0.10895081526699746	0.03960897795462015	0.08618665522510525	0.022074040315272516	0.0715469476748264	0.038351191748917636	0.0801439995166119	0.06614191889775074
4eH_NFE2	0.394228829745192	0.014609678767662207	-0.07915355571489305	0.04368899481740527	0.08405904131961422	0.015391670257223055	0.04567404915750927	0.02586301901336407	0.044660233648716186	0.0197758357530257	-0.005356652290746778	0.02668252456653071	0.01480643983798725	0.03304257360855187
5dS_ATF7	0.3947077053733503	0.008339807030729278	-0.05266993273807265	0.0029370328613809605	0.09666577367935858	0.012315049652264093	0.04939836048795346	0.026992329070422316	0.05922555910923072	0.00320418626360369	0.03720669080123587	0.00782396584932913	0.030844303873358445	0.028355988034511864
4aN_NFE2	0.38864208321111626	0.012974583716127773	-0.03115230558689548	0.04139712597409695	0.09223280288373095	0.00576991103941219	0.040172082909223764	0.02094409477701609	0.018198537322386764	0.07686658613869427	0.019038738999976466	0.0013157544147494947	-0.0012094975468929553	0.009275642812839218
4gM_NFE2	0.41280709983455355	0.00707080281518269	0.01602315253002155	0.021427886790422592	0.10445202183349866	0.07539492875499094	0.0855280581955548	0.0011671062423997268	0.07748242231631519	0.012969934310020848	0.02171682039672075	0.008889289112742133	0.06078872840141136	0.0079520395788068
2fK_ATF7	0.36716008537794487	0.001874662704779922	0.12270500099796385	0.017157084740447314	0.17767892624584247	0.006784070230881441	0.14495598123667686	0.019890018582881776	0.1663357687432323	0.02384582665433269	0.13482263730309574	0.006628320993874626	0.13456038610952842	0.032835090124620846
4gD_FOS	0.3778513200400888	0.020870664977516377	0.19397888315524675	0.014761563552423303	0.22781550038588594	0.0029109184180677924	0.20613820016314588	0.017597029167597495	0.21854803776840936	0.01929902204802953	0.19997193386060097	0.0051166650144536105	0.18904959319763945	0.004801995748565147
2cF_ATF7	0.37869784914908566	0.008047824481641515	0.07095013265635675	0.04291982568034458	0.16354656298737724	0.010542298870415946	0.11713724539158968	0.018500269819264833	0.11451412129365054	0.012012023654499108	0.07745040713795534	0.08018473391412687	0.08288290474094098	0.02344741038341847
1gY_FOS	0.41083312951317563	0.014965846323112406	0.22707084082505707	0.010336901897291558	0.2543065963501807	0.003241467857586291	0.24430929584026112	0.003919135391113753	0.24911321548119308	0.0026626296154685894	0.2337561578410223	0.0036544314474509496	0.23622757639684056	0.010657451878474214
3gI_NFE2	0.40958793881582833	0.006234913264410646	0.03103381314928401	0.006539873960326551	0.1055595266369177	8.349156876020258e-4	0.05073230407651795	0.04301462564176567	0.07297327214287261	0.006507970176237542	-0.015066524813464743	0.01545363826549055	0.03445114213267509	0.0034401263062935846
4fM_ATF7	0.37029954832583434	0.009117525987448687	0.05334866707170963	0.033205596502533	0.1337722335370456	0.002857012632626332	0.08970663320627897	0.014172811288824968	0.09483214227767078	0.02809540253878338	0.06339814891851757	0.01056722582003091	0.07318248451403644	0.02541473345456821
2cF_FOS	0.3761022910285579	0.026515121567273425	0.22065156336477426	0.007166594496518536	0.24240241918417849	0.01786620886667968	0.23299229787789666	0.005766565511411621	0.22928071853279944	0.003299814458758963	0.24067426768212882	7.197978576397237e-4	0.21984185497865705	0.010783304680110968
4cD_FOS	0.3778983960143423	0.0016984208545258474	0.22901138955033334	0.011130677926380296	0.2494799087473089	0.0032466164496038363	0.24582867254614152	0.006616135251677649	0.2477623070927786	0.014517487855245549	0.23780748894657128	0.010839651856777035	0.23669859278777866	0.005399447059255836
4fQ_ATF7	0.3801693756570595	0.005160755282419793	0.05969814812019174	0.03971481084638431	0.1253579510837963	0.00955959481134127	0.1151402051767411	0.007327785970559461	0.10491095020954927	0.04416621833471887	0.05839263944821589	0.06778551000987659	0.0341731096631956	0.03088611280480829
4fQ_FOS	0.37090533052717	0.004681251714466853	0.21020344668955473	0.022906233309261576	0.2280474271325602	0.008496867973169618	0.2205172089828438	0.017645006575477386	0.21365579451389494	0.020724733257243683	0.20825598484071683	0.016210384340909365	0.19587187840128867	0.014905300426127545
1gD_FOS	0.3899180927042052	0.00662611714280969	0.20006370286570002	0.010632276738001744	0.2306787133585829	0.009095289328452822	0.203129656329393	0.00382176858417406	0.19370968865370933	0.0019444120921050492	0.20119548037068302	0.004927435558612475	0.1945187244731183	0.00835261138625571
4cF_ATF7	0.4034521472564867	0.008714550502001426	0.08920212911890471	7.854331989822238e-4	0.16836675736120013	9.81464084608658e-4	0.1230655394837181	0.010176801417882126	0.08567192953477813	0.005064407421636616	0.09917197439087871	0.010788950328816221	0.07736190139311037	0.012664952078232702
2gF_NFE2	0.39739235243521953	0.00986296525773976	-0.03641332435553251	0.07632966779437558	0.10071684811306272	0.028803404648216877	0.06555657564443411	0.02541279166683805	0.07151087425362002	0.009606437521566223	-6.393319482606175e-4	0.00773456261535741	0.025272476160604882	0.030466984977724633
4fM_FOS	0.39206700024319807	0.010627241809231585	0.21629558699205875	3.030699335448733e-5	0.24264711473033657	0.00690190951334543	0.22985609960292547	0.006332986957896718	0.2236480395791748	0.006576179036894407	0.22156736964521634	0.008926633186038273	0.2099686016640572	0.0054614288686370745
4fY_FOS	0.37307779522177675	0.015108366009946847	0.20724214139743113	0.008087295536354544	0.23008615854768544	0.004703438067936562	0.22367495183449404	0.008256963521130244	0.2161754235434826	0.019618524260636525	0.21423903460289967	0.0066152236898915084	0.21443602727508698	0.0010172714386626224
1gQ_FOS	0.38710731048803265	0.003679190675897312	0.2354505407356657	0.010245110816750632	0.24900464182660287	0.012429974586394932	0.24480230592440166	0.009740165321696324	0.24035880480512611	0.014954982096497812	0.24255719673330775	0.010722079958664586	0.23830136529347884	0.01831976869139883
4cF_FOS	0.39693150000196964	2.50305802606683e-4	0.23052498450016307	0.004472612538468592	0.2619542111044154	5.674797706801969e-4	0.2538351641289071	0.004984492741012463	0.2343396335551614	0.010138125103315857	0.24804759599797804	0.018799414323804987	0.23632568315334876	0.004027776976147142
4d*_FOS	0.4042273647355566	1.4710782393502532e-4	0.0037195763003250934	0.06198198749783438	0.09106010261756406	0.0016129392218617897	0.04353792352988007	0.00813719815416999	0.06915013932476959	0.01068539475015786	-0.026301041547261414	0.012221006310432658	-3.892334383959195e-4	0.013990869373744384
5bE_NFE2	0.40951158782004615	0.011786127308284057	-0.012243489710938915	0.010067230916328985	0.10094766111768508	0.002810650737288305	0.05777498227624493	0.04690039458359736	0.07115897097706689	0.08958528944160161	0.035705931981578426	6.955195495989889e-5	0.03555646118620649	0.06585935148441245
2fD_FOS	0.3636560149942474	0.012572110600082195	0.21750111104734077	0.014548777673498442	0.24658308739410495	0.010434242965543954	0.23324487483535739	0.011156832403740572	0.23618798624042964	0.004646764741168183	0.23138963548503966	0.01656748764662686	0.23236711791803405	0.0068433325685798565
2fN_ATF7	0.393495216869445	0.01361287780762826	0.078817291250044	0.042428630680733395	0.14957092934386185	0.0024521738414014335	0.10479571671009044	0.014302498114348064	0.08218761922973279	4.8330077070179306e-4	0.10351867112736816	0.03172136085701204	0.06675087759860393	0.028291355142514286
2bN_ATF7	0.39511348172902416	0.0320933575074725	0.09379656411604272	0.04199999571722274	0.17218203949170321	0.00357420897021634	0.15180983740774898	0.0268367279248396	0.10572018523963683	0.023543334240393784	0.10478296417524592	0.012246298606945908	0.0826255275584388	0.01167369012211819
4dY_NFE2	0.396930225099405	0.02215950157748856	0.0085405314051565	0.030162676661760073	0.09184141615395527	0.020080323097817588	0.02353934629656217	0.08118107984557821	0.05663442203066378	0.009825939261835987	0.002125772394844294	0.09704755935763419	-0.0042366145330331294	8.725352689243389e-4
3bY_FOS	0.3926812891558116	0.019199582317895997	0.2236650565420341	0.017211148754916666	0.23350625131462788	0.008714500531713935	0.23138493969240614	0.001939573932489537	0.24716619152378067	0.0059384650088577734	0.22043198206048956	0.007411292559688837	0.22720839497642237	0.008281752950251667
1gQ_ATF7	0.37277543617902686	0.009378718935071693	0.08500225010346785	0.03252194984823354	0.12592386929103072	0.021971453243254176	0.09742630609244349	0.007337569645130088	0.07876384420279514	0.014697075717278699	0.0748148296134282	0.006644377301737176	0.09810447007355672	0.006526578201717947
5bF_ATF7	0.3903294565852988	0.03501087519880483	0.05165808924292489	0.006249045923345276	0.13234765229641962	0.02590014770686808	0.08819104557120797	0.030712418100939682	0.09077875950183964	0.03519710642574147	0.047914336590657525	0.014431387392737294	0.012050580080999875	9.898888190245248e-4
1gN_FOS	0.4120249395315714	0.004830273702498567	0.2242863592087614	0.01198011987041009	0.25316745820622955	0.005906852593648001	0.23415519860565961	0.009806459561571175	0.22253525113274145	0.028089956923152838	0.24202033274669962	0.011565316959874011	0.22751651615900753	0.009027541143284933
5cS_FOS	0.3744862030166469	0.03587603677323151	0.24858557782435947	0.0031886938586065763	0.2525149929939351	0.008092390857997617	0.25815062983653003	0.01757380234473817	0.25423929904966636	0.017455344396855477	0.25383498311253233	0.015799387369205817	0.24188591493350564	0.01312554000897307
1fQ_FOS	0.38607551024017617	0.0030512177398875724	0.22328701353689293	0.01122534308230535	0.24648625296040377	0.007357918618005351	0.24283577912600263	0.007514308041794108	0.23901679216772242	0.007865727594456709	0.230906098806141	0.009463542151775046	0.22617510624076498	0.008183359937309426
3cD_FOS	0.38340406558589546	0.003689660866092252	0.20655728856702738	0.014443780611303322	0.22738420521226554	0.0072302931050707816	0.21769181897927145	0.0022563035119074625	0.21352004017538972	0.01118241302985208	0.20665516675062542	0.02293969640957314	0.20504316803194866	0.0036444444398122363
2fD_ATF7	0.40404529311711485	0.028449512202747603	0.07280164536701825	0.0178859505898636	0.1443958202616596	0.031051230717706445	0.13577905760413034	0.012627756863773494	0.07618257298127107	0.011510482133141682	0.07625369033936283	0.0317222873418158	0.1083784145807338	0.031046027146496333
1cM_NFE2	0.3963069980822981	0.01372892076992753	-0.031204865310489698	0.054255781633777256	0.09237366809397232	0.0029976058787259635	0.07810687159491406	0.016750598243182938	0.05689463833883383	0.01670535774898713	0.022957472514533117	0.027975403603598875	-0.0012620572704871791	0.003913295965492353
2dM_FOS	0.39180544071485457	0.008327887077030324	0.19307205355557877	0.03460387691389631	0.22358183251154837	0.009436137429166823	0.21431842731933348	0.018792232272384825	0.21705421528919577	0.019606262836235778	0.20093376022895076	0.02482844459452927	0.2054738259122502	0.0365270278360809
3bQ_NFE2	0.37104191456645913	0.03641355418740128	-0.02724141662364913	0.006321225832783699	0.0831391889857334	0.035762606177097325	0.03163101149031963	0.02557253804741166	0.06826947094136805	0.06762488438717501	0.022223878240055943	0.010439602684549123	0.010112775332047035	0.004325195376069696
4cI_ATF7	0.4063110990261005	0.03155941701369332	0.10740050095725659	0.026521817465888047	0.13633823744077195	0.02694567054687936	0.10041145197366161	0.02285262121041678	0.10755692418504832	0.014493163559099187	0.07944197627788321	0.04965397085009865	0.09118326434152418	0.027843966152950626
2cK_NFE2	0.3878426382305087	0.037942797989129695	-0.012465532174526537	0.02898762015634277	0.0738954819432052	0.003765497450848404	-0.017139214161412054	0.05297019594916781	0.08001098036473506	0.04924974437836568	-0.008434532243389525	0.06013740958888385	-0.01082562593311609	0.03216642828012116
2bF_FOS	0.3989530047291445	0.0017434893391425168	0.21627639151779957	0.00830754878301023	0.22492293697420457	0.0064266315202010935	0.21798362856701586	7.068624373428896e-4	0.2294504558608648	0.020578049686523586	0.19704570970678315	0.0027503182212622788	0.18384700869267853	0.005595539740413534
2aI_ATF7	0.40386832398605754	0.009227768007148583	0.11428409098666911	0.001053969941696365	0.20197379409818328	0.018963400228406906	0.166895916518988	0.02124331065183496	0.14565879585521901	0.026598123556655934	0.13099587630972692	0.01977188652826821	0.11052900412437988	0.021447517876950865
2bY_FOS	0.3980713037575333	0.026962505547229506	0.19335887694990436	0.012146594022965779	0.2340114442262815	0.0070049841622161785	0.20559326235950962	0.014138971113816451	0.20383084661102924	0.03339747974738646	0.20068736629743084	0.008639546913835207	0.2065127974078361	0.01924083852402402
4fF_FOS	0.407512609038155	0.02721960415790134	0.2055391236681854	0.013521819250609952	0.2228899368112504	0.021130153264566628	0.21123100081391347	0.0024435988967587184	0.2015388497292363	0.010648982827920631	0.20663357062549992	0.006956910463902262	0.20834036704510847	0.01108952401867355
5cT_ATF7	0.3826027350632414	0.011543872614536004	0.11511684643314354	0.02259301670700824	0.13965245130661216	0.001046840274840543	0.12480583453637989	0.0106348000842384	0.09667027803170444	0.013487953068215128	0.09660644269018756	0.02448748459147604	0.09327843078806573	0.02367651099559829
1fQ_ATF7	0.4005620292211206	0.031495602099530194	0.06589105461173445	0.01708060086313128	0.14345586298163068	0.005734462212214288	0.10972386238350912	0.03474245329851454	0.12381569265495829	0.007254585476599975	0.09088686525314021	0.027371482707108603	0.07016591064624951	0.02642038559852433
4gC_FOS	0.42297929657834965	0.061495166821461146	0.23533406571045584	0.045492843508740353	0.2547596039809136	0.006590943799343133	0.24432771050055052	0.05442047217006572	0.25640077269166944	0.04423351725733263	0.23900589204786554	0.04554115122654444	0.24409968421083672	0.052249849356560275
2bN_FOS	0.4065074504697579	0.022482656431843634	0.24398902394244948	0.029727285978749997	0.24789534070618072	0.011245784665854101	0.25586436104413113	0.030022676594235954	0.2595319069636806	0.04562504113583122	0.24202669277837008	0.03280070758121175	0.247124741548301	0.04185957148240558
2eN_NFE2	0.3730537522007613	0.013939117926203361	-0.005598140767347294	0.02131240792460408	0.09196834879184254	0.008163279939556465	0.03326709773192273	0.0437752239975462	0.051164086057628594	0.03780963171659498	-0.0085728091001167	0.06167001117835131	0.0173389990087488	0.041115106340181486
4gF_FOS	0.3942470945789287	0.025027461683870877	0.16327103148286837	0.004253337254108964	0.21317147898454314	0.020183214363652082	0.1955964338259059	0.005090514646955697	0.196099969845402	9.072395891423416e-4	0.18638183085200305	0.01283535706110729	0.1754649215817649	0.015104250402966502
1fK_FOS	0.3769239538099264	7.859322012274025e-4	0.19209160317786045	0.00822572837461818	0.23047605929470757	0.0020144401233811913	0.21075517015669543	0.014043221156398883	0.21916706723307178	0.030216330049963158	0.2067276216474434	3.2188799165561003e-4	0.1824681191446374	0.0027375213991266602
3eN_FOS	0.3650214407222758	0.0032570333482463292	0.22082159007857938	9.345011982618736e-4	0.23438806188776729	0.0034632793916953997	0.2398070263219037	0.0025436447222752447	0.21951788409947226	0.017482488544201365	0.23404519297039278	0.005556856735150105	0.22409657430747604	0.009398020706544977
4gK_NFE2	0.3935028374902666	0.024680624013492358	0.006225615683431559	0.008488656726936893	0.101133582826371	0.0038649074041779497	0.04767053092511815	0.048598251321779626	0.05829079954708971	0.042861015892979436	0.035525142387405104	0.007888598741326686	0.03313404869767851	0.016600015327542756
3eN_ATF7	0.37472199139893547	0.007657009669840908	0.05043612750236799	0.017005842177956684	0.14226870433510577	0.030228088380199823	0.11048376472266502	0.018529312048633683	0.09877655026225082	3.05701535219684e-4	0.11006251088128975	0.027257414512884198	0.10589399444958257	0.012477144644947993
1gI_FOS	0.41973738833831836	0.011579626569252892	0.203262024960561	0.02765710614985197	0.2517032202069017	0.006572805021927104	0.2290424488677142	0.011851058496741153	0.21732582928494112	0.008937566534306706	0.21092301454947454	0.00490227589341587	0.1852863813427885	0.03376775164515349
1bD_NFE2	0.37918911091729934	0.05076570313201398	-0.056765045139075515	0.034836653224352226	0.056668362226020855	0.03322270762867472	0.03981839638365977	0.018548295880972513	0.038745842425941666	0.08782020414525545	0.011283142304939304	0.006794415857716605	0.019337807556661958	0.02022926081940037
1gN_ATF7	0.37171955747575847	0.02965660347041849	0.045918124672613206	0.012680325513340371	0.12411677973975228	0.007045934904643692	0.06798802241088393	0.023348054759151294	0.08030569540526997	0.05303222089079374	0.07512741516718877	0.010067470284134523	0.025183374821704532	0.014558722435061332
5cH_FOS	0.3687782281291133	0.02695793915979294	0.21752660271785662	0.06512020389333073	0.24451368845027371	0.017132571742904234	0.24755921332368344	0.046478903735273844	0.23097699863770849	0.04933915191198023	0.2217881428736514	0.06508713734365965	0.20333696140012675	0.04860038029686566
5bY_FOS	0.40292857470652665	0.0040325205553140096	0.23441291084385227	0.006412475540685486	0.24264276401816215	0.010509707751547845	0.22886612980669246	0.0065524955536942426	0.23782351147742684	0.010850906628521523	0.23453578653810991	0.0030010741436160846	0.21958374580454088	0.011191176574853256
2aM_FOS	0.38014039771641434	0.004227388391381441	0.22629507456296694	0.027291950035961653	0.23966251688011425	0.0019544505166798837	0.23856405595329733	6.839840210526447e-5	0.22467407504877804	0.016236686336804883	0.2318894651914179	0.020853222961790558	0.21651694000538574	0.030043048601999973
2aI_FOS	0.408918395295259	0.03620457070688335	0.26501202996541146	0.019340711410974352	0.26915947323088163	0.012227689824567185	0.27236929969209245	0.03144690128404768	0.2679099190937611	0.02768306517539133	0.26299453267680223	0.015898840927448175	0.2654787388595625	0.030789882545870603
2fI_FOS	0.3617298248925133	0.011561161441817151	0.23125367381523937	0.01083950091711342	0.25079669916339137	0.0012091168390281203	0.23589682146309726	5.923339553783443e-4	0.24213885377005098	0.007746430856211444	0.24214182098924023	2.5886701876657263e-4	0.23431785933900967	0.006796213443776169
5cA_FOS	0.3609440320903751	0.02746639660812033	0.24035086467949912	0.014250151796981553	0.25430720303967946	0.0014245962586925509	0.25353210731945924	0.0012584965222315152	0.25259458461464174	0.011047102656334339	0.24069277657124666	0.004734725327139897	0.2446169792973909	0.01918606961894132
4aI_FOS	0.37785061050162294	0.01777323121714753	0.18488931340262527	0.0025069442465384183	0.19594912148825455	0.0053681732062518875	0.16920491846805874	0.005830944392224759	0.20357949733614544	0.03033198255399674	0.16211783034989902	0.016062417855725056	0.17747432976424204	4.849585778953541e-4
4cY_FOS	0.4182649341053811	0.025432988537297353	0.24896414695729446	0.028107050027907136	0.24925839932071434	0.011956100282020142	0.2695338589650164	3.1785808556506227e-4	0.26288924393558744	0.017181511758283696	0.2357806718846131	0.005862524004444188	0.24812992077039117	0.023727018247383005
5bF_FOS	0.38748521508652806	0.0025613002118534765	0.21447500086783255	0.05240286338824437	0.2342531792700014	0.013186824645466718	0.24089720351189425	0.019360912549513314	0.2307561766162065	0.036366197691769686	0.20140172472355916	0.05231811424492229	0.19784836430835895	0.02135161243608812
1bI_FOS	0.3820272750853361	0.03300003616816166	0.21166140230839445	0.010556809423635733	0.23871330972115534	0.011935216365132168	0.22992613862873124	0.01447671521080449	0.21249617430496062	0.030129061325608594	0.224570190092252	0.005598894944193134	0.2145149262372488	0.009483241959502895
3eK_FOS	0.3963403058078775	0.012758354001680842	0.24340795351713046	0.02747486316543384	0.26344322899643635	0.0029019192781510926	0.266935260201674	0.016032380487101993	0.23814791706053712	0.0182546621239102	0.25964093619713546	0.011151784218256095	0.2646307563882739	0.02293480812333907
5cT_FOS	0.41670652026869104	0.02839426160432842	0.2354235504387706	0.04302221052882623	0.25101757386486095	0.01192675577798001	0.24772007832153117	0.048038919469682737	0.24662037562865757	0.05374181219443401	0.24876929558402416	0.05142888691659723	0.2385450472258115	0.0341021266166369
5cV_FOS	0.4191333579137926	0.03516064873924291	0.23693895047689523	0.02242082257380689	0.24862643996205494	0.0150874757823386	0.2489736673109573	0.0318952497069472	0.2368153447362536	0.023840132430248188	0.24979346849756207	0.022158126555043355	0.20978388844613216	0.07206742116156384
5cG_FOS	0.42567411644072484	0.01600760124290206	0.23404232754901189	0.01360439536270231	0.26172452161497617	0.0032307452392088417	0.251956958598144	0.012371046364479867	0.2522533077144643	0.024917453171375423	0.25470713648475274	0.023299813951452187	0.22530976767634342	0.02366664007934602
3eK_ATF7	0.39683071318035845	0.06747594609133586	0.08942257027667194	0.07927336943571002	0.18946884477796638	0.001692381902423776	0.1556355953811958	0.014871605976055708	0.14307712924852195	0.047148726103370606	0.0873115273289275	0.01585182312136644	0.1347671011068542	0.013159542392835559
5aI_ATF7	0.37728260249735546	0.026661329211697154	0.11145927275635098	0.01702115360985431	0.18868270159298708	0.030738343800077804	0.167696390701303	0.03559961895505979	0.14064434750590168	0.022010732650926335	0.1402945993079505	0.08004011514661331	0.1569505983509077	0.034472484481236805
5bC_FOS	0.36636188222319965	0.02683293189900387	0.17063965619962662	0.04956046653344361	0.22186421031056225	0.012938197012652346	0.19625508807711278	0.022511997509504614	0.20538843779349233	0.016931372845104577	0.20646352744424992	0.008566742828903186	0.18621145749041793	0.034341449444524885
5bD_FOS	0.39271566850668893	0.03310391187258806	0.24092888736182122	0.009708734750277028	0.25197620780511487	0.011780134416598465	0.2628089165928277	0.015485544587903388	0.26799531038818225	0.01324717758897062	0.2473770242350693	0.017736691561632014	0.2611906198639823	0.0045723974058083615
5bI_FOS	0.3884829012935357	0.03027413347407612	0.18415524987173976	0.024521048349097557	0.22393282834052708	0.038949950322805224	0.2081990215618611	0.002079495843215685	0.195731649248518	0.01218593115254158	0.20321719986969933	0.04056777035996968	0.18820461290040214	0.031429699972816104
5cC_FOS	0.37806726876781993	0.014717068211908898	0.23306693447699256	0.019904695907881822	0.25191950571379773	0.008752429607487327	0.23311375501466736	0.060567552289962995	0.24687783040305872	0.02721084518514229	0.23967954385349147	0.008161405152554233	0.22966398838446153	0.0234194469530303
1cI_FOS	0.436589513290605	0.037942797989129695	0.2703316490580779	0.035355270508850574	0.2891860303438769	0.0233749316381901	0.2859916853923917	0.04746876499472502	0.29908588634844413	0.026018801507632795	0.27049472504017047	0.016223002786663745	0.27541164597703116	0.040806385707078424
5aI_FOS	0.40127727581767275	0.07893118495032209	0.25930255211229963	0.046250033901908086	0.25508665062140756	0.028052268010672378	0.24574261518198934	0.0918291898806311	0.2447024632111751	0.083224547256349	0.24676084262558687	0.08389951114044937	0.25648752441551237	0.04810904350747835
1fY_FOS	0.31044629734448626	0.004964453625828163	0.12877402902343102	0.1312906576920575	0.20266208758249465	0.011956100282020123	0.17670078475669687	0.10717289608588021	0.15036435672418402	0.13882488617181604	0.14776446772423094	0.12987921808256309	0.14411642175072942	0.08984513460082162
