# Supplementary material for: Optimization of a deep mutational scanning workflow to improve quantification of mutation effects on protein–protein interactions
Source: BMC Genomics. 2024 Jun 24;25:630. doi: 10.1186/s12864-024-10524-7 (PMC11194945; doi:10.1186/s12864-024-10524-7)
Supplement: Supplementary file 10 — Supplementary Material 10. [file 12864_2024_10524_MOESM10_ESM.csv]

pair	Growth rate harvest before pre-comp phase	SD_before	Growth rate harvest after pre-comp phase	SD_after
wt_ATF7	0.115029762	0.006368649	0.108147184	7.49E-04
wt_FOS	0.251444882	1.55E-06	0.239011389	0.002437664
wt_NFE2	0.020976865	0.01408072	-0.017024649	0.003847733
3aG_ATF7	0.022790846	1.42E-04	-0.012223196	0.00601158
3aG_FOS	0.079140558	0.009600507	0.059609936	0.012019561
1cG_ATF7	0.10421671	0.013562789	0.100772683	0.001201372
2dG_ATF7	0.008830391	0.007332076	-0.023291765	0.008008432
1cG_FOS	0.25889439	0.003122365	0.245780032	0.002506602
2dG_FOS	0.055768107	0.007816636	0.039112246	0.003657811
2eG_ATF7	0.064762198	0.006962415	0.04284022	0.002568631
2eG_FOS	0.123643683	0.008872185	0.115343261	0.003973322
1aG_ATF7	0.06249124	0.006514569	0.041597306	0.006290907
2aG_ATF7	0.008399278	0.010431167	-0.024771345	0.004387536
1aG_FOS	0.214027478	0.007913997	0.202133296	0.002214173
1gG_ATF7	0.022513054	0.007776797	-0.012905957	0.011729045
2aG_FOS	0.077799297	0.001484046	0.067421836	0.0123038
1dG_ATF7	0.018691124	0.011934958	-0.033245599	0.001640216
3aR_ATF7	0.045775943	0.007065928	0.032445268	0.002141664
1eG_ATF7	0.034313641	0.003852621	0.013939496	0.002573358
3bG_ATF7	0.094731409	0.006569197	0.084051247	0.007240444
2cG_ATF7	0.091077635	0.008102051	0.084980452	0.001451855
2dP_ATF7	0.016072798	0.011776431	-0.027541792	0.010494882
1dG_FOS	0.128916696	0.014305594	0.125201123	0.006023499
1gG_FOS	0.244546981	2.43E-04	0.231379299	0.002534313
2eP_ATF7	0.018844931	0.013922159	-0.026598071	1.89E-04
2dP_FOS	0.031758813	0.003237548	-0.002901464	0.001749228
3eG_ATF7	0.042160116	0.003556671	0.021807129	0.0050185
1eG_FOS	0.217193876	0.007521511	0.207477925	0.001202081
3eG_FOS	0.1931159	0.001673296	0.182254826	0.005498812
3aR_FOS	0.211510639	0.003435472	0.203541601	0.003467049
3dG_FOS	0.052957744	0.006753124	0.01242457	0.002238991
2bG_ATF7	0.061038565	0.00617873	0.042312823	0.002183376
3dG_ATF7	0.010394423	0.003729712	-0.035858319	0.006068811
1fG_ATF7	0.046366055	5.35E-04	0.027595976	0.004946017
3bG_FOS	0.24357863	0.002110509	0.23207199	0.003312094
2fG_ATF7	0.050491101	0.001300344	0.02968748	0.006877594
2cG_FOS	0.234605474	0.002903487	0.224025274	0.003250442
1dR_ATF7	0.017398845	0.007075324	-0.027260309	0.011035642
3cG_ATF7	0.047476392	4.41E-04	0.018914825	0.008822577
1bG_ATF7	0.070822121	0.001722662	0.059845529	0.00365235
2bG_FOS	0.217956933	0.007592375	0.209723918	0.001060492
2cP_ATF7	0.001896625	0.008286188	-0.029944929	0.013162751
2eP_FOS	0.029867292	9.80E-04	0.00369414	0.012499463
3fG_ATF7	0.083339349	0.012638529	0.071103148	0.002161226
1fG_FOS	0.208727154	0.003712237	0.201035649	0.00132331
1eR_ATF7	0.119518504	0.01178094	0.105227395	0.004655194
3fG_FOS	0.240654931	9.12E-04	0.231951049	0.004404253
3aS_ATF7	0.01783991	0.003519805	-0.020305147	0.007139798
1gP_ATF7	0.010154121	0.013105874	-0.031069411	0.00171157
2eR_ATF7	0.118457736	0.006054944	0.112641577	7.20E-04
2cP_FOS	0.031480091	0.004773004	-0.002561962	0.008911674
2fG_FOS	0.212620115	0.004267206	0.200574485	2.87E-04
1dR_FOS	0.14214413	0.017569181	0.135076135	0.00215546
3aS_FOS	0.106273071	5.09E-05	0.094907576	0.00219592
1aR_ATF7	0.102832433	0.009833537	0.097254744	0.002832576
3bR_ATF7	0.132339966	0.011414024	0.117960401	2.90E-04
3cG_FOS	0.20626016	3.25E-04	0.197130538	0.006668123
2fP_ATF7	0.006388922	6.89E-04	-0.038780287	0.004339134
1cP_ATF7	0.037732099	0.008123611	0.005968324	0.006370023
1bG_FOS	0.226124674	0.006627066	0.214501157	0.002119732
3gG_ATF7	0.018998505	0.008526265	-0.020227595	0.008657127
1gP_FOS	0.02667267	0.009736947	0.002370948	0.014552031
3fR_ATF7	0.134275445	0.001744057	0.126086487	0.005072901
1dP_ATF7	0.013607995	0.010120803	-0.023344072	0.007446407
1cP_FOS	0.209149477	0.004903478	0.199580958	0.001241916
4cP_ATF7	0.005041527	0.011371195	-0.032847708	0.004795409
1aR_FOS	0.236455888	9.73E-04	0.225435997	8.70E-04
1aP_ATF7	0.029371638	5.81E-04	-0.002365273	0.003822336
1eR_FOS	0.254876757	0.003729788	0.241944722	0.003659205
3aL_ATF7	0.028424778	0.013170845	-0.006856535	0.001835318
3gG_FOS	0.069517195	0.01211929	0.061523149	0.001135783
3dR_FOS	0.037996093	0.015810559	0.014185617	0.016862811
3bP_ATF7	0.011735482	0.013466947	-0.027392093	8.88E-04
3bR_FOS	0.263216326	0.002816498	0.253165498	0.002898535
3aG_NFE2	0.00439799	0.005185525	-0.042641014	0.00910194
2gG_ATF7	0.029637283	0.001282152	-0.006072307	0.005410416
5aG_ATF7	0.013734622	0.012671415	-0.024732104	0.002580265
3aA_FOS	0.160979419	0.010042626	0.15061166	9.47E-04
3dR_ATF7	0.008169548	0.018285804	-0.018116086	0.008562799
3fR_FOS	0.264279474	5.84E-04	0.249499776	0.002808278
5aG_FOS	0.040377589	0.020941959	0.011074332	9.42E-04
3aA_ATF7	0.030118941	0.001325978	0.001182599	0.004580234
1dP_FOS	0.058799481	0.001868561	0.059313573	8.12E-04
4cP_FOS	0.034205897	0.01220182	0.006290382	0.004843271
2dG_NFE2	0.016268996	0.012030198	-0.046216914	0.008734528
2bP_ATF7	0.011614532	0.015019972	-0.026740478	0.012412728
2dR_ATF7	0.010361432	0.019420928	-0.028260579	0.015300266
3gP_ATF7	0.009768215	8.77E-04	-0.032297605	0.003977678
1bR_ATF7	0.10572832	0.005259931	0.099512823	5.82E-05
5aP_FOS	0.04309498	0.004061312	0.00563062	5.97E-04
2eR_FOS	0.268211813	0.001008647	0.253068373	0.003555545
2fP_FOS	0.015601506	0.00330294	-0.01434342	0.011015219
2gG_FOS	0.226578385	0.001209139	0.216599603	0.001182731
4dG_FOS	0.031005335	0.023887232	0.01626216	0.007544886
5aP_ATF7	0.007185103	0.007120958	-0.023726228	0.006797175
3aL_FOS	0.239011041	0.008090323	0.228098461	0.004056795
3dP_ATF7	0.009655703	0.002339766	-0.035194401	0.022810226
4dP_ATF7	0.017138445	0.017954788	-0.014206065	0.01836291
4aR_ATF7	0.145177361	0.001748713	0.138733907	6.26E-04
4dG_ATF7	-0.002778783	0.006379495	-0.026749007	0.007364714
1dA_ATF7	0.04130791	0.004067255	0.018339111	0.012560002
3gP_FOS	0.027746524	0.006242805	0.004338239	0.001991414
2dR_FOS	0.054579425	0.011570965	0.023450268	0.004155415
2bP_FOS	0.040468892	0.009330515	0.010352768	0.026516234
2eG_NFE2	0.005231592	0.016901376	-0.035036991	0.012125108
1aP_FOS	0.192626695	0.004872409	0.187142271	0.001790268
1dA_FOS	0.226820946	0.005573143	0.215306538	0.00439631
1cG_NFE2	0.019043202	0.010013659	-0.004294439	0.017408464
3bP_FOS	0.054841896	0.019004497	0.018740579	0.005652492
4cG_ATF7	0.077911409	0.003049572	0.068275674	0.001894105
3dP_FOS	0.021951597	0.009529486	0.006581428	0.017972256
4cG_FOS	0.227924103	0.002907231	0.216501302	0.005057222
2aP_FOS	0.033110393	0.007936028	-0.004481034	0.019753799
4dP_FOS	0.044283283	0.009577357	-0.002689831	0.023003121
2dS_ATF7	0.004418117	4.33E-04	-0.035805728	0.009748751
1eP_FOS	0.05279094	0.011934872	0.034585021	0.003935248
3aP_ATF7	0.012584743	0.001102416	-0.038697879	0.001918237
2dS_FOS	0.0513702	0.001053621	0.02059972	0.00326406
4fG_FOS	0.237215924	7.11E-04	0.221680632	0.002120145
2aP_ATF7	0.006690476	0.009783817	-0.035138112	0.00159944
2cR_ATF7	0.112131158	0.00846872	0.10776987	0.001943531
1eP_ATF7	0.013295142	0.01466092	-0.025734548	0.004905947
3aP_FOS	0.049243381	0.01040788	0.01820519	0.005297017
4fG_ATF7	0.077759307	0.00777841	0.057209689	0.002355724
2aR_ATF7	0.024231445	0.021020698	0.003069964	0.006277722
2eV_ATF7	0.091333862	0.007579064	0.075335376	0.007553415
1bR_FOS	0.236900884	0.004061862	0.224506596	0.002735237
4dR_ATF7	0.011082627	0.010856494	-0.031944997	0.013015546
5aR_ATF7	0.039581631	3.54E-05	0.014980847	0.002434466
4aR_FOS	0.273243155	0.006627966	0.257438607	0.006096277
4gG_FOS	0.111123343	0.010632243	0.111294971	0.006951407
4aG_FOS	0.068327084	0.014372358	0.056992539	0.007739167
3gR_ATF7	0.066322645	0.017007478	0.059844358	0.004463413
3aV_ATF7	0.037873814	0.007762295	0.019960523	0.02265554
3fP_ATF7	0.016954608	0.009824866	-0.032250966	0.005347502
2aR_FOS	0.234615088	5.48E-05	0.222190988	0.006087692
1fR_ATF7	0.071218092	0.006465318	0.062565684	0.001071383
3cL_ATF7	0.086752511	0.003625984	0.069221398	4.70E-04
4gG_ATF7	0.017601222	0.011169486	-0.024177917	3.47E-04
1gR_ATF7	0.130089325	0.001593071	0.130733225	0.001773251
5aR_FOS	0.039700815	0.009691175	-0.021974843	8.57E-04
1eL_ATF7	0.120558992	4.95E-05	0.113870198	6.56E-04
4aP_ATF7	-0.005891615	0.009101035	-0.04679673	0.006346576
4aG_ATF7	0.0219249	0.023705072	-0.016154016	7.10E-04
1aG_NFE2	0.01535638	0.015852899	-0.037207375	0.019703779
2aG_NFE2	0.002289688	0.010122262	-0.057042718	0.010592872
2gR_ATF7	0.101360938	0.004026055	0.101382316	0.008360627
2eL_FOS	0.145359826	0.007530102	0.141940068	0.002762388
2aA_ATF7	0.01480831	0.023300374	-0.026203013	0.02102757
2eL_ATF7	0.083669816	0.006797787	0.071975102	0.005532649
1aS_ATF7	0.045444348	0.001916202	0.023848519	0.006620385
1eL_FOS	0.247670166	0.004760502	0.234504278	0.006064909
1dG_NFE2	0.011841567	0.019895126	-0.034726367	0.002492381
1cS_ATF7	0.129107544	0.002170735	0.120232622	0.006574533
3fA_ATF7	0.138176976	0.014903965	0.135799355	4.23E-04
3fP_FOS	0.042232785	0.003847193	0.005953278	0.008020627
3dS_ATF7	0.010262652	0.003115805	-0.037526888	0.012792775
3eR_ATF7	0.128108516	0.017117013	0.119149463	0.00489857
1fR_FOS	0.216503933	0.009796101	0.201892428	2.51E-04
3gL_ATF7	0.113848986	0.007065662	0.101290524	0.00634013
1gR_FOS	0.271919357	0.002039704	0.259424062	0.001893197
1aS_FOS	0.199601814	0.00266261	0.193425887	0.002687357
2aA_FOS	0.222298936	0.003005494	0.212668628	0.004969678
1bS_FOS	0.234767865	0.008811505	0.220480099	0.002810638
1bP_FOS	0.168158951	0.007685067	0.155511387	0.002633549
3gR_FOS	0.264513159	0.003500929	0.249390877	7.97E-04
3fV_ATF7	0.125324343	0.003531828	0.118384764	0.003271053
2eV_FOS	0.176914211	0.002130821	0.171402345	0.00373103
3cL_FOS	0.218097885	0.010423826	0.212926894	0.004072505
4cR_ATF7	0.108709227	0.013281358	0.101851689	0.002598192
4fR_ATF7	0.08634818	0.007428545	0.079631949	0.002509415
4gP_FOS	0.028142211	0.016983953	-0.008588577	0.008342412
4cR_FOS	0.252541366	0.00343052	0.241070549	0.005534771
1fL_ATF7	0.087302242	0.013526303	0.075767083	0.001582763
1bP_ATF7	0.03217662	0.029294891	-0.010295975	0.026660557
1dS_ATF7	0.025607463	0.011205961	-0.030108612	0.01944863
1eA_FOS	0.29405583	0.003530215	0.282328403	0.00570119
2dV_ATF7	0.015483344	0.010542754	-0.031035561	0.002633661
3gV_ATF7	0.101931892	0.001781945	0.089421199	0.008007379
4dR_FOS	0.052079617	5.46E-04	0.017676476	0.02674495
5bG_ATF7	0.0485316	0.015467952	0.030869298	0.001654883
4eG_ATF7	0.016426687	0.00623259	-0.02931739	0.002583171
3cP_ATF7	0.009076643	0.002283305	-0.018643451	0.019678789
1dS_FOS	0.15160728	0.013112666	0.147838274	0.008714095
2eS_ATF7	0.101142701	0.008409411	0.104831467	6.94E-04
2cR_FOS	0.247399913	0.005110413	0.235817797	0.004594846
3bT_ATF7	0.134391982	0.01892079	0.131210156	7.52E-04
2dP_NFE2	0.004622722	0.003067397	-0.043216179	0.00474037
3dT_ATF7	0.006489331	0.012692548	-0.030987802	0.019203769
1fP_ATF7	0.016041149	0.018576748	-0.030265934	0.002368505
3fV_FOS	0.269123732	0.007961587	0.252905251	0.001967761
4fR_FOS	0.22423509	0.007032583	0.215039134	0.002800252
3dG_NFE2	0.007721425	0.011312663	-0.046178537	0.008047874
3dS_FOS	0.035149197	0.007308826	-0.005660659	0.01461863
4aP_FOS	0.03046468	0.024702563	0.027788396	0.011743283
2bR_FOS	0.260710274	0.002868904	0.244789591	0.001918749
2fR_FOS	0.249191237	0.005949117	0.236350764	0.006322871
3bG_NFE2	0.007498184	0.003949778	-0.031304872	0.013959855
3gV_FOS	0.244267288	0.005781186	0.230495651	0.001383004
1fP_FOS	0.026865823	0.005349886	0.007764654	0.011332079
1fL_FOS	0.235228255	0.002615164	0.22419858	0.002109995
1gG_NFE2	0.019228999	0.00877261	-0.039823268	0.004227419
3bV_ATF7	0.099917873	0.010905046	0.092918919	5.40E-04
3fA_FOS	0.269566191	0.00200865	0.250518541	0.005583914
3aE_ATF7	0.014847875	0.005878449	-0.035187141	0.00585995
3aT_ATF7	0.03177894	0.004235707	-0.015728126	0.029611387
3aR_NFE2	0.023071277	0.016658609	-0.009613507	0.021358803
3cP_FOS	0.029040726	0.006337974	-0.023894738	0.003908042
5bG_FOS	0.228604295	0.012603391	0.218918461	0.002298153
1eS_ATF7	0.074005544	0.003880095	0.059677073	0.006117244
1eV_ATF7	0.116019482	0.010965311	0.10915655	0.004646259
3aW_ATF7	0.018839624	0.008269076	-0.012792638	0.006241134
3bW_ATF7	0.081641686	1.26E-04	0.068704591	0.002208576
1eG_NFE2	0.025873615	0.02955539	-0.013490916	0.023366422
2gR_FOS	0.212930267	0.005798986	0.203169652	7.79E-04
5bP_FOS	0.031297508	0.012516957	0.035664412	0.005591752
1cS_FOS	0.265223718	0.007178081	0.254792885	0.007817052
2bR_ATF7	0.124449923	0.010120601	0.114115207	6.84E-04
3gL_FOS	0.237870827	0.001837355	0.226212072	0.003314205
2aS_ATF7	0.018464915	0.02332986	-0.011726596	0.00982639
3aV_FOS	0.278752328	0.006816633	0.261790418	0.003177728
4gP_ATF7	0.009039906	0.009584075	-0.04092392	0.011542973
5bP_ATF7	0.015115038	0.017871755	-0.018184909	0.008938461
2cA_ATF7	0.117361588	0.007228403	0.111127464	5.83E-04
1aA_ATF7	0.083609704	0.001149899	0.066781576	0.00793697
1eA_ATF7	0.120563773	0.013636994	0.110072719	0.003504404
2cL_ATF7	0.115982592	0.005580068	0.108326763	0.005816994
2fR_ATF7	0.106728454	0.017696196	0.101327526	0.006851853
2cS_ATF7	0.086074347	0.00832066	0.084739112	0.007256388
4gR_ATF7	0.061141423	9.11E-04	0.048419725	0.00350594
2bG_NFE2	0.001130302	4.30E-04	-0.050526513	0.004906165
1bS_ATF7	0.092232782	4.37E-04	0.085184372	0.0026813
3eR_FOS	0.271405154	0.009560182	0.25471291	0.008355147
1dW_ATF7	0.033296621	0.009268236	-6.44E-04	0.003200703
1eS_FOS	0.251505968	0.007846152	0.241089155	0.006866522
4fL_ATF7	0.069942697	0.002545894	0.062897764	0.019741549
4eP_ATF7	0.008399816	0.024075869	-0.045604346	0.0135296
4eG_FOS	0.104854782	0.024374247	0.10668413	0.001950886
4aL_ATF7	0.087351339	0.008675741	0.080314855	0.008955174
2dA_FOS	0.109483816	0.018750347	0.103675384	0.001506982
2eP_NFE2	-0.003626705	9.35E-04	-0.060206253	0.019849375
3eG_NFE2	0.016278025	0.01760423	-0.019232722	0.005344391
3eP_ATF7	0.013444513	0.005503741	-0.016464793	0.007669994
3aT_FOS	0.237334281	0.003470545	0.224387	0.001883108
2eS_FOS	0.186731787	0.005194927	0.175077882	0.00611914
3gE_ATF7	0.1276726	0.011732239	0.11480075	0.007951244
2cW_ATF7	0.113759987	0.015121302	0.11660459	0.006357008
3aW_FOS	0.06210685	0.004685547	0.036430626	6.67E-04
2bL_ATF7	0.092525449	0.023027766	0.076319352	0.004661123
4fP_ATF7	0.0042457	0.016214604	-0.016196824	6.50E-04
1bT_ATF7	0.093857112	0.003058416	0.083371244	7.99E-04
1cA_FOS	0.288764245	0.001709086	0.273609211	0.00542031
1bT_FOS	0.240486947	0.003020766	0.228804709	0.0044968
4dV_FOS	0.137133294	0.003511808	0.128707227	0.00178796
2bL_FOS	0.241413661	0.010001128	0.227555858	1.77E-04
2cG_NFE2	0.016125346	5.23E-04	-0.016938722	0.013449895
2dA_ATF7	0.012275933	0.015547516	-0.037064361	0.015728056
2cA_FOS	0.257169695	5.23E-04	0.250914175	0.006683631
2dH_ATF7	0.027204206	0.023537047	-0.041504898	0.006792664
3fL_FOS	0.245033005	0.007890787	0.233031312	0.007049493
1cA_ATF7	0.168893521	0.006041158	0.162748361	8.20E-04
2dN_ATF7	0.005746857	0.004510828	-0.03538434	0.00954089
2eH_ATF7	0.080294009	6.54E-04	0.082304944	0.00737337
1dT_ATF7	0.02051142	0.008038525	-0.023265289	0.011510115
3fL_ATF7	0.106808804	0.003156281	0.10717312	0.004533509
4eS_ATF7	0.014476539	0.005537408	0.005713056	0.006982902
1cW_ATF7	0.099945025	3.70E-04	0.099996783	0.001271827
3dV_ATF7	0.006521653	0.0029285	-0.038418849	0.026998355
2dT_ATF7	0.016852548	0.004604223	-0.024938486	0.001505304
4eP_FOS	0.057891049	0.030502093	0.027072571	0.019163181
2dT_FOS	0.093114032	9.63E-05	0.06508886	0.001180686
1dW_FOS	0.184678357	0.008826644	0.171996528	0.00494339
1fG_NFE2	0.006583135	0.016918528	-0.028446114	0.02010914
2dV_FOS	0.078012239	0.001653738	0.070507787	7.47E-04
3cA_ATF7	0.101762692	0.003393363	0.099723138	0.003566028
4dV_ATF7	0.019220225	0.008653564	-0.018062787	0.003829887
4cV_ATF7	0.078110509	0.010548532	0.075122811	0.003032802
3fW_ATF7	0.085258735	0.003914037	0.075246248	0.015034751
3eV_ATF7	0.116212801	0.003736833	0.111555162	0.011673815
3aH_ATF7	0.075123249	0.003078973	0.054159644	0.00393628
3dT_FOS	0.045458101	0.004831095	0.010225821	0.020936289
1dR_NFE2	0.006433096	0.005565625	-0.027397391	0.001415171
1eV_FOS	0.240244857	6.40E-04	0.223662373	7.54E-04
2bA_ATF7	0.144658734	5.36E-04	0.136552109	5.90E-04
3bV_FOS	0.225136584	0.002668509	0.21737981	0.003507629
2cL_FOS	0.260770148	0.005088589	0.243389806	0.002931779
2fW_ATF7	0.057725211	0.013906753	0.042228327	0.025897034
3cG_NFE2	0.005080211	0.00220257	-0.024433709	0.022506842
1dV_FOS	0.146766688	0.006667962	0.142560825	0.003324035
1bV_ATF7	0.06582461	0.016702107	0.059145169	0.011011882
3eL_ATF7	0.132415809	0.007934915	0.111682627	0.001223509
3bW_FOS	0.219366832	0.008934731	0.21422654	8.81E-04
3bT_FOS	0.258775881	0.008994102	0.248707479	0.001290402
2cS_FOS	0.236160518	0.009230539	0.220287319	0.004204816
3eV_FOS	0.227209771	0.005053267	0.213724413	0.006728494
1dV_ATF7	0.024314702	0.012013696	-0.006478644	9.47E-04
4cV_FOS	0.240480021	0.004295073	0.230091584	0.003664449
3fG_NFE2	0.016615001	0.021220868	-0.024358542	0.027298756
3eP_FOS	0.026924875	0.005235092	-0.004925924	0.015892569
4dH_ATF7	0.018306115	0.014450329	-0.041201536	0.005246183
2cP_NFE2	0.003684674	0.011914292	-0.042417984	0.009143701
2cV_ATF7	0.105538305	0.010228083	0.101729378	0.008736608
2cW_FOS	0.230614758	0.008368305	0.218465344	2.46E-04
3fF_ATF7	0.100414716	0.006447687	0.090976717	0.006429706
4fW_ATF7	0.038400256	0.002491615	0.014426801	5.55E-04
4fL_FOS	0.21166896	0.006695686	0.206586892	0.004455348
4fP_FOS	0.017633792	0.001610149	9.83E-04	0.012589088
3aE_FOS	0.068220206	0.0323487	0.024725792	0.024963159
3gG_NFE2	0.011210021	0.014134646	-0.022035431	0.018124755
1gA_ATF7	0.060332233	2.89E-04	0.044463819	3.09E-04
2fG_NFE2	0.011152979	0.042096136	-0.05773111	0.022974345
2fV_FOS	0.239295274	0.002419378	0.234915836	0.001229315
2fW_FOS	0.203792971	0.004181249	0.188605373	4.86E-05
3gA_ATF7	0.074068894	0.005099311	0.068124275	0.015437728
2dN_FOS	0.048915918	0.013344797	-0.002837869	0.021812927
2gA_ATF7	0.098822371	0.009844154	0.092031425	0.002773613
1cV_ATF7	0.137811134	0.015569694	0.12770548	3.67E-04
1bL_ATF7	0.082626972	0.013581348	0.064274646	0.005779875
1cL_FOS	0.2647844	0.005648613	0.249030958	0.005529298
3fR_NFE2	0.029810875	0.004915216	-0.00187349	0.009705636
1eR_NFE2	0.017950748	0.011511974	-0.024184162	0.01283656
1bV_FOS	0.199045045	0.003712503	0.186189791	0.003490214
2gV_ATF7	0.094447515	0.014869761	0.08187792	0.014887686
2aS_FOS	0.176943087	0.00708982	0.172955631	0.002643909
1eT_ATF7	0.0750705	0.004721668	0.065856737	0.001629436
1eW_FOS	0.181611847	0.021018512	0.179171255	0.00553101
3bA_FOS	0.274014605	9.40E-04	0.261087559	0.001359747
3eL_FOS	0.246095978	0.007602329	0.231762741	0.004090278
3dV_FOS	0.063916195	0.020678062	0.029656899	0.003793904
4cL_ATF7	0.106905916	0.014242659	0.100214387	0.005155332
1bG_NFE2	-0.003113652	0.00634245	-0.031891916	0.025002333
3aC_ATF7	0.051411494	0.007548715	0.018387908	0.001679069
3fF_FOS	0.244965831	0.001743559	0.236718597	0.002573153
1eT_FOS	0.237605714	0.003200534	0.22887232	0.001974935
3fT_FOS	0.244905399	0.004032005	0.231906031	0.001852891
4aL_FOS	0.237470296	0.00739351	0.227032679	0.003785221
1gP_NFE2	-0.016107199	0.011421373	-0.037665541	3.48E-05
4cA_ATF7	0.131167472	0.010138089	0.127421131	1.15E-04
4eS_FOS	0.151607815	0.001305411	0.143791577	0.002898753
5aL_ATF7	0.098722494	0.004911794	0.090521478	0.004503199
4dH_FOS	0.041420732	0.006118613	0.024659653	0.005469659
1aA_FOS	0.223951909	0.004618781	0.216605721	0.00837161
1eW_ATF7	0.052559675	0.01273156	0.031449267	0.005145385
3bL_ATF7	0.119932076	0.003352648	0.107080718	9.41E-04
4cL_FOS	0.256441224	0.011618674	0.245140348	0.00182802
3cV_ATF7	0.097194261	0.006900684	0.093899499	0.001234316
2cE_ATF7	0.116002981	0.006236929	0.120600413	0.005926596
1cL_ATF7	0.129469833	0.001261551	0.115171123	0.007483048
3cR_ATF7	0.090287193	0.008033653	0.073840004	0.002749411
3aS_NFE2	0.003329232	0.006727121	-0.032774176	0.01653682
3fT_ATF7	0.102647587	0.010349125	0.101660667	0.001174331
2bV_ATF7	0.073652879	0.008333846	0.068291592	0.007557162
2fT_ATF7	0.113139784	0.006696314	0.103503769	0.004796135
2dH_FOS	0.032110581	0.003917852	-0.008093443	0.005646289
4dS_FOS	0.021014409	0.006008358	-0.019234748	6.99E-04
4cW_ATF7	0.079551704	0.002849838	0.054995696	0.003632346
1fA_ATF7	0.089665253	0.004832409	0.08513112	0.004224247
3cV_FOS	0.242341146	0.006594156	0.230598204	0.001494709
3cT_ATF7	0.073582861	0.006957295	0.043936495	0.011456413
1dT_FOS	0.136414688	0.01618704	0.136099129	0.008766327
3dW_FOS	0.039833784	0.009256422	0.002482729	0.005961046
2cV_FOS	0.249689618	0.005950317	0.239143425	0.002236081
3bA_ATF7	0.139555903	0.007287948	0.140231938	0.010345076
4aS_ATF7	0.023867195	0.0249359	0.003132143	0.006905672
3bL_FOS	0.251269772	0.0013422	0.239875197	0.003390942
1fA_FOS	0.239156031	0.001649945	0.225965751	6.58E-04
3cA_FOS	0.243827752	0.006231048	0.232315371	0.004421789
3gA_FOS	0.227643347	0.006938969	0.21120694	0.003544663
2eH_FOS	0.207754503	0.003731624	0.19141872	0.005042887
2fL_ATF7	0.081388829	0.004225134	0.075232724	0.00932033
4cW_FOS	0.23696441	0.001243392	0.222259358	0.006946481
2dC_ATF7	0.011005057	3.76E-04	-0.03495661	0.007493263
5aG_NFE2	0.008634723	0.0112146	-0.027390486	0.0083601
2fV_ATF7	0.084965499	4.92E-04	0.079445482	0.001728084
5aL_FOS	0.174512341	0.009929443	0.166663066	0.002018888
1cK_ATF7	0.103321824	0.010586163	0.099466995	0.002978889
1gS_ATF7	0.055188873	0.015479582	0.058240843	0.023427883
2aW_ATF7	0.018857641	0.022342527	-0.022577566	0.014503127
3dH_FOS	0.060330924	0.024495524	0.030288262	0.003381523
3fN_ATF7	0.128431456	0.006457443	0.122121357	0.007880198
2dK_ATF7	0.024105995	0.015856441	-0.032385131	0.0082511
3eS_FOS	0.238827334	0.002064623	0.225733474	3.68E-04
4cT_FOS	0.258103424	0.007618486	0.24420168	7.78E-04
2aL_ATF7	0.070284931	0.001251933	0.041149472	0.007090674
3cT_FOS	0.218631744	0.003046808	0.206826349	0.004083816
4cK_FOS	0.256516617	0.00312582	0.245099282	0.005983226
2gG_NFE2	0.00280249	0.019041752	-0.034885844	0.024695028
2fP_NFE2	0.019949531	0.009639712	-0.027746484	0.01319531
1aR_NFE2	0.013378825	0.049014929	-0.015184836	0.020082005
1aT_ATF7	0.068446075	0.023834613	0.057382648	0.014640313
2aE_ATF7	0.00533374	0.016623581	-0.0492068	0.017853829
2aW_FOS	0.172503043	0.004317545	0.164334674	0.004571914
2gV_FOS	0.234383311	0.002739371	0.225315547	0.011755639
3aH_FOS	0.138079486	0.009610063	0.129119618	0.001881644
3fC_FOS	0.239797126	0.006384661	0.229961792	0.002854859
2bA_FOS	0.268387245	0.002548514	0.252731802	0.003502796
2fS_FOS	0.241238309	0.006793893	0.227700006	0.004561088
5aP_NFE2	0.004962314	0.023190143	-0.033333424	0.012331532
3fW_FOS	0.227317246	0.007411447	0.220732362	0.003432058
2fL_FOS	0.231745542	0.002297881	0.222116242	0.001003714
4fW_FOS	0.182197662	0.003013432	0.175835313	0.005876774
2eA_FOS	0.154185606	0.013470341	0.161296324	0.008005372
3gE_FOS	0.222491194	0.00377858	0.205931251	0.00828618
4dS_ATF7	0.014464199	0.022842669	-0.045501321	0.006962309
2dE_ATF7	0.01482537	0.035347374	-0.031146806	0.004559691
5bR_ATF7	0.104050376	0.011797691	0.09066678	3.43E-04
4cT_ATF7	0.105470528	0.003152613	0.100811666	0.005026204
3aC_FOS	0.262211072	3.65E-04	0.256767598	0.004092043
2gS_ATF7	-1.57E-04	0.010588083	-0.065697588	2.53E-04
1gA_FOS	0.237896793	0.003205072	0.22678681	0.004153064
2fT_FOS	0.256668601	0.011872952	0.24700472	0.002529499
2bS_ATF7	0.10259128	0.001152727	0.098994168	0.006100034
3dR_NFE2	-0.00322764	0.006464904	-0.037889574	0.008612558
3a*_FOS	0.04921624	0.006526362	0.034291693	0.015069508
3dW_ATF7	0.018646087	0.016648865	-0.018455178	0.020048141
3aL_NFE2	0.0201589	0.048571646	-0.024707137	0.023964992
1bL_FOS	0.203431253	0.005360078	0.195260926	0.009032948
2eW_ATF7	0.049131174	0.009292108	0.021472482	0.004074696
4aS_FOS	0.138009495	0.011094122	0.128753449	0.007120751
2gL_FOS	0.212488059	0.005404156	0.19584161	0.00430885
4cK_ATF7	0.112807228	0.014255618	0.103682229	0.002735129
2eA_ATF7	0.092716456	0.00303824	0.081336542	0.001102395
1gV_ATF7	0.087739187	0.002261032	0.078642613	0.006356155
3aY_ATF7	0.030048991	0.011321734	-0.006709076	0.007714253
3bC_ATF7	0.106720598	0.007195629	0.095056759	2.15E-04
3dH_ATF7	0.00428364	0.022389598	-0.015181575	0.002750845
1dP_NFE2	0.014855593	0.015367789	-0.033071366	0.002627419
1cV_FOS	0.28359785	0.005902197	0.264808596	0.002428428
2dS_NFE2	0.012490851	0.026528146	-0.032483599	0.028774803
3dM_ATF7	0.032294352	2.24E-04	0.001853307	0.011646975
3dP_NFE2	0.009470898	0.018869612	-0.02969952	0.006792585
1cT_ATF7	0.135579798	0.00161128	0.128178272	0.003037532
2fS_ATF7	0.093295103	0.004074789	0.08385103	3.96E-04
5bL_ATF7	0.070228643	0.006447519	0.052999216	0.003263687
1cP_NFE2	0.01601854	0.006684533	-0.030306173	0.00215435
2dE_FOS	0.045483744	0.005651295	0.011099836	0.019204183
3gW_ATF7	0.037972577	0.017000628	0.023235724	0.011889354
4cG_NFE2	0.011081253	0.010173648	-0.002993066	0.017003469
2cE_FOS	0.262062063	0.013754058	0.251763826	0.006014394
3gP_NFE2	0.010813247	0.011450424	-0.04497114	5.72E-04
4gR_FOS	0.227422649	0.008337313	0.211384285	0.001767792
3fH_ATF7	0.115474471	0.006852347	0.107442065	2.63E-04
1cW_FOS	0.258970261	0.009653168	0.241881207	0.002203972
1aT_FOS	0.222068588	0.003231436	0.217111749	2.51E-04
1cT_FOS	0.272212797	0.010676439	0.259390767	2.59E-04
3aA_NFE2	0.012688899	0.02031075	-0.047832437	0.011582151
3bR_NFE2	0.022996295	0.028745332	0.017110388	0.002763165
3aQ_FOS	0.131812131	0.011189233	0.139017262	0.004476414
3fD_ATF7	0.116996503	0.021093104	0.118864433	0.007419638
1eC_ATF7	0.11069442	0.01141531	0.090462575	0.00343973
3gS_FOS	0.198810591	0.011042186	0.193815636	0.003621821
2dK_FOS	0.0479089	8.73E-04	0.018579072	0.019373815
4dG_NFE2	0.021005055	0.013158981	-0.037269075	0.019149042
4cS_FOS	0.247021046	5.84E-04	0.239407586	0.012177663
5bR_FOS	0.234828322	0.004958974	0.223257311	0.00791059
5aW_ATF7	0.023229808	6.67E-04	-0.010611632	0.01822854
3dA_ATF7	0.020026258	0.011706504	-0.025470815	0.020916124
4dP_NFE2	0.008300797	0.006262477	-0.040694078	0.040222913
2bV_FOS	0.239504719	0.005313466	0.231865556	0.003053284
4cP_NFE2	0.014403732	0.005005559	-0.015883824	5.91E-04
3aK_FOS	0.224494529	0.00102179	0.206586082	0.003741214
3gS_ATF7	0.048513603	0.003835531	0.030235282	0.013523064
1bR_NFE2	0.005191694	0.028020657	-0.0077781	0.015801486
4aH_ATF7	0.02896014	0.017859347	-0.018483323	0.01359411
1eP_NFE2	-0.003747911	0.007869673	-0.056965225	0.015521993
1fV_FOS	0.193251987	0.002194261	0.195205785	4.35E-05
4eT_ATF7	0.026269094	0.030006001	-0.011402856	0.013813926
2bW_ATF7	0.064308516	0.012047398	0.01663399	0.016177552
4aT_ATF7	0.036572689	0.029156996	-0.014585716	0.028729148
4fS_ATF7	0.068064838	0.00463306	0.063041478	0.005015503
1gS_FOS	0.229410131	0.013650891	0.216384648	0.007269493
3eS_ATF7	0.100581502	0.00940685	0.101301464	0.002906292
3aQ_ATF7	0.066902801	0.017067745	0.056901739	0.008230696
3dA_FOS	0.088765934	0.005809206	0.080362071	0.002824098
3bC_FOS	0.238859829	0.004204393	0.226821338	0.008422238
3dM_FOS	0.198830895	0.001144391	0.193477791	6.86E-04
2dW_ATF7	0.013271475	0.005188896	-0.032562486	0.007727664
3bP_NFE2	-2.02E-04	0.035974417	-0.025490951	0.013269181
2gL_ATF7	0.086840462	0.002466139	0.065797536	0.001933682
2dR_NFE2	0.011819983	1.93E-04	-0.040717897	0.004273141
2dC_FOS	0.078170902	0.012273468	0.058124611	0.008823978
1aP_NFE2	-5.76E-04	0.003325012	-0.043785725	0.003754177
1eC_FOS	0.294262028	0.006729469	0.274611399	0.00410326
3a*_ATF7	0.007276838	0.008670916	-0.078773209	0.034036907
5bW_ATF7	0.063311184	0.022655061	0.039911687	0.001804054
1fS_FOS	0.218979502	0.001214231	0.209116078	0.006202059
2aP_NFE2	0.016380748	0.006822134	-0.031440861	0.001525573
3fC_ATF7	0.104709451	0.009559592	0.099748314	0.004961921
2bP_NFE2	-0.011906735	0.016089179	-0.018728645	0.017704081
4cA_FOS	0.26277318	0.009872436	0.254304112	0.012628894
2gA_FOS	0.223948061	1.59E-04	0.208091905	0.002299259
3cW_ATF7	0.056218083	0.00323218	0.029600113	0.007340096
2eW_FOS	0.072598632	0.001379467	0.059218531	4.54E-05
2eR_NFE2	0.004005811	0.015505041	-0.015039418	0.011146669
3cR_FOS	0.23447524	0.002728234	0.219197049	0.003568397
1aE_ATF7	0.081345221	0.002104371	0.078472962	0.012375492
3eT_FOS	0.245316545	0.00340856	0.232852545	0.002182153
5aW_FOS	0.028199757	0.015471047	-0.016809839	5.19E-04
3aD_ATF7	0.006284875	0.001073516	-0.02109322	7.70E-04
4gL_ATF7	0.098131708	0.003613646	0.088418827	0.004624727
4fS_FOS	0.217939766	0.00414958	0.212649439	9.98E-04
3aD_FOS	0.019543038	4.80E-04	-2.12E-04	0.006465632
2bS_FOS	0.24175267	0.003364751	0.230041797	0.003272965
5aA_ATF7	0.048610312	0.002456702	0.036997454	6.78E-04
3fN_FOS	0.255391918	0.002327584	0.24092349	0.003218117
4cS_ATF7	0.104926615	0.012780552	0.088325792	0.00997302
2aE_FOS	0.089288386	0.007909368	0.064758738	0.00823018
2aL_FOS	0.223251154	0.002020668	0.217334354	0.009114825
3aK_ATF7	0.03583125	0.005499433	0.024562537	0.006223316
4gL_FOS	0.235697737	0.017279555	0.21925356	0.005181534
3cS_ATF7	0.077984221	0.012636175	0.056790412	0.026131513
3fE_ATF7	0.143043932	0.005090872	0.127515403	0.012334153
1fS_ATF7	0.073194707	0.017501147	0.05162134	8.44E-04
3dN_ATF7	0.010560867	0.005911196	-0.053114328	0.019400614
3cW_FOS	0.161934226	0.023926118	0.160236046	7.42E-04
1aE_FOS	0.242273257	0.003170365	0.225696384	0.005752609
2aR_NFE2	0.013714311	0.014626918	-0.02149453	0.019556622
3eT_ATF7	0.123494785	0.017375961	0.107165886	0.002274895
4c*_ATF7	0.026270653	0.002247427	-0.005034689	3.99E-04
4aE_ATF7	0.0203541	0.001422786	-0.031544119	0.011582385
1e*_ATF7	-0.01820131	0.006270549	-0.034871075	0.004580297
3gK_ATF7	0.09568906	0.005060114	0.081075826	0.007326036
1eQ_ATF7	0.087020275	0.001403325	0.083986658	0.010788969
5aS_ATF7	0.011939372	0.007342215	-0.030656542	0.002067968
4eV_FOS	0.104315233	0.006768299	0.095284683	0.007433555
3eW_ATF7	0.054206521	0.030140713	0.044671052	0.001221093
4fA_FOS	0.227827004	0.006358259	0.222008634	0.004804701
2bH_ATF7	0.080798062	0.018749064	0.085433465	9.08E-04
1bW_FOS	0.210022571	0.009685727	0.193543309	0.006329893
1dE_ATF7	0.029213153	9.00E-04	-0.047643908	0.013758466
3bF_FOS	0.234811293	0.008550681	0.226797291	0.001376652
1dA_NFE2	0.005909062	0.006838715	-0.039373587	0.009988913
2eC_ATF7	0.048827775	0.009684527	0.028125292	0.002464161
1gT_ATF7	0.079229272	7.49E-04	0.081697015	1.54E-04
4c*_FOS	0.055542738	0.008526473	-0.015413293	0.031427641
1eK_ATF7	0.127287024	0.009617376	0.112031528	0.002879655
3cQ_FOS	0.247800664	0.002370998	0.232759693	0.007895053
4aR_NFE2	0.027224596	0.020687454	-0.015957046	0.035072889
4gG_NFE2	-0.00589765	3.72E-07	-0.033927431	0.010876789
4aE_FOS	0.086611663	0.019683237	0.088673904	0.00144708
3fH_FOS	0.257635575	0.001000747	0.240688718	0.004070826
1aL_ATF7	0.110617286	0.012968666	0.094630951	0.006036431
5aT_ATF7	0.017462899	0.003445582	-0.017241268	0.045383116
1dD_ATF7	0.01837646	0.016444743	-0.029456247	0.021182085
2gS_FOS	0.073857794	0.025712299	0.006992983	0.014092513
1gV_FOS	0.206855488	0.004253715	0.204442534	0.002804732
4dA_ATF7	0.008275781	0.026148887	-0.008715201	0.013878145
1bW_ATF7	0.083072122	0.002688591	0.072642264	0.008905566
3dE_ATF7	0.026602542	0.010929621	-0.023096782	0.042514631
1eL_NFE2	0.012330126	0.004549517	-0.026576511	0.004384504
2aT_ATF7	0.009422916	0.00648729	-0.017210025	2.48E-04
5aT_FOS	0.079230697	0.009328552	0.087704402	0.005662139
4aT_FOS	0.137695309	0.004197641	0.125192117	1.91E-04
2fC_ATF7	0.074446849	0.00296157	0.046919028	8.29E-04
2dW_FOS	0.021117192	0.023259913	-0.028283079	0.004890263
2dQ_ATF7	0.003203421	0.029960714	-0.043731496	0.008841823
2bW_FOS	0.193348951	0.011141438	0.188708926	0.016909376
5bL_FOS	0.220642812	0.001430528	0.205778354	0.001679985
5bW_FOS	0.22513842	0.008462219	0.214091951	8.22E-04
2dD_ATF7	-0.008750575	0.008224553	-0.044518914	0.005609344
1fV_ATF7	0.05106254	0.004277892	0.038491099	0.006426984
1dD_FOS	0.155976748	0.015794068	0.147171622	0.002041845
3gW_FOS	0.230518614	8.33E-05	0.213034112	8.55E-04
2bT_ATF7	0.08579849	0.013159554	0.070229953	0.001803309
4fG_NFE2	0.014034179	0.011718162	-0.029172762	0.001620914
4gT_FOS	0.238518907	0.009596729	0.232308241	0.005553293
1bC_FOS	0.211327812	0.007064706	0.205616968	0.005104047
4aG_NFE2	0.009227969	0.019134854	-0.023458404	0.005529826
1gW_ATF7	0.095136381	0.010724962	0.096721744	0.010968092
4eL_ATF7	0.031433797	0.00660586	-0.015952738	0.00971261
2fQ_ATF7	0.130323727	0.009487449	0.132303571	0.010662361
4aH_FOS	0.116051555	0.011359683	0.11390446	0.005918449
1fT_ATF7	0.056487126	0.017960902	0.044662483	0.002920992
1bC_ATF7	0.075182392	0.002820461	0.062921983	0.009031633
2gH_ATF7	0.076564305	0.002669874	0.066008222	0.006733196
3fE_FOS	0.266142959	0.004478014	0.256814158	0.002229667
3aP_NFE2	0.004757355	0.011086023	-0.026931089	0.010112249
5aK_ATF7	0.042961578	0.004204017	0.013467021	0.012894315
3cH_ATF7	0.080859437	0.010179389	0.077423926	0.003808254
2eC_FOS	0.124368432	0.013237099	0.116488759	0.008171165
5aR_NFE2	0.023074601	0.027163485	-0.052198447	0.011284173
4fA_ATF7	0.094828885	0.008208784	0.081966648	0.011883566
2bT_FOS	0.235266128	0.008470652	0.22372902	0.001352298
4aW_ATF7	0.01293691	0.01515806	0.005337821	0.007139763
1fT_FOS	0.208577012	0.001990829	0.198638934	5.26E-04
1bE_ATF7	0.115091519	0.008806784	0.106108594	0.001811473
3cQ_ATF7	0.090730555	0.005332919	0.085950899	0.008738613
4dA_FOS	0.006396798	0.019748957	-0.014517624	0.008434574
1cK_FOS	0.241850067	0.002340188	0.220544361	0.005136101
4eV_ATF7	0.023110329	0.02126661	-0.018536318	0.009132181
3aM_ATF7	0.019470672	0.008465389	-0.030481814	0.021977008
1eD_FOS	0.222699119	0.002008385	0.2143174	0.005630113
2bE_FOS	0.24681203	0.005690282	0.232899909	0.001841145
3eQ_ATF7	0.129228223	0.00383626	0.124256693	0.004037451
2cH_ATF7	0.127736133	0.004512173	0.110160117	0.002179734
3d*_ATF7	0.011704247	0.001223327	-0.062276398	0.021914102
1dC_ATF7	0.01158914	0.002883133	-0.014253957	0.016598573
1eK_FOS	0.253853255	0.0010943	0.239717955	0.001141653
4gT_ATF7	0.070647025	0.006042047	0.073710796	0.010681484
1bP_NFE2	-4.48E-04	0.001050311	-0.023220053	0.00810782
4fN_FOS	0.237809333	0.012060851	0.221891521	0.005771825
1fR_NFE2	-0.00171465	0.009512227	-0.049569634	0.017094444
3gM_ATF7	0.114917794	0.01166524	0.102380022	0.0157044
3cL_NFE2	-0.006121419	8.76E-04	-0.049254085	0.010767881
3gC_ATF7	0.077991784	0.003236582	0.088239636	0.01412701
4aY_FOS	0.187048239	0.019964791	0.17345516	0.005461682
3gK_FOS	0.258242521	0.004400589	0.244079288	0.004543438
3bF_ATF7	0.111587074	0.018820061	0.08706936	1.70E-04
3gI_ATF7	0.083633482	0.009534972	0.079689165	0.004654098
3aY_FOS	0.083899195	0.01733487	0.089086982	0.002350027
1eD_ATF7	0.028592042	0.009722193	0.02586466	0.003073595
3f*_ATF7	0.016259632	0.013970466	-0.061979491	0.03531468
4cR_NFE2	0.024573637	0.048548812	-0.007907996	0.017720648
4fN_ATF7	0.075556228	0.012540764	0.069695498	0.009771024
1e*_FOS	0.041454154	0.022897806	0.011375105	0.023632967
2eV_NFE2	0.028767298	0.006792771	-0.012392302	0.014344922
2gM_FOS	0.22872001	0.012028843	0.217660294	0.007208996
2gP_FOS	0.052134518	0.029060366	0.006941105	0.007491065
3cS_FOS	0.219019128	0.011403521	0.208844063	0.002725708
3fP_NFE2	-1.18E-04	0.005952357	-0.045982056	0.011183958
1fW_ATF7	0.055769431	0.033794108	0.047512459	0.012872166
3fD_FOS	0.26652614	0.001601368	0.249397937	0.011005734
4gS_ATF7	0.044735203	0.011872923	0.018743963	0.003242143
5bP_NFE2	-0.006118632	0.016960595	-0.010892389	0.005201806
2eL_NFE2	0.015639229	0.014080011	-0.021509102	0.013530904
2cH_FOS	0.263066515	6.64E-04	0.244759238	0.001146058
1fW_FOS	0.203646046	0.009766665	0.19587627	0.012761055
3gV_NFE2	0.029960033	0.018375651	-0.021756692	0.004653686
2gR_NFE2	9.81E-04	0.032300641	-0.018174594	9.41E-04
2gW_ATF7	0.016407454	0.023129116	-0.035081632	2.29E-04
2cR_NFE2	0.002711413	0.001293482	-0.031192906	0.006176203
3f*_FOS	0.022078032	0.030981895	-0.007244787	0.066299457
1dC_FOS	0.159005094	0.021674846	0.151907326	0.013535612
3dN_FOS	0.033489472	0.019317818	0.011142203	0.012261227
3cK_ATF7	0.095563975	0.012264339	0.092674479	0.002367177
5bT_FOS	0.251668108	0.002446058	0.225897952	0.002148494
2gT_FOS	0.236710039	0.014703219	0.231004607	0.004591812
3bK_ATF7	0.142415309	0.007541436	0.124442857	0.006482165
3fA_NFE2	0.009658145	0.022678967	-0.029876073	0.010440813
4dM_ATF7	0.036478464	0.017459603	-0.012640571	0.004039296
4aM_ATF7	0.049066338	0.002227198	0.025496827	0.012758238
4dT_ATF7	-0.014700627	0.042439761	-0.03381411	0.00715245
1gR_NFE2	0.016384693	0.016856454	-0.022310985	0.00707281
2aA_NFE2	0.02233638	0.001846658	-0.06226488	0.02924316
4dR_NFE2	0.014733012	0.020025059	-0.038804284	0.024253202
1aV_ATF7	0.112277142	0.005567946	0.100474965	0.009547257
2eF_ATF7	0.056674019	0.015977739	0.0069164	0.008182794
3gR_NFE2	0.030959946	0.025789001	0.003109072	0.032216291
1bS_NFE2	-0.007193497	0.004396158	-0.023760711	0.005290094
1gL_ATF7	0.124892537	0.004460922	0.117274868	0.006869009
3eW_FOS	0.207531546	0.00895107	0.195892624	0.007743237
3eH_ATF7	0.091716343	0.022684957	0.076669304	0.001713563
4fR_NFE2	0.021705282	0.030094104	-0.024118482	0.005178847
3cN_FOS	0.210928476	5.25E-04	0.200050405	0.00704239
4gA_ATF7	0.064246216	0.012495081	0.070342462	0.020119339
3cN_ATF7	0.063536647	0.026439282	0.041482433	0.004590179
3eI_ATF7	0.13330099	0.010521464	0.125642499	0.016972967
4aW_FOS	0.141681302	0.010814792	0.137868199	0.009042662
1dS_NFE2	0.001119666	0.046306018	-0.029191003	0.01750365
4aP_NFE2	0.0187879	0.021048581	-0.027909576	0.020981003
1eQ_FOS	0.237266578	0.002633221	0.228122156	0.006593004
1fH_ATF7	0.061654009	0.015796275	0.070924321	0.007509082
1gH_ATF7	0.114657349	5.53E-04	0.09687247	0.002906759
2dQ_FOS	0.178029014	0.021500446	0.174825396	0.0024991
4cE_ATF7	0.110124117	0.00477135	0.113587551	1.62E-04
3bE_FOS	0.263598499	0.007103719	0.259350317	0.002737812
1gL_FOS	0.231601805	0.003741578	0.217898606	0.01116571
3eR_NFE2	0.031523599	0.004759907	-0.023348254	0.008333307
1fP_NFE2	0.007631559	0.011462564	-0.035111807	6.34E-04
1fH_FOS	0.219978613	0.001848707	0.208000129	0.005187774
1dE_FOS	0.182176921	0.001717178	0.170419844	0.012947123
3cH_FOS	0.225574326	0.001534854	0.211590111	0.009138453
4fV_FOS	0.205778398	0.010080807	0.206575072	0.004424553
5aA_FOS	0.023059301	0.008125793	-0.020327363	0.005415082
2aH_ATF7	0.023063561	0.001486162	-0.056297964	0.003238385
2bH_FOS	0.239160144	0.011550896	0.219320919	0.005479968
4dT_FOS	0.041287874	0.030455916	0.044764379	0.034351411
1gW_FOS	0.237218845	0.01117634	0.219186396	0.007605869
4aK_ATF7	0.076752076	0.016333111	0.058831591	0.003633331
3dS_NFE2	0.007983937	0.007148419	-0.052894355	0.02372568
1gT_FOS	0.241161628	0.005369164	0.225282468	0.007772386
3cM_ATF7	0.102895221	0.003430189	0.089174776	0.013583095
4e*_FOS	0.029296356	0.015162135	-0.02564859	0.019150315
2bR_NFE2	0.008417347	0.029479019	-0.002302654	0.01922402
3bE_ATF7	0.153471495	0.002907791	0.148199824	0.006391534
1bE_FOS	0.235962795	0.001353635	0.223993901	0.014146376
3aM_FOS	0.185162663	8.59E-05	0.189630487	0.003661238
2dD_FOS	0.016571891	0.023309337	0.02727667	0.024878683
3bH_ATF7	0.114215431	0.00148579	0.100668006	1.04E-04
5aS_FOS	0.01471637	0.030100518	0.023258995	0.019703798
2fE_ATF7	0.12139824	0.012068772	0.120488754	0.001655066
4fV_ATF7	0.058782481	0.017490753	0.048159364	0.006487138
1aL_FOS	0.243472966	0.010285242	0.232872846	0.003867632
2d*_ATF7	0.01530647	0.01274506	-0.041914911	1.25E-04
5bT_ATF7	0.106994288	0.012872283	0.076469983	0.008400791
1eA_NFE2	0.040189766	7.97E-04	0.013015021	0.027806836
3dY_ATF7	0.025086611	0.016044552	-0.028285492	0.001876117
1cA_NFE2	0.020178409	0.023031964	0.010879335	0.009635523
2gM_ATF7	0.099447923	0.012142909	0.086898439	0.001216813
3eD_ATF7	0.050777284	0.024608972	0.019083841	0.026770635
3eH_FOS	0.232521167	0.01239874	0.22676096	0.009037822
4eG_NFE2	-0.018103942	0.021388152	-0.07187153	0.029864399
5bS_ATF7	0.080059097	0.011202247	0.059648752	0.00835413
1dW_NFE2	0.00424965	0.04343328	-0.037377135	6.47E-04
3gC_FOS	0.221714841	0.003525247	0.208357007	0.004725342
4gS_FOS	0.20974645	0.012080692	0.209027374	0.00346093
1aV_FOS	0.247670911	0.009271943	0.236203396	0.001104309
2fC_FOS	0.224580127	0.005985196	0.215419562	0.006814553
4eA_ATF7	0.023836275	0.016011386	0.002761841	0.013065785
2eQ_FOS	0.201728899	0.006302951	0.196740685	0.005893538
3fV_NFE2	0.019513314	0.011772479	-0.010336407	0.042389142
4aY_ATF7	0.036595925	0.020757112	0.027416678	0.009546472
1eV_NFE2	-0.026256687	0.024473178	-0.034934129	0.004800194
3aI_FOS	0.256041287	0.00625585	0.238481704	0.001428447
3gF_ATF7	0.048046203	0.003543051	0.025930576	0.004106779
2gF_ATF7	0.016350525	0.003225009	-0.019744333	0.011196892
4eW_FOS	0.085647029	0.008929945	0.069949292	0.025847887
1fC_ATF7	0.057190461	0.013669133	0.04279547	0.012132218
3gL_NFE2	0.002214079	0.034568508	-0.042978215	0.02466012
1cS_NFE2	-0.006098403	0.004409755	-0.016974742	0.024295206
1fL_NFE2	0.010891962	0.004704254	-0.023418359	0.022592921
2fR_NFE2	0.030628359	0.003031906	0.005684647	0.009302792
2gP_ATF7	0.030668576	0.005321351	-0.011187554	0.023813118
3aV_NFE2	0.020281714	0.0328912	-0.013876304	0.008108743
1aF_FOS	0.208152012	0.005894729	0.20310542	4.26E-04
4eW_ATF7	0.010776839	0.01308301	-0.025788055	0.008305849
2aH_FOS	0.177982313	0.005877011	0.167542462	0.002790459
1aC_FOS	0.210627321	0.009715172	0.201525499	0.00649228
1c*_FOS	0.006970256	0.031569663	-0.003626721	0.049300078
2dV_NFE2	-0.005583621	0.029178152	-0.058782653	0.030069748
3gI_FOS	0.236056309	0.005642994	0.230250246	0.008146917
3dQ_ATF7	0.010556194	0.024087137	-0.035157431	0.014573875
4e*_ATF7	0.010754449	0.027714583	-0.028075169	0.025552984
5aK_FOS	0.014739709	0.020642244	-0.045342041	0.010617203
3eF_ATF7	0.047952503	0.031701986	0.036559086	5.10E-04
3fL_NFE2	-0.006984965	0.036973034	-0.019446505	0.034123001
1aC_ATF7	0.067087874	0.008944198	0.039225703	0.002283562
3dQ_FOS	0.015137511	2.42E-04	-0.018612027	0.009389926
2aK_FOS	0.244618083	0.001576211	0.240648834	0.007687043
4dW_ATF7	0.012005867	0.014613895	-0.008938362	0.001664577
1aS_NFE2	-0.007059968	0.028927987	-0.047383495	0.043782555
2aT_FOS	0.193945211	0.004594907	0.181434103	0.013405734
3gQ_FOS	0.255165453	0.011483284	0.248538763	0.008178981
3bI_ATF7	0.125628425	0.003426708	0.117471422	0.007836446
2eT_ATF7	0.115419138	0.011261487	0.118928055	0.012918318
2aK_ATF7	0.032448702	0.036997633	0.002344573	0.003001515
2eQ_ATF7	0.121282921	0.010521938	0.114608184	0.015307295
3c*_FOS	0.077718467	0.043743158	0.056007064	0.038808223
4dY_ATF7	0.018309791	0.008735517	-0.030274087	0.008095159
2bE_ATF7	0.135886432	0.012617171	0.1118082	0.003069359
3aT_NFE2	0.008902887	0.013340257	-0.029730932	0.018818062
4eT_FOS	0.125480984	0.029779946	0.140342024	0.010267397
1dI_FOS	0.187203221	0.003515316	0.175740731	0.005827469
5aE_FOS	0.052711597	0.009123696	0.024533409	0.003398364
2fE_FOS	0.257819243	0.010976136	0.247348197	0.00244351
1gH_FOS	0.256831312	0.002750471	0.239478576	0.001592637
1eI_ATF7	0.081461239	0.017266228	0.093717506	0.006449776
2eE_ATF7	0.147687846	0.014892046	0.125850418	0.01761027
4aV_FOS	0.237912649	0.016796832	0.224937255	0.007483539
2dF_FOS	0.056561298	2.65E-05	0.056075261	0.003432633
3bN_ATF7	0.115490163	0.022284592	0.110563798	0.001643231
3dY_FOS	0.16219317	0.005021792	0.160238907	0.008439705
3gQ_ATF7	0.11694087	0.005454624	0.115364786	7.45E-04
3bV_NFE2	0.026778761	0.050003891	-0.045236673	0.007410381
3dE_FOS	0.002569886	0.001206393	-0.0344603	0.002401139
4gA_FOS	0.256326249	0.010804984	0.241768023	3.05E-04
1c*_ATF7	0.03290301	0.034655747	-0.005668223	0.001926504
4fT_FOS	0.227978265	0.005139229	0.213219155	0.003524691
1eS_NFE2	0.056939359	0.041436739	-0.036593116	0.002623953
3bA_NFE2	-0.006954243	0.045056528	-0.009494873	0.013287178
1aH_FOS	0.236790142	0.007328313	0.219966003	2.38E-04
3bW_NFE2	0.024409086	0.017853259	-0.041965731	0.011860404
3cA_NFE2	0.022067376	0.038277885	-0.021787211	0.034001187
2cA_NFE2	0.026757899	0.003299021	-0.018519566	0.004941874
2dF_ATF7	0.001687103	0.01317682	-0.03474654	2.02E-04
2gN_ATF7	0.057548783	0.011231351	0.020389325	0.003787485
3eQ_FOS	0.248866175	0.011303247	0.242383741	0.00898008
1f*_ATF7	0.023675362	0.021169781	-0.024829309	0.011886119
2gH_FOS	0.219391873	0.010475742	0.206689707	1.74E-04
3cC_ATF7	0.060332513	0.001632062	0.057556332	0.002139256
3cF_ATF7	0.077994425	0.012609091	0.066172043	0.001844165
5a*_FOS	0.00729889	0.02753042	-0.061049155	0.041541448
1fD_ATF7	0.102236015	0.017557979	0.087260328	0.004482553
1eI_FOS	0.223351072	0.001118087	0.200522332	0.005832305
3eF_FOS	0.202361092	0.017387998	0.188728642	0.002434556
4gP_NFE2	0.009830967	0.020547568	-0.040309243	0.00745072
3d*_FOS	0.038319851	9.57E-04	-0.016074125	0.01845907
3bT_NFE2	0.019656499	0.018931912	-0.047677258	0.021681712
3aW_NFE2	-0.004850569	0.030507483	-0.040552193	0.027907089
3cK_FOS	0.243681393	0.009692925	0.231760699	0.00658357
1bM_ATF7	0.062054207	0.005752216	0.063390074	0.006563705
3cP_NFE2	-0.003195076	0.024696365	-0.021687046	0.015913803
4cE_FOS	0.255120807	0.009306176	0.240342256	0.001359303
2eS_NFE2	0.00419647	0.013313227	-0.041809356	0.016471073
4dW_FOS	0.024546511	0.013406417	-0.006357171	0.007941058
1dV_NFE2	-0.016459979	0.008577198	-0.051880106	0.013236844
2eM_FOS	0.158529035	0.00916592	0.148643015	2.14E-04
1bK_ATF7	0.07229157	0.015076869	0.076445271	0.005947491
2d*_FOS	-0.004770447	0.012941735	-0.036407409	0.009991013
3bN_FOS	0.243984881	0.004908212	0.235400108	0.003220334
3fY_ATF7	0.102286857	0.008786666	0.078295136	0.00207405
4fI_ATF7	0.093008042	0.008925194	0.069198795	0.001579038
2cL_NFE2	-0.004861997	0.018256214	-0.004930896	7.44E-05
3fM_FOS	0.249187215	0.004559686	0.232164515	0.002164733
5bG_NFE2	-0.005693136	0.017076761	-0.048835014	0.041895591
4gM_ATF7	0.112454429	0.008176966	0.096130086	0.001153645
5aN_ATF7	0.015277779	0.008880959	-0.014406111	0.021290526
2cE_NFE2	0.035820109	0.008157885	-0.011918724	0.023464805
3dK_ATF7	0.01315188	0.010956849	-0.040530685	0.014600771
3dT_NFE2	0.018293893	0.011447311	-0.029360577	0.020820842
1dH_FOS	0.220711421	0.003750971	0.209210752	0.01322878
1aH_ATF7	0.071232394	0.021339271	0.05711893	0.039968457
1aN_FOS	0.216212954	0.008643905	0.201659438	0.009036114
2bL_NFE2	-0.014552874	0.016786353	-0.018453986	0.004973577
1dM_ATF7	0.056994108	0.007452874	0.042306591	0.03070435
3aI_ATF7	0.032889242	0.008137789	0.004977442	0.033682752
3e*_ATF7	-0.006056704	0.018702095	-0.03040812	0.025331845
4eL_FOS	0.114640739	0.00521541	0.119816949	0.012636674
4dM_FOS	0.118356069	0.010254991	0.113479519	0.017981839
4fL_NFE2	-0.003707491	0.02176085	-0.037429728	0.002619273
2g*_FOS	-0.015386776	0.034671481	-0.03876971	0.028626242
3bK_FOS	0.282640391	0.011997869	0.259660281	0.004242322
4eP_NFE2	0.020285801	0.013581695	-0.041429353	0.006223004
3eD_FOS	0.114298159	0.031925928	0.125408202	0.011733983
4aK_FOS	0.210306363	0.010128561	0.19487652	0.001520936
3eV_NFE2	-0.019267549	0.023056347	-0.029878003	0.001019929
1dK_ATF7	0.023098273	0.022274041	-0.034570649	0.003468309
4gH_ATF7	0.053779942	0.017241154	0.02829609	0.030093398
2bI_FOS	0.226652269	0.013362131	0.212510384	4.88E-04
3fI_FOS	0.253840917	9.28E-04	0.237072896	0.002981779
2gI_FOS	0.253366857	0.004765487	0.228964481	0.008689491
3fM_ATF7	0.100625761	0.027172684	0.098068973	0.001726588
4aN_FOS	0.035777072	1.14E-04	0.038616279	0.024044069
1aF_ATF7	0.065261283	0.015101184	0.045354436	0.008349582
4dE_FOS	0.004367602	0.010713329	-0.007766853	0.034175819
5cP_ATF7	0.017796464	0.003001456	-0.051020078	0.007787369
5bH_FOS	0.235113896	0.002890863	0.228276084	0.002008775
2gF_FOS	0.026726169	0.001271207	-0.013555955	0.006143651
3gD_ATF7	0.030470105	0.002336706	0.035056036	0.012299472
4dY_FOS	0.115720811	0.003106932	0.121774469	0.003792851
1aW_FOS	0.227461056	0.014592696	0.207312681	0.016503176
3bL_NFE2	0.026205312	0.037006916	-0.025200955	0.022231041
4dI_ATF7	-0.018331249	7.92E-04	-0.040867324	0.020776888
5aQ_FOS	0.027902024	0.040234311	-0.001531224	0.003312672
5cP_FOS	0.086711128	0.027638966	0.041211269	0.023294639
2gD_FOS	0.223697717	0.004800326	0.216808247	0.004174
1dI_ATF7	0.05821769	0.006125471	0.037530102	5.09E-04
5bH_ATF7	0.098203414	0.00671824	0.072252285	0.01512043
1fF_FOS	0.203626014	0.006662258	0.189005588	0.00901297
2gW_FOS	0.042735539	0.013775471	0.038008306	0.028782078
2bM_ATF7	0.115201526	0.015875717	0.116353337	0.004733504
3c*_ATF7	0.013938858	0.004083984	-0.028958356	0.016970367
3gF_FOS	0.238216914	0.007391395	0.231726995	0.005367457
4gV_ATF7	0.083766222	0.014413765	0.074862078	0.016496668
1eH_FOS	0.215813385	0.011972995	0.203541305	0.003223894
4dV_NFE2	-0.001017573	0.021968079	-0.029328953	0.020490925
5a*_ATF7	0.008049826	0.02096642	-0.030687378	0.01666718
1bL_NFE2	0.016493905	0.022144513	-0.05458866	0.00236791
4fT_ATF7	0.090055485	0.012172609	0.057196711	0.002506099
5bE_ATF7	0.095819665	0.030907882	0.096636754	0.013843775
1aK_ATF7	0.081783462	0.013211135	0.087699761	0.00747233
1bT_NFE2	0.028140125	0.021470858	-0.032553998	0.037497057
2cQ_ATF7	0.139350071	0.004474974	0.143840313	0.00194045
4cL_NFE2	0.033125867	0.002238073	0.002999763	0.007022536
1cC_ATF7	0.101605853	0.008115002	0.095306253	1.95E-04
1cM_ATF7	0.12798087	0.022216035	0.127968936	0.004293941
1dK_FOS	0.145453633	0.018957876	0.143451694	3.64E-04
2aS_NFE2	0.022839628	0.018410367	-0.027277524	0.017737718
2eI_ATF7	0.091771299	0.003963078	0.060844405	0.008306435
2eA_NFE2	0.02368027	0.020156163	-0.042871761	0.015564028
3eY_FOS	0.213171609	0.016113869	0.201799583	0.001817275
2eI_FOS	0.157105217	0.012244153	0.162918853	0.005262321
1bY_ATF7	0.127163855	0.008288748	0.105643921	0.001580459
2gT_ATF7	0.06393555	0.025961126	0.080984546	0.025194269
3eY_ATF7	0.040571574	0.004723153	0.039893887	0.010994718
1aW_ATF7	0.095948757	0.009644549	0.082043466	0.006228289
1eF_ATF7	0.053736337	0.00683346	0.024168813	0.019771001
1dF_ATF7	0.04762798	0.012580518	-0.003196495	0.003617301
2dN_NFE2	-0.009940977	0.047204171	-0.024544994	0.006255373
3eP_NFE2	-0.002083423	0.01233948	-0.039800397	0.017785761
1fD_FOS	0.23656104	0.007975003	0.226069207	0.007940366
3bQ_ATF7	0.141115583	0.006495492	0.132042606	0.014749628
3fY_FOS	0.240385209	0.003684712	0.231108978	0.002601141
1dM_FOS	0.266273699	0.005127268	0.250107981	0.00718453
4fH_ATF7	0.066814691	0.01356044	0.054939215	0.009639295
4gV_FOS	0.242844797	0.019003675	0.226612435	0.002539193
1b*_FOS	0.00941627	0.003627032	-0.054917119	0.044762908
2dA_NFE2	0.003158434	0.013570887	-0.037652673	0.004863107
2fL_NFE2	-0.009688395	0.006265357	-0.039086313	0.004062214
4eS_NFE2	-0.009750234	5.61E-04	-0.040247941	0.021986317
5aL_NFE2	-0.023412495	0.023296008	-0.03327838	2.29E-04
1dQ_ATF7	0.023327633	0.008482396	0.020284584	0.004169997
2bA_NFE2	0.037856609	0.00466807	-0.016158527	0.020924473
2cW_NFE2	0.022292785	0.039026947	-0.042953336	0.028201622
1gC_ATF7	0.070282994	0.017589194	0.047841603	0.007478286
4aL_NFE2	0.044762742	0.008400424	0.051352572	0.006634184
1cL_NFE2	0.021038058	0.039407824	0.001023801	0.051489829
2cS_NFE2	0.00561201	0.011167075	-0.038023758	0.03082153
1bV_NFE2	0.015662051	0.024492936	-0.038838158	0.033112563
1fN_ATF7	0.078121721	0.005816542	0.060900648	0.004563645
3dW_NFE2	-0.004758223	0.017995512	-0.037223051	0.018567568
3e*_FOS	0.051578896	0.049175489	0.008296571	0.048096107
4aM_FOS	0.213624827	0.004290087	0.202680148	0.00325261
1eH_ATF7	0.059009443	0.015191935	0.03784793	0.03198579
2dH_NFE2	0.005227064	0.035258473	-0.054706701	0.016916749
2eE_FOS	0.127982449	0.021503483	0.14049425	0.011439641
2aE_NFE2	0.00338815	0.001701762	-0.048104082	0.013746752
1cW_NFE2	0.022826116	0.027196599	-0.005753916	0.00304388
1f*_FOS	0.018172376	0.020286337	-0.046431692	0.023201204
3gM_FOS	0.249768074	0.002145114	0.236894159	0.003802343
1bD_FOS	0.24160839	0.007465365	0.234667422	7.50E-04
2eM_ATF7	0.087225786	0.032820353	0.072612843	1.37E-04
3dC_FOS	0.06205077	0.006021566	0.031120913	0.019481844
4aV_ATF7	0.060645024	0.002241337	0.055591555	0.015142607
3bQ_FOS	0.269658489	0.016134783	0.257398191	0.006616581
3dK_FOS	0.042358243	0.032359175	0.003164476	0.020105467
3dV_NFE2	0.015996639	0.042254971	-0.038849293	0.014629288
4cV_NFE2	0.028630192	0.021355517	0.007788515	0.053670908
2aY_ATF7	0.006712385	0.040102247	-0.019043889	0.001260705
2fW_NFE2	0.003198109	0.003677952	-0.046784596	0.005330695
3dD_ATF7	0.006516566	0.036444113	-0.030123413	0.022552006
2aC_FOS	0.226821071	0.012555569	0.208970407	7.73E-04
2fF_ATF7	0.062230402	0.00964429	0.058002942	0.006121664
2gE_ATF7	0.116541525	0.012711908	0.096110407	0.007496475
3bI_FOS	0.237540482	0.002726549	0.224161838	0.004313329
4dH_NFE2	0.004734561	6.99E-04	-0.047200905	0.033905611
2fF_FOS	0.227541582	0.016847357	0.209717623	0.009991535
2fV_NFE2	-0.025947156	0.013609955	-0.044276185	0.009894786
3cF_FOS	0.203978736	0.003391254	0.202915118	0.006096447
2cV_NFE2	0.01307827	0.030178673	-0.017706983	0.020380516
3aF_FOS	0.03282444	0.007850251	0.020390704	0.015575485
2bM_FOS	0.269554138	0.005989685	0.2566956	0.005386486
2cQ_FOS	0.272489373	9.95E-04	0.256566477	0.002515157
2eD_FOS	0.042638994	0.001544079	0.014435888	0.002865673
1fN_FOS	0.219980401	0.017230326	0.215358535	0.007192993
2cD_ATF7	0.111166258	0.017296412	0.096480619	0.003594361
2fQ_FOS	0.263130006	0.007181891	0.246525224	0.00299329
1fI_ATF7	0.036929744	0.021513483	0.013017605	0.003224729
1bM_FOS	0.191952502	0.007529556	0.180651542	0.006770082
2eT_FOS	0.20824066	0.02287562	0.203571487	0.001374834
1cC_FOS	0.241752131	0.002925276	0.243132093	0.013716493
2cN_ATF7	0.129537754	0.019617676	0.106783447	0.016954222
3gE_NFE2	0.011964486	0.009827276	-0.007448218	0.011546918
3cV_NFE2	0.019118646	0.001594585	-0.011443038	0.009918932
2dT_NFE2	0.006173633	0.002535532	-0.016811213	0.051868613
2fY_FOS	0.213344506	0.009341335	0.202210995	0.004452012
3b*_ATF7	-0.012466501	0.034252943	-0.016987476	0.009982418
3dI_ATF7	0.023012531	0.007439501	-0.056520738	0.006750172
2dI_FOS	0.14174581	0.018638103	0.13500364	0.004038642
2fH_FOS	0.245956923	1.79E-04	0.226235079	2.24E-04
2cM_ATF7	0.181817027	0.005654403	0.161797224	0.010697621
1aE_NFE2	0.004310479	0.013185877	-0.022171614	0.028688867
3gY_FOS	0.264466001	0.010274388	0.255638953	0.001886656
4eM_ATF7	0.040998019	0.015502501	-0.029308479	0.035592943
3bH_FOS	0.248984474	3.13E-04	0.24549593	0.008879487
4dF_FOS	0.046761837	0.020007283	0.025221068	0.010325851
1aQ_ATF7	0.114259513	0.033716644	0.107638212	0.002641229
2gD_ATF7	0.042460646	0.019280739	0.04943302	0.008305956
2gN_FOS	0.204515174	0.001885364	0.197201988	0.005708199
5bR_NFE2	0.044381122	0.015598404	-0.022326115	0.024790133
4aC_ATF7	0.061402278	0.021028148	0.058993338	0.007397668
1cF_ATF7	0.121591999	0.013835984	0.110581396	0.002658856
5aH_ATF7	0.012044839	0.012594196	-0.030193266	0.030095493
4aN_ATF7	0.00528737	0.036988683	-0.065619771	0.051206034
4gH_FOS	0.238257902	0.001585127	0.230132081	0.007771331
2eF_FOS	0.062779437	0.003994246	0.063080526	0.006559883
4dQ_FOS	-0.004191492	0.02582579	-0.016932597	0.011342075
4eN_ATF7	0.009599645	0.02152823	-0.02925712	0.007457357
4fP_NFE2	0.027295566	0.038030138	-0.029559919	0.006577943
1dH_ATF7	0.04240839	0.010027054	0.005918919	0.019710054
1eF_FOS	0.19203083	0.005549843	0.191139952	0.004233531
4cH_ATF7	0.100306777	0.005536564	0.079972064	0.001263699
4dS_NFE2	0.014336112	0.038931555	-0.05844915	0.019820072
1gC_FOS	0.222672061	0.008573775	0.205741199	0.007448143
3aE_NFE2	0.007734272	0.011228633	-0.028854535	0.001124771
3fT_NFE2	0.008289656	0.007580771	-0.023995897	0.025122486
4eA_FOS	0.192540931	0.005891038	0.185176159	0.020348002
2aF_ATF7	0.019866266	0.030528598	3.85E-04	0.033342607
2aW_NFE2	-0.004186107	0.009257454	-0.055405764	0.017574016
2cK_FOS	0.244172752	0.007613871	0.231770018	0.007790464
4eI_ATF7	0.006994525	8.68E-04	-0.028445913	0.014145837
2eN_FOS	0.157969093	0.010445722	0.146850319	0.005618531
5bK_ATF7	0.115101846	0.035143241	0.112977967	9.67E-04
1aA_NFE2	-0.003714073	0.001717751	-0.029997002	0.022872957
1gA_NFE2	0.031998198	0.017011003	-0.02023919	0.023038755
2cN_FOS	0.257920197	0.001176472	0.246611502	0.002483465
1bK_FOS	0.21477456	0.011301412	0.215301427	0.010104091
1fC_FOS	0.202264287	0.010477421	0.203421609	0.011642529
2g*_ATF7	-0.005607198	0.026406058	-0.053622147	4.59E-04
4gY_ATF7	0.058062439	4.30E-04	0.039333254	0.003488455
3dH_NFE2	0.01415573	0.009968784	-0.027424126	0.014112785
5bV_ATF7	0.077677845	0.004357103	0.035708367	0.007510469
3fF_NFE2	-0.006095307	0.019842681	-0.005644268	4.88E-04
1dN_ATF7	0.033425782	0.011543974	-0.032748042	0.009719944
1fA_NFE2	0.00433513	0.025232865	-0.012422927	0.017925261
4eF_ATF7	0.007660748	0.022517139	-0.013977155	0.015932222
3cM_FOS	0.247526336	0.013321697	0.224928313	0.004341796
1aD_ATF7	0.057220086	0.033583287	0.03639171	0.005710463
3cR_NFE2	0.034196105	0.015802699	-0.033534962	0.045427579
1dF_FOS	0.193549264	1.02E-04	0.186962242	0.004425749
2eN_ATF7	0.077878352	0.020376275	0.041496534	0.00838987
1bY_FOS	0.215252258	0.018709231	0.217368499	3.28E-04
1aN_ATF7	0.04954302	0.018711927	0.014668159	0.004907508
4gM_FOS	0.230383228	0.013164561	0.221814705	0.008191871
1eW_NFE2	0.002467734	0.01434386	-0.067996862	0.033659144
3aH_NFE2	0.020440174	0.021310134	-0.028274734	0.026230205
1fM_ATF7	0.065271369	0.00476916	0.047692998	5.83E-04
4fW_NFE2	-0.008948598	0.002007857	-0.02458337	0.028659549
1gE_ATF7	0.05975966	0.030151303	0.043019853	0.001475211
3a*_NFE2	0.01156597	0.021629928	-0.03426923	0.024763657
3gD_FOS	0.189028244	0.004181238	0.187684306	0.001652611
4eM_FOS	0.139324863	0.018959045	0.142214564	0.002185446
2gI_ATF7	0.101676948	0.010219768	0.106890629	0.005211682
2gV_NFE2	0.008005301	0.002551414	-0.009400897	0.044180752
3fW_NFE2	-0.018180967	0.025914622	-0.056579072	8.79E-04
4cQ_FOS	0.257586117	2.07E-04	0.246123451	0.011301301
3cC_FOS	0.229937714	0.002181286	0.203405767	0.002124977
2a*_ATF7	0.011160329	0.00380163	-0.051191392	0.005952899
3cI_ATF7	0.086401925	0.021241688	0.068397485	0.00714819
4gR_NFE2	0.028634308	0.029228658	-0.033993821	0.031875476
2eH_NFE2	-0.001197465	0.043652445	-0.035595826	0.013665307
3eL_NFE2	0.031195396	0.032514945	-0.010676153	0.001185382
4dQ_ATF7	0.010861059	0.018762813	-0.049528215	0.008628122
1bD_ATF7	0.067556748	0.023717569	0.066990638	0.002198476
3dI_FOS	0.093993028	0.029943685	0.068465505	0.009684285
1cF_FOS	0.259554605	7.93E-05	0.250789873	4.24E-05
2eY_FOS	0.12590907	0.007474084	0.12469211	0.030183365
3eS_NFE2	-0.012569773	0.017216182	-0.068083944	0.019091034
3fI_ATF7	0.130265221	0.026460903	0.124388215	0.017306172
5aQ_ATF7	0.033979906	0.042480692	-0.020787008	5.91E-04
1b*_ATF7	0.003381769	0.02347409	-0.025748818	0.023036296
2dI_ATF7	0.003279845	0.014901654	-0.030342212	0.005893025
4a*_FOS	0.009466929	0.004218375	-0.013672551	0.018182243
3dF_FOS	0.149339454	0.019898213	0.140465814	0.015835029
4a*_ATF7	0.023721587	0.030100518	-0.035206512	0.024565216
5bM_ATF7	0.098668424	0.016902422	0.084536624	0.021151561
1eT_NFE2	0.029297222	0.010719467	-0.006379196	0.010651083
1gM_ATF7	0.058281819	0.028221152	0.06649534	0.008914285
3aC_NFE2	0.030190519	0.01198278	0.007931147	0.025793511
4cK_NFE2	-0.012100173	8.63E-05	-0.033665506	0.013267369
4dK_FOS	0.037063487	0.009086132	-0.023225258	0.030580209
5bS_FOS	0.221848965	0.004248505	0.215593494	0.007053312
1cV_NFE2	0.015524342	0.039547083	-0.009128109	0.003334567
3aQ_NFE2	-0.002855055	0.015391659	-0.055698059	0.00936351
1fV_NFE2	0.009723733	0.012912411	-0.036104763	0.025319112
3eE_ATF7	0.134614915	0.011713631	0.113978547	0.017064113
2cM_FOS	0.288042621	0.014202515	0.260613275	0.010437677
4cA_NFE2	0.032150007	0.038349761	-0.024871374	0.007009466
2gE_FOS	0.263778349	0.020152027	0.249105964	0.003148244
4aS_NFE2	-0.002350537	0.002574488	-0.04155286	0.0195922
5aF_FOS	0.054255267	0.013807002	0.012164924	0.03003348
3eI_FOS	0.220966816	0.006973443	0.224557169	6.39E-04
3gH_FOS	0.236213558	0.007250664	0.223918266	0.00816965
1aK_FOS	0.222674037	0.011175174	0.219645636	0.008691582
1fF_ATF7	0.039963702	0.043792126	0.04910422	0.003142391
3cY_FOS	0.184570401	0.01201857	0.18650495	0.00452128
3gA_NFE2	0.026506206	0.006772375	-0.018108956	0.015129581
2aC_ATF7	0.097726454	0.011297929	0.088998577	0.008892869
2b*_FOS	0.023890662	0.027404983	-0.01608364	0.024420157
1aQ_FOS	0.254102368	0.003650811	0.239725703	0.006193132
3cY_ATF7	0.063867526	0.017725799	0.054909902	0.007213141
3eE_FOS	0.242473071	0.015009852	0.236371057	0.005317711
4eK_ATF7	0.100769927	0.033130252	0.075945685	0.014219402
3fC_NFE2	-0.010877456	0.041779493	-0.025725802	0.033383279
1dQ_FOS	0.212620405	0.011600374	0.204202803	8.27E-04
3bF_NFE2	0.035864645	0.009579863	0.010396259	0.01770103
3gS_NFE2	0.020371483	0.003704494	-0.024060869	0.043795323
4gY_FOS	0.22052635	0.003899491	0.21922708	0.004744831
4cS_NFE2	-0.006232911	0.034306365	-0.001353531	0.011969017
2dK_NFE2	0.009475426	0.006787394	-0.042721638	0.003356195
2b*_ATF7	-5.71E-04	0.02493165	-0.050458862	0.01808244
3gW_NFE2	0.015718964	0.0258442	-0.013299016	0.055432078
4gK_ATF7	0.078727171	0.01213335	0.065193066	0.008457848
5bQ_ATF7	0.073131636	0.018263341	0.070554664	0.001157776
4fI_FOS	0.229669348	0.008639952	0.221088711	0.002958974
3dD_FOS	0.027056886	0.02728193	-0.04770822	0.015277335
3fN_NFE2	0.044101399	0.031238158	-0.055072132	0.019788838
4fH_FOS	0.220110467	0.009485499	0.215247431	3.71E-04
5bN_FOS	0.247732309	0.00142769	0.242496719	0.001104059
4cN_ATF7	0.099093873	0.027352086	0.086361177	0.025559353
4gW_FOS	0.154571623	0.009205575	0.1588336	0.012629824
1eC_NFE2	0.091571097	0.020222066	0.081319408	0.010357404
2fS_NFE2	0.027661956	0.006410013	-0.018931376	0.02426281
4dI_FOS	0.212756666	0.009036259	0.197651674	0.005894815
2eD_ATF7	0.052704367	0.008201325	0.011527103	0.007127537
3cT_NFE2	0.006395986	0.045604911	-0.028371893	0.018652008
4cW_NFE2	0.006319727	0.002044842	-0.038812374	1.20E-04
4fC_FOS	0.187556599	3.66E-04	0.197967841	0.012202159
2dE_NFE2	0.01278384	0.006109104	-0.04479441	0.011314848
2gA_NFE2	0.004365636	0.027135169	-0.020443915	0.033590878
4cN_FOS	0.237446245	0.02790391	0.236052767	0.0066833
4eH_ATF7	0.039912953	0.020529363	0.008107122	0.016424369
3bM_ATF7	0.119116912	0.004612486	0.106327633	4.81E-04
4aQ_FOS	0.133515159	0.004026003	0.133488323	0.012628319
4gK_FOS	0.236617447	0.006865442	0.229176812	0.017258733
5b*_ATF7	-0.006159341	0.005795926	-0.032833485	0.015291326
5bQ_FOS	0.225705887	0.005469476	0.223608849	0.009448192
2gK_ATF7	0.108173797	0.005820755	0.091879957	0.004922726
3dC_ATF7	-0.003377376	5.58E-04	-0.03493426	0.00991596
3eT_NFE2	0.018247033	0.027697462	-0.034671427	0.05766348
2bS_NFE2	-0.006800109	0.059849467	-0.009067843	7.54E-04
3dA_NFE2	-0.010924879	0.062422997	-0.025427787	0.001499088
2aY_FOS	0.187272722	0.004193787	0.187724136	0.003506472
1bW_NFE2	0.021972222	0.031655023	-5.97E-04	0.032511576
2fH_ATF7	0.083193478	0.006887588	0.086128557	0.005260261
4fC_ATF7	0.081605267	0.019131205	0.057888506	0.021652062
5aW_NFE2	-8.16E-04	0.023237601	-0.044794291	3.41E-04
4aF_FOS	0.130887633	0.010172531	0.11352652	0.009103901
2bW_NFE2	-0.004954355	0.018844393	-0.029827784	0.029382374
4cT_NFE2	0.009624704	0.020948925	-0.072920202	0.054516812
1bC_NFE2	-0.005176163	0.003785458	-0.030983594	0.001605447
1fT_NFE2	0.016636127	0.031123165	-0.040128129	0.003700466
1gS_NFE2	0.003246546	0.00722858	-0.036124694	0.016081869
2gL_NFE2	-0.011125457	0.028458855	-0.043602517	0.009258431
1aT_NFE2	0.030171129	5.40E-04	-0.004872055	0.022098244
4dE_ATF7	0.012153404	0.029785377	-0.051619183	0.007125757
3aM_NFE2	0.016189693	0.011172466	-0.015014681	0.007263658
4f*_ATF7	0.025397048	0.01327551	-0.058645113	0.004588255
1eM_FOS	0.242433484	0.002849313	0.233454417	0.00241251
4aE_NFE2	-0.015165258	0.004248397	-0.014339766	0.027150859
1fS_NFE2	0.015450217	0.041382804	-0.016127044	0.01014018
2fT_NFE2	-0.022353202	0.024229446	-0.055953637	0.042537611
4eI_FOS	0.09269483	0.030635192	0.096263246	0.005600384
5bL_NFE2	-0.028061348	0.006604929	-0.041165539	0.029156558
3bC_NFE2	0.034645435	0.028808374	-0.043595823	0.048472151
5bE_FOS	0.249711688	0.002846955	0.234721862	0.003511328
4gW_ATF7	0.014739709	0.036902068	0.007456919	0.013178927
5aH_FOS	0.022048074	0.012237002	-0.012433073	0.037007997
3cI_FOS	0.239776211	0.02233521	0.222138444	0.005765282
4fS_NFE2	0.0102549	0.033931936	-0.021846231	0.019509694
3dF_ATF7	0.01828206	0.042080707	-0.050708558	0.038830802
4gI_FOS	0.252082055	0.030362664	0.236859957	0.007312093
2gC_FOS	0.016225856	0.039380691	-0.060455417	0.075554289
4gE_FOS	0.251926796	0.0013492	0.243621391	0.001136134
3gY_ATF7	0.07988141	0.004402105	0.06371191	0.008569178
4gI_ATF7	0.085211294	0.015752836	0.079799961	0.008095522
4gT_NFE2	-0.009385317	0.006885151	-0.009390583	0.009632304
1dY_FOS	0.199041192	0.008251976	0.179208152	8.27E-04
5aM_ATF7	0.041127051	0.033441824	0.007292757	0.019207633
5bV_FOS	0.225661046	7.79E-04	0.221364829	0.005396866
5dH_ATF7	0.00837153	0.016279066	-8.18E-04	0.0424614
2bI_ATF7	0.092650124	0.025482669	0.042780226	0.020181921
3aF_ATF7	0.025004496	0.002624983	-0.018799794	0.018222751
1cM_FOS	0.255903987	0.006123047	0.260556383	7.91E-04
3dM_NFE2	0.011722803	0.018422051	-0.016414024	0.013270353
3eW_NFE2	0.021838079	0.002803934	-0.050160635	0.05006078
3aK_NFE2	0.003180184	0.033355151	-0.032841177	0.003706601
5bN_ATF7	0.097171849	0.012998839	0.095057067	0.019120699
3b*_FOS	0.118416245	0.047289732	0.064353713	0.059084847
2a*_FOS	0.030631358	0.011628124	-0.02130754	0.021527879
2bV_NFE2	0.011224369	0.004444455	-0.067325292	0.079124063
3fH_NFE2	-0.014032849	0.02923252	0.001633248	0.010153176
4dT_NFE2	0.006158303	0.002216647	-0.030939322	0.020250599
1eM_ATF7	0.120306497	0.00466643	0.083009088	0.029669035
1gW_NFE2	-0.002841845	0.050473232	-0.06885716	0.0747969
2bD_FOS	0.227891105	0.022718045	0.227417704	0.007091417
2eC_NFE2	-0.009455266	0.053955847	-0.044517287	0.008725772
1gE_FOS	0.202186041	0.0133538	0.199234457	0.011087068
4dK_ATF7	0.035451819	0.026368359	-0.030407932	0.04138404
1cT_NFE2	0.015353053	0.013288102	0.00851703	0.036911151
2gC_ATF7	0.009768378	0.009953512	-0.019878679	0.025847431
3aY_NFE2	0.037916433	0.015538198	-0.049336371	0.068885904
4fD_FOS	0.236552971	0.02415882	0.219263591	0.001647209
5aF_ATF7	-4.92E-04	0.012066637	-0.056444693	0.042955461
1eD_NFE2	0.01191393	0.024612564	-0.025332951	0.012781723
4fA_NFE2	0.00877322	0.011239213	-0.010576404	0.033364317
2dW_NFE2	-0.009544148	0.015844753	-0.03474142	0.029873463
2gM_NFE2	0.003103502	0.052256536	-0.018572609	0.028108798
5aS_NFE2	-0.060693252	0.008464384	-0.031165508	0.0222089
1d*_FOS	0.015448843	0.016171288	-0.022987532	0.02420423
1fI_FOS	0.203942205	0.004901181	0.193219041	0.00970206
4aC_FOS	0.219551609	0.008007261	0.220273114	0.006650781
1bQ_ATF7	0.098063827	0.002446198	0.108040581	0.002462903
3eC_FOS	0.210424574	0.016516246	0.193697716	0.00922101
3fQ_ATF7	0.13272988	0.002830335	0.133453646	0.035477074
5dP_ATF7	0.008654138	0.00470485	-0.056173105	0.079925529
1eK_NFE2	0.010386863	0.034933648	0.001493387	0.008174777
4eV_NFE2	-0.0374715	0.018311355	-0.029828272	0.048349498
2cI_FOS	0.250828321	0.002243598	0.238954115	2.26E-04
3gK_NFE2	-0.010798223	0.005007741	0.041601193	0.003293661
4gL_NFE2	0.01170475	0.017134625	-0.029584969	0.025555722
2bD_ATF7	0.071808724	0.038320161	0.074148133	0.00684454
2eY_ATF7	0.075081265	0.018455338	0.052260421	0.019043196
4cD_ATF7	0.121232191	0.015163649	0.117663308	0.006423904
2dY_ATF7	0.013038797	0.015755784	-0.044700233	0.022615528
1gD_ATF7	0.029347059	0.008254945	0.01010061	0.024227895
3bD_ATF7	0.149334695	0.00523962	0.145020039	0.013877278
4dC_FOS	0.035144873	0.023235182	-0.004868121	0.019129226
4dA_NFE2	-0.027405266	0.077930803	-0.067059323	0.057589902
4cQ_ATF7	0.125132421	0.030468038	0.11440967	0.036298096
2cK_ATF7	0.120835512	0.029643043	0.108581183	0.020234616
4gN_FOS	0.199186854	0.022110363	0.186512983	0.027313784
4eQ_FOS	0.173723587	0.020059032	0.153726687	0.03152408
2f*_ATF7	0.007846527	0.01267142	-0.04046616	0.025417457
3fE_NFE2	0.019813552	0.009832016	-0.031038149	0.045490936
5bM_FOS	0.233404311	0.010780481	0.213266965	0.00131264
3bD_FOS	0.241143948	0.00411682	0.238035244	0.003514922
3eM_FOS	0.252593	0.005648069	0.22672551	0.01045511
3fK_FOS	0.269624736	7.80E-05	0.251821759	0.001416109
5aT_NFE2	0.005881138	0.009066858	-0.027240599	0.011333796
2eQ_NFE2	0.007600788	0.039324944	-0.022058831	0.003265336
3cW_NFE2	0.028926169	0.006521953	-0.028685442	0.001447745
4eH_FOS	0.157331214	0.002625826	0.146254548	0.008768297
4fK_FOS	0.222787438	0.013943057	0.213719785	0.004942288
5aN_FOS	0.101110263	0.00731007	0.103983877	0.017269067
1aD_FOS	0.239108654	0.005242486	0.213186578	0.011663723
1dN_FOS	0.17998334	0.0153296	0.152892152	0.020420768
2aF_FOS	0.159719808	0.003713339	0.158438476	0.001065695
4gN_ATF7	-1.52E-04	0.014030074	-0.015366339	0.006818565
1eN_ATF7	0.036796844	0.054875151	0.030762822	0.024966487
1fW_NFE2	0.020799991	0.001297433	-0.04952859	2.06E-04
2dC_NFE2	0.010726496	0.02874552	-0.003445788	0.012301924
1eN_FOS	0.201279559	0.003404729	0.198694873	0.009463446
1gV_NFE2	0.020338896	0.010324132	-0.053000699	0.031301689
2bF_ATF7	0.050782668	0.024458532	0.038215725	0.012037191
1eQ_NFE2	-0.023195659	0.00939647	-0.018705408	0.013724897
4aF_ATF7	0.04725609	0.016028017	-0.018778891	0.040837824
4eQ_ATF7	0.036206765	0.017956033	-0.006936931	0.0028423
3eC_ATF7	0.059600881	0.040373299	0.050254467	0.00322975
4fV_NFE2	0.030521976	0.016971871	-0.028838499	0.032273818
5dR_ATF7	0.010668683	5.18E-04	-0.009106731	0.022054004
3d*_NFE2	0.005025349	0.032261557	-0.045868511	0.03111986
1dT_NFE2	-0.017986809	0.003047757	-0.057996486	0.031781287
2fN_FOS	0.238002179	0.006763503	0.229958609	0.005037563
2gW_NFE2	-8.45E-04	0.027662433	-0.024004599	0.002876175
4aT_NFE2	0.041613361	0.025345089	0.001125231	0.006306128
5dP_FOS	0.019333733	0.061880552	0.034541099	0.054821571
5bW_NFE2	0.002315545	0.017254337	-0.036122463	0.014295423
4aD_FOS	0.042640628	0.009592476	0.007264252	0.038708037
1eY_ATF7	0.046727046	0.043626895	0.036712977	0.003432766
3cH_NFE2	0.031798851	0.01940988	0.006235484	0.044653538
3cQ_NFE2	-0.008817116	0.032876632	-0.029872134	0.046348366
4aD_ATF7	0.026876895	0.02019573	-0.075083312	0.003549313
4cC_ATF7	0.086444703	0.003197526	0.057174452	0.001957854
4cH_FOS	0.245052831	0.003330438	0.220068009	0.009958314
1gL_NFE2	0.023269642	0.019611652	-0.022085358	0.01434496
3cS_NFE2	-0.024101125	0.056998218	-0.058454896	0.011458796
4fN_NFE2	0.034794772	0.005208934	-0.061414313	0.011479969
4dD_FOS	0.036915607	0.025458938	-0.033219494	0.009733157
2cH_NFE2	-0.003413806	0.018290221	-0.057071885	0.029831698
5dG_ATF7	-0.013694948	0.023896276	-0.052625177	0.005144695
2cC_FOS	0.24927887	0.012564324	0.237339322	0.004631998
2gH_NFE2	0.045948821	0.016563818	-0.046548529	0.003203158
5aE_NFE2	-0.007954608	0.046161842	-0.041831272	0.041372141
2bH_NFE2	-0.011558612	0.019708044	-0.022120302	0.039062843
2cY_ATF7	0.089884564	0.03708822	0.092421002	0.018068775
1fH_NFE2	0.012369921	0.001865172	-0.070113944	0.042443475
4aW_NFE2	-0.011406963	0.056713916	-0.026945515	0.052439401
4dC_ATF7	0.028696173	0.015823602	-0.017874938	0.06260406
4dN_ATF7	-0.027076413	0.03236779	-0.015284754	0.003788113
1aY_ATF7	0.088964791	7.66E-04	0.081481591	0.001760067
3eH_NFE2	0.009343811	0.035603576	-0.021002365	0.037693357
4c*_NFE2	-0.001477151	0.017599158	-0.022747647	0.017420388
5dH_FOS	0.027092481	0.010503167	-0.041175913	0.015503919
1bN_ATF7	0.088012537	0.00410748	0.077017253	0.012459023
1aV_NFE2	0.032958033	0.006581789	2.31E-04	0.007570469
1g*_ATF7	0.015220438	0.018502959	0.009536786	0.039024895
3dN_NFE2	-0.00238686	0.02424194	-0.050258714	0.001078695
4fD_ATF7	0.086529462	0.007728094	0.071181066	0.00304129
1bF_ATF7	0.094951004	0.003743069	0.096560698	0.011552629
2fY_ATF7	0.062309559	0.016189861	0.052368752	0.009559309
3eM_ATF7	0.134172645	0.051577305	0.130357421	0.001078772
2gY_ATF7	0.006747361	0.035041376	-0.029881336	0.008272062
3fD_NFE2	0.016253395	0.024719453	0.009415448	0.036819665
2aL_NFE2	0.004460697	0.050620702	-0.003436326	0.003408598
3gC_NFE2	-0.002810071	0.028407583	-0.030547827	0.005114834
5cR_ATF7	0.085743514	0.021080037	0.052925272	0.00206097
1dD_NFE2	0.017391352	0.040951059	-0.043339633	0.025890923
1dY_ATF7	0.048339803	0.003401941	0.040075837	0.02456859
4gD_ATF7	-0.019120497	0.054076663	-0.011833003	0.011300493
1gY_ATF7	0.087541205	0.015518497	0.092101849	0.009275885
2c*_FOS	-0.022536478	0.021714128	-0.026587163	0.018341602
3cK_NFE2	-0.013619446	0.035686757	-0.007627811	0.07465314
1fM_FOS	0.227334368	0.009171681	0.215354128	0.002273765
2bE_NFE2	-0.007039317	0.001150559	0.005857518	0.0593196
3bM_FOS	0.251347932	0.005856204	0.226749461	0.002946991
2eW_NFE2	0.020624374	0.002131072	-0.041155162	0.040913365
4dD_ATF7	-0.019981157	2.05E-04	-0.063835325	0.007064735
1d*_ATF7	-0.001686276	0.028031652	-0.079540053	0.008018865
3aI_NFE2	-0.015387665	0.053206845	-0.00579139	0.040417663
1dE_NFE2	-0.043954418	0.029467246	-0.067142734	0.011742117
3aD_NFE2	0.010004422	0.025879519	-0.071375233	0.029517804
3c*_NFE2	-0.001992237	0.010901341	-0.026033111	0.023633831
1bQ_FOS	0.2395183	0.004749621	0.219413563	0.005575316
2cD_FOS	0.248408145	0.006933824	0.239945092	0.012181875
2e*_FOS	0.037622893	0.005501582	-0.041952317	0.069201975
2f*_FOS	0.01571586	0.003557389	-0.038495492	0.041895591
2gK_FOS	0.21832612	0.007011085	0.202610277	0.003701784
2gS_NFE2	0.007689507	0.018110302	-0.073689019	0.034446059
2aQ_FOS	0.20373961	0.022868101	0.18039492	2.39E-04
3fK_ATF7	0.135861431	0.002722841	0.127881145	0.007321702
4aY_NFE2	0.027735099	0.027253377	-0.031663071	0.018381885
4cE_NFE2	0.006922699	0.03586426	-0.013314699	0.047732582
4eF_FOS	0.100692329	0.034821573	0.090970551	0.005836477
4cC_FOS	0.225204878	0.013781395	0.227769969	0.003421407
1aL_NFE2	0.034534105	0.007698194	-0.031452313	0.017608347
2gP_NFE2	0.007787277	0.00171221	-0.046154036	0.01957881
2fE_NFE2	-0.024813689	0.045574697	-0.012873011	0.005022639
5bT_NFE2	0.027056424	0.03601215	-0.004547244	0.032613914
3cD_ATF7	0.082700503	0.033310847	0.044877977	0.032632045
5aC_FOS	0.188153043	0.017585998	0.1718624	0.001977767
1aM_ATF7	0.100428365	0.011709757	0.093237097	0.007261744
1cY_ATF7	0.124811328	0.013480534	0.125198989	0.024949375
2fM_ATF7	0.070076066	0.017881835	0.06243468	0.018185859
4eD_ATF7	0.029748841	0.007371979	-0.023341099	0.065388347
2bQ_FOS	0.2466398	0.001174322	0.233487225	0.01723172
3bE_NFE2	-0.013696012	0.008683413	-0.01518316	0.069897938
3bY_ATF7	0.082020139	0.003058849	0.086119841	0.020292725
4aV_NFE2	0.091876426	0.014704449	0.096003453	0.00402543
5aM_FOS	0.112634029	0.013105309	0.067948329	0.019808487
1eY_FOS	0.196436662	0.02005891	0.185467496	0.019995991
3dY_NFE2	7.33E-04	0.008713243	-0.010529359	0.040532137
4gA_NFE2	0.021496016	0.0012912	-0.005930272	0.010286372
5b*_FOS	0.076603902	0.004070535	0.037690986	0.019941562
2gY_FOS	0.01576601	0.059341761	-0.021291225	0.022786018
4aH_NFE2	0.015573609	0.003080725	-0.025281253	0.018357745
5dW_ATF7	0.034861813	0.013175555	-0.050986438	0.067843961
1aC_NFE2	0.010613193	5.56E-04	-0.029036602	0.012514107
4gS_NFE2	0.003088193	0.004658086	-0.03650776	0.08719885
3gH_ATF7	0.080392986	0.036030302	0.064680377	0.019249515
4e*_NFE2	0.040776903	0.00233921	-0.071512171	0.016165515
5bY_ATF7	0.105955342	0.005725301	0.076024138	0.00589987
4fK_ATF7	0.056670291	0.037858892	0.078038559	0.021089795
2bQ_ATF7	0.118741632	0.019040416	0.123949824	0.008425388
2cY_FOS	0.232315305	0.016992934	0.219928952	0.003446671
2eM_NFE2	0.018788878	0.016820984	-0.052670358	0.073859399
4eC_ATF7	0.024318733	0.044776076	-0.021627365	0.047438171
2eT_NFE2	0.034563515	0.01579726	-0.015501869	0.05093983
2fC_NFE2	0.009067504	0.027204521	-0.023416838	0.023944915
5dR_FOS	0.01329096	0.026972187	-0.022086697	0.037552548
3cN_NFE2	0.032751185	0.016160433	-0.030589759	0.009512442
3fI_NFE2	0.021354647	0.026729049	-0.015268018	0.042026606
4eN_FOS	0.130794931	0.002736023	0.104591449	0.016869561
2aN_FOS	0.220638898	0.010247221	0.216239957	0.004813507
1bN_FOS	0.236776775	0.016028065	0.229117088	0.01427781
2aQ_ATF7	0.055279074	0.021148932	-0.036397279	0.016072952
2cC_ATF7	0.114499941	0.007720628	0.085603081	0.026283354
1dH_NFE2	0.025790015	0.034293002	-0.069689983	0.048151588
4eA_NFE2	0.018203971	0.010115765	-0.072020831	0.003029224
1bK_NFE2	0.011199395	0.033354023	0.018869981	0.005620928
1eH_NFE2	0.007781155	0.025784622	0.00921253	0.053053902
2aK_NFE2	-0.032452056	0.045188219	-0.033614747	0.02769949
3gN_FOS	0.197904348	0.01931358	0.196080714	0.018360179
4dM_NFE2	-7.83E-04	0.004226455	-0.03883226	0.030050857
2bC_ATF7	0.092293314	0.059485816	0.055907192	0.018270338
2cI_ATF7	0.094799506	0.026856189	0.112319486	0.008798366
4fT_NFE2	-5.37E-05	0.006271184	-0.024415208	0.036680592
4cI_FOS	0.243139308	0.035945985	0.244616616	0.014077259
2fK_FOS	0.254032933	0.023281478	0.255537464	0.00353741
5bK_FOS	0.243840074	0.016468343	0.246233707	0.028440233
1gT_NFE2	-0.025110769	0.017613799	-0.049906402	0.043062054
3bH_NFE2	0.031114554	0.001170981	-0.032146626	0.050141011
3bK_NFE2	0.012602136	0.020747083	-0.068453824	0.043141347
3fY_NFE2	0.014096101	0.023482791	-0.041168133	5.55E-04
5cR_FOS	0.228742875	0.013450927	0.217195574	0.001740486
2bC_FOS	0.25597675	0.035993048	0.2483023	0.008510848
2cN_NFE2	-1.53E-04	0.037004945	-0.045172085	0.05491849
1c*_NFE2	0.013843938	0.05133174	-0.023794397	0.028852581
1e*_NFE2	0.009248294	0.009376066	-0.017735463	0.064913545
3dQ_NFE2	2.28E-04	0.047382989	-0.030248599	0.00168879
5dC_ATF7	-0.005550975	0.016874391	-0.044689794	0.016367022
2aT_NFE2	0.002579184	0.036727327	-0.015328431	0.019411514
4dE_NFE2	-0.002430957	0.015407869	-0.032878265	0.013953321
4eK_FOS	0.228938914	0.007997671	0.232674827	0.004711219
5cS_ATF7	0.119529407	0.001548123	0.105305503	4.00E-04
1cY_FOS	0.258832344	0.017868977	0.26099112	0.008593428
5dS_FOS	0.056599402	0.016123914	0.00196146	0.041447408
2bT_NFE2	-0.002246235	0.021214244	-0.011874868	0.062148862
2gT_NFE2	0.017757468	0.055142695	-0.01403893	0.042197704
5a*_NFE2	-0.006356857	0.062038615	-0.04408553	0.009573461
1bF_FOS	0.213352344	0.014369643	0.209850959	0.003399045
3fM_NFE2	-0.00439642	0.009354971	2.18E-05	5.47E-05
3gM_NFE2	0.062349542	0.043358695	-0.020575499	0.018331307
2fF_NFE2	4.84E-04	0.032248239	-0.027474037	0.002809687
1aM_FOS	0.235012099	0.014577952	0.228987748	0.007373619
1aY_FOS	0.22219011	0.035304791	0.213686805	0.004977739
1dC_NFE2	0.041462946	0.028207813	-0.040545994	0.013150309
4dF_ATF7	0.01352236	0.035180478	-0.003024091	0.00511264
5dG_FOS	0.02444584	0.010247382	-0.046456959	0.014664242
3cF_NFE2	0.019819233	0.081684877	-0.043970137	0.05435282
4aQ_ATF7	0.055067195	0.050065387	-0.004510197	0.001226018
4gE_ATF7	0.119909951	0.016537437	0.12609129	0.016833522
5cA_ATF7	0.128820243	0.01130252	0.131523222	0.028624451
1dK_NFE2	-0.003217657	0.01652043	-0.054026128	0.00591348
1bH_FOS	0.250043355	0.002526605	0.229119122	0.007585344
1cC_NFE2	-0.009701958	0.027208736	-0.043589814	0.001194203
3fQ_FOS	0.267203026	0.005114921	0.25014312	6.49E-04
2eE_NFE2	-0.015430852	0.030375013	-0.009950404	0.072948701
4eT_NFE2	-0.048665014	0.057519639	-0.015608883	0.014408995
5dW_FOS	0.016566542	0.012729322	0.006855066	0.006351866
4cY_ATF7	0.106349592	7.22E-04	0.109259066	2.67E-04
1dI_NFE2	5.53E-04	0.032017706	-0.021836817	0.018335773
1gM_FOS	0.204093433	0.010371534	0.217473978	0.001641549
3gN_ATF7	0.020441084	0.016938082	0.00475403	0.025786071
4fY_ATF7	0.089540838	0.042695471	0.060382803	0.00293995
2c*_ATF7	-0.004318089	0.010249274	-0.038647583	0.027662026
1aN_NFE2	0.018162726	0.048024144	-0.029369383	0.009600782
1cK_NFE2	0.038081453	0.031102975	-0.0337774	0.083945529
2fQ_NFE2	-0.01324264	0.0694384	-0.007326022	0.054117375
1gF_FOS	0.174783278	0.039716486	0.169589216	0.007204179
2fM_FOS	0.235564563	0.002891197	0.220286535	0.009137629
3eD_NFE2	0.006317799	0.021051968	-0.044196456	0.005790611
3f*_NFE2	0.013843938	0.049994691	-0.03404236	0.053499822
2dY_FOS	0.062324664	0.002189197	0.02075765	0.007654097
5bH_NFE2	0.034098149	0.011828169	-0.01151347	0.015036376
5dC_FOS	0.065942969	0.022615743	0.012333363	0.029023017
2eI_NFE2	-0.010701826	0.049091749	-0.01842684	0.068638525
3eF_NFE2	0.003093295	0.025612106	-0.035863522	0.052561842
1b*_NFE2	-0.005913939	0.082374794	-0.009803609	0.007310699
3aF_NFE2	0.033430751	0.057879606	-0.06425368	0.011300493
4eC_FOS	0.075121881	0.038302939	0.04981309	0.006380494
4eH_NFE2	-0.001781718	0.026730777	-0.098858269	0.011928714
4eL_NFE2	0.034303296	0.089580489	0.029897907	0.02148782
1fD_NFE2	0.007080751	2.63E-04	-0.045715755	0.023705905
5dS_ATF7	0.040781625	0.007872219	0.004127346	0.043687067
4aN_NFE2	0.022613673	0.001267502	-0.043928729	0.031425872
4gM_NFE2	0.025291754	0.008841036	-0.006842736	0.012439134
2fK_ATF7	0.138397571	0.006676574	0.133393343	0.017654887
4gD_FOS	0.203546868	0.005068412	0.197513824	0.005972521
1aH_NFE2	-0.012451156	0.076423763	-0.040350762	0.011969017
2cF_ATF7	0.081025341	0.080136481	0.094705629	0.043721161
5dT_ATF7	0.02412295	0.020535199	-0.004228	0.049070882
1gH_NFE2	0.020224023	0.081726877	0.003613914	0.072506033
3gD_NFE2	-0.010261239	0.006559301	-0.023434078	0.028343012
3dC_NFE2	0.016124697	3.05E-04	-0.022841442	0.062395336
1gY_FOS	0.237331092	0.003606179	0.225637867	8.03E-04
2bM_NFE2	0.036056895	0.065533256	-0.044986692	0.053678208
3e*_NFE2	-0.021582966	0.011677162	-0.066815128	0.025782718
4eW_NFE2	-0.005438553	0.041648358	-0.019394106	0.054890555
3eQ_NFE2	0.034288278	0.054389598	-0.021495588	0.031689283
4gH_NFE2	0.027295335	0.031357664	-0.033644675	0.047736546
3gI_NFE2	-0.011491591	0.015501891	-0.021086402	0.020709976
1bY_NFE2	0.001608368	0.003964482	0.002865723	0.050239613
1g*_FOS	0.024678306	0.023062517	-0.024699879	0.029074504
2aD_ATF7	0.023574792	0.034595653	-0.086410304	0.008801192
4fM_ATF7	0.066973083	0.010518973	0.049651386	0.003719287
2cF_FOS	0.244249201	7.68E-04	0.231598579	0.024695085
4aC_NFE2	-0.041560873	0.004654097	-0.007300007	0.015436569
5aQ_NFE2	-0.023560882	0.004462426	-0.061001637	0.002614332
5cP_NFE2	-0.031107901	0.030274425	-0.079379539	0.005039377
2aN_ATF7	0.038518369	0.003278197	-0.033764529	0.07339163
4eY_ATF7	-0.012732606	0.033250676	-0.028066878	0.019709184
2aM_ATF7	0.056466492	0.004339591	0.016968402	0.046112274
4aM_NFE2	0.014281341	0.012485696	-0.039965589	0.003930331
5aA_NFE2	-0.01885078	0.009083937	0.005853226	0.005900192
2dI_NFE2	0.0090523	0.051714176	-0.017260956	0.033254462
4cD_FOS	0.241382423	0.010791399	0.240388793	0.011259723
4f*_FOS	-0.010924879	0.038592258	-0.037575308	0.036855767
1fN_NFE2	0.006645153	0.017349949	-0.013505249	0.04829588
4fQ_ATF7	0.061967573	0.067737257	0.064499817	0.010190017
2d*_NFE2	0.038738789	0.003109301	-0.09093115	0.021027114
4fQ_FOS	0.211830919	0.016162132	0.205859787	0.008345365
1gD_FOS	0.204770414	0.004879183	0.197271761	0.009456309
4gV_NFE2	0.030531778	0.063145272	-0.057454879	5.73E-04
3gF_NFE2	-0.023600018	0.017881835	-0.034088441	0.013275468
1aF_NFE2	-0.005023022	0.008271619	-0.055026735	0.034776707
2e*_ATF7	0.015893643	2.19E-05	-0.02331877	0.019795173
4cF_ATF7	0.102746908	0.010837203	0.085290093	0.019771505
4d*_ATF7	0.03160831	0.020376644	-0.045775974	0.06635151
2eF_NFE2	0.023081251	0.016418443	-0.062574069	0.028042887
2gF_NFE2	0.002935602	0.00768631	0.026895189	0.039189205
4fM_FOS	0.225142303	0.008974886	0.210486517	0.014357242
4fY_FOS	0.217813968	0.006566971	0.213272978	0.005779966
5bN_NFE2	0.044146276	0.041266851	-0.012392513	0.018573105
1dM_NFE2	-0.058457244	0.034309491	-0.011049829	0.033590878
1gQ_FOS	0.246132131	0.010770333	0.225126875	0.004720397
2gD_NFE2	0.010742185	0.020548628	0.005943688	0.030520974
2dQ_NFE2	-0.023386221	0.013291943	-0.039856657	0.032404766
4cF_FOS	0.25162253	0.018751161	0.220695428	0.01853033
3gQ_NFE2	0.01787201	0.038993629	-8.36E-05	9.43E-05
4d*_FOS	-0.022726108	0.012172753	-0.015386553	0.027457825
1aW_NFE2	0.031297979	0.025642919	-0.021647804	0.013575768
3cM_NFE2	0.043185157	0.024141372	-0.043289651	0.053292223
3dI_NFE2	0.019927559	0.019707641	-0.022317751	0.00404581
1gF_ATF7	0.074653562	0.050925878	0.040707753	0.017828672
5aH_NFE2	0.014601572	9.43E-04	-0.037063356	0.0262122
5bE_NFE2	0.039280866	1.18E-04	0.022196648	0.006388282
1bM_NFE2	0.024789407	0.046163173	-0.016542515	0.024133744
2gI_NFE2	0.022529629	0.057360873	-0.003673221	0.08589722
1dQ_NFE2	0.001940791	0.056787061	-0.05079545	0.004289138
2fD_FOS	0.234964569	0.016519235	0.228368704	0.003196282
2fN_ATF7	0.107093605	0.031673108	0.067989606	0.03282494
3dF_NFE2	0.017198138	0.046588185	-0.0700633	0.002144215
2b*_NFE2	0.003987979	0.056897154	-0.034621315	0.025734107
2bN_ATF7	0.108357898	0.012198046	0.112338262	0.023748648
3eE_NFE2	0.046242633	0.006581789	-0.080007411	0.001365469
4dY_NFE2	0.005700706	0.097095812	-0.037028861	0.048163776
3bY_FOS	0.224006916	0.00736304	0.218307683	0.002559933
3dE_NFE2	0.005734604	0.026432408	-0.033888685	0.025809615
1gQ_ATF7	0.078389763	0.006596124	0.073955644	0.005801232
2cM_NFE2	0.004054982	0.006990472	0.049930439	0.044536945
5bF_ATF7	0.05148927	0.01447964	0.040816594	0.016326454
2aC_NFE2	0.016447451	0.02859423	-0.029067486	0.008564065
1dF_NFE2	-0.003111602	0.007205994	-0.002854835	0.039133901
1gN_FOS	0.245595267	0.01161357	0.226119433	0.009851101
2aY_NFE2	0.008658974	0.008103064	-0.066068339	0.026643371
2cQ_NFE2	0.012938904	0.018095522	0.005168511	0.027787176
1f*_NFE2	-0.008143824	0.050293605	-0.046849847	5.36E-04
4dW_NFE2	-0.055301154	0.038182856	-0.037323615	0.010055947
4gC_ATF7	0.065697769	0.007490721	0.054854978	0.010256053
5cS_FOS	0.257409917	0.01584764	0.243690834	0.002742266
1fQ_FOS	0.234481033	0.009415289	0.220345495	0.008734007
3cD_FOS	0.210230101	0.022987949	0.214763957	0.023563168
2dM_ATF7	0.041389598	0.005846516	-0.027807547	0.029382333
2fD_ATF7	0.079828624	0.031674035	0.100308171	0.010905574
1cM_NFE2	0.026532406	0.028023656	-0.002618411	0.062579698
2dM_FOS	0.204508694	0.024876697	0.214198153	0.022859132
4eQ_NFE2	-0.02865735	0.011669921	-0.025306081	0.027519906
2eY_NFE2	0.029870017	0.018015546	-0.042339354	0.026729505
4fF_ATF7	0.060610517	0.002216647	0.018730347	0.019757165
1eF_NFE2	0.02728261	0.050314567	0.024958741	0.027868146
3bQ_NFE2	0.025798812	0.010487856	-0.032396711	0.005594985
4cI_ATF7	0.08301691	0.049702224	0.067172365	0.010160234
4gI_NFE2	0.015927209	0.046635655	-0.012692611	3.30E-04
1eM_NFE2	0.01477664	0.002244821	0.01615564	0.044022622
2cK_NFE2	-0.004859598	0.060185662	-0.044334444	0.033638066
4eI_NFE2	0.024568269	0.054539346	-0.020002836	0.010087766
4gF_ATF7	-0.030789388	0.014200554	0.01702395	3.57E-05
5aF_NFE2	0.048027333	0.009329386	-0.084695263	0.019501029
5aK_NFE2	-0.018846426	0.046550996	-0.04156704	0.020783262
5bQ_NFE2	0.015038234	0.009671937	-0.031938166	0.013437986
2bY_ATF7	0.071179837	0.020407944	0.068392088	0.001093563
4aD_NFE2	0.036249851	0.087602834	-0.044407737	0.002350921
4fD_NFE2	-0.013055217	0.032335484	-0.04804491	0.054763216
1eI_NFE2	0.013038797	0.04109211	-0.010793799	0.066511459
2bF_FOS	0.200620644	0.002798571	0.204075951	0.004630027
1dY_NFE2	0.002235221	0.016737045	-0.048487929	0.012383633
2aI_ATF7	0.13457081	0.019723634	0.13683028	0.003472041
2bY_FOS	0.2042623	0.0086878	0.192357249	0.011975303
4fF_FOS	0.210208504	0.007005163	0.2045938	0.020605223
4gN_NFE2	0.002603049	0.039150376	-0.039050939	0.037937545
2fI_ATF7	0.102180492	0.010428079	0.058978229	0.050189007
3dD_NFE2	-0.019999277	0.019086884	-0.03617843	0.06218311
3dK_NFE2	-0.016623798	0.017610952	-0.063248544	0.024750853
4gY_NFE2	0.023091229	0.019930847	-0.003595153	0.022083233
1bH_ATF7	0.087404018	0.008848474	0.081602683	0.001730858
1cF_NFE2	0.034568708	0.05743619	0.043673668	0.106914866
3bI_NFE2	0.046266415	0.075012839	0.026289664	0.024672981
4dN_FOS	-0.023364305	0.093300246	-0.013328995	0.026630057
3cY_NFE2	0.008305186	0.087580041	-0.033198299	0.028424394
4eM_NFE2	0.00238619	0.020949675	-0.060711762	0.035139233
2cI_NFE2	0.020488425	0.064444117	-0.059769175	0.010790924
4aQ_NFE2	-0.017505727	0.058444479	-0.071047971	0.046970877
1fF_NFE2	0.011814752	0.05002242	-0.042339354	0.023778123
5cT_ATF7	0.100181376	0.024439232	0.079447078	0.027623624
3gY_NFE2	-0.023620649	0.018118758	-0.040558744	0.007898543
4a*_NFE2	-0.013175976	0.040678523	-0.062191587	0.036290895
1fQ_ATF7	0.094461799	0.027419736	0.083738069	0.036666582
4gC_FOS	0.242580826	0.045589404	0.235483671	0.001196169
2aN_NFE2	0.001409588	0.033746913	-0.004374927	0.052791016
1fC_NFE2	-0.062122708	0.04250886	-0.032357795	0.011300493
3fK_NFE2	0.057707113	0.134735972	-0.034126129	0.081813927
1gC_NFE2	0.009984413	0.008335036	-0.010409811	4.91E-04
2bN_FOS	0.245601627	0.03284896	0.234999058	0.010282995
4gF_FOS	0.189956765	0.01288361	0.175805856	0.007345322
5bS_NFE2	-0.005353225	0.070803312	-0.024478741	0.034089975
1fI_NFE2	0.008587826	0.020040153	-0.019333645	0.028080997
1fK_FOS	0.210302555	3.70E-04	0.195475056	0.004918512
3eN_FOS	0.237620127	0.005508604	0.227950587	0.001257558
4gK_NFE2	0.039100076	0.007936852	0.012172463	0.019479729
2bD_NFE2	0.024983034	0.032193851	2.34E-04	0.030503454
3eN_ATF7	0.113637445	0.027209162	0.079872913	0.014940602
1aD_NFE2	0.00147659	0.07740432	0.017090644	0.024698012
2fN_NFE2	0.064149347	0.042523305	-0.051725177	0.00743044
1bN_NFE2	-0.040385837	0.037319632	-0.065029489	0.095307353
4dI_NFE2	0.006107997	0.012172753	-0.066304045	0.002568359
4fK_NFE2	0.014458403	0.052515486	0.005234254	0.017344936
5aN_NFE2	0.034105436	0.001259485	-0.019756304	0.035368477
1gI_FOS	0.214497948	0.004854023	0.213634995	0.004249361
3fQ_NFE2	0.038670181	0.019466152	-0.033653663	0.026418371
4f*_NFE2	0.005397616	0.036975597	-0.023933654	0.010343088
1bD_NFE2	0.014858076	0.006842669	-0.041655419	0.03843186
4fH_NFE2	0.032534598	0.105714863	0.0033711	0.009565234
1aQ_NFE2	0.008488549	0.026385756	0.033325687	0.042450822
1gN_ATF7	0.078702349	0.010115723	0.019682743	5.56E-04
4eF_NFE2	0.046843883	0.006715501	-0.022879449	0.006153127
4eY_FOS	0.084381722	0.061582379	0.13986031	0.020835393
5bM_NFE2	-0.00132673	0.00402237	-0.051951435	0.025645129
2bC_NFE2	0.054559772	0.018344	9.33E-04	0.007524386
5dV_FOS	0.045905258	0.013442951	0.025121395	0.051674802
2bQ_NFE2	0.017771897	0.012719352	-0.052902977	0.043086706
3cI_NFE2	-0.019751364	0.069635735	-0.0146579	0.038888926
4gW_NFE2	-0.032142035	0.013600579	-0.036228747	0.018530765
5bD_ATF7	0.089805173	0.041409239	0.073447736	0.017383354
5cH_FOS	0.225363077	0.065038885	0.205986831	0.016908557
2a*_NFE2	-0.011521989	0.007745899	-0.053112642	0.060362976
1eY_NFE2	-0.010368123	0.005858201	-0.019718165	0.066812316
4eN_NFE2	0.014237265	0.027224473	-0.058419074	0.014323208
1fK_ATF7	0.072190596	0.003140295	0.052818638	0.019764723
5aY_ATF7	0.039949982	0.030798658	-0.026144879	0.002514102
5bY_FOS	0.23811072	0.002952821	0.212528209	0.004679718
5cH_ATF7	0.07463217	0.049533584	0.077477254	0.052744515
5dP_NFE2	0.009824893	0.040755705	-0.029730932	0.010727006
2aM_FOS	0.235464399	0.020901476	0.240340596	0.016219262
2bF_NFE2	-0.016236386	0.048066851	-0.045969574	0.023346951
5dC_NFE2	-0.036559461	0.027662433	-0.035861701	0.014541165
5cC_ATF7	0.110268488	0.010344351	0.111551021	0.026073026
2aI_FOS	0.266569466	0.015947094	0.251633518	0.004794691
3cC_NFE2	0.016590656	0.066726588	-0.078670732	0.048363412
1gF_NFE2	-0.012476262	0.00716438	-0.01458813	0.018856918
5dR_NFE2	0.00587917	0.037656618	-0.042598274	0.039067961
2fM_NFE2	0.001809387	0.017339266	-0.046548529	0.024165717
2fI_FOS	0.245716755	3.07E-04	0.231123891	6.07E-04
5cA_FOS	0.24426771	0.004686473	0.231167797	0.010613545
1aM_NFE2	0.009461702	0.03742132	0.051099411	0.008496528
2aF_NFE2	0.040033325	0.002199498	-0.024578685	0.070517495
4aI_FOS	0.165692764	0.016014165	0.163010581	0.008143674
1d*_NFE2	-0.014748536	0.040755705	-0.006694015	0.068208408
4cY_FOS	0.239355606	0.005910777	0.221225687	0.006645163
4eD_FOS	0.046292204	0.013466867	-0.013665763	0.027106319
5bF_FOS	0.204976659	0.052269861	0.200881107	0.016951383
1gD_NFE2	0.028407785	0.057305838	0.00819141	0.057413214
1bI_FOS	0.228145124	0.005647148	0.215247253	0.016738372
3eK_FOS	0.26321587	0.011200037	0.270584393	0.030725146
5cV_ATF7	0.089151313	0.03386828	0.097645232	0.014941853
4cF_NFE2	0.054895126	7.29E-04	-0.030004404	0.001343446
5bV_NFE2	0.057174887	0.037585571	-0.031284206	0.021014722
5bI_ATF7	0.05848811	0.009751923	0.041379402	0.024295428
5cT_FOS	0.252344229	0.05147714	0.252268912	0.027707552
3bD_NFE2	0.012904033	0.06297163	-0.047539513	0.006780814
5cV_FOS	0.253368402	0.022206379	0.218760966	0.007657415
1gM_NFE2	0.007689507	0.052358105	-0.040561931	0.039577022
5cG_FOS	0.25828207	0.023348067	0.20625413	0.009235288
5bC_ATF7	0.078826974	0.029564987	0.074379347	0.052651843
1g*_NFE2	0.018727531	0.013759646	-0.061095149	0.034740297
3eK_ATF7	0.090886461	0.015900076	0.116891034	0.003763751
4cC_NFE2	0.046401599	8.55E-04	0.005870396	0.004959332
5dA_ATF7	0.025183281	0.013159409	0.035174702	0.005441902
2dY_NFE2	0.028066556	0.046782044	-0.053655028	0.018818344
1a*_FOS	0.024331553	0.046527263	-0.022506008	0.043545577
1fQ_NFE2	0.003854495	0.0452594	-0.031146806	0.055067318
1gI_ATF7	0.09237298	0.028127298	0.078961635	0.036855767
4aI_ATF7	0.023126739	0.014266737	0.039070777	0.001984751
5dK_FOS	0.055048019	0.035890682	0.031207714	0.025974847
1gN_NFE2	0.042824837	0.023631803	-0.021380833	0.007009238
5aI_ATF7	0.143869533	0.079991862	0.13562108	0.012995382
1bI_ATF7	0.088183913	0.040515617	0.083367508	0.073247339
1gY_NFE2	0.011872081	0.033920821	0.0018256	0.025809615
5bC_FOS	0.210038461	0.008614996	0.207066436	0.01974391
4gF_NFE2	0.017025108	0.00162201	-0.062191587	0.036290895
2aQ_NFE2	0.032925526	0.048253631	-0.06893378	0.060240784
5dH_NFE2	-0.002362926	0.050314567	-0.059708628	0.042776909
5bD_FOS	0.250951958	0.017688439	0.233248552	0.005960819
2aM_NFE2	0.043403792	0.021354323	-0.013699683	0.020113372
5bI_FOS	0.206792134	0.040616023	0.204419482	0.013745693
5dK_ATF7	0.021408609	0.016696541	-0.030163924	0.047337047
2f*_NFE2	0.028305756	0.047266081	-0.020002836	0.006172058
4cI_NFE2	-0.005790627	0.018672025	-0.038141538	0.067201605
5cC_FOS	0.243254478	0.008113152	0.240712723	0.03479468
1cY_NFE2	0.002955895	0.050469934	0.006129316	0.025555722
5aI_FOS	0.250335776	0.083947764	0.265378926	0.041292604
5aC_NFE2	0.04827709	0.031485277	0.007327784	0.033590878
4g*_NFE2	0.003791506	0.038055688	-0.044716926	0.063978378
1fY_FOS	0.151339402	0.129830965	0.1822063	0.013953321
5dA_FOS	0.111118202	0.0729496	0.136753876	0.063466599
