# Supplementary material for: Optimization of a deep mutational scanning workflow to improve quantification of mutation effects on protein–protein interactions
Source: BMC Genomics. 2024 Jun 24;25:630. doi: 10.1186/s12864-024-10524-7 (PMC11194945; doi:10.1186/s12864-024-10524-7)
Supplement: Supplementary file 11 — Supplementary Material 11. [file 12864_2024_10524_MOESM11_ESM.csv]

Sample Name	Description	File name
Input1	Input Replicate 1	3008F1-1_211118_D00404_0553_BCDAL7ANXX_CTGAAGCT-CCTATCCT_L008_R1_001.fastq.gz
Input2	Input Replicate 2	3008F2-1_211118_D00404_0553_BCDAL7ANXX_TAATGCGC-CCTATCCT_L008_R1_001.fastq.gz
Output2.1	Output 2 generations Replicate 1	3008F3-1_211118_D00404_0553_BCDAL7ANXX_CGGCTATG-CCTATCCT_L008_R1_001.fastq.gz
Output2.2	Output 2 generations Replicate 2	3008F4-1_211118_D00404_0553_BCDAL7ANXX_TCCGCGAA-CCTATCCT_L008_R1_001.fastq.gz
Output3.1	Output 3 generations Replicate 1	3008F5-1_211118_D00404_0553_BCDAL7ANXX_TCTCGCGC-CCTATCCT_L008_R1_001.fastq.gz
Output3.2	Output 3 generations Replicate 2	3008F6-1_211118_D00404_0553_BCDAL7ANXX_AGCGATAG-CCTATCCT_L008_R1_001.fastq.gz
Output4.1	Output 4 generations Replicate 1	3008F7-1_211118_D00404_0553_BCDAL7ANXX_CTGAAGCT-GGCTCTGA_L008_R1_001.fastq.gz
Output4.2	Output 4 generations Replicate 2	3008F8-1_211118_D00404_0553_BCDAL7ANXX_TAATGCGC-GGCTCTGA_L008_R1_001.fastq.gz
Output4.5.1	Output 4.5 generations Replicate 1	3008F9-1_211118_D00404_0553_BCDAL7ANXX_CGGCTATG-GGCTCTGA_L008_R1_001.fastq.gz
Output4.5.2	Output 4.5 generations Replicate 2	3008F10-1_211118_D00404_0553_BCDAL7ANXX_TCCGCGAA-GGCTCTGA_L008_R1_001.fastq.gz
Output5.1	Output 5 generations Replicate 1	3008F11-1_211118_D00404_0553_BCDAL7ANXX_TCTCGCGC-GGCTCTGA_L008_R1_001.fastq.gz
Output5.2	Output 5 generations Replicate 2	3008F12-1_211118_D00404_0553_BCDAL7ANXX_AGCGATAG-GGCTCTGA_L008_R1_001.fastq.gz
		Sequenced with NovaSeq 6000
pair	Input1	Output4.1	Input2	Output4.2	Output2.1	Output4.5.1	Output2.2	Output4.5.2	Output3.1	Output5.1	Output3.2	Output5.2
wt_CREB5	12423	54335	22203	96949	84112	78460	60361	76531	72746	64864	59091	77550
wt_Jun	4880	32999	8232	59281	42767	43826	29002	44369	42499	35203	33740	45506
wt_FOS	4861	60567	8334	115037	59365	79574	42090	85087	76625	62385	65371	90350
wt_CREB3	4415	758	6896	1361	5955	744	3825	817	2073	535	1429	720
wt_ATF6	4361	691	7205	1258	5731	625	4031	805	1970	481	1438	717
wt_BATF	3816	53902	6710	98177	50604	68298	35494	71846	69860	55503	53332	72785
3aG_CREB5	3549	1813	6324	3513	8056	2363	6088	2413	3634	2079	3047	2292
wt_FOSL1	3247	10732	5538	19335	18136	15029	12696	14934	15853	12621	12140	15123
1cG_CREB5	3244	13922	5757	23417	22120	19683	16003	19375	19120	16742	15547	19183
2dG_CREB5	3132	518	5586	1097	4265	544	3134	692	1465	391	1191	529
wt_CEBPA	3109	520	5126	998	4243	529	2969	621	1467	379	1072	501
2eG_CREB5	3065	6562	5089	10687	14213	9281	9527	8473	9442	7606	7311	8587
wt_DH overexpression	2992	512	5474	834	3586	481	2658	520	1237	370	900	449
wt_ATF2	2978	578	5382	1189	4417	519	3257	755	1689	436	1195	661
wt_NFIL3	2972	400	4908	855	3866	461	2713	592	1388	351	974	549
wt_XBP1	2964	5643	5275	9510	9333	6717	6889	6588	7218	5341	5972	6289
wt_CREBRF	2958	609	4991	1028	4224	636	2891	559	1492	396	1088	541
wt_ATF1	2939	431	5332	998	4216	471	3113	558	1335	256	1063	451
wt_MAFK	2809	475	4790	838	3983	475	2808	565	1366	316	924	389
wt_DDIT3syn	2793	48475	4858	90678	42708	62607	30297	67449	63246	51265	49139	67778
wt_CREB3L1	2780	511	4642	890	3964	454	2719	667	1387	326	953	590
wt_JUND	2711	3497	4723	6388	9117	4874	6356	4837	5349	4141	4186	4479
wt_CREB3L4	2575	482	4164	863	3501	456	2286	536	1182	323	895	480
wt_HLF	2556	439	4417	1032	3393	496	2572	560	1071	277	1005	590
2aG_CREB5	2548	416	4489	772	3476	502	2516	571	1271	349	908	413
wt_BATF3	2536	69083	4166	127067	57778	86330	41137	92940	89496	72516	71192	101062
1aG_CREB5	2478	5903	4498	10082	11891	8611	8401	7651	8605	7370	6667	8333
wt_CRIPT	2452	368	4282	859	3276	335	2356	461	1112	215	767	395
wt_Fab	2451	350	3957	825	3344	429	2258	440	1196	306	814	440
wt_CREBL2	2436	442	4167	757	3331	487	2262	452	1231	343	801	353
wt_ATF5	2421	542	4257	933	3453	575	2419	531	1384	329	911	445
wt_CREB3L2	2407	322	3770	795	3228	374	2208	527	1178	307	726	421
1dG_CREB5	2381	542	4186	941	3432	599	2590	684	1318	463	915	571
wt_DBP	2349	527	4007	716	3268	635	2227	407	1262	392	809	444
wt_CREB3L3	2304	365	3858	620	2993	342	2063	476	1054	245	725	283
wt_NFE2L2	2288	370	3818	847	2973	381	2134	552	996	261	821	351
wt_BACH2	2286	390	3664	776	3160	369	2087	450	1085	261	804	329
wt_MAFA	2277	393	4213	839	3257	406	2323	496	1199	301	836	420
wt_NFE2	2245	405	3738	825	2983	344	2054	498	1007	249	830	420
wt_DPM3	2218	404	3820	703	2963	432	2095	461	1034	299	745	475
wt_MAFF	2197	350	3713	749	2844	356	2051	519	992	254	778	417
wt_DUF3669	2190	413	3742	743	3034	433	2032	447	1113	265	754	327
3aR_CREB5	2187	1822	3703	3055	6071	2496	4289	2167	2954	2058	2211	2005
1eG_CREB5	2186	1382	3575	2286	5481	1948	3820	1650	2537	1667	1818	1609
wt_BARD1	2180	395	3634	663	3039	484	1976	402	1158	295	666	351
wt_CEBPD	2109	421	3721	900	3355	472	2361	528	1253	347	894	468
3bG_CREB5	2073	6963	3564	11869	12120	9770	8473	8993	9433	7983	7355	9133
wt_HRAS	2048	486	3252	580	2863	457	1877	393	1101	391	687	294
wt_BATF2	2044	10793	3199	18571	14023	14974	9742	13467	14912	12006	11165	14092
wt_NFE2L3	2035	438	3486	694	2821	399	1904	401	1055	260	695	379
2cG_CREB5	2029	6603	3525	11494	11819	9470	8351	8619	8875	7832	7201	9164
wt_BRAF	2023	343	3496	686	3049	384	2113	435	1062	250	732	329
wt_BACH1	2021	358	3512	658	2827	371	1965	426	951	236	679	326
1fG_CREB5	2013	2186	3369	3964	6178	3217	4474	3025	3679	2545	2685	2819
3eG_CREB5	2007	1572	3277	2635	5614	2114	3798	2100	2876	1839	2193	1897
wt_JUNB	1996	695	3319	1289	3924	820	2685	917	1715	723	1201	792
wt_MMgT	1992	376	3356	638	2773	457	1823	446	1127	293	671	370
2dP_CREB5	1983	321	3474	548	2695	353	1870	371	990	228	669	281
1gG_CREB5	1979	729	3630	1442	3982	787	3023	896	1641	625	1250	842
wt_RAF1	1941	384	3295	658	2748	425	1844	410	987	290	668	312
2bG_CREB5	1926	3147	3379	5517	7824	4201	5613	4280	4987	3654	3819	4251
wt_ATF6B	1921	340	3155	591	2635	268	1834	472	916	205	637	342
wt_NCD1	1898	276	3326	557	2618	324	1943	358	804	218	676	286
wt_BRCA1	1881	336	3528	587	2783	383	2000	366	901	281	695	285
wt_CEBPE	1876	710	3284	1597	4184	919	3131	1090	1963	796	1391	1016
wt_MAFG	1874	302	3177	647	2543	376	1798	421	875	213	624	332
wt_MAF	1864	412	3068	754	2619	366	1840	533	969	306	752	410
wt_ATF4	1860	6321	3232	10823	8121	7524	5547	7595	8715	5373	6414	7321
3dG_CREB5	1837	296	3336	544	2508	271	1774	338	866	209	560	274
3fG_CREB5	1760	5453	3041	9414	9888	7574	7002	7126	7639	6264	5924	7302
wt_Fc	1751	258	3236	714	2398	251	1871	415	826	180	734	424
wt_FOSL2	1734	26199	2773	47941	26612	34608	17799	36387	36747	29237	28462	35414
3cG_CREB5	1733	1533	2903	2670	4977	2084	3576	2004	2441	1668	2072	2011
2fG_CREB5	1727	1952	2850	3477	5507	2845	4092	2833	3251	2464	2626	2505
2eP_CREB5	1725	349	3150	669	2696	396	1992	410	979	302	648	302
wt_JDP2	1683	54525	2905	105962	42149	69526	30437	79385	70819	58798	56257	86657
wt_TEF	1678	275	3265	643	2193	276	1825	563	804	162	630	328
wt_PDZ	1673	314	2963	613	2357	313	1650	396	793	193	578	295
wt_SWIRM-assoc_3	1669	282	2921	532	2341	260	1590	318	787	152	549	194
1dR_CREB5	1663	306	2931	590	2402	368	1637	386	886	233	629	351
1gP_CREB5	1625	291	2830	432	2076	264	1483	266	717	174	487	224
2cP_CREB5	1623	232	2697	513	2158	245	1465	335	740	156	499	270
wt_CREBZF	1602	275	2746	532	2277	247	1568	334	711	214	566	229
wt_Enkurin	1580	321	2776	513	2367	354	1450	338	873	232	617	275
wt_NFE2L1	1545	264	2663	572	2110	236	1544	321	684	165	534	264
wt_ATF7	1515	1188	2528	1800	4019	1399	2847	1364	2266	1226	1651	1280
3aS_CREB5	1480	763	2594	1128	3206	812	2183	819	1367	766	1009	805
wt_NRL	1457	327	2754	586	2515	334	1742	374	741	283	636	365
1bG_CREB5	1453	2690	2622	5038	6372	3973	4535	4016	4171	3552	3380	3988
3aG_Jun	1442	2421	2624	4094	5425	3188	3769	2999	3406	2648	2543	3132
2dG_Jun	1432	266	2159	423	1945	214	1308	260	696	216	470	250
3gG_CREB5	1432	333	2447	590	2214	357	1511	409	833	305	620	323
1aR_CREB5	1431	4757	2306	7219	8116	7350	5048	5488	6270	5808	4642	5941
3fR_CREB5	1417	7726	2445	12076	10723	10548	7263	10311	9977	8672	7392	9747
wt_MAFB	1412	247	2211	510	1960	279	1335	302	724	150	473	262
3aG_FOS	1402	504	2565	841	2327	433	1628	572	1028	426	801	520
wt_CEBPB	1379	421	2457	568	2233	472	1622	446	1005	342	619	278
wt_DPF2(Requiem)	1360	299	2225	361	1957	283	1172	206	714	222	458	178
1eR_CREB5	1340	5135	2354	8449	8324	7122	5679	6634	6376	6164	5022	7142
3dR_CREB5	1339	198	2180	456	1762	196	1216	339	583	135	473	220
2fP_CREB5	1337	217	2255	387	1754	193	1278	276	645	135	421	187
1cG_FOS	1327	19259	2318	35675	17704	24126	12153	25404	24101	19358	20293	27213
wt_ATF3	1319	12825	2189	21507	14212	15365	9464	16060	17722	13190	12900	16723
wt_U2AF1	1316	332	2549	545	2006	380	1387	321	833	274	533	269
1cG_Jun	1296	5473	2196	8877	8321	6945	5641	6748	7241	5916	5405	6707
1dP_CREB5	1279	194	2073	341	1643	244	1146	184	631	157	370	172
wt_CREMsyn	1269	224	2103	459	1870	208	1269	274	586	160	505	238
2dG_FOS	1258	259	2200	656	1899	268	1474	435	695	196	629	305
3bR_CREB5	1258	6736	2037	11662	10252	9598	6600	9148	9319	8202	7154	9649
wt_FOSB	1245	12658	1975	24054	12814	16667	9319	16788	15210	13112	13492	17799
2eR_CREB5	1232	5492	2065	9986	8469	8019	5901	7972	7368	6821	5973	8008
4dG_CREB5	1231	197	2039	315	1670	172	1116	193	549	127	379	165
3aG_ATF6	1226	208	2105	322	1586	155	1165	195	582	126	372	145
2dR_CREB5	1216	209	2081	437	1562	192	1206	238	528	127	424	305
5aG_CREB5	1210	234	2113	406	1636	241	1184	243	587	180	413	188
3aL_CREB5	1184	296	2100	481	1950	386	1425	310	816	253	465	279
1cP_CREB5	1181	852	2209	1478	3183	1124	2358	1108	1605	1035	1172	847
3aG_CREB3	1178	197	2281	382	1631	205	1233	192	580	113	414	177
2dG_ATF6	1161	181	1990	301	1490	132	1056	175	470	91	349	130
2gG_CREB5	1158	460	2051	704	2369	487	1733	521	948	398	659	449
3gP_CREB5	1156	182	2051	417	1621	194	1187	221	517	108	469	260
3aG_BATF	1154	5521	1890	9825	7820	7698	5422	7853	8182	6158	6550	7316
4dP_CREB5	1153	168	1915	365	1494	166	1047	233	489	119	354	180
3bP_CREB5	1141	219	1847	334	1584	211	1079	204	611	180	364	173
5aP_CREB5	1133	202	2023	423	1649	208	1181	286	506	133	416	215
2eG_FOS	1129	786	2071	1483	2782	961	1948	1027	1375	841	1184	991
2bP_CREB5	1126	167	1922	317	1527	167	1039	228	544	131	404	171
3aA_CREB5	1122	529	2135	1123	2602	705	1931	789	1143	546	963	664
2eG_Jun	1120	1798	1868	3231	4510	2514	2976	2399	2848	2031	2174	2276
1cG_BATF	1115	20966	1729	35156	17854	26094	11970	25039	26967	21904	19800	27076
3dP_CREB5	1108	186	2037	414	1524	179	1154	260	521	117	371	240
4cP_CREB5	1096	204	1980	305	1575	277	1052	188	579	132	340	163
2dG_CREB3	1090	173	1903	292	1387	137	1020	163	464	114	317	146
1cG_CREB3	1079	174	1814	361	1549	149	1074	316	521	111	371	179
3aG_FOSL1	1074	185	1739	382	1426	175	1002	272	510	145	434	189
1eP_CREB5	1073	198	1887	418	1563	267	1144	259	557	166	442	236
1bR_CREB5	1070	3609	1873	6214	6333	5328	4365	4874	5176	4859	3800	5146
1aG_Jun	1064	483	1706	810	2093	598	1446	574	1014	444	723	610
2aP_CREB5	1063	162	1999	332	1402	133	1082	235	483	101	357	179
4cG_CREB5	1061	2741	2032	5324	5042	3591	4281	4157	3715	3071	3449	3917
2aR_CREB5	1058	258	1795	467	1502	230	1051	263	551	176	352	215
wt_PKM	1049	207	1845	451	1557	222	1021	248	574	119	363	235
1cG_ATF6	1047	140	1908	402	1443	151	1083	205	517	140	401	155
3aP_CREB5	1044	161	1748	320	1402	138	919	203	431	110	298	161
1dA_CREB5	1042	966	1758	1650	3287	1367	2276	1222	1786	1171	1349	1145
2dG_BATF	1030	1037	1734	2124	2874	1180	2224	1431	1733	974	1477	1380
2dS_CREB5	1025	166	1837	351	1459	155	1038	208	483	98	390	207
1aP_CREB5	1020	702	1859	1283	2598	988	1978	921	1149	905	1039	924
2eG_CREB3	1010	186	1616	261	1325	142	865	144	477	122	303	107
2eG_ATF6	994	129	1656	289	1335	128	934	163	400	90	299	114
1aG_FOS	990	5483	1836	9991	6986	7739	5051	7471	7628	6299	6615	7973
2eV_CREB5	972	2919	1480	4451	4920	4410	3434	3718	3813	3407	2794	3478
1dG_FOS	960	762	1720	1198	2432	1027	1756	849	1320	792	1186	880
2aG_FOS	952	369	1660	554	1765	468	1220	412	824	328	566	279
4aR_CREB5	952	6617	1728	11369	8447	8950	6231	9280	8957	7259	6859	9166
4aG_CREB5	950	281	1527	467	1661	249	1095	301	653	230	460	291
3aG_CREBRF	949	128	1582	267	1200	109	843	145	401	72	294	77
1dG_Jun	940	160	1505	279	1372	131	847	189	456	134	291	141
3aG_CEBPA	936	124	1512	270	1304	144	825	147	458	86	268	101
5aR_CREB5	932	804	1770	1431	2682	1243	1965	1108	1397	1058	1193	1169
2dG_FOSL1	928	160	1689	322	1450	159	1041	179	522	109	345	162
1aG_CREB3	924	135	1505	261	1201	131	754	131	395	86	265	137
1gG_Jun	922	365	1482	696	1918	427	1307	473	808	357	607	444
2eG_BATF	911	3338	1575	5887	5304	4301	3963	4522	4903	3518	3973	4311
4fG_CREB5	905	2261	1612	4559	4489	3158	3551	3558	3176	2794	2924	3617
1eG_Jun	897	284	1426	571	1642	354	1133	374	653	311	462	347
2aG_Jun	892	204	1531	358	1356	249	858	180	511	165	301	232
1cG_FOSL1	891	3632	1508	5955	5388	4261	3819	4398	5585	4054	4144	4716
3aG_XBP1	886	166	1455	332	1261	169	766	174	442	114	276	174
2aG_ATF6	883	117	1520	257	1204	116	832	187	400	83	302	120
1aG_ATF6	867	138	1443	297	1094	143	792	141	401	81	270	131
2cR_CREB5	860	3648	1455	6241	5901	5502	3964	5273	5101	4277	3702	5175
1fR_CREB5	859	1630	1527	2867	3484	2388	2861	2269	2388	2059	2004	2432
5bP_CREB5	849	144	1387	353	1175	141	793	198	409	105	325	157
3aG_MAFK	846	117	1318	209	1105	163	714	128	416	78	230	86
1aG_BATF	844	13468	1320	24920	12126	17586	8565	17475	17827	14517	13829	18342
1gG_FOS	844	8320	1358	14865	8912	10904	6162	9862	10708	8428	8824	10915
2aA_CREB5	844	183	1337	289	1219	187	907	222	448	141	331	175
3aG_ATF2	844	125	1435	242	1050	123	830	178	369	73	272	112
4gG_CREB5	844	216	1487	367	1256	235	888	261	525	134	317	256
2dP_FOS	842	196	1418	242	1212	234	763	214	412	119	268	107
1dG_ATF6	839	120	1510	321	1176	111	848	163	399	67	299	168
3aG_HLF	839	137	1466	218	1073	111	728	132	315	83	288	104
3dS_CREB5	836	177	1296	230	1102	188	727	164	401	180	246	134
4dR_CREB5	833	140	1516	301	1098	166	879	209	341	135	334	173
3aG_ATF1	830	124	1469	211	1149	95	790	129	359	75	255	79
2aG_BATF	826	621	1305	980	1984	788	1297	654	1130	596	826	609
1cG_ATF1	823	121	1400	302	1155	99	799	160	370	71	285	121
3aR_Jun	820	791	1335	1458	2345	1044	1719	1026	1198	864	914	938
3fV_CREB5	819	5211	1425	8138	7079	7391	4810	6629	7196	6178	5192	6787
1cG_MAFK	818	122	1295	232	1071	95	749	135	373	72	247	110
1cG_ATF2	811	170	1428	268	1171	127	881	192	413	103	310	167
1cG_XBP1	810	496	1259	840	1554	503	1110	580	790	437	629	504
3aG_NFIL3	810	116	1407	234	1099	123	720	144	390	61	262	110
1eG_ATF6	808	123	1312	190	1086	106	675	118	387	92	240	86
1eG_FOS	806	4513	1537	8654	5732	6117	4331	6584	5714	4771	5296	6928
1eL_CREB5	804	2962	1516	5548	4708	4405	3766	4248	3705	3381	3395	4229
2eL_CREB5	804	2346	1545	4275	4146	3284	3116	3596	3052	2670	2776	3325
3aG_DH overexpression	803	123	1480	223	931	99	689	105	299	51	210	90
3aG_JUND	803	215	1346	342	1378	217	953	232	569	181	390	195
2dG_JUND	802	114	1276	189	1092	107	733	118	369	80	207	91
4cR_CREB5	801	3181	1399	6295	5249	5113	3840	4899	4293	3894	3676	4841
1cG_CEBPA	799	170	1376	310	1210	211	797	156	435	122	295	154
2dG_CEBPA	798	113	1421	251	1091	113	763	107	336	67	225	77
3aG_DDIT3syn	794	595	1404	1060	1903	746	1318	840	1156	647	884	731
3eG_Jun	794	713	1270	1310	2110	827	1514	1012	1110	708	894	902
2dP_Jun	793	128	1466	343	1115	152	881	267	367	97	339	236
3fP_CREB5	793	129	1443	272	1054	153	793	131	347	112	267	128
2aG_FOSL1	791	154	1241	228	1153	180	723	173	430	132	261	137
1cG_NFIL3	790	124	1305	235	1045	154	715	157	329	104	252	150
2cG_Jun	790	2647	1383	4539	4567	3562	3045	3343	3354	2972	2708	3536
3fA_CREB5	788	4999	1262	8942	6445	7284	4731	7303	6560	5478	5179	7173
3gV_CREB5	788	2539	1372	4673	4395	3907	3233	3732	3568	3076	2922	3989
1gR_CREB5	787	4481	1552	9320	6188	6214	5097	7263	5804	5431	5511	7496
3eR_CREB5	785	3092	1235	4398	5016	4324	2954	3679	3955	3713	2688	3707
1cG_DDIT3syn	784	12953	1419	21891	11180	16339	7665	15938	16611	12991	12507	16155
2bG_FOS	784	4774	1336	8350	5819	5839	4064	5844	6141	4529	5293	6770
2cG_FOS	783	6277	1434	12779	7070	8216	5487	9582	8503	6908	7778	9816
2dG_XBP1	782	98	1370	233	1111	100	767	126	345	56	262	119
2bG_Jun	781	960	1279	2007	2707	1305	1994	1283	1656	1097	1311	1346
1dS_CREB5	780	142	1300	283	1125	140	774	150	414	107	291	146
3aG_CREB3L1	780	121	1354	204	1118	112	781	121	381	79	207	91
1cG_CREBRF	778	111	1441	232	1100	98	804	150	368	87	245	98
1fL_CREB5	775	1893	1329	3178	3716	2619	2654	2514	2497	2077	2038	2450
2dG_CREBRF	775	106	1289	212	1058	84	680	126	316	65	202	103
3bG_FOS	775	7731	1364	15548	7750	9965	6105	11118	9630	7553	9122	11793
3aG_Fab	772	114	1296	260	997	143	766	153	358	76	277	179
2aG_CREB3	771	102	1429	214	969	86	746	133	331	70	251	133
3aR_FOS	770	4151	1321	6801	5209	5306	3656	5379	5146	3896	4277	5366
2dG_DDIT3syn	769	192	1321	374	1111	167	764	239	422	125	284	219
2bR_CREB5	767	3994	1485	7405	6181	6054	4250	5898	5485	4794	4350	5705
3aV_CREB5	767	196	1248	367	1171	182	825	263	528	179	389	219
2fG_Jun	765	1012	1076	1646	2538	1312	1422	1144	1485	1203	964	1084
1bP_CREB5	757	334	1315	621	1623	480	1159	354	747	391	490	355
2eG_MAFK	757	93	1100	186	949	108	588	101	314	62	202	99
3bG_Jun	756	3329	1273	6974	5173	4577	3721	5075	4634	3668	3827	5034
3eG_FOS	755	2611	1311	4670	4150	3224	2694	3375	3587	2590	3082	3369
3gR_CREB5	754	2405	1487	4671	4389	3142	3577	3972	3170	2682	3117	3444
1eG_BATF	753	3886	1149	7563	5031	4735	3718	5629	5420	3948	4287	5314
3gL_CREB5	753	2952	1283	5419	4819	4313	3343	4183	4152	3856	3117	3984
1cS_CREB5	745	4418	1169	8109	5930	6463	3972	6217	6682	5002	4585	6387
2dG_NFIL3	744	102	1249	181	1018	106	702	113	333	82	196	89
2eG_FOSL1	744	248	1345	539	1358	244	1030	288	623	158	468	272
1aG_FOSL1	740	346	1142	673	1518	450	1114	507	768	352	645	403
2eG_XBP1	740	116	1188	250	878	136	668	177	304	98	230	148
4gP_CREB5	740	122	1179	201	1062	139	727	127	346	74	208	115
3aR_ATF6	739	100	1308	217	1002	115	735	122	366	70	227	107
3cL_CREB5	739	1287	1354	2167	2874	1855	2184	1667	1730	1515	1527	1767
1dG_BATF	735	2726	1269	5042	3867	3244	3042	3581	3672	2511	3284	3459
3aG_MAFF	735	160	1171	174	1013	157	646	109	471	118	205	72
1gG_BATF	734	5011	1143	9191	5871	6146	4264	6628	6929	5129	5324	6478
2eG_ATF2	732	114	1346	210	1103	121	775	131	360	84	255	94
2eG_DDIT3syn	731	5170	1274	9623	5971	6321	4408	6897	6675	5428	5463	7065
1fG_FOS	730	3309	1173	5326	4573	4508	3018	3889	4267	3371	3327	3747
1dR_Jun	729	118	1146	241	974	130	652	156	366	80	228	93
1eA_CREB5	727	3430	1152	5440	4920	4408	3344	4451	4332	3921	3457	5003
2dG_ATF5	727	92	1257	201	959	110	669	91	342	65	219	78
1cG_DH overexpression	726	185	1364	359	916	143	716	195	374	143	256	146
2aG_DH overexpression	726	95	1131	192	760	82	564	134	281	58	174	80
2dG_ATF2	726	109	1271	270	1029	75	701	167	344	68	251	133
2gR_CREB5	725	1759	1289	3885	3533	2793	2887	3086	2561	2122	2338	3195
3aG_CREB3L4	725	98	1378	247	1014	111	698	163	381	70	253	96
3dG_FOS	724	181	1296	207	1128	282	693	142	436	223	231	102
3dG_Jun	723	122	1184	292	976	131	731	166	335	69	252	116
1cG_CREB3L1	722	150	1155	303	1009	140	716	218	387	111	266	230
2dG_HLF	722	81	1144	159	924	73	530	102	227	31	190	97
2dG_ATF1	721	89	1205	196	1015	72	690	111	322	45	207	67
2fR_CREB5	720	2274	1203	5001	3994	3385	3040	3839	3181	2916	2808	3685
1aS_CREB5	719	759	1368	1499	2342	1158	1727	1175	1259	946	1103	1128
1cG_CREBL2	716	114	1053	252	955	91	586	181	418	124	228	108
3aG_CREB3L2	716	106	1022	175	874	74	580	98	273	50	203	67
3aG_ATF5	715	135	1184	158	936	116	613	111	365	94	176	66
2eG_JUND	714	272	1227	441	1425	319	934	307	652	389	394	270
1dW_CREB5	713	347	1065	519	1421	361	1030	367	687	331	464	434
3aG_CREB3L3	713	94	1270	190	951	76	710	110	332	53	248	91
3cP_CREB5	713	159	1185	182	1008	234	595	101	492	148	169	85
1cG_JUND	712	520	1230	912	1893	627	1252	675	860	593	641	657
2eG_CEBPA	712	115	1254	216	1026	142	676	120	366	76	228	85
3aG_BATF3	711	8015	1185	14686	8708	9878	6476	10418	11027	7820	8741	10884
1dG_CREB3	709	105	1202	182	1014	97	636	93	291	59	203	92
2dG_CREB3L4	709	147	1157	221	943	94	634	129	345	84	225	90
1fP_CREB5	705	169	1226	240	1037	192	676	165	344	98	262	103
1eG_CREB3	704	128	1199	175	909	124	642	82	305	74	209	97
2eG_ATF1	704	97	1172	192	1056	90	717	105	345	56	246	72
2dG_MAFK	702	123	1333	182	1012	96	730	142	343	83	208	108
2dP_CREB3	701	90	1365	181	968	89	767	148	273	59	234	99
2eG_NFIL3	699	84	1282	199	864	82	680	139	347	68	240	100
3aG_NFE2L2	698	96	1135	172	865	92	607	106	320	56	205	79
2cG_ATF6	697	124	1107	180	889	111	605	139	316	74	201	66
2dG_BATF3	696	8608	1044	13152	9239	10857	5549	9338	11566	8924	8111	9997
3fG_FOS	696	7109	1186	12261	7319	9231	5029	9315	8830	7043	7291	9631
2cA_CREB5	695	3351	1060	5619	5096	5138	3329	4607	4679	3977	3445	4667
3bG_ATF6	694	142	1237	234	999	121	659	123	376	77	212	76
2dG_CREBL2	692	96	1160	208	899	72	590	123	289	64	200	73
3aG_MAFA	692	126	1310	184	927	116	726	116	323	72	219	104
1cG_HLF	689	114	1078	181	927	101	565	104	265	73	204	86
1fG_ATF6	689	118	1164	169	952	125	607	121	350	72	204	95
4fR_CREB5	689	1515	1229	3594	3112	2466	2579	2639	2358	1961	2150	2743
2aG_XBP1	688	131	1110	133	827	159	561	105	310	75	183	72
3fG_ATF6	688	128	1023	205	933	130	573	105	339	121	194	98
2cP_Jun	683	205	1056	222	1025	184	614	145	390	118	237	99
2bG_CREB3	680	124	1050	149	901	93	572	102	294	69	172	69
3aG_DUF3669	679	95	1292	175	924	90	629	98	253	43	224	80
1gG_CREB3	678	96	1284	245	894	96	651	173	307	60	278	196
1fG_Jun	676	1161	1182	2127	2563	1500	1849	1544	1539	1346	1264	1471
1cG_CRIPT	675	131	1126	278	907	124	620	177	360	110	279	127
2dG_CREB3L1	674	108	1174	164	942	89	631	103	287	68	180	111
2eP_Jun	674	104	1184	238	952	111	629	127	295	90	253	125
3aR_CREB3	673	100	1295	191	930	106	681	134	285	70	199	163
3aG_CRIPT	672	75	1054	161	827	68	598	86	307	45	159	75
1bS_CREB5	670	1986	1321	3827	3770	3245	2783	3140	2921	2612	2420	3316
2cG_CREB3	669	116	1123	186	842	130	556	98	338	75	198	67
2eG_BATF3	669	12893	965	19691	11997	15687	7618	14610	17338	13604	11853	15569
3bG_CREB3	669	162	1145	195	913	146	683	109	369	123	252	88
2dG_DH overexpression	668	108	1365	180	877	113	636	102	282	86	197	80
2dG_MAFA	666	95	1240	187	813	83	678	101	257	49	214	112
1eS_CREB5	664	975	1204	1811	2378	1561	1760	1382	1500	1214	1139	1530
1gG_ATF6	663	88	1149	226	934	93	672	132	304	67	215	128
3aG_DBP	663	66	1125	149	790	94	575	91	264	75	173	69
1aG_ATF1	660	100	1192	176	934	93	666	91	319	49	204	77
1cG_DBP	660	129	1204	152	895	129	592	122	359	103	181	82
2eP_FOS	659	132	1216	232	939	133	706	145	339	83	243	106
1cG_ATF5	658	111	1054	294	921	150	649	147	319	86	209	148
4dV_CREB5	658	140	1098	225	965	128	608	156	328	91	224	120
2eG_CREBRF	653	123	1123	171	843	94	613	113	294	79	225	92
3aG_CREBL2	653	97	991	245	846	87	544	179	274	52	214	282
2dP_BATF	648	295	1020	666	967	342	674	420	577	235	425	479
2dV_CREB5	648	162	1061	216	1024	157	684	147	391	137	243	149
3aG_NFE2L3	648	78	1057	273	795	70	617	155	273	41	233	150
2dG_CREB3L2	646	98	1078	180	814	99	520	86	286	66	152	82
1aG_CREBRF	644	101	1003	305	859	110	568	218	324	64	201	81
3dG_ATF6	644	86	1087	149	899	100	577	97	293	64	204	68
1cG_CREB3L4	643	104	1220	222	766	111	656	117	274	88	221	113
2dA_CREB5	643	107	1105	280	929	118	673	167	321	69	288	128
2dP_ATF6	640	74	1121	170	881	86	655	85	257	65	207	74
3aT_CREB5	640	176	1148	369	1179	185	889	266	436	189	361	232
1dG_XBP1	639	71	945	161	779	75	537	97	261	43	175	66
3aW_CREB5	639	192	1032	376	1167	247	799	208	494	175	353	205
1cG_CREB3L2	637	88	1028	169	883	73	617	105	269	72	214	74
3aG_BRAF	637	108	1004	163	876	80	600	75	266	44	183	87
3dG_CREB3	637	80	1067	131	813	67	529	96	284	43	179	93
1cG_MAFA	635	93	1020	169	821	105	507	101	293	67	177	71
1cG_NFE2L2	635	114	1023	181	826	129	597	93	294	92	204	72
3dG_BATF	635	156	1017	201	924	170	595	124	345	109	223	111
1cG_MAFF	634	71	1013	163	864	91	556	123	303	65	176	71
4eS_CREB5	632	179	887	332	1159	260	732	236	463	198	317	225
5bG_CREB5	632	1199	1196	2361	2672	1615	2234	1879	1747	1506	1698	1908
2eG_ATF5	631	95	939	178	829	114	547	107	249	84	172	116
3aR_BATF	631	6160	1133	10344	6652	8285	4187	7457	8302	6665	5942	7937
1cG_BATF3	630	26684	1113	56056	19481	34141	15353	39557	35052	27558	30560	44537
1cG_NFE2L3	630	95	919	221	798	98	530	172	292	77	239	107
3aG_BRCA1	628	76	1042	173	860	107	564	90	324	66	192	78
3aG_DPM3	627	86	1084	222	763	86	594	145	261	52	249	92
2bG_ATF6	625	78	1078	224	839	91	596	119	265	55	217	74
3aG_Fc	625	95	1029	208	847	88	576	101	265	56	173	75
3fL_CREB5	625	2085	1145	3530	3532	2584	2451	2461	2646	2273	2161	2745
3gG_Jun	625	213	982	350	1078	257	793	206	430	195	307	201
1eG_FOSL1	624	873	946	1542	2140	1227	1492	1151	1492	1119	1080	1068
4eG_CREB5	624	162	1195	289	945	164	791	193	353	144	336	191
1gG_FOSL1	623	1399	1041	2546	2971	1652	2174	1652	2360	1457	1882	1853
3aG_CEBPD	623	96	1015	207	876	77	634	111	281	47	198	87
4aP_CREB5	622	105	1130	218	961	126	659	155	306	83	240	114
2eP_ATF6	620	92	917	133	821	77	510	69	248	55	161	44
3bT_CREB5	620	4523	986	6195	5425	6091	3344	5071	5727	4438	3606	4424
1aG_XBP1	619	190	1089	220	890	251	594	220	426	125	332	222
2dG_CRIPT	619	84	843	177	688	71	456	86	253	64	157	101
3aG_NFE2	619	128	1129	177	890	101	585	93	254	85	196	80
3eG_ATF6	617	87	1063	170	869	74	619	100	257	48	199	67
3eV_CREB5	617	2557	1023	4835	3942	3694	2922	3950	3507	3052	2814	3978
2eG_Fab	615	120	1082	198	880	103	521	115	336	72	191	70
1cG_NFE2	614	125	1064	223	853	80	595	130	291	71	210	141
3fG_Jun	614	2953	1059	4883	4408	3956	3062	3796	4021	3278	2865	3948
3aG_BARD1	613	89	981	179	768	77	519	120	232	52	181	85
2aG_CREBRF	612	83	1097	181	844	88	592	93	294	56	209	73
2dT_CREB5	611	115	1039	264	813	108	680	205	315	79	243	135
1aG_DDIT3syn	610	8140	1104	16095	7510	10547	5726	11802	10671	8624	8664	12106
2eG_HLF	610	99	1040	151	749	85	586	99	186	70	193	84
3aG_HRAS	610	86	1059	185	794	74	575	74	280	69	220	81
2aG_MAFK	609	93	1173	195	915	98	616	113	338	64	211	75
1bG_ATF6	606	116	848	117	829	75	465	78	283	50	148	71
1cG_Fab	603	212	1140	254	965	203	624	187	442	226	273	156
3cG_FOS	602	2693	1114	5438	3717	3328	2945	3729	3541	2658	3166	4021
4cL_CREB5	600	2485	849	4183	4025	3409	2371	3090	3282	2905	2422	2980
2aG_DDIT3syn	597	360	1118	728	1280	370	1063	634	675	339	607	612
3aG_MAFG	597	94	930	203	737	77	518	135	266	56	178	105
1aG_ATF2	596	84	1130	190	891	79	704	116	288	64	229	76
2eG_CREB3L1	596	88	1134	228	810	76	608	119	250	42	196	121
3aG_RAF1	596	95	1019	174	810	73	562	113	273	47	216	80
3eG_CREB3	596	83	1023	200	793	73	549	111	278	45	189	108
4eP_CREB5	596	98	1034	178	790	93	535	109	294	60	203	100
3eG_BATF	595	3975	1127	7750	4589	5033	3554	5746	5440	4105	4459	5148
3bG_BATF	594	8490	1153	17006	8021	11040	6494	12883	11622	8649	9638	12603
1bG_FOS	593	4038	957	6923	4764	4829	2966	4646	5022	4015	3713	4453
1cG_DPM3	593	78	1020	263	759	109	583	149	256	51	244	160
2aG_NFIL3	592	83	979	153	799	74	534	91	216	39	180	59
3aG_BATF2	592	129	968	326	885	195	640	198	404	171	316	113
1aG_CEBPA	591	147	990	207	845	106	561	122	356	71	202	101
1aG_JUND	591	115	1001	301	847	124	669	181	320	91	257	193
3aG_MMgT	591	91	921	171	766	87	501	90	269	38	159	81
3aG_SWIRM-assoc_3	591	98	896	191	829	92	457	78	294	74	169	55
1dG_DH overexpression	590	58	869	136	621	61	480	78	196	48	146	92
2aG_ATF2	590	82	968	142	770	78	554	109	277	43	188	73
1fG_BATF	589	4122	1052	7660	4792	5527	3582	5615	5581	4620	4385	6013
3aG_BACH2	589	78	1076	190	813	105	609	114	279	58	200	107
1dG_NFIL3	588	95	834	146	765	156	474	79	316	68	148	59
2cG_BATF	588	7975	1033	15819	7606	10151	5743	11301	10679	8263	9016	11822
2eS_CREB5	588	2373	1129	4468	3870	3368	3085	3657	3322	3173	2904	3923
1dG_FOSL1	587	138	1090	251	903	134	653	160	329	93	262	140
2cP_FOS	587	111	1115	252	821	95	596	198	302	91	233	203
2fG_FOS	587	3200	979	5430	3903	3841	2833	4212	4111	3086	3642	3810
1bG_Jun	586	1352	904	2115	2601	1842	1672	1614	2018	1642	1275	1605
1cG_CREB3L3	586	123	1043	160	821	137	572	103	336	77	177	100
1dG_DDIT3syn	586	468	911	739	1364	664	890	507	827	487	542	560
1dR_BATF	586	1831	791	3427	2656	2479	1903	2615	2793	2094	2154	2560
3fG_BATF	585	8094	989	14534	7630	10067	5292	10593	10533	8163	8118	10013
1fG_CREB3	584	66	1067	156	823	74	574	120	241	51	192	90
2aG_ATF1	584	87	1063	156	914	83	558	83	243	58	168	48
3aG_ATF6B	582	67	1023	158	734	70	551	106	256	48	191	89
2eP_CREB3	581	83	1018	153	872	64	544	101	285	54	191	73
2fG_CREB3	580	83	851	204	756	82	524	153	230	60	172	80
1aG_DH overexpression	579	101	1028	245	726	67	527	103	304	48	156	116
1gP_Jun	579	110	1045	219	804	94	589	183	259	47	222	95
4cV_CREB5	579	1661	1104	3114	3179	2278	2348	2561	2361	1906	2110	2431
1cG_ATF4	578	1991	868	3243	2258	1999	1555	2219	2418	1516	2012	2161
1cG_CEBPD	578	113	967	244	949	172	653	133	379	121	245	95
1eV_CREB5	578	1163	1019	2017	2475	1642	1637	1649	1507	1396	1231	1484
1cG_BATF2	577	3479	810	5217	4178	4273	2708	3497	4717	3748	2884	3685
2dP_FOSL1	577	87	862	152	797	92	471	103	251	50	202	84
1dG_ATF1	575	78	958	152	760	66	537	71	243	48	178	68
1dG_CEBPA	575	83	952	134	739	73	524	93	272	57	192	62
4cA_CREB5	575	3582	894	5494	4517	4872	2969	4589	4521	3642	3295	4280
2dG_CEBPD	574	90	1013	193	840	89	553	113	255	28	194	80
2eG_DH overexpression	574	69	1007	152	624	64	513	80	207	34	148	63
4aL_CREB5	574	941	1099	1765	2100	1392	1629	1335	1370	1274	1168	1439
2eG_CRIPT	573	110	1047	171	720	104	525	109	276	79	159	90
3aG_MAF	572	108	851	184	820	90	496	114	267	83	196	82
3bW_CREB5	572	1051	1012	1702	2443	1585	1688	1343	1483	1334	1150	1407
2cG_ATF2	571	91	924	218	778	74	595	121	287	55	213	100
2dG_BACH1	569	70	825	141	824	56	427	127	265	57	155	66
3dT_CREB5	569	100	1061	180	819	106	569	124	248	77	187	67
1dG_MAFK	568	74	745	135	693	82	453	76	236	54	159	60
1eG_DH overexpression	568	72	886	112	637	68	429	52	179	46	140	71
1cG_DUF3669	567	134	1010	179	754	112	564	80	292	78	172	63
1cP_Jun	567	151	797	304	924	141	637	196	348	129	273	198
3eG_FOSL1	567	406	928	611	1456	479	922	427	835	332	510	372
1aG_BATF3	566	24627	918	46649	17960	32541	13367	35491	32118	26871	26165	38776
2eG_MAFA	566	71	929	153	834	71	549	97	267	52	180	61
3aG_NCD1	566	77	1014	177	757	83	573	83	241	52	185	72
1dR_FOS	565	610	1001	1171	1725	776	1234	732	865	625	744	729
1cG_BARD1	564	118	1000	137	799	97	550	84	324	83	178	59
2bL_CREB5	564	1265	972	2581	2632	2054	2158	2182	1903	1590	1754	2217
2dG_JUNB	564	78	827	140	766	76	489	82	240	68	187	75
4fL_CREB5	564	748	959	1485	1935	1109	1422	1232	1080	817	1010	1092
1eG_ATF2	563	78	917	173	781	71	480	89	271	57	190	63
2bA_CREB5	563	3424	891	5865	4504	5084	3219	5132	4866	4195	3988	5307
1bT_CREB5	562	1969	956	3136	3175	2710	1965	2257	2553	2368	1713	2293
2dN_CREB5	562	116	977	199	791	113	538	138	295	92	221	93
3aG_BACH1	561	63	939	129	738	79	517	75	293	48	194	59
3aR_ATF2	561	90	811	135	732	106	446	68	249	65	144	60
3aR_FOSL1	561	448	979	934	1603	665	1149	552	825	578	683	594
3aS_ATF6	561	81	932	140	712	76	481	76	235	44	155	63
2cL_CREB5	560	3156	1081	6486	4505	4498	3520	5042	4347	3780	3679	5291
1gG_XBP1	559	105	884	171	807	91	435	100	289	74	176	73
2eG_MAFF	559	93	908	168	725	94	506	77	231	44	165	61
3aS_FOS	559	398	988	477	1268	615	810	338	710	446	460	288
1eW_CREB5	558	334	940	643	1353	506	1000	487	601	448	445	507
2dP_MAFK	558	68	846	145	688	73	440	66	244	43	142	60
1dR_ATF6	557	92	1062	153	802	59	591	75	240	55	182	68
2aG_BATF3	556	3280	1011	5981	4480	4034	3370	4507	4476	3700	3875	4673
2fV_CREB5	556	1639	940	2514	3207	2525	2101	1988	2295	2100	1811	2170
3aG_CEBPE	556	91	967	196	850	65	568	105	293	72	179	88
1aG_CREB3L4	555	91	872	164	762	90	484	96	255	78	166	76
2aG_HLF	555	77	931	123	692	73	449	64	191	43	143	57
2dG_NFE2L2	555	97	1001	152	784	74	475	77	252	64	193	62
2eG_CEBPD	555	107	832	168	839	118	471	89	259	75	162	77
3aG_ATF4	555	1229	960	2647	1745	1288	1213	1674	1503	1101	1589	1625
1cG_BRCA1	554	142	963	137	757	87	513	83	325	81	194	56
2dG_Fab	554	73	1059	171	749	83	601	111	257	49	197	92
3aS_Jun	554	210	942	438	1052	218	776	302	462	183	356	218
1gP_ATF6	553	94	843	169	668	70	506	91	237	60	153	63
2dG_DBP	553	88	1115	169	800	68	605	102	263	46	197	81
2dP_CEBPA	551	75	946	125	740	73	503	86	237	35	185	60
2eG_BACH2	551	84	830	125	737	62	442	53	254	47	158	66
3eP_CREB5	551	105	935	160	716	102	511	147	271	70	176	74
1aR_FOS	550	4400	929	8475	4900	5734	3406	5917	5397	4637	4657	6747
1dG_Fab	549	82	826	111	713	91	402	60	227	54	161	42
3gG_BATF	549	904	794	1123	1829	1083	1036	825	1293	750	922	850
3gG_FOS	549	245	1038	393	1070	232	723	210	428	173	343	197
3aL_Jun	548	144	935	229	880	210	594	137	332	120	222	137
2aG_JUND	547	71	947	165	744	86	546	96	239	45	180	79
2bG_BATF	547	5388	991	10269	5948	7146	4195	7202	7844	6158	5752	7652
2eG_NCD1	547	80	894	132	697	89	490	67	232	61	151	55
4fP_CREB5	547	91	872	182	723	75	449	89	223	53	191	68
2fG_ATF6	546	86	833	131	714	91	471	63	242	46	151	56
2fW_CREB5	545	588	902	927	1593	805	1159	703	868	706	725	735
1aR_Jun	543	380	925	655	1245	447	870	415	635	337	464	451
2dG_DPM3	543	90	946	132	704	73	501	86	235	56	168	57
2eG_DBP	543	94	934	158	742	76	461	128	266	41	185	100
3eG_CREBRF	543	110	743	130	681	69	386	84	253	61	134	41
1eR_FOS	542	6727	767	11438	6289	9280	3965	8266	8060	7200	5804	8413
3aE_CREB5	542	399	921	853	1415	568	1021	605	860	485	670	585
1dG_CREB3L1	540	81	935	261	782	72	522	111	207	37	196	99
2dG_DUF3669	540	59	1120	139	598	65	546	99	202	36	191	70
1aG_HLF	539	125	938	160	767	167	524	89	276	108	164	77
3aG_JDP2	538	16302	892	30973	12942	21237	9278	23082	21523	17621	16735	24035
3dW_CREB5	538	115	754	200	749	139	544	141	291	81	185	110
3eG_NFIL3	538	77	753	122	701	75	400	68	235	49	149	51
2dG_MMgT	537	70	834	137	692	81	508	75	233	35	166	45
3aG_PDZ	537	76	973	279	733	77	550	156	256	38	223	147
1dG_ATF2	535	76	967	157	728	75	520	81	236	44	178	53
2aG_CRIPT	535	74	844	124	655	59	431	65	272	38	149	75
3aS_CREB3	535	73	760	104	700	70	404	69	229	47	145	48
1cG_MMgT	534	100	1047	179	796	108	533	115	250	83	203	86
2cP_ATF6	534	70	974	121	637	67	514	87	203	33	160	60
2cW_CREB5	534	2474	905	3800	3420	3315	2472	3016	3059	2666	2320	3000
1dV_CREB5	533	313	944	503	1328	424	929	370	650	432	444	390
2dG_Enkurin	533	73	751	133	696	110	400	71	260	50	125	51
2dG_MAF	533	69	773	106	611	58	368	53	205	26	154	58
3aG_Enkurin	533	96	988	133	766	88	514	84	246	43	202	72
1cG_NCD1	532	82	906	160	712	70	501	95	261	52	172	55
2aG_CREB3L1	532	56	1019	155	720	59	548	101	266	49	194	82
1aG_CREB3L1	531	118	871	144	707	107	498	96	246	97	158	56
2cG_JUND	531	265	809	400	1160	337	743	297	529	270	366	280
1dG_JUND	530	71	918	126	713	79	564	81	234	56	178	56
3bG_FOSL1	530	1407	939	2439	2521	1884	1796	1731	2039	1446	1626	1803
3dR_Jun	530	126	721	180	774	119	455	101	276	95	176	124
1aG_MAFK	529	95	924	151	761	158	495	73	290	38	179	58
2eP_BATF	529	98	1018	192	759	139	612	172	316	102	237	115
2eR_FOS	529	9403	885	15610	8201	12570	5186	11189	12187	10789	8201	11061
4aS_CREB5	529	305	894	517	1218	378	880	353	506	315	432	309
1cG_JUNB	528	111	888	206	838	137	569	116	377	76	227	147
2eG_DPM3	528	79	888	165	712	98	453	71	270	66	173	70
1cP_FOS	527	2629	814	3864	3683	3669	2077	2955	3540	2874	2599	3027
1gP_CREB3	527	76	868	120	675	61	424	86	214	51	141	56
2cV_CREB5	527	1969	772	3378	3334	2945	2255	2639	2757	2533	2091	2520
3aG_JUNB	527	84	974	178	815	77	520	114	292	76	187	92
3cG_Jun	527	451	903	665	1525	615	974	546	751	425	576	537
1aA_CREB5	526	1151	941	2287	2452	1724	1810	1671	1698	1429	1493	1906
1cL_CREB5	526	2492	993	4269	3859	3610	2669	3521	3482	3036	2571	3705
1cW_CREB5	526	1818	848	3158	3278	2637	2251	2367	2752	2371	2109	2468
2aG_CEBPA	526	77	1027	165	737	69	564	81	265	54	180	73
2dP_ATF1	526	71	961	136	712	48	491	69	226	37	136	54
3bR_FOS	526	8981	724	14164	7734	11340	4869	10488	11289	9042	8098	11287
1gG_JUND	525	131	826	200	817	108	553	136	291	70	186	87
2dG_MAFF	525	74	1004	163	749	76	543	101	271	46	189	63
2eG_CREB3L4	525	107	957	140	702	131	501	75	259	71	143	60
2eG_CREBL2	525	95	903	209	765	88	513	107	274	55	231	108
3bV_CREB5	525	1583	921	2589	2986	2499	1974	1944	2199	1823	1581	1842
3cG_CREB3	525	64	874	200	666	67	496	94	213	51	163	101
3fR_ATF6	525	100	810	144	714	111	473	86	305	84	141	73
3fR_Jun	525	4297	935	9593	5085	5958	4109	6944	5724	4518	5145	7358
1dG_CREBRF	524	70	994	134	705	58	576	96	216	40	172	60
2dG_NCD1	524	81	862	131	721	75	494	72	252	52	175	74
1aG_MAFA	523	108	860	133	816	96	422	83	289	40	138	65
2dG_NFE2	523	77	1013	170	736	78	519	94	237	63	165	79
2eG_NFE2	523	69	813	166	646	51	476	146	185	45	183	93
2cG_ATF1	522	90	846	116	711	72	470	83	269	41	159	42
2cP_BATF	522	202	885	273	884	196	623	200	348	165	328	193
3aR_DH overexpression	522	75	867	129	544	57	429	69	209	34	122	74
3cG_BATF	522	3814	870	6370	4534	5009	2998	4888	5346	4404	3924	4944
3gG_ATF6	522	63	922	158	686	72	527	106	234	32	184	49
1dG_CREB3L4	521	68	811	134	593	62	420	60	195	41	138	60
2aG_Fab	521	80	946	282	769	87	534	158	221	61	215	177
2cG_NFIL3	521	80	846	270	691	69	467	123	233	45	177	84
2fL_CREB5	521	1323	823	2375	2520	2112	1703	1864	1995	1818	1467	1864
3aA_FOS	521	854	788	1300	1756	999	1196	825	1197	829	929	1008
1eG_CEBPA	520	78	932	166	689	76	450	123	235	61	206	112
2eG_HRAS	520	71	849	153	675	71	443	92	253	61	143	82
3aR_DDIT3syn	520	3040	863	5727	3458	3683	2585	4222	3775	3153	3155	4007
1cG_PDZ	519	73	846	149	644	93	455	82	234	44	172	65
1eG_ATF1	519	77	899	120	768	77	488	76	232	54	162	67
2dG_BATF2	519	104	886	197	770	102	530	132	273	95	204	91
3bG_MAFK	519	65	748	103	622	55	411	77	205	28	146	42
3bL_CREB5	519	1842	821	3613	2994	2658	2325	2821	2634	2336	2274	3004
3cG_ATF6	519	80	888	153	709	112	481	114	249	89	169	54
2dG_BARD1	517	59	900	159	719	50	512	111	199	40	172	68
1cG_HRAS	515	132	899	166	747	233	497	76	320	66	194	60
2dP_ATF2	515	82	853	123	662	74	428	72	212	52	145	53
2eG_NFE2L2	515	80	828	126	680	68	519	75	250	45	173	81
3fG_CREB3	515	78	1043	163	726	78	611	140	274	94	222	94
2eG_CREB3L3	514	66	965	207	673	72	489	128	258	40	202	86
3dG_ATF2	514	80	742	133	660	69	463	90	243	64	129	74
5aG_Jun	514	251	887	234	820	243	500	152	447	185	183	85
1fG_FOSL1	513	504	881	936	1609	743	1141	571	898	617	605	580
2aG_MAFA	513	63	874	130	618	73	456	94	229	49	155	57
1aG_NFIL3	512	93	871	160	720	100	472	82	242	66	155	76
1cG_BRAF	512	101	953	179	776	109	586	107	276	100	205	79
1gP_FOS	511	92	974	184	684	99	564	108	234	63	206	95
2eG_CREB3L2	511	64	843	137	627	63	443	73	183	43	143	47
3dR_FOS	511	163	836	265	781	134	538	209	276	107	218	153
1bL_CREB5	510	878	726	1075	2013	1348	1103	964	1214	1007	777	808
1gG_ATF2	510	96	846	120	689	74	465	74	246	50	159	66
2cG_CEBPA	510	83	882	210	700	70	496	123	226	53	199	121
2eA_CREB5	510	1361	892	2333	2536	1944	1843	1979	1821	1620	1512	1981
3gE_CREB5	510	2177	872	3670	3649	3661	2351	2752	3083	2883	2302	2928
2dG_BACH2	509	65	789	110	677	79	401	75	212	49	158	58
2dG_RAF1	508	52	766	138	630	62	417	61	209	53	147	54
3bG_DH overexpression	508	73	891	98	670	83	426	86	204	49	146	66
1cG_RAF1	507	70	890	181	656	66	511	92	217	39	190	102
2dP_CREBRF	507	66	761	116	762	56	449	80	213	51	143	63
1cG_BACH2	506	71	865	170	770	78	480	102	268	46	168	54
1eG_MAFA	505	71	730	222	628	56	422	131	195	35	163	90
2cG_DH overexpression	504	91	795	104	573	50	399	44	204	56	121	41
2cG_MAFK	504	78	946	149	748	64	487	88	231	47	171	78
1aG_DPM3	503	62	828	135	613	76	452	79	239	55	138	76
1aR_ATF6	503	71	796	145	716	70	464	84	259	45	137	52
1aR_CREB3	503	63	860	146	692	108	468	89	266	64	164	67
3aR_XBP1	503	89	808	234	741	98	467	141	267	83	216	105
3fR_FOS	503	8343	921	16516	7470	10827	5462	11875	10148	8850	8927	12282
1cA_CREB5	502	5353	909	11144	6104	7718	4732	8659	7346	6507	6305	8105
1gG_ATF1	502	55	839	104	580	58	433	70	211	21	142	42
3aG_ATF7	502	120	794	191	723	79	542	122	266	95	174	98
3cA_CREB5	502	1483	908	2852	2663	2356	2064	2197	2052	1932	1574	2075
1dR_FOSL1	501	112	809	223	812	94	545	119	276	64	197	130
2aG_DBP	500	81	910	140	640	76	460	74	206	56	166	60
2cG_FOSL1	499	1085	882	2082	2395	1684	1628	1725	1727	1266	1305	1464
2eP_FOSL1	499	81	795	148	692	81	467	94	256	83	173	66
3aG_NFE2L1	499	73	866	160	621	60	496	87	187	41	182	88
3aG_TEF	499	69	883	129	719	55	452	80	274	64	151	42
1aG_ATF5	498	90	837	216	708	75	515	132	215	33	209	240
2dG_BRCA1	498	80	817	142	664	75	480	58	226	48	147	74
2dP_XBP1	498	76	811	122	663	53	451	80	200	47	161	57
1eG_DDIT3syn	497	1797	798	2554	2477	2287	1679	1902	2278	1720	1521	1908
1gG_DDIT3syn	497	356	761	582	1185	490	755	374	702	360	394	374
2eG_NFE2L3	497	85	913	150	713	93	445	79	196	44	167	66
2eR_Jun	497	3068	803	5387	3979	3879	2797	4159	3962	3328	3201	4404
3dG_FOSL1	497	74	759	126	711	75	459	78	211	64	136	56
2dG_JDP2	496	7570	781	13048	8089	9420	5057	9580	10154	8170	7345	9425
3bG_ATF1	496	68	821	131	643	50	442	69	219	36	168	65
3fF_CREB5	496	1480	775	2745	2436	2193	1812	2158	1880	1753	1682	2232
1dG_HLF	495	61	843	118	634	74	422	63	160	36	162	57
2aG_BATF2	495	88	698	148	753	115	468	118	292	83	195	86
3bG_NFIL3	495	70	820	129	670	91	410	88	220	87	148	80
2cP_CREB3	494	56	1031	145	672	62	558	88	207	44	173	59
2dG_NFE2L3	494	77	901	145	679	49	498	95	246	42	199	77
2dP_DH overexpression	494	60	889	140	632	51	417	57	196	31	121	47
3aC_CREB5	494	205	794	339	1069	359	700	259	472	190	314	210
3aH_CREB5	494	714	872	1499	1904	1131	1369	1031	1153	1048	916	1055
3eL_CREB5	494	2393	788	3508	3607	3642	2117	2836	3224	3201	2129	2810
3gA_CREB5	494	1142	716	2072	2199	1813	1433	1521	1574	1471	1318	1564
2aG_CREB3L3	492	64	880	132	681	60	451	97	229	49	143	58
2aG_MAFF	492	76	737	103	591	58	377	74	199	36	111	44
2fP_Jun	492	105	760	126	672	82	409	92	278	76	158	75
1bG_CREB3	491	111	844	173	619	109	504	73	241	47	173	60
2aG_CREBL2	491	71	857	140	694	75	459	77	202	51	158	41
2bG_CEBPA	491	77	800	203	618	68	487	143	201	47	169	75
3bG_JUND	491	350	813	658	1407	537	892	444	703	433	539	462
1dG_ATF5	490	74	881	150	666	84	517	87	236	50	170	74
3eG_ATF1	490	69	825	125	743	47	453	71	199	30	168	50
3fR_CREB3	490	62	766	124	557	57	434	91	206	32	150	77
2aG_DPM3	489	91	813	132	653	75	456	73	233	45	131	66
3fT_CREB5	489	1755	710	2705	2938	2570	1799	2182	2467	2056	1760	2083
4cW_CREB5	489	828	781	1250	1893	1047	1288	1045	1192	979	856	960
1aG_BRCA1	487	82	714	106	594	77	385	66	189	50	135	64
1bV_CREB5	487	770	772	1388	1742	1235	1331	1160	1117	884	871	1069
1cG_CEBPE	487	138	873	311	915	176	710	231	440	136	305	191
1eR_Jun	487	1219	842	2277	2170	1748	1609	1670	1600	1332	1248	1825
2cP_FOSL1	487	103	891	183	691	118	566	93	243	78	205	123
2dG_MAFG	487	56	732	132	668	53	415	67	197	47	126	52
1dG_CREBL2	486	68	761	125	640	84	416	68	256	71	130	47
2aG_ATF5	486	71	873	135	665	78	465	96	228	33	172	61
2bG_JUND	486	105	752	234	813	121	574	164	345	101	223	137
1fA_CREB5	485	1620	799	2696	2733	2340	2007	2318	2080	1873	1913	2300
1gA_CREB5	484	866	805	1547	1960	1345	1512	1133	1325	1093	1140	1222
4fW_CREB5	484	266	848	501	1161	334	935	395	510	272	453	287
3bR_Jun	483	4195	822	9427	5103	5909	4104	7310	5717	4454	5515	7681
1aG_Fab	482	92	803	167	728	145	467	126	237	44	172	81
2dG_CREB3L3	482	70	1067	133	757	63	538	99	236	38	193	77
2gV_CREB5	482	743	683	1547	1899	1163	1251	1068	1202	946	954	1140
3bA_CREB5	482	3325	1045	7347	4453	4830	3531	5565	4230	4244	3965	4914
2cP_CREBRF	480	55	683	104	562	68	380	58	190	34	104	43
2dG_ATF6B	480	69	775	118	683	60	451	78	218	55	151	48
2eG_BRCA1	480	87	782	130	627	71	431	86	213	63	153	87
1eG_XBP1	479	79	786	127	673	63	440	72	232	44	133	62
3aR_HLF	479	56	708	148	564	56	371	78	155	31	148	47
3cV_CREB5	479	1000	746	1990	2306	1587	1604	1535	1490	1277	1255	1513
3eG_ATF2	479	71	815	139	697	74	470	88	227	58	161	63
3eG_CREB3L1	479	67	836	136	602	73	449	66	204	49	159	63
1eR_BATF	478	4526	762	8375	4587	6137	3510	6152	5682	4763	4886	6659
2bG_DH overexpression	478	67	877	249	517	64	413	115	142	25	149	119
2dG_HRAS	478	70	925	134	644	120	467	103	237	49	164	71
2dP_DDIT3syn	478	91	815	161	672	77	427	126	271	66	150	95
3dG_XBP1	478	53	696	107	621	62	372	59	200	38	133	47
1aG_CREBL2	477	48	868	223	535	65	482	170	184	39	190	106
1aG_CRIPT	477	47	839	92	568	67	430	81	190	27	154	44
1eT_CREB5	477	869	816	1393	1802	1163	1253	1064	1068	1063	903	1143
1gG_CREBRF	477	80	811	106	656	115	427	77	285	77	154	53
2gG_Jun	477	155	784	327	806	129	592	188	367	95	240	151
4dS_CREB5	477	59	842	99	585	62	420	72	226	51	138	63
2aG_HRAS	476	65	730	104	609	68	398	48	215	28	118	44
2bG_ATF2	476	104	787	148	682	101	439	82	242	70	146	71
2dG_Fc	476	105	807	150	708	100	397	95	298	74	174	69
2dG_PDZ	476	65	905	180	616	57	467	96	196	37	155	69
2eG_BARD1	476	68	694	148	603	60	393	69	223	36	143	65
3bG_DDIT3syn	476	5766	747	10864	5558	7465	4146	8314	8198	6016	6170	8275
3eG_XBP1	476	71	840	158	635	70	473	67	234	43	181	124
1cG_ATF6B	475	63	843	129	682	58	403	83	254	73	138	68
2aG_CREB3L4	474	71	807	135	651	93	455	79	206	42	123	58
3gP_ATF6	474	68	795	118	587	90	418	77	206	68	147	61
2dG_CEBPE	473	67	827	144	652	68	463	86	258	36	159	70
2aG_BRCA1	472	62	743	106	570	79	395	59	194	32	108	77
1aG_NFE2L2	471	105	804	149	587	100	412	74	245	86	177	106
1cG_SWIRM-assoc_3	471	73	814	299	660	54	511	218	219	53	186	224
2fG_BATF	471	4298	837	7711	4849	5590	3213	5922	5828	4161	4648	6164
3bG_CREB3L1	471	74	740	190	723	74	433	105	223	61	172	67
1dR_CREB3	470	68	920	128	677	73	481	91	196	52	159	66
2aG_NCD1	470	37	699	115	594	68	430	57	219	39	108	36
3bR_CREB3	470	78	726	155	595	72	424	92	218	38	156	56
1bR_FOS	469	3713	750	7333	4378	5231	2891	5750	5071	4180	4051	4972
1cG_Enkurin	469	101	727	148	735	83	361	143	260	88	156	62
1cP_ATF6	469	86	705	103	650	95	390	54	232	57	121	43
1gG_CRIPT	469	55	643	170	559	49	393	115	163	34	135	91
2aG_DUF3669	469	80	813	125	642	90	413	78	210	46	147	48
2eG_DUF3669	469	90	825	118	655	64	434	73	230	47	142	59
1gG_HLF	468	68	682	169	538	82	354	106	152	42	122	108
2eP_XBP1	468	61	751	122	611	60	435	71	199	54	128	60
3aR_JUND	468	120	784	203	779	109	492	137	283	80	222	83
3bG_CEBPA	468	71	742	161	647	74	408	81	214	53	144	54
2aG_NFE2	467	68	679	94	591	102	382	60	231	46	110	48
2bG_DDIT3syn	467	3029	715	5409	3797	3905	2630	3932	4072	3051	3124	3823
2eG_MMgT	467	129	797	173	620	99	439	110	239	60	172	86
3aL_FOS	467	4165	786	7413	4420	5359	3025	5778	5153	4313	4164	5391
3aR_MAFK	467	159	742	267	849	185	575	133	363	177	236	126
1aR_BATF	466	5515	815	11792	5200	6756	4152	9061	7129	5600	6521	8431
1gG_DH overexpression	466	66	831	143	580	76	425	111	165	73	144	80
2cE_CREB5	466	2431	788	4503	3423	3454	2419	3335	3111	2839	2641	3589
2dP_HLF	466	59	760	108	551	65	384	64	167	47	131	56
2aW_CREB5	465	93	758	298	782	114	519	199	321	114	234	163
2bG_FOSL1	465	472	857	762	1433	695	1094	580	837	440	651	640
2eG_ATF6B	465	54	809	147	641	66	414	86	233	52	131	58
3fR_BATF	465	7760	790	13713	7082	10303	4791	10368	10371	8448	7728	10306
1aG_CEBPD	464	91	777	207	740	115	510	105	264	79	215	109
1aG_CREB3L3	464	55	948	166	628	69	458	111	235	41	155	80
1gG_MAFK	464	58	804	145	663	78	467	79	213	51	154	63
2aG_NFE2L2	464	43	748	130	649	84	398	71	216	43	149	60
2cG_CREBRF	464	58	686	115	618	60	437	72	195	47	156	62
2cS_CREB5	464	1985	757	3279	3007	2651	1940	2766	2921	2345	2080	2581
2dR_FOS	464	145	751	225	662	171	540	126	269	116	192	107
3aR_CEBPA	464	74	838	176	675	56	462	95	224	46	185	80
3eG_CEBPA	464	70	893	163	638	69	533	86	254	69	152	81
1fG_CREBRF	463	79	713	102	640	46	382	51	190	27	111	58
1gG_CREBL2	463	69	799	164	586	72	455	79	202	24	130	46
2aG_JUNB	463	74	770	150	609	73	412	90	225	57	171	82
2dP_NFIL3	463	62	792	121	571	60	429	67	210	45	133	49
2eG_MAFG	463	59	769	134	604	47	425	80	223	30	152	56
3aR_ATF5	463	60	673	95	562	68	359	65	197	34	110	50
3dG_CEBPA	463	56	777	115	544	60	462	74	177	44	142	45
1fG_ATF2	462	77	846	134	611	95	497	83	237	117	155	94
1dP_FOS	461	185	841	315	836	250	607	194	425	247	296	179
2aS_CREB5	461	95	889	156	699	120	475	107	268	66	183	111
3bG_XBP1	461	190	859	381	936	343	610	278	373	281	293	204
1cG_MAFG	460	88	840	128	657	85	485	55	250	81	151	62
1dG_MAFF	460	94	817	139	664	86	439	79	241	46	156	63
1gP_BATF	460	215	800	371	889	229	686	264	412	195	392	181
2dG_SWIRM-assoc_3	460	70	729	129	646	74	389	68	203	58	139	39
3bG_ATF2	460	70	919	219	646	60	577	140	223	58	200	113
5aP_Jun	460	75	761	129	664	83	409	75	200	50	151	82
3dG_ATF1	459	74	720	110	633	61	423	56	179	27	144	58
1fG_CEBPA	458	72	767	133	698	50	434	81	240	44	148	53
2eG_BACH1	458	55	776	115	650	79	369	64	218	41	129	84
1eG_Fab	457	83	713	106	605	92	450	76	239	56	118	46
3bG_CREBRF	457	95	885	225	701	79	487	117	240	112	168	72
3fG_ATF1	457	55	741	132	629	43	455	81	176	31	141	73
4cG_Jun	457	1802	768	3365	2715	2314	1962	2623	2395	1982	1932	2437
1aG_DBP	456	71	718	121	555	72	374	79	200	50	146	59
1cG_MAF	456	97	809	160	667	103	495	78	221	86	194	61
1eG_CREB3L1	456	66	777	99	633	66	465	75	243	27	137	56
4dG_FOS	456	76	745	168	589	84	435	95	171	22	147	73
5aG_FOS	456	88	777	191	639	84	442	108	265	88	168	166
4dP_FOS	455	146	761	351	790	256	497	163	359	168	252	305
1eG_ATF5	454	76	702	101	625	55	410	64	206	60	144	37
2cG_CREB3L4	454	92	783	164	638	90	449	79	215	33	134	68
3aG_CREBZF	453	72	766	121	617	64	405	61	189	41	155	54
3eG_DDIT3syn	453	1687	715	2950	2234	2052	1516	1744	2275	1469	1636	1778
5aL_CREB5	453	1485	809	2022	2657	2116	1653	1608	2040	1744	1282	1586
1eG_CREBRF	452	67	857	205	666	55	459	110	185	32	166	132
2bV_CREB5	452	1140	746	1885	2229	1574	1441	1267	1551	1275	1143	1211
2dG_FOSL2	452	422	662	735	1284	459	839	456	709	385	534	372
3gG_CREB3	452	48	742	106	582	61	453	79	187	39	147	58
3gP_Jun	452	73	813	170	590	57	488	108	178	33	184	87
1bG_BATF	451	5200	769	8133	5388	6868	3366	6174	7244	5335	4698	6285
1eG_MAFK	451	55	843	146	643	66	522	81	188	32	180	64
1eR_CREB3	451	65	876	241	619	69	526	152	214	42	193	131
1fG_JUND	451	222	706	264	903	219	531	183	452	246	176	166
2aG_ATF4	451	89	641	97	621	66	313	93	225	76	113	89
2cG_CREB3L1	451	68	687	96	625	51	407	72	178	47	141	62
3aR_ATF1	451	64	818	129	706	55	473	60	226	43	153	67
1aG_HRAS	450	67	651	104	586	59	383	104	186	40	138	42
1fG_NFIL3	450	87	684	113	639	85	370	44	212	46	105	31
2eP_ATF5	450	79	643	127	608	67	359	59	206	58	121	47
3dR_CREB3	450	61	733	96	603	63	372	76	212	44	110	43
3eG_MAFK	449	66	707	111	607	64	392	88	199	30	122	52
1aP_Jun	448	117	756	233	684	125	493	132	251	85	202	126
1dG_CRIPT	448	63	748	123	581	57	401	64	196	35	147	41
2bG_CREB3L1	448	56	732	133	618	68	446	90	213	40	131	43
2eG_BRAF	448	92	772	124	680	82	468	77	232	71	152	67
2dH_CREB5	447	81	813	160	632	104	471	87	184	57	168	89
2eP_ATF1	447	51	822	117	580	56	443	60	177	29	145	54
1eG_CRIPT	446	67	788	126	619	61	383	83	206	41	150	65
2eG_JDP2	446	13400	693	26198	10691	17814	7813	20096	17710	15430	13808	21109
3fG_FOSL1	446	1106	767	2401	2169	1422	1589	1733	1683	1206	1565	1767
5bR_CREB5	446	1350	886	2825	2445	1932	1916	2343	1858	1796	1796	2259
1dG_BATF3	445	5853	895	10333	6356	7262	4658	7519	7656	6162	6349	8289
1eG_BATF3	445	10002	802	16136	8361	11712	5841	11649	12080	9983	9085	12825
2fG_FOSL1	445	390	695	846	1314	514	886	561	792	446	621	602
3aR_CRIPT	445	71	738	126	581	90	389	72	212	44	153	46
1aG_JUNB	444	58	737	181	646	61	403	117	225	37	196	90
1dG_JUNB	444	60	726	110	628	63	381	75	199	38	125	50
3fG_JUND	444	274	653	464	1061	425	673	366	560	351	367	344
1aG_CREB3L2	443	58	640	107	566	40	397	54	152	27	120	43
1bR_Jun	443	3233	726	5476	4171	4166	2533	4140	4538	4091	3120	4249
1cG_TEF	442	100	766	189	609	118	422	101	252	72	168	77
1dA_Jun	442	95	664	200	705	115	473	154	267	80	154	116
2dG_ATF4	442	66	727	128	576	56	407	74	189	38	127	62
2eG_Fc	442	74	771	99	639	54	429	78	212	55	130	47
2eH_CREB5	442	1581	847	3037	2806	2625	2011	2221	2186	1980	1836	2512
3dV_CREB5	442	94	803	130	654	96	417	91	268	85	170	87
4dG_Jun	442	74	810	177	674	78	508	109	233	90	172	147
1dP_BATF	441	1223	628	2089	1863	1527	1251	1444	1668	1188	1461	1477
2eG_SWIRM-assoc_3	441	59	682	150	545	56	405	85	169	46	159	72
3eG_JUND	441	106	773	206	748	84	508	115	303	79	205	111
1aG_MAFF	440	42	836	126	584	57	422	83	186	46	157	50
1cG_Fc	440	72	759	136	647	75	469	97	217	30	124	65
1dG_CREB3L2	440	81	756	115	562	92	414	48	200	31	144	48
2bG_CREB3L4	440	68	721	106	553	83	371	71	189	37	122	41
2gG_ATF6	440	74	764	108	594	68	469	89	204	48	136	63
1cG_BACH1	439	61	831	171	680	89	506	126	242	57	223	172
1dG_CEBPD	439	66	719	171	672	67	414	77	196	33	130	52
1gG_NFIL3	439	56	880	143	644	49	475	88	192	39	176	93
2aG_TEF	439	46	649	113	538	61	342	63	142	33	138	48
2bP_FOS	439	106	678	176	680	108	394	82	228	130	147	61
2eG_PDZ	439	76	860	125	601	71	413	61	197	48	141	59
4fS_CREB5	439	802	720	1229	1807	1102	1230	941	1138	926	856	1003
1aG_BATF2	438	516	623	994	1327	720	936	827	908	618	676	740
2aG_NFE2L3	438	49	594	83	588	54	309	65	189	39	109	49
2eP_DDIT3syn	438	90	694	131	646	119	381	89	249	68	132	47
4cP_Jun	438	99	743	195	622	85	473	142	242	73	208	100
5aG_ATF6	438	62	667	104	623	71	373	64	182	34	109	42
2aG_SWIRM-assoc_3	437	68	637	103	567	74	359	47	180	43	123	53
2bG_ATF1	437	61	727	105	562	48	369	59	165	25	138	47
2cG_XBP1	437	165	899	427	728	178	693	317	301	120	352	254
2eG_MAF	437	54	651	113	549	54	359	43	185	35	105	25
3aL_ATF6	437	45	740	138	597	61	401	101	192	30	127	60
4cT_CREB5	437	2206	762	3590	3319	3018	2164	2633	2852	2784	2136	2609
1eG_DBP	436	54	737	114	624	67	384	74	192	41	116	47
2cG_DPM3	436	44	636	104	515	52	340	82	146	34	127	78
2dP_DPM3	436	38	633	97	588	69	355	52	162	34	124	44
3dG_DDIT3syn	435	120	680	273	631	106	424	162	268	87	194	103
3dG_JUND	435	75	744	137	586	60	385	112	193	48	157	104
1bG_DH overexpression	434	45	663	98	485	52	327	53	149	18	101	38
1eG_NFIL3	434	55	799	144	631	54	490	57	200	41	133	64
2fT_CREB5	434	2205	610	2937	3220	2936	1821	2446	2893	2748	1867	2753
3bP_FOS	434	114	679	177	586	105	420	118	227	95	197	155
5aP_ATF6	434	46	669	97	567	45	349	68	187	32	130	46
1aG_DUF3669	433	88	729	190	576	86	426	76	182	31	118	104
2bG_CREBRF	433	41	709	147	564	47	382	69	190	28	109	39
1gG_CREB3L1	432	70	804	155	611	76	404	88	224	31	114	66
2dP_CREB3L1	432	61	858	117	552	57	426	63	194	35	151	53
1aG_TEF	431	45	545	105	528	49	275	49	145	33	119	37
1fG_DH overexpression	431	50	713	118	468	39	328	71	133	22	96	34
2dG_BRAF	431	81	934	176	763	83	603	117	244	48	194	65
2eG_ATF4	431	130	746	349	597	154	479	202	252	88	239	194
3dG_MAFK	431	59	747	118	581	61	423	65	171	54	120	37
3eG_CREB3L2	431	60	615	97	490	48	309	43	165	27	110	27
3fN_CREB5	431	2038	671	3104	2943	2739	1998	2582	2429	2273	1879	2630
3gW_CREB5	431	255	656	463	1120	436	707	383	544	456	398	416
1fG_ATF1	430	65	724	114	635	48	432	51	198	46	125	62
2gG_FOS	430	3016	784	5567	3582	3650	2681	4040	3748	3133	3541	4311
3dG_Fab	430	67	713	109	553	59	402	55	221	38	132	43
1fG_DDIT3syn	429	2231	717	4783	2838	2987	2189	3327	2928	2486	2700	3075
1gG_CEBPA	429	55	784	121	600	69	394	66	175	31	155	43
2dG_TEF	428	63	796	112	587	70	414	56	181	32	131	51
2cG_BATF3	427	13179	718	25262	10817	16582	7819	18657	16949	13839	14232	20013
2eG_JUNB	427	70	887	182	627	71	594	105	183	48	202	87
2fS_CREB5	427	1131	706	1704	2001	1430	1426	1547	1403	1221	1201	1468
1dG_RAF1	426	69	617	132	544	73	365	76	174	49	138	116
1eG_HLF	426	62	688	114	541	46	413	66	156	42	113	67
1gG_CREB3L4	426	79	767	145	587	83	392	85	218	97	132	65
2gG_CREB3	426	63	719	107	548	64	329	56	175	32	109	50
3bR_ATF6	426	89	764	123	569	87	412	54	242	45	111	43
3dR_ATF6	426	65	818	104	575	44	438	74	172	28	140	49
1eG_CREB3L3	425	55	634	155	558	50	386	68	195	47	148	88
2cG_DDIT3syn	425	4668	791	8266	4741	6012	3471	6878	5991	4924	5064	6437
2dG_CEBPB	425	53	607	100	543	44	357	73	174	31	105	51
2dP_CRIPT	425	54	636	105	580	43	377	52	174	38	108	42
3aP_Jun	425	74	672	95	572	61	363	72	211	41	132	55
3bG_HLF	425	55	719	108	530	70	417	73	156	34	114	47
4cP_FOS	425	148	878	180	660	106	475	135	256	79	218	108
2aP_Jun	424	93	681	142	597	153	392	85	261	78	153	69
2dK_CREB5	424	68	774	152	572	71	412	83	197	30	152	73
3aG_MAFB	424	59	661	159	591	42	379	126	175	34	152	85
3cG_FOSL1	424	323	828	736	1216	458	998	717	651	438	656	510
1eG_JUND	423	83	864	232	648	110	546	161	214	38	291	166
2aG_BARD1	423	55	914	121	612	60	458	83	198	36	136	62
2cG_CRIPT	423	60	625	95	549	54	375	57	177	31	132	49
2dG_ATF7	423	54	771	121	522	53	417	86	182	42	124	60
2dP_JUND	423	63	753	140	619	56	431	82	177	53	144	55
3aG_NRL	423	62	781	105	585	65	386	87	183	57	137	82
3bG_Fab	423	63	704	163	591	62	422	75	211	46	146	80
3bR_BATF	423	7468	664	14377	6643	9348	4432	10618	10174	7957	7387	11401
3dG_CREBRF	423	66	790	110	585	58	410	71	196	42	146	51
3dP_Jun	423	92	728	164	601	110	404	103	207	48	180	82
3gP_FOS	423	68	756	160	572	68	440	106	194	65	175	136
5aP_FOS	423	77	796	306	604	79	490	178	186	53	242	335
2fP_ATF6	422	64	757	117	620	54	402	73	171	39	124	48
2fP_CREB3	422	44	776	126	514	45	402	64	167	44	120	55
2gL_CREB5	422	640	656	1348	1387	1031	1104	1077	1094	918	911	1120
3aL_CREB3	422	56	669	132	573	50	360	60	192	32	122	59
3fG_NFIL3	422	74	540	122	580	71	326	67	174	46	115	58
4cK_CREB5	422	2054	709	3370	2973	2696	1959	2718	2697	2466	1960	2484
1fG_MAFK	421	51	647	90	481	52	360	77	178	36	123	41
2bP_Jun	421	76	753	121	663	95	410	84	196	48	139	80
2dG_NRL	421	47	686	88	536	42	340	54	159	38	88	48
2dP_ATF5	421	62	629	96	539	67	349	50	168	29	111	50
3cG_CEBPA	421	60	724	112	499	48	366	51	180	32	139	62
3cT_CREB5	421	773	736	1155	1632	1074	1152	920	1153	905	804	978
4cG_FOS	421	2841	772	5507	3426	3842	2540	4048	3852	3224	3275	4133
1fG_XBP1	420	89	676	134	623	81	470	96	216	60	133	65
2aG_ATF6B	420	54	727	98	569	56	398	84	190	40	130	45
2aG_BACH2	420	47	788	123	623	40	420	62	177	34	143	41
2cP_CEBPA	420	53	765	116	546	62	393	72	182	37	124	36
3aR_CREB3L1	420	58	767	137	574	54	397	64	227	33	131	57
1cV_CREB5	419	2948	676	3698	3861	4137	2117	3049	3779	3423	2165	3053
3fC_CREB5	419	1355	724	2361	2365	1926	1644	1947	1840	1634	1495	1764
2eP_CEBPA	418	53	714	120	522	46	369	63	198	38	123	52
3fG_ATF2	418	70	762	116	583	62	419	84	236	49	138	60
1gG_ATF5	417	61	649	150	562	84	374	106	180	51	160	87
2eG_TEF	417	74	738	214	611	47	484	105	168	51	180	90
2fP_FOS	417	118	734	166	675	126	411	97	215	104	182	91
3dR_BATF	417	164	694	300	598	131	484	149	260	107	225	161
1aG_NFE2	416	74	780	126	575	49	397	77	184	49	159	56
1dP_Jun	416	88	784	174	537	80	520	107	225	96	158	98
1fG_CREB3L1	416	68	697	208	581	90	420	110	265	90	173	122
2bS_CREB5	416	1762	649	2621	2875	2411	1727	2077	2135	2028	1607	1981
3aS_BATF	416	1226	741	1789	1949	1500	1238	1335	1636	1117	1174	1437
1aP_FOS	415	1522	787	3085	2284	2133	1718	2224	2065	1609	1914	2155
1cG_CREBZF	415	51	645	81	547	59	316	53	158	36	97	44
1eG_CREB3L4	415	59	714	140	520	70	370	80	172	46	148	53
1aG_BACH2	414	54	702	111	625	94	378	80	195	53	126	53
1aG_MAF	414	64	644	139	569	71	377	69	206	42	140	58
1dG_CREB3L3	414	62	672	107	523	47	385	52	200	42	127	48
1dG_NFE2L2	414	48	780	149	576	56	418	105	201	31	119	72
1gG_BATF3	414	15509	743	28499	12180	19354	8981	21385	20528	16324	16161	22961
2dS_Jun	414	80	722	125	598	98	387	89	188	49	142	59
3aR_NFIL3	414	74	852	139	583	58	441	114	204	41	154	95
3dG_NFIL3	414	60	773	106	510	52	404	68	164	34	111	49
3dP_FOS	414	68	750	127	556	62	399	77	224	70	150	73
1gG_Fab	413	53	759	144	526	46	395	136	171	32	159	88
1gP_FOSL1	413	56	765	145	531	75	418	96	167	41	159	87
2aG_CREB3L2	413	70	726	113	600	65	395	55	185	52	111	48
3aG_DPF2(Requiem)	413	50	628	114	496	44	323	68	137	31	105	36
3eG_BACH2	413	48	584	94	507	52	333	47	156	20	126	43
3fG_DDIT3syn	413	5617	764	11183	5529	7737	4225	8220	7636	6010	5979	8509
3fG_MAFK	413	55	703	108	493	45	381	66	163	25	121	38
5aG_BATF	413	121	681	324	702	142	498	193	230	96	232	177
1bG_XBP1	412	115	640	154	650	97	402	118	228	109	150	72
1dG_DPM3	412	61	790	125	518	47	400	50	177	36	131	47
2eG_BATF2	412	505	712	704	1242	514	825	560	786	470	561	474
3aA_Jun	412	344	770	642	1114	371	827	392	530	328	452	396
3aG_U2AF1	412	57	656	107	552	59	353	69	203	27	143	30
3aR_CREBRF	412	45	791	97	555	58	417	67	205	38	147	48
1eG_DUF3669	411	65	703	146	565	58	398	84	164	48	137	75
2aG_RAF1	411	74	651	103	627	80	355	54	206	62	134	37
2eP_JUND	411	56	666	133	558	61	405	68	202	41	139	60
2fP_BATF	411	67	733	163	529	74	428	128	210	58	201	69
3aR_Fab	411	61	717	112	517	78	393	75	180	42	134	42
3gG_FOSL1	411	73	683	173	608	88	395	107	227	40	141	69
4cP_CREB3	411	58	652	88	539	56	369	58	194	38	97	51
4cS_CREB5	411	1651	648	2827	2703	2484	1854	2362	2278	1980	1657	2190
2cP_MAFK	410	79	631	104	513	67	345	73	193	43	101	33
2dG_NFE2L1	410	51	781	124	549	34	386	68	176	35	141	45
2dR_FOSL1	410	76	531	101	561	67	297	51	194	36	109	38
2eG_CREBZF	410	64	676	108	626	51	366	78	180	45	99	45
2eW_CREB5	410	281	716	503	1044	502	808	469	565	392	440	416
2fG_XBP1	410	70	618	138	524	63	369	71	201	58	118	67
1aG_BARD1	409	79	740	203	620	114	407	116	250	78	171	90
2bG_HLF	409	108	731	144	517	76	352	99	184	46	131	62
2dP_CREBL2	409	61	638	92	562	55	369	66	163	29	114	50
3aR_CREB3L4	409	74	652	153	544	109	392	85	220	51	145	49
3dP_CREB3	409	60	691	88	523	57	394	47	159	24	130	38
2aP_FOS	408	108	718	304	594	158	449	166	250	136	190	160
2eP_HLF	408	58	703	87	465	46	311	59	110	22	108	51
3eS_CREB5	408	1447	740	2868	2484	2258	1877	2109	2036	1766	1589	2107
1gS_CREB5	407	780	701	1425	1734	1213	1370	1128	1287	932	1057	1043
2cG_HLF	407	54	617	99	515	72	376	57	141	56	127	45
2dP_CREB3L2	407	58	651	104	511	61	330	60	161	31	97	29
2dP_Fab	407	45	720	96	556	63	373	64	156	30	132	49
2dR_Jun	407	72	819	244	615	74	514	168	185	67	207	153
2fG_MAFK	407	70	584	98	515	83	378	56	200	38	115	51
3dG_CREB3L1	407	67	784	120	523	50	380	70	162	34	123	47
3fR_FOSL1	407	2072	654	3402	2817	2497	1956	2471	2750	2121	2092	2471
1eP_Jun	406	63	647	135	534	68	367	114	186	58	146	45
1eR_ATF6	406	59	778	117	541	57	462	87	163	33	135	47
3fG_CEBPA	406	72	683	116	554	64	349	81	208	29	148	73
1cG_FOSL2	405	8164	690	16323	7384	10520	6036	12499	11368	8797	9658	13414
1dG_BACH1	405	62	716	95	552	69	364	43	192	48	106	54
1dG_BACH2	405	55	573	92	515	60	323	49	154	40	124	48
3aA_BATF	405	1373	695	2226	1975	1622	1406	1538	1897	1423	1410	1561
3eG_DH overexpression	405	65	743	125	509	48	376	52	151	37	128	66
3gS_CREB5	405	623	709	1117	1557	959	1114	882	868	746	764	809
1dG_BARD1	404	62	639	132	545	40	347	87	175	28	123	60
2cG_ATF5	404	92	681	93	566	72	375	74	218	71	121	40
2eP_ATF2	404	53	736	92	556	49	403	73	208	38	118	55
3aG_CEBPB	404	56	657	123	550	68	398	78	174	49	151	54
3eG_NFE2L2	404	59	647	102	522	59	314	69	192	31	105	56
1aG_MAFG	403	74	606	124	568	86	300	96	211	42	121	59
1dG_NCD1	403	53	713	96	535	48	376	51	156	25	134	51
2cG_Fab	403	149	733	154	587	177	406	94	315	121	143	82
2dR_ATF6	403	55	681	98	517	42	382	68	176	23	126	45
3fG_DH overexpression	403	56	677	124	475	36	291	57	146	32	103	61
1aG_ATF6B	402	50	686	150	553	58	402	139	192	32	123	122
1dG_DBP	402	52	740	131	570	58	379	60	163	39	146	59
3bG_BACH2	402	69	627	117	581	53	328	85	163	31	111	54
4dG_ATF6	402	59	745	111	515	50	424	67	182	34	115	55
4gG_FOS	402	296	674	398	892	279	621	291	420	214	360	320
1cT_CREB5	401	3330	652	4940	4086	4564	2516	4428	4514	3610	2866	4507
1dG_ATF6B	401	61	669	132	536	82	366	58	197	31	111	48
2aG_PDZ	401	47	657	93	567	72	356	55	183	25	124	57
2dG_CREBZF	401	63	670	114	511	68	385	59	152	36	148	56
3bP_CREB3	401	38	591	103	505	52	314	47	155	31	108	43
1cP_BATF	400	7355	714	13744	6679	9491	4963	9970	9987	7886	8272	11376
1dR_CREB3L1	400	48	651	113	604	60	396	66	170	30	128	39
1eR_FOSL1	400	1477	680	3168	2400	2153	1824	2315	2207	1822	1821	1909
3cG_ATF2	400	50	659	150	526	50	340	60	176	39	147	50
1cG_NFE2L1	399	102	763	159	598	91	423	105	207	72	150	148
2eP_CREBRF	399	57	734	135	527	52	362	70	153	45	134	62
2eP_MAFK	399	70	657	102	576	59	391	67	164	52	107	49
3aR_MAFA	399	332	750	536	1047	429	739	372	514	377	350	361
3gG_NFIL3	399	61	551	130	524	61	286	80	175	41	102	54
4dG_BATF	399	64	574	157	500	84	357	93	194	70	154	113
1dG_MAFA	398	61	794	125	486	57	398	65	195	25	133	54
1dR_DDIT3syn	398	150	661	266	626	111	468	204	286	83	232	260
2fG_CEBPA	398	58	662	86	531	38	336	52	171	39	97	40
3aR_DBP	398	63	625	111	565	57	388	49	161	48	125	67
3fG_XBP1	398	208	740	472	775	241	612	335	397	188	357	257
1aG_BACH1	397	67	639	100	538	74	346	52	179	38	123	54
2aG_BRAF	397	72	697	120	641	42	416	86	197	40	139	54
2cG_DBP	397	53	669	126	540	51	354	58	170	36	127	53
1dR_NFIL3	396	58	609	111	505	97	324	77	171	90	92	50
1eG_BRAF	396	38	618	97	515	44	350	67	165	20	103	53
1eG_DPM3	396	77	627	118	558	88	358	63	177	52	123	58
3fE_CREB5	396	3059	650	4675	3788	4258	2477	3837	4066	3562	2792	3888
4gR_CREB5	396	666	750	1424	1608	1096	1233	1153	1060	802	937	1005
2dP_MAFA	395	65	687	88	519	60	377	56	148	36	118	41
1dG_NFE2	394	61	675	118	541	72	346	54	159	38	95	56
1eG_BACH2	394	65	600	103	514	61	342	65	163	81	114	46
2cP_XBP1	394	45	590	104	499	42	313	62	167	28	108	41
1dA_FOS	393	2642	773	6118	3188	3529	2666	4213	3464	2739	3774	4145
1eG_JUNB	393	76	667	130	600	77	400	76	186	52	121	59
1gG_CREB3L3	393	64	640	97	544	53	348	56	193	33	106	36
2eR_ATF6	393	93	678	99	547	100	400	75	222	79	128	43
2eR_CREB3	393	92	686	217	549	86	371	108	187	62	148	124
3bG_CRIPT	393	94	667	105	498	57	332	56	171	68	84	50
3eG_HLF	393	76	648	112	487	72	324	60	144	55	132	51
4cP_ATF6	393	48	693	135	521	50	382	63	162	30	116	43
2dP_CREB3L4	392	49	731	98	531	45	386	67	167	33	106	53
3aG_CREMsyn	392	46	571	103	495	61	301	55	141	23	106	31
3aG_FOSL2	392	192	703	448	950	243	624	269	418	179	362	224
3bG_CREBL2	392	50	631	106	493	51	393	72	177	41	121	63
3dG_ATF5	392	45	655	100	508	56	323	66	174	42	122	44
3eG_CREBL2	392	54	575	83	504	50	296	48	192	46	104	41
3gG_ATF2	392	57	592	87	524	58	350	62	192	36	89	53
1dP_ATF6	391	42	747	124	487	50	374	58	145	24	123	54
1fG_CREB3L2	391	70	572	94	496	44	311	63	181	41	109	45
2aG_CEBPD	391	67	820	90	607	72	452	68	240	47	164	59
2aR_Jun	391	112	567	147	642	105	321	76	239	80	147	65
1eG_NFE2L2	390	44	635	113	544	40	330	54	156	43	103	43
2bG_CREBL2	390	71	623	184	514	55	372	151	191	34	179	80
3cG_NFIL3	390	68	626	92	559	51	322	54	184	51	111	53
3eG_BATF3	390	7337	651	12397	6624	8950	4637	9204	9644	7736	7010	10089
1dG_BRCA1	389	56	631	91	445	43	276	48	156	33	109	35
3bG_MAFF	389	67	691	93	498	62	338	46	190	29	107	34
3dG_HLF	389	43	661	98	527	44	313	43	132	27	100	42
1fG_CRIPT	388	54	540	83	522	63	302	40	170	41	88	40
2eG_Enkurin	388	59	724	124	524	55	341	49	185	28	126	74
3aL_BATF	388	452	718	982	1079	642	831	726	713	445	712	622
1dG_MMgT	387	46	711	88	479	34	355	49	147	26	107	53
2eG_RAF1	387	56	754	119	507	63	436	75	189	34	134	57
3a*_CREB5	387	38	657	107	544	43	339	70	160	54	110	44
3bP_ATF6	387	60	616	121	511	40	337	74	182	27	128	47
1bG_DDIT3syn	386	3095	596	5335	3432	3856	2376	4309	4174	3226	3057	3938
1dG_DUF3669	386	47	706	97	543	50	398	66	159	27	110	43
2cP_ATF2	386	58	621	80	520	40	380	55	176	29	112	42
2eP_DH overexpression	386	57	644	113	442	35	298	34	129	26	88	49
3aK_CREB5	386	238	546	404	975	326	616	272	461	318	336	300
1dG_MAFG	385	57	636	95	562	84	324	68	183	46	104	34
1fG_MAFA	385	86	627	106	510	42	312	46	179	33	115	37
2dP_DBP	385	66	627	115	541	62	361	53	190	27	110	50
2eG_CEBPE	385	87	724	157	674	92	514	112	256	70	197	101
2fG_NFIL3	385	60	554	102	493	68	326	68	201	45	123	55
3aA_ATF6	385	70	666	110	512	64	401	58	192	37	126	66
3bG_MAFA	385	71	641	114	515	106	334	56	158	58	128	55
4dH_CREB5	385	74	770	106	549	61	433	75	219	71	134	68
1bR_ATF6	384	75	631	118	556	111	337	51	214	65	121	66
1gP_CREB3L1	384	58	622	86	478	50	327	68	166	23	92	34
3aS_XBP1	384	66	627	103	527	63	318	55	170	28	110	48
3gP_CREB3	384	61	655	78	500	44	348	49	163	29	113	36
2cG_MAFA	383	90	694	110	465	80	341	78	163	48	128	67
2dP_HRAS	383	58	554	84	442	48	274	62	178	32	87	32
2eG_NFE2L1	383	63	633	123	477	76	363	73	193	44	130	75
3aR_CREBL2	383	56	630	120	480	50	344	67	161	30	134	33
3aR_DUF3669	383	62	677	118	521	58	335	77	189	32	131	80
3bG_CREB3L2	383	83	639	136	541	82	361	91	269	103	112	81
3fG_CREBL2	383	51	490	95	470	60	274	54	131	47	111	72
1aG_NFE2L3	382	53	669	89	553	46	361	72	205	31	118	41
1bG_FOSL1	382	577	671	1108	1543	820	1138	810	939	708	875	701
1cG_MAFB	381	66	723	103	519	77	366	65	208	58	123	45
2bG_MAFK	381	64	712	132	552	52	381	78	167	39	158	80
2eL_Jun	381	2987	567	5021	3454	3670	2347	4064	3862	3190	2939	3785
1dR_MAFK	380	42	617	101	504	50	367	62	168	34	125	50
1fR_Jun	380	1341	578	2724	2223	1782	1638	1931	1769	1471	1602	1973
1gG_NFE2L2	380	32	735	98	476	50	381	76	174	28	123	50
2dC_CREB5	380	78	675	133	504	77	405	80	213	55	150	50
2fG_ATF2	380	65	601	116	529	53	350	54	231	55	125	55
3gG_CEBPA	380	48	535	92	491	45	307	46	140	37	94	46
1aG_Fc	379	70	720	121	505	65	391	62	187	47	127	52
1aR_FOSL1	379	404	626	716	1119	422	892	531	638	421	568	524
1cG_ATF7	379	256	710	544	1003	285	765	288	495	198	381	301
1eG_CEBPD	379	70	659	101	581	72	381	63	214	23	138	53
1eG_NFE2	379	65	742	125	504	72	370	72	185	64	133	61
1gG_DBP	379	134	618	192	512	148	385	119	257	51	180	125
3bG_ATF5	379	69	649	84	537	61	316	51	186	26	116	40
3eT_CREB5	379	2110	714	4802	2934	3297	2315	3222	2949	2636	2673	3396
1aP_ATF6	378	76	595	102	478	49	320	83	228	53	106	55
1gP_ATF2	378	52	644	117	473	46	357	79	165	16	130	41
2aP_CREB3	378	67	725	80	458	61	415	76	143	41	120	55
2dP_DUF3669	378	51	721	108	497	39	350	53	154	33	114	48
3bG_BRAF	378	47	540	117	465	40	296	44	167	26	109	48
4eV_CREB5	378	73	557	162	537	71	414	104	221	51	155	114
1cG_JDP2	377	17596	689	32149	12550	21581	8363	23739	22369	18062	16748	25807
1fG_BACH2	377	40	519	113	417	31	338	71	129	30	120	50
3aR_CEBPD	377	65	632	138	569	54	388	73	216	33	114	55
3cR_CREB5	377	610	615	1059	1548	1034	1026	757	977	818	644	772
2aR_CREB3	376	73	619	84	475	80	325	42	192	91	119	33
2bG_BATF3	376	11558	538	18303	9919	15188	5942	13239	15666	12451	10318	15277
3aP_FOS	376	59	752	125	491	65	401	69	151	29	143	64
3aS_DDIT3syn	376	212	568	225	642	224	469	155	368	186	193	117
3bG_NFE2L2	376	46	554	73	459	43	322	73	156	39	102	56
1dR_ATF1	375	43	612	107	518	48	350	50	172	21	107	49
1dT_CREB5	375	145	823	296	702	165	567	191	300	114	275	143
3dG_DH overexpression	375	60	777	101	495	49	364	67	149	49	120	45
3dH_CREB5	375	64	701	142	529	57	379	94	171	53	161	91
4fG_Jun	375	1072	663	1887	1886	1436	1338	1393	1360	1153	1105	1317
5bP_Jun	375	56	510	86	512	76	291	60	201	48	99	36
1eG_BARD1	374	47	621	88	465	53	314	44	172	22	117	43
1gG_BARD1	374	55	630	100	465	51	332	89	154	45	122	41
1gG_JUNB	374	74	601	102	485	72	336	61	173	31	107	52
1gG_MAFF	374	69	625	176	487	42	336	92	168	33	132	111
2bG_MAFA	374	55	627	87	544	42	358	57	162	24	84	45
2dP_MAFF	374	50	584	109	449	44	314	66	170	28	123	41
2fG_DDIT3syn	374	2159	585	3021	2577	2610	1480	2151	2738	2271	1683	2006
3aS_DH overexpression	374	74	614	108	414	49	306	58	155	40	133	66
3aS_NFIL3	374	50	675	122	482	50	390	93	166	30	135	55
3eG_MAFA	374	60	635	88	479	52	355	71	193	29	115	53
4aR_Jun	374	304	562	449	1042	494	579	255	555	356	346	315
1aG_Enkurin	373	68	599	79	475	74	322	47	162	17	92	37
1aG_NCD1	373	69	696	109	519	52	399	57	173	23	134	58
1aG_RAF1	373	66	630	114	514	73	332	67	162	46	128	58
1cP_CREB3	373	88	649	100	522	70	370	69	190	57	134	68
1fG_NFE2L2	373	60	608	84	531	52	322	67	182	36	110	46
2eR_BATF	373	7356	655	13154	6468	10040	4296	10140	9824	8074	7235	10735
3fG_DBP	373	82	570	85	517	147	344	50	206	59	103	45
5aP_CREB3	373	39	679	69	503	64	341	42	126	26	95	30
1aG_BRAF	372	77	655	149	595	101	432	71	218	51	143	50
1eP_ATF6	372	77	716	108	525	74	336	64	173	41	105	51
1gG_MMgT	372	45	521	84	481	63	276	41	153	26	106	46
2eP_CREB3L1	372	48	690	112	488	59	397	59	169	39	128	47
3dR_NFIL3	372	46	510	79	441	46	286	50	143	22	72	37
3fR_NFIL3	372	38	637	103	473	45	359	72	154	34	113	48
4aR_FOS	372	7555	709	14464	6372	9714	4611	10558	9809	7440	7902	11305
4fG_FOS	372	3180	680	5474	3499	3981	2347	3850	4009	3434	3298	3825
4gG_Jun	372	70	613	164	552	82	372	87	188	58	130	52
1cG_U2AF1	371	123	566	120	510	105	377	78	233	82	126	54
1gP_DDIT3syn	371	119	591	163	468	132	330	113	228	80	148	94
2bG_CREB3L3	371	36	646	93	473	49	379	58	172	34	112	37
3dG_CREB3L2	371	37	585	98	514	43	326	58	157	31	95	30
5aG_FOSL1	371	47	563	92	539	52	296	58	155	31	103	30
1bR_CREB3	370	59	615	83	504	58	353	66	170	41	101	59
1dG_BATF2	370	67	671	168	570	49	376	92	184	50	167	71
1eG_HRAS	370	46	692	140	465	79	400	59	169	39	124	44
1gP_CEBPA	370	52	680	107	511	49	354	72	170	43	113	49
2bG_NFIL3	370	55	680	99	486	41	390	60	175	22	117	60
2cG_NFE2L2	370	67	612	130	502	46	340	77	186	31	130	48
2cP_DH overexpression	370	33	719	103	429	37	322	39	118	26	88	45
2dP_BATF2	370	79	591	122	524	83	337	55	193	30	146	63
3aA_CREB3	370	47	679	120	498	49	404	69	156	28	154	62
3aR_BATF3	370	8050	703	16000	7852	11673	5459	11301	11296	9019	8761	12108
3bG_DUF3669	370	62	640	110	442	66	343	83	193	46	109	56
1bG_CEBPA	369	65	626	93	549	62	341	58	170	42	135	48
1eG_NCD1	369	63	570	103	543	71	328	59	172	46	123	50
1fG_PDZ	369	43	485	72	421	57	248	48	152	47	92	33
2cG_CREB3L2	369	66	500	74	507	84	268	36	188	45	86	35
3bC_CREB5	369	1206	725	2400	2114	1849	1518	1703	1601	1457	1300	1636
3bG_CREB3L4	369	47	774	112	482	56	413	84	192	34	147	56
3fR_ATF2	369	90	591	162	638	97	348	111	227	47	150	58
1bR_BATF	368	3532	636	6774	3644	4253	2704	4651	4493	3699	3734	4876
1eG_CEBPE	368	79	533	116	571	78	348	60	198	52	115	49
1fG_CEBPD	368	47	598	105	518	67	320	55	165	58	115	59
1fG_Fab	368	50	554	88	466	42	303	56	179	30	122	45
2cG_MAFF	368	80	687	81	483	67	370	53	150	49	119	51
3aR_BACH1	368	982	585	1760	1590	1401	1074	1130	1297	990	925	1077
1aG_MMgT	367	56	676	112	520	59	413	68	178	43	116	59
4dP_CREB3	367	50	518	89	457	43	274	54	149	30	94	42
1dG_NFE2L1	366	59	550	73	441	46	269	48	134	20	98	32
2aE_CREB5	366	68	633	148	489	46	367	83	163	35	140	65
2cP_JUND	366	48	555	80	494	57	329	58	178	44	97	43
3cW_CREB5	366	197	543	343	809	241	547	230	358	174	266	206
1aP_CREB3	365	60	594	97	498	39	339	65	145	32	120	56
1eG_CREB3L2	365	58	684	133	435	37	388	64	177	32	142	42
2aG_CEBPE	365	67	634	117	575	60	397	78	222	41	132	55
2aG_MAFG	365	46	585	82	497	64	314	64	161	20	84	49
2cG_BARD1	365	113	617	109	495	116	336	88	222	91	139	72
2cG_CREBL2	365	49	675	107	476	46	358	50	186	51	123	55
2eP_DBP	365	71	514	67	492	61	292	56	157	33	93	25
2eV_Jun	365	2620	569	3852	3174	3489	1904	2821	3140	2798	2305	3027
2gG_BATF	365	662	588	1152	1389	798	934	776	1016	646	877	862
3aR_BARD1	365	57	585	108	479	49	338	84	146	28	143	41
3cG_JUND	365	80	632	179	577	103	412	117	261	60	170	94
4aG_Jun	365	679	634	1545	1507	908	1132	1068	1165	838	978	977
1fG_CREB3L3	364	62	605	118	444	58	362	44	159	29	100	54
2cG_BACH2	364	57	622	103	486	44	350	60	150	23	112	54
2cP_NFIL3	364	46	614	109	491	38	316	61	175	37	102	48
2cR_Jun	364	2010	546	3266	2843	3052	1731	2461	2811	2339	1891	2587
2fG_JUND	364	133	609	173	669	142	423	128	290	77	199	108
3aG_ATF3	363	1114	644	2121	1908	1436	1393	1532	1573	1150	1399	1339
3aP_ATF6	363	58	513	82	436	38	302	40	145	29	64	33
3fR_CEBPA	363	60	537	108	487	56	329	66	146	45	124	42
1cG_NRL	362	82	722	138	627	82	410	79	211	72	176	80
1dR_CEBPA	362	74	651	108	526	71	369	55	202	52	116	38
1eG_MAFF	362	64	635	91	493	69	325	56	171	59	116	35
1gG_DPM3	362	53	652	145	471	62	374	83	150	34	124	53
2bP_BATF	362	271	598	308	826	326	554	229	482	233	310	199
3aS_ATF1	362	65	631	88	502	46	373	73	133	25	106	47
3cG_ATF1	362	59	630	109	548	35	346	57	183	23	103	41
3dM_CREB5	362	196	646	384	820	248	652	313	377	200	309	269
3eW_CREB5	362	336	622	650	1145	499	879	490	543	387	465	442
3fR_ATF1	362	44	593	101	507	41	340	55	168	32	124	52
1dR_JUND	361	48	667	115	504	56	379	74	159	35	118	39
1eG_BATF2	361	275	555	452	856	407	589	393	517	310	296	320
2aG_Enkurin	361	69	603	85	475	44	327	47	182	39	124	43
2aP_ATF6	361	51	625	94	496	53	310	57	129	38	96	52
2cG_CEBPD	361	63	609	120	589	68	353	78	194	37	127	54
2eP_BATF3	361	250	611	494	875	395	627	332	539	267	373	325
2eP_CRIPT	361	45	695	77	471	42	356	56	127	35	111	42
3bP_Jun	361	165	675	114	651	199	369	75	324	239	141	68
3dG_CRIPT	361	41	615	102	469	38	282	74	134	19	115	48
3eG_BARD1	361	70	577	70	461	57	311	42	183	63	116	45
3eG_Fab	361	68	731	112	527	44	404	69	210	50	128	49
4gL_CREB5	361	642	694	1080	1519	1007	1109	985	978	823	803	970
1eG_ATF6B	360	54	546	91	515	30	344	104	168	29	131	63
1eG_BRCA1	360	48	613	119	531	42	338	54	133	36	111	45
2aP_BATF	360	79	627	249	511	68	437	161	198	63	201	181
2bG_ATF5	360	65	562	102	483	46	325	50	170	69	142	36
2dW_CREB5	360	60	670	129	468	84	352	64	170	44	131	75
3fG_CREBRF	360	65	638	145	542	61	374	105	183	46	126	66
1eR_ATF2	359	79	671	121	515	97	358	79	155	68	176	57
2eG_FOSL2	359	759	580	1240	1756	984	1153	1034	1157	835	1019	964
3bG_BATF3	359	10468	673	22726	8508	13086	7198	17031	14358	11203	12733	17844
3cL_FOS	359	2074	466	3376	2459	2729	1545	2244	2533	1953	1979	2148
1bG_Fab	358	65	536	99	490	95	311	66	225	110	122	58
2dR_BATF	358	585	607	998	1248	741	864	746	822	545	700	690
2eG_U2AF1	358	64	536	60	499	57	306	50	162	35	93	33
2fG_MAFA	358	67	599	82	459	44	292	53	157	33	127	54
3aR_BRAF	358	53	576	81	523	60	335	47	162	48	118	48
3aR_NFE2L2	358	55	655	174	521	70	397	67	185	40	132	101
5aG_CREB3	358	49	673	95	497	39	375	54	157	38	126	46
1dG_NFE2L3	357	54	638	110	509	50	317	56	169	25	93	42
1gP_DH overexpression	357	57	596	111	439	61	273	52	180	31	95	66
2dP_BACH2	357	43	627	106	444	64	393	57	145	39	127	58
2dP_BATF3	357	126	661	204	565	162	408	168	267	116	194	208
2dP_CREB3L3	357	61	656	106	534	47	321	70	174	31	136	36
2dS_CREB3	357	50	596	96	499	59	315	55	147	31	90	45
2eP_NFIL3	357	43	619	103	503	51	332	61	141	29	127	36
3aR_BACH2	357	61	597	156	493	51	346	108	182	44	173	119
1aG_FOSL2	356	4064	527	5206	4388	5170	2402	3728	5457	3991	3158	4008
1cG_DPF2(Requiem)	356	55	594	150	502	60	331	98	169	34	124	86
1eG_JDP2	356	7298	521	11839	6506	9501	4113	9337	9169	8295	6693	9493
1fG_ATF5	356	56	632	141	518	66	349	69	165	36	139	71
3dG_CREB3L4	356	42	609	96	485	48	349	50	168	29	95	36
3eG_CRIPT	356	51	630	149	472	40	328	71	164	30	131	78
3eG_DUF3669	356	52	636	100	494	45	367	64	155	29	120	43
3eG_MAFF	356	62	660	105	475	53	354	54	183	25	122	64
3gG_CREBRF	356	37	593	113	471	44	319	52	146	28	106	60
3gG_Fab	356	36	523	83	467	42	302	51	165	22	88	31
4aG_FOS	356	98	730	268	701	169	540	193	243	82	258	180
1aG_JDP2	355	14414	556	25860	10271	19549	7335	19880	19108	15789	13690	20881
1cG_CEBPB	355	89	555	160	641	102	397	100	272	90	172	85
1eG_BACH1	355	51	610	104	516	50	295	50	162	35	105	43
2bG_CRIPT	355	66	609	93	471	46	280	51	173	37	107	30
2eG_ATF7	355	130	681	266	650	141	507	198	299	90	232	181
3aA_MAFK	355	63	519	113	552	70	312	68	212	55	119	51
3bF_CREB5	355	1087	595	1977	2029	1635	1382	1403	1535	1285	1249	1476
3fG_BATF3	355	10661	586	18779	8962	13986	6130	13790	14294	11343	10525	14993
1aG_PDZ	354	56	633	111	503	71	361	85	168	52	108	37
1fG_HLF	354	58	653	164	467	54	362	78	131	41	147	59
1fS_CREB5	354	597	749	1142	1486	825	1232	1035	942	814	799	1046
1gP_CREBRF	354	67	574	89	517	96	329	61	219	53	100	37
2aG_Fc	354	50	641	118	498	49	356	67	172	33	121	52
2dP_NFE2L1	354	41	509	79	446	55	285	37	115	25	84	35
3aS_FOSL1	354	99	689	183	636	86	469	111	234	65	190	79
3aS_MAFK	354	54	619	101	496	61	322	65	183	40	102	68
3bG_CREB3L3	354	108	641	90	570	113	322	54	241	81	105	55
3bG_DBP	354	50	633	96	480	55	338	63	153	27	117	56
3eG_NFE2	354	53	542	103	465	53	253	51	172	35	134	39
4cP_BATF	354	379	600	267	773	449	502	203	496	222	265	173
4dP_Jun	354	53	671	133	475	54	387	70	155	39	147	51
1cP_ATF2	353	43	625	75	466	45	320	44	170	29	87	30
1eQ_CREB5	353	570	623	1186	1366	845	1069	1073	943	716	778	923
1fG_CREB3L4	353	35	689	114	458	54	293	60	154	38	117	40
1gP_CRIPT	353	51	533	96	420	46	258	56	137	22	92	56
2aG_BACH1	353	68	630	94	487	46	344	55	158	35	94	36
2bG_Fc	353	72	509	70	412	69	269	52	186	56	91	32
2cP_CREB3L4	353	45	542	87	461	52	267	33	138	40	116	49
2eP_BRCA1	353	52	529	59	482	49	254	47	189	43	97	28
3aG_FOSB	353	130	650	256	680	158	445	144	264	107	203	146
3eG_CREB3L4	353	46	705	137	496	45	375	63	176	24	178	67
1aG_SWIRM-assoc_3	352	158	550	91	592	179	355	81	325	126	129	62
1aR_XBP1	352	136	456	110	614	203	338	140	280	110	153	111
1dG_Enkurin	352	29	536	105	427	43	271	46	158	26	98	34
1dR_CREBRF	352	60	608	115	520	50	320	64	167	42	124	63
1fG_NFE2L3	352	53	557	68	466	50	259	37	176	53	92	33
1gP_CEBPD	352	49	550	125	408	39	314	133	138	20	155	57
2dP_RAF1	352	39	585	68	496	49	296	52	133	42	90	27
3dA_CREB5	352	109	585	104	553	89	331	74	238	68	151	58
3eG_MMgT	352	44	512	97	453	52	274	59	155	42	90	39
4dG_CREB3	352	55	685	99	424	37	353	59	167	28	118	32
5aW_CREB5	352	164	827	420	833	199	729	268	338	189	305	201
5bL_CREB5	352	585	724	960	1446	912	998	833	928	703	669	733
1dP_CREB3	351	45	641	83	468	48	342	58	134	34	131	46
1gG_BATF2	351	1617	633	2824	2372	1951	1668	2303	2229	1910	1925	2017
1gG_NFE2	351	66	680	98	479	72	339	64	171	46	117	58
2dE_CREB5	351	66	651	114	536	62	346	70	175	37	125	70
2dG_U2AF1	351	87	579	88	451	86	316	58	189	37	93	47
2fG_CREBRF	351	49	654	110	505	56	320	48	156	28	102	39
3aR_DPM3	351	40	618	121	506	43	320	68	139	28	95	47
3dG_BATF3	351	224	560	465	682	237	546	293	348	164	392	252
1gG_PDZ	350	44	478	90	461	32	270	61	154	23	92	40
2aR_FOS	350	2768	788	6236	3211	3788	2618	4606	3598	3238	3726	4989
2dR_CREB3	350	36	626	97	465	35	342	56	141	25	113	36
2eP_Fab	350	42	553	103	523	38	339	67	165	20	111	46
3aR_CREB3L2	350	50	599	89	497	37	352	51	157	21	100	47
3dG_RAF1	350	43	470	77	413	40	268	44	115	31	89	25
3fG_HLF	350	54	565	110	463	61	313	56	129	32	124	52
1aE_CREB5	349	1013	646	1615	1775	1428	1198	1358	1308	1081	933	1277
1dP_FOSL1	349	49	545	83	465	30	310	57	162	24	86	42
1eR_JUND	349	132	551	249	676	175	475	156	251	134	202	172
2aG_MMgT	349	62	664	111	544	44	356	55	179	32	110	42
2bG_CREB3L2	349	41	536	175	486	48	341	80	137	29	131	65
2bG_NFE2	349	47	730	151	447	36	361	97	128	32	107	74
2cP_HLF	349	47	633	103	463	62	326	49	151	48	103	37
2dS_BATF	349	388	606	704	930	408	670	477	682	412	438	402
2eP_MAFA	349	53	642	104	469	36	330	65	177	38	110	44
3aR_JUNB	349	74	553	148	572	65	361	87	218	75	124	60
3bG_NFE2L3	349	91	664	170	477	84	383	136	154	35	165	107
3bR_FOSL1	349	1873	593	3407	2768	2428	2002	2448	2645	1897	2119	2559
3gG_CREB3L1	349	57	581	95	443	47	320	62	160	42	110	40
4dP_ATF6	349	55	667	75	498	46	348	58	187	33	127	58
1gP_NFIL3	348	37	587	109	442	46	355	62	130	31	118	61
2bG_NFE2L3	348	63	527	96	432	53	234	52	177	43	68	38
2cG_HRAS	348	39	498	74	404	40	252	54	149	32	88	42
2dP_ATF6B	348	35	522	71	442	46	283	37	173	34	82	34
2dP_MAFG	348	48	555	109	472	46	294	73	157	33	101	32
2fG_DH overexpression	348	48	621	117	430	31	255	75	125	29	92	94
3cG_MAFK	348	60	685	104	463	41	367	63	162	37	113	49
3eG_ATF6B	348	79	486	96	459	131	257	41	157	79	92	44
3eG_BRCA1	348	81	592	98	469	82	334	46	163	67	107	39
1aT_CREB5	347	790	727	1567	1677	1146	1345	1193	1115	873	987	1217
1dR_XBP1	347	60	594	97	518	55	340	68	181	44	142	47
1fG_BATF3	347	8168	586	13029	7122	10112	4720	10233	10367	8679	7696	10304
2dP_NFE2L2	347	50	686	106	490	53	348	65	164	25	123	35
3cG_XBP1	347	59	557	111	450	72	310	95	165	51	98	47
3fP_Jun	347	172	590	143	513	173	305	117	279	106	110	68
1bG_ATF5	346	61	646	95	436	35	320	60	162	20	109	43
1dR_DBP	346	43	494	104	426	54	274	70	152	37	130	43
1eP_FOS	346	101	645	168	639	103	438	103	222	69	200	83
2aG_JDP2	346	1310	537	2645	2276	2135	1707	2172	2036	1472	1759	1922
2bG_DBP	346	46	644	115	415	42	353	84	152	32	111	50
3aS_CEBPA	346	39	640	98	481	50	335	39	136	32	138	65
3fW_CREB5	346	751	665	1234	1616	1125	1151	1068	1163	945	838	1048
5aP_XBP1	346	41	454	64	378	38	271	53	115	49	74	38
1eC_CREB5	345	1326	732	2881	2114	2042	1925	2645	1793	1776	1814	2368
1gV_CREB5	345	740	534	1327	1497	1112	1033	990	1069	922	838	1303
2bG_Fab	345	49	592	136	522	37	339	86	179	23	107	47
2cP_ATF1	345	53	685	107	496	36	376	49	141	36	123	28
2dP_NFE2L3	345	41	494	76	437	69	280	48	138	21	92	30
2eG_NRL	345	40	612	94	486	39	332	80	144	36	125	73
3dR_CREBRF	345	64	609	82	432	31	307	57	133	31	104	51
3gR_FOS	345	5721	606	10647	5030	7178	3667	8432	7191	5770	6110	8624
5aT_CREB5	345	106	599	182	605	119	384	112	226	94	151	97
1aP_BATF	344	3338	584	6370	3639	4383	2415	4595	4668	3513	3598	5099
1dG_TEF	344	44	578	80	474	40	341	56	164	23	103	45
1dR_DH overexpression	344	55	561	59	375	56	252	36	130	34	81	31
2bP_ATF6	344	51	630	79	416	43	353	57	122	40	130	45
2cG_NFE2L3	344	70	594	115	494	54	332	57	142	25	123	37
3bP_BATF	344	111	573	278	615	128	456	214	252	106	233	179
3gP_BATF	344	90	582	151	463	110	348	108	208	63	155	135
1bG_CREB3L3	343	47	517	105	429	43	282	54	144	42	106	38
1eP_BATF	343	851	587	1118	1408	1067	954	893	1237	1008	842	774
2eG_DPF2(Requiem)	343	57	603	61	466	63	323	59	192	35	102	28
3aS_CREB3L1	343	54	581	78	472	55	369	59	176	33	116	50
3aS_JUND	343	50	491	97	493	50	301	56	199	50	121	45
3cG_DH overexpression	343	41	591	65	378	32	263	50	113	23	89	35
3fH_CREB5	343	1452	589	2560	2284	2027	1522	1927	1902	1787	1554	1866
4aR_CREB3	343	43	599	125	468	43	332	106	125	30	108	60
1aR_CEBPA	342	60	592	133	457	53	377	93	170	41	151	57
1bR_FOSL1	342	830	592	1329	1560	1019	1210	1090	1118	918	1070	982
1gG_ATF6B	342	78	637	98	471	88	336	56	310	65	117	42
1gG_HRAS	342	45	629	138	427	41	308	75	153	22	127	71
2cG_BATF2	342	1412	482	1858	1956	1950	1144	1421	1897	1465	1259	1397
2fP_CEBPA	342	56	538	71	398	38	285	51	135	31	85	36
3aR_CREB3L3	342	59	622	150	471	46	377	82	178	32	144	65
3aS_CREBRF	342	46	534	73	443	38	300	48	155	20	103	35
5aG_MAFK	342	51	448	86	413	41	246	52	151	26	89	52
1aG_CEBPE	341	57	640	153	583	66	435	96	215	51	170	95
1bP_Jun	341	179	530	208	773	164	457	153	331	117	199	175
1dR_CREB3L2	341	43	573	111	447	31	317	52	133	31	94	57
1gG_BACH2	341	57	574	102	504	44	296	74	156	19	105	53
2cP_CREB3L1	341	47	544	88	472	26	293	60	158	29	122	48
2cP_DBP	341	59	679	92	454	43	363	59	151	18	129	46
3dG_NFE2	341	54	537	86	385	40	259	74	136	21	111	40
3eG_JUNB	341	78	490	98	562	61	279	47	194	39	79	37
3fG_MAFA	341	59	467	76	499	73	269	44	172	47	104	39
1fV_CREB5	340	397	640	544	1100	484	754	522	560	433	457	394
2dS_FOS	340	151	754	148	602	153	394	103	312	105	177	76
2gA_CREB5	340	1142	588	1703	2172	1761	1303	1305	1693	1443	998	1339
3aR_NCD1	340	63	663	112	494	61	351	56	170	47	115	37
3aR_NFE2	340	31	658	66	481	53	385	46	136	33	129	50
3dP_ATF6	340	62	698	114	502	73	382	61	156	37	122	45
3gG_XBP1	340	31	634	96	462	52	337	91	155	33	106	60
1aR_ATF1	339	50	550	94	490	49	278	42	161	27	96	31
1dA_ATF6	339	51	654	126	460	46	325	79	164	28	139	41
1eK_CREB5	339	1643	496	2442	2556	2615	1423	2088	2196	2247	1476	1770
1eR_CREBRF	339	43	559	99	450	56	319	55	142	30	99	36
1gG_CREB3L2	339	58	628	107	475	49	360	82	172	31	125	31
2aP_FOSL1	339	58	595	96	434	54	301	64	161	32	123	51
2dP_CEBPD	339	59	640	139	485	50	389	58	170	42	128	48
3bG_NCD1	339	38	590	103	435	42	307	49	148	38	93	55
3fG_CREB3L4	339	62	603	90	460	53	330	49	146	34	102	50
3gR_Jun	339	871	580	1658	1570	1179	1146	1217	1161	1044	940	1153
4cG_BATF	339	3657	594	8234	3594	4642	2961	5991	5208	3676	4473	6230
1bC_CREB5	338	587	548	1134	1417	997	1003	885	935	837	759	884
1dG_BRAF	338	45	711	113	478	44	405	74	147	34	140	51
1gP_MAFK	338	55	616	105	504	43	387	68	163	29	120	40
2eP_CREB3L3	338	41	668	114	428	30	336	51	141	29	127	45
3aR_ATF6B	338	65	541	108	461	85	326	82	186	46	92	57
3dG_CREBL2	338	48	674	108	466	38	352	69	140	56	106	51
3dR_FOSL1	338	69	574	129	529	72	341	84	171	41	120	72
3eG_SWIRM-assoc_3	338	42	526	133	428	39	306	109	128	18	121	113
3fR_CREBRF	338	47	682	258	454	53	390	159	169	40	176	182
3fR_DDIT3syn	338	7336	560	13086	5639	9278	4381	10023	9494	7614	7161	10583
1eG_CREBL2	337	54	684	88	519	53	331	60	189	33	118	67
2aG_CREBZF	337	28	542	85	444	39	292	65	123	17	101	36
2dG_FOSB	337	198	468	181	682	200	406	133	334	196	174	125
3aL_FOSL1	337	606	664	1191	1239	767	954	1029	812	611	789	767
3aR_MAFG	337	159	498	372	669	203	500	246	294	139	251	195
3bG_Enkurin	337	59	549	135	427	47	308	65	132	29	125	86
3dP_BATF	337	120	640	323	545	120	383	156	282	127	212	209
3eR_Jun	337	1873	426	3035	2667	2683	1693	2401	2574	2189	1840	2320
1bG_MAFK	336	56	630	99	501	57	365	100	159	32	131	58
1dR_HLF	336	58	493	81	433	49	264	43	121	32	93	38
1gP_XBP1	336	43	581	109	452	38	316	61	130	21	113	45
3aG_PKM	336	46	590	89	406	43	327	44	144	21	96	31
4aG_ATF6	336	45	618	83	427	60	315	52	152	28	89	29
4cR_FOS	336	4272	517	6864	4034	5293	2459	5177	5361	4376	4042	5330
1dR_ATF5	335	55	614	100	413	48	348	62	129	35	114	33
1gP_JUND	335	50	599	102	448	47	394	66	135	30	117	56
2aG_NFE2L1	335	51	599	92	458	69	305	55	156	37	128	44
2eP_CREB3L4	335	41	561	91	441	28	329	68	136	28	95	35
2fG_Fab	335	54	516	82	456	53	281	42	152	21	85	31
1bG_ATF2	334	75	637	121	500	62	372	72	191	68	129	51
1bG_CREB3L4	334	80	531	107	401	74	252	40	173	73	96	46
1cP_XBP1	334	62	497	94	486	77	276	64	174	51	117	26
1eG_ATF4	334	277	603	521	689	335	449	298	394	239	363	240
2cP_CREBL2	334	34	488	92	370	35	287	51	149	28	92	22
2fG_CREB3L1	334	47	629	125	480	38	321	52	154	32	124	68
3dG_MAFF	334	54	601	85	486	45	307	51	146	27	100	41
3eG_CREB3L3	334	53	564	131	482	36	343	78	139	22	150	91
1bG_ATF1	333	55	645	84	497	35	355	44	157	21	108	36
1bG_CREBRF	333	63	610	105	473	49	314	56	160	44	119	39
1bW_CREB5	333	1142	622	1937	1925	1438	1481	1370	1355	1236	1196	1383
1eG_MMgT	333	62	617	99	488	31	349	70	139	28	126	60
1fG_HRAS	333	35	563	140	428	35	281	47	150	19	98	46
1gG_CEBPD	333	66	702	164	474	51	411	120	208	50	177	83
2aR_BATF	333	1459	587	2333	2003	1778	1350	1634	2017	1597	1465	1570
3aL_CEBPA	333	35	542	78	437	37	307	50	138	27	89	22
3aR_JDP2	333	7121	540	11215	6269	9418	3956	8207	9568	7823	6391	10186
3bG_BRCA1	333	58	550	172	437	54	323	106	148	37	102	46
3bG_CEBPD	333	64	602	92	453	67	352	72	164	51	130	49
1fR_ATF6	332	40	507	94	444	48	275	57	145	37	96	52
1gP_ATF5	332	52	585	105	470	51	341	58	167	24	107	32
2cP_Fab	332	47	524	91	471	41	334	51	165	26	96	55
2eP_DPM3	332	49	595	83	438	36	325	46	131	23	75	42
3fG_MAFF	332	45	540	74	415	36	292	36	124	27	108	38
4fV_CREB5	332	272	585	777	975	485	788	622	508	399	503	531
1aR_ATF5	331	29	507	91	397	29	240	53	150	22	85	38
1cG_ATF3	331	4001	615	6362	4201	5180	2892	4964	5496	4030	3862	5111
1dG_NRL	331	47	559	96	412	38	301	81	123	26	109	59
1eG_NFE2L3	331	57	621	103	466	59	312	55	161	47	110	48
2bG_TEF	331	39	407	88	405	56	203	89	121	17	115	46
2cG_CREB3L3	331	45	633	109	467	73	313	53	168	47	101	39
2cP_MAFA	331	49	603	104	385	40	367	68	162	35	111	44
2eP_DUF3669	331	44	573	85	455	50	309	47	172	30	114	42
2fG_CREB3L3	331	45	569	88	454	46	324	42	132	24	98	56
3fG_Fab	331	42	554	114	477	39	326	82	149	26	123	58
5aR_CREB3	331	32	507	66	359	37	285	42	114	20	76	28
1dG_CEBPE	330	61	618	110	483	53	379	53	177	29	121	46
1dG_SWIRM-assoc_3	330	111	539	111	444	104	306	112	178	61	140	68
1eG_PDZ	330	40	509	73	424	37	290	46	149	31	91	28
1gG_DUF3669	330	38	560	81	394	43	292	54	144	18	99	44
2bG_CEBPD	330	52	538	96	388	60	333	58	142	39	95	41
2cG_DUF3669	330	48	615	87	481	50	317	47	132	33	95	37
2cP_DDIT3syn	330	55	657	234	524	84	392	132	201	49	148	85
2eR_DDIT3syn	330	5776	508	10585	4811	7667	3493	8102	7347	6414	6028	7871
2fG_CREB3L4	330	41	529	105	393	61	277	54	135	38	96	36
3aL_DDIT3syn	330	149	478	296	540	207	370	227	261	136	204	186
3aR_BRCA1	330	46	616	92	511	61	335	56	169	40	100	36
3bG_ATF4	330	358	531	631	879	397	538	386	628	379	401	344
3cG_BATF3	330	7995	511	13634	6658	9606	4521	10108	9848	8203	7973	11173
3eG_NFE2L3	330	39	555	107	438	42	310	66	134	24	109	42
2aG_MAF	329	64	579	88	497	73	290	53	146	37	102	33
2aR_ATF6	329	46	583	122	462	32	334	96	127	23	101	63
2bG_NFE2L2	329	72	586	102	479	63	329	77	182	37	112	38
2bG_XBP1	329	131	717	122	599	233	381	63	314	155	134	66
3aA_XBP1	329	41	574	82	484	78	308	49	175	38	113	31
3dG_DBP	329	41	501	77	437	49	249	43	113	22	86	32
3dG_NFE2L2	329	45	479	70	444	39	266	41	129	24	84	32
3eG_DBP	329	76	511	78	437	100	288	46	182	64	80	29
1fR_FOS	328	1344	553	2793	1865	1843	1485	2373	1842	1445	1825	2069
1gR_CREB3	328	96	475	85	432	90	256	82	148	52	90	49
2cG_BACH1	328	50	510	66	465	63	298	56	202	51	83	36
2cG_BRCA1	328	82	516	70	534	118	292	40	218	86	99	40
2dR_DDIT3syn	328	63	523	165	458	99	340	137	184	51	142	114
2eP_CEBPD	328	46	527	100	450	47	312	63	132	32	90	43
3aR_NFE2L3	328	35	560	107	478	53	287	61	142	32	111	46
3cL_ATF6	328	42	569	89	429	34	285	58	122	38	104	45
3gG_MAFF	328	42	456	81	390	34	251	56	131	30	87	51
4cG_CREB3	328	48	695	119	472	52	380	84	141	37	144	60
4dR_Jun	328	77	455	104	501	66	288	64	172	56	104	53
1fG_DBP	327	48	618	99	473	48	294	60	148	33	99	50
1fG_MAFF	327	56	556	94	452	54	242	62	129	45	93	29
3dG_DUF3669	327	39	574	100	466	47	295	57	146	33	108	41
1dG_ATF7	326	31	538	86	407	45	318	55	123	35	98	28
1fT_CREB5	326	480	535	856	1189	536	791	550	702	521	491	540
1gP_ATF1	326	45	650	75	486	43	348	50	162	18	115	32
3aL_ATF2	326	41	475	96	450	46	248	28	130	46	71	30
3aR_BATF2	326	246	593	529	829	372	613	344	480	270	367	405
3aR_HRAS	326	53	612	114	439	45	345	74	163	32	106	63
3bG_ATF6B	326	53	515	109	414	45	308	60	142	22	100	65
4fA_CREB5	326	762	577	1305	1589	1162	1055	1031	1152	967	922	890
5aG_XBP1	326	77	489	106	466	70	297	74	174	46	123	72
1aG_NFE2L1	325	49	570	67	437	53	288	53	120	25	81	32
1bG_CREB3L2	325	46	453	145	379	40	273	100	127	27	111	71
1cP_JUND	325	41	487	111	429	51	313	50	148	48	111	47
1fG_BARD1	325	48	535	155	522	52	290	186	149	28	121	81
2fP_FOSL1	325	54	588	123	537	72	357	76	189	39	139	68
3cG_CRIPT	325	33	482	75	470	54	252	33	150	35	84	44
3dG_CEBPD	325	55	630	93	489	46	312	67	175	32	119	53
4aE_CREB5	325	72	490	165	525	66	355	94	189	45	162	83
4fG_ATF6	325	46	589	99	501	55	319	59	173	29	116	58
1dR_BATF3	324	5648	486	9425	5452	7436	3441	6874	7986	6013	5350	7637
1gG_NFE2L3	324	58	618	114	471	58	322	58	177	36	105	37
1gR_FOS	324	5902	544	11830	4972	7383	3687	8573	7474	6577	6261	9163
2aL_CREB5	324	452	580	697	1164	630	773	568	634	529	515	542
2dS_ATF6	324	62	524	79	456	51	303	65	146	35	94	31
3bR_XBP1	324	1100	463	1673	1533	1480	954	995	1545	1257	912	1192
5aR_Jun	324	95	583	145	569	102	380	111	242	74	154	89
1cP_CEBPA	323	50	485	125	420	51	260	57	135	38	96	83
1cP_FOSL1	323	236	531	485	920	332	612	287	506	245	347	221
1eG_MAF	323	46	425	66	456	44	220	37	140	32	75	33
1gG_ATF4	323	45	466	286	432	61	307	65	159	43	147	148
2dG_DPF2(Requiem)	323	53	507	74	464	56	292	55	149	24	86	43
2eP_NFE2	323	55	546	89	443	41	310	51	141	29	79	38
3aA_ATF2	323	41	532	88	472	56	295	56	173	26	81	34
3aL_XBP1	323	74	537	76	372	59	294	45	163	78	91	54
3aP_CREB3	323	47	578	74	446	32	295	40	130	23	96	35
3fG_ATF5	323	65	557	116	461	61	334	58	166	39	115	30
3gP_FOSL1	323	44	599	79	402	48	304	96	127	30	111	93
1aR_DH overexpression	322	53	642	79	364	46	252	50	125	38	83	35
1cG_CREMsyn	322	33	651	170	462	44	358	111	145	20	151	90
1eA_Jun	322	917	519	1554	1471	1332	1033	1189	1074	946	947	1097
1gR_Jun	322	2663	587	4648	3284	3463	2095	3315	3408	2829	2447	3492
2dP_BRAF	322	54	609	94	472	46	317	48	158	28	92	49
3eG_ATF5	322	86	619	98	465	41	320	45	170	73	111	50
3eG_DPM3	322	92	627	100	490	92	316	54	203	81	98	49
3gG_DH overexpression	322	45	541	68	371	37	272	44	111	22	88	30
4aR_ATF6	322	64	597	127	490	60	336	74	190	33	133	64
1aG_NRL	321	45	519	86	401	48	301	51	111	28	99	40
1dG_MAF	321	66	582	87	459	57	323	79	149	48	95	65
2bG_DUF3669	321	47	604	72	469	54	305	54	147	31	88	44
2bP_CREB3	321	37	663	95	456	35	310	83	142	29	103	56
2cP_BATF3	321	1553	465	2431	2243	1792	1384	1632	2008	1473	1591	1618
2dP_Fc	321	47	483	81	456	41	287	36	160	19	108	29
2eP_BATF2	321	82	440	93	454	66	270	77	171	47	88	52
2eP_CREBL2	321	56	585	78	488	64	310	45	140	22	100	40
3bG_NFE2	321	56	639	117	493	53	325	122	170	40	117	47
3dG_ATF6B	321	39	562	95	406	42	328	64	144	19	90	46
3dR_XBP1	321	53	664	105	427	46	343	59	141	21	125	44
1cG_FOSB	320	4046	503	6308	3880	5295	2356	4554	4941	4138	3498	4764
1dR_ATF2	320	52	639	95	456	37	370	57	130	29	87	30
1gP_DBP	320	37	535	85	398	41	279	62	120	22	96	41
2aG_ATF7	320	59	579	117	511	51	303	76	195	40	101	55
3aS_Fab	320	35	525	67	410	49	241	40	140	24	101	26
3fG_CREB3L1	320	52	638	155	471	53	370	115	170	29	138	93
3fP_FOS	320	104	574	100	456	92	316	97	182	52	118	64
4aT_CREB5	320	140	498	246	683	187	495	243	302	186	226	172
1dG_PDZ	319	47	689	103	455	37	386	74	137	34	150	68
2aG_NRL	319	38	522	63	435	44	298	37	98	24	92	50
2cG_JUNB	319	103	513	121	566	99	356	115	253	68	148	78
2dP_BACH1	319	46	513	77	439	38	294	38	155	30	90	23
2fP_XBP1	319	36	530	75	407	37	345	50	137	22	107	58
3aY_CREB5	319	160	505	323	740	211	512	249	318	185	231	216
3cG_Fab	319	57	470	121	419	50	266	76	147	40	108	76
3dG_CREB3L3	319	33	633	71	405	33	349	55	132	20	113	46
1aR_DDIT3syn	318	3663	586	6131	3569	4696	2569	4494	4663	3555	3754	4808
1fG_DUF3669	318	64	509	79	420	69	272	45	133	38	107	39
1gG_BACH1	318	69	571	85	462	65	267	52	160	35	110	44
2dA_Jun	318	63	467	97	469	68	275	79	174	45	107	49
2dG_CREMsyn	318	36	544	126	462	36	318	50	126	18	118	54
2eP_BACH1	318	45	548	73	383	48	298	42	127	28	110	29
2fG_HLF	318	49	521	85	396	38	287	47	109	22	106	35
3eG_CEBPD	318	49	626	150	522	63	363	72	196	30	132	48
3fR_MAFK	318	38	492	82	424	56	289	63	123	34	92	33
3gV_Jun	318	2034	464	3267	2575	2541	1579	2384	2796	2137	1703	2369
5aP_BATF	318	98	569	418	449	146	456	275	211	61	264	310
1bG_JUND	317	143	569	261	681	186	488	198	323	161	263	189
1bS_FOS	317	2997	515	4817	3019	4036	2092	3747	3679	3233	2716	3607
1eG_Fc	317	43	570	79	422	30	258	53	134	28	103	43
1eR_Fab	317	46	423	92	415	59	226	59	151	31	92	44
2dG_MAFB	317	48	572	103	462	46	323	49	136	29	114	37
2dP_ATF7	317	45	523	78	397	39	281	50	125	35	107	50
2eP_BACH2	317	43	521	86	468	32	280	61	130	30	87	39
3aS_MAFA	317	61	550	188	455	64	407	132	185	51	149	132
3fR_XBP1	317	1344	591	3253	1658	1726	1502	2132	1816	1248	1921	2451
3gG_CRIPT	317	36	517	82	409	29	287	43	110	29	98	33
3gL_Jun	317	1579	468	2888	2261	1976	1507	2310	1961	1738	1564	1984
5aR_ATF6	317	52	498	74	400	36	255	42	138	31	85	30
1bG_HLF	316	46	510	70	437	80	258	48	133	26	87	43
1dG_Fc	316	36	623	98	465	43	311	65	136	24	101	41
1dP_XBP1	316	38	455	139	405	48	278	105	147	23	103	83
1eG_SWIRM-assoc_3	316	37	591	154	390	43	344	48	119	28	130	65
2gG_XBP1	316	44	517	78	418	66	289	47	144	33	74	33
3bR_Fab	316	56	451	97	398	38	224	51	159	58	93	42
3dR_JUND	316	37	493	94	395	48	274	43	138	22	93	31
4cG_FOSL1	316	412	513	793	1310	768	757	511	890	680	569	429
1aR_CREB3L1	315	40	586	113	397	40	347	65	121	19	93	64
2dP_PDZ	315	41	482	72	482	52	276	67	152	34	90	37
2gG_JUND	315	50	446	79	478	57	268	51	143	35	90	49
3bG_BATF2	315	1282	513	1939	1798	1563	1171	1539	1757	1359	1186	1354
3cQ_CREB5	315	810	444	1572	1602	1199	1149	1262	1182	938	1009	1339
4gP_FOS	315	63	473	114	380	47	231	49	150	34	106	59
1aP_MAFK	314	37	444	74	415	42	236	30	99	18	73	27
1bG_CREB3L1	314	54	655	82	452	47	343	78	157	61	117	68
1dG_FOSL2	314	232	504	554	928	315	609	302	523	232	376	286
1fG_BRAF	314	50	482	74	457	44	316	56	136	24	102	41
1gG_MAFA	314	53	655	102	432	37	322	63	135	23	105	40
2cG_NFE2	314	70	522	102	439	50	295	65	174	49	105	45
3bG_HRAS	314	59	561	130	389	61	344	59	148	27	129	59
3cH_CREB5	314	762	505	1132	1473	1016	982	1057	980	913	761	1025
3dP_FOSL1	314	49	505	112	417	53	253	42	134	32	106	44
3gG_MAFK	314	51	598	126	408	25	377	93	123	31	112	52
5aP_DDIT3syn	314	57	461	94	432	35	285	79	153	41	110	33
1cP_DDIT3syn	313	815	483	1415	1409	851	895	1006	1094	868	867	1059
1dG_ATF4	313	49	546	95	415	28	337	77	153	24	128	143
2bG_MMgT	313	53	480	83	435	98	266	60	185	38	88	20
2eR_DH overexpression	313	33	429	68	373	41	234	43	111	25	105	47
2fP_MAFK	313	56	475	83	446	31	301	33	135	24	108	44
3aL_NFIL3	313	32	456	80	344	41	282	44	132	23	90	58
3aR_Fc	313	49	543	101	415	55	303	68	138	34	106	65
3aS_CRIPT	313	35	527	59	360	46	265	43	154	14	103	41
3cG_BARD1	313	42	407	55	446	58	226	45	135	40	73	25
3fG_CEBPD	313	53	530	121	437	66	328	95	151	25	97	69
1aG_ATF4	312	278	662	529	638	281	549	309	366	214	368	270
1bG_BATF3	312	7896	488	13054	6799	10345	4497	9777	10318	8563	7883	10517
1cK_CREB5	312	1118	493	1840	1824	1579	1177	1572	1566	1232	1074	1304
1eR_CEBPA	312	87	520	106	458	96	326	88	179	66	116	72
2cG_ATF6B	312	55	461	60	419	32	235	43	158	41	80	25
2dP_Enkurin	312	73	462	76	447	52	258	48	193	55	84	52
2dP_JUNB	312	52	581	86	442	32	313	57	152	23	108	42
2eL_FOS	312	397	591	620	931	564	605	434	549	497	457	494
2eP_HRAS	312	45	485	67	399	37	254	33	121	20	81	38
2gR_FOS	312	1538	630	3258	1987	1783	1647	2274	1750	1622	1890	2562
3bR_ATF1	312	75	474	102	508	40	317	37	161	34	81	42
2aG_FOSL2	311	194	467	322	762	333	542	201	416	189	310	201
2cP_CREB3L3	311	40	530	90	432	39	293	33	130	38	76	27
2dP_ATF4	311	47	464	95	428	42	230	51	118	18	94	43
3aL_ATF1	311	49	517	59	418	35	309	49	143	19	98	30
3aR_MAFF	311	676	582	1123	1354	925	885	913	894	732	737	746
3bE_CREB5	311	2349	511	4573	2894	3322	2295	3878	3129	2777	2757	4162
3dG_DPM3	311	29	612	98	384	40	329	39	109	29	94	29
3dG_MAFG	311	44	460	69	392	41	232	50	152	28	84	40
1fG_MMgT	310	18	500	66	385	46	252	55	147	20	77	23
1gG_BRAF	310	52	580	102	449	32	325	72	140	23	110	44
2bP_CREBRF	310	36	469	83	380	42	251	35	124	34	77	32
2eR_CEBPA	310	61	514	102	411	41	312	100	145	36	139	62
3aR_PDZ	310	39	541	73	397	34	261	56	122	31	89	31
3dG_JUNB	310	42	525	89	390	40	288	44	130	24	104	33
3dG_MAF	310	31	480	67	383	41	271	36	109	20	90	30
3fG_NFE2	310	79	617	90	455	98	297	67	188	78	100	42
3fR_BATF3	310	7739	446	14326	6597	10203	4467	10103	10061	7899	7719	11308
3fV_BATF	310	5358	445	9479	4800	6869	3184	7347	7256	5685	5331	7098
4cG_ATF6	310	55	638	203	458	44	384	160	163	49	194	118
1aG_ATF7	309	91	520	177	526	90	373	95	227	59	175	85
1dR_CRIPT	309	36	635	77	382	42	285	57	118	20	95	35
1eR_ATF1	309	51	620	115	468	32	317	76	149	21	119	44
1fG_MAFG	309	42	508	92	437	46	262	75	131	30	92	57
2eG_ATF3	309	569	463	1317	1228	802	927	977	820	602	875	920
3bG_BACH1	309	41	688	103	495	60	390	85	153	42	145	68
3cG_BACH2	309	40	450	55	390	40	230	37	138	30	80	47
3gG_ATF5	309	44	462	96	421	41	243	66	162	19	106	58
4aR_BATF	309	5194	476	8034	4491	6289	3006	6318	6707	5189	4558	6303
4cP_FOSL1	309	67	518	63	436	44	276	35	188	27	72	39
4gT_CREB5	309	673	503	1116	1430	1056	919	875	1052	895	697	927
5aG_NFIL3	309	42	494	68	372	35	269	47	127	26	100	27
1bG_MAFA	308	66	482	73	386	53	283	49	150	33	87	41
1bS_Jun	308	1012	473	1877	1619	1410	1100	1453	1352	1196	985	1281
1dA_CREB3	308	42	535	77	431	58	295	71	127	31	96	28
2bG_BRCA1	308	42	512	74	423	43	278	42	123	23	97	37
2bR_Jun	308	2349	463	3983	3047	2998	1841	2991	3194	2378	2250	3029
2dP_MMgT	308	36	534	97	391	29	284	48	139	21	82	24
2gG_FOSL1	308	318	527	792	1156	574	834	627	700	448	651	637
3aR_MAF	308	392	485	687	996	639	623	491	673	470	428	471
3fV_ATF6	308	53	426	69	380	47	240	55	147	35	77	34
1dG_JDP2	307	4255	506	6829	4562	5803	2694	4994	5611	5050	3827	4728
1dP_ATF1	307	44	522	91	426	28	280	43	142	18	106	43
1dR_CREBL2	307	51	526	79	430	85	279	43	152	57	84	47
1eR_MAFK	307	43	541	117	405	31	276	55	133	33	85	38
2bG_SWIRM-assoc_3	307	49	469	67	387	34	247	53	134	20	81	37
2cG_TEF	307	42	503	89	403	43	304	91	151	32	116	69
2cP_CREB3L2	307	35	466	95	366	51	268	37	134	16	72	32
2eG_FOSB	307	330	541	554	852	372	677	326	546	293	478	456
2eP_MMgT	307	32	521	80	417	38	269	45	124	19	83	32
3aQ_CREB5	307	404	642	1006	1105	602	982	682	634	459	635	742
3eG_HRAS	307	72	512	119	430	76	290	66	162	29	115	60
4aH_CREB5	307	88	534	160	490	123	342	85	209	71	141	82
5aR_FOS	307	84	575	163	481	120	362	101	185	79	158	60
1aG_CREBZF	306	46	609	86	407	60	324	77	140	24	136	52
1fG_MAF	306	50	468	115	388	47	264	111	126	25	117	51
2cG_PDZ	306	43	563	168	413	25	299	79	135	33	139	72
2fG_DBP	306	39	536	158	395	39	285	73	125	19	119	69
2fG_DUF3669	306	38	456	99	383	39	257	44	113	32	89	46
2fP_ATF1	306	46	508	80	411	40	282	49	125	25	97	34
2gP_CREB5	306	36	568	105	437	39	289	61	141	43	74	59
5aG_ATF2	306	51	518	70	407	40	283	42	135	32	73	47
5bP_ATF6	306	47	485	68	391	28	262	43	128	26	83	29
1aR_JUND	305	92	563	218	598	109	418	137	223	106	177	184
1aR_MAFK	305	35	485	133	403	49	302	100	148	35	126	91
1bG_ATF6B	305	48	433	68	364	34	223	34	138	18	75	27
1dC_CREB5	305	78	563	156	545	105	423	108	238	62	168	92
1dR_MAFA	305	27	577	97	400	33	296	59	120	24	89	33
1eG_TEF	305	34	490	70	379	52	280	42	141	26	83	45
1gG_BRCA1	305	45	545	88	447	55	306	50	147	29	91	30
2cR_FOS	305	3484	514	5612	3364	4088	2108	4095	4010	3373	3140	4101
3bR_ATF5	305	75	439	76	398	34	221	42	131	46	86	40
3dR_MAFK	305	40	443	64	448	43	258	37	147	29	94	30
3fR_JUND	305	741	571	997	1577	1116	945	901	1243	1020	708	717
3gG_ATF1	305	54	659	102	471	44	372	72	153	26	124	46
4fR_FOS	305	1981	445	3428	2147	2758	1471	2534	2374	1889	2088	2145
5aP_FOSL1	305	45	504	70	455	53	298	55	139	27	97	37
1bG_JUNB	304	52	375	84	390	64	272	59	165	37	103	54
1dR_CEBPD	304	43	495	87	394	41	287	59	134	33	101	41
1eS_Jun	304	407	480	594	880	458	595	424	546	381	372	450
1fG_DPM3	304	38	507	71	410	36	293	51	136	28	81	54
2bG_MAFF	304	51	527	202	461	52	301	110	149	34	150	77
2cP_CRIPT	304	42	550	78	367	37	290	43	144	22	93	39
3bR_DDIT3syn	304	6578	546	13429	5605	8709	4079	9455	9071	6954	7281	10164
3cG_HLF	304	49	492	72	450	44	296	72	123	25	101	37
4aP_Jun	304	44	411	111	402	43	255	45	129	36	78	37
4dP_BATF	304	141	609	190	468	139	397	113	228	105	161	143
1bR_ATF2	303	48	467	87	410	49	305	63	147	40	82	41
1cS_FOS	303	4926	452	9562	4067	5850	3225	7305	6104	4914	5505	7641
1dR_DUF3669	303	62	544	105	392	45	252	42	139	47	104	43
1eP_CREB3	303	55	558	76	467	46	279	53	141	29	102	26
1gG_NCD1	303	62	611	103	480	58	307	66	137	27	114	41
1gP_CREB3L4	303	34	524	101	352	35	276	51	149	24	99	77
1gP_MAFA	303	45	511	100	360	34	279	44	116	24	99	27
1gP_MAFF	303	44	482	52	346	38	287	36	110	22	93	27
2cR_ATF6	303	49	557	93	487	28	309	49	163	36	94	45
2eP_ATF6B	303	37	468	83	383	34	268	38	130	31	84	24
2fG_BATF3	303	7769	522	15152	6603	9984	5144	11018	9888	8582	8650	13021
3cG_CREBRF	303	30	622	98	449	49	355	60	161	30	114	51
3dR_ATF1	303	26	557	60	430	30	302	43	133	26	83	28
3dR_DDIT3syn	303	111	510	125	473	159	289	72	219	96	114	44
3eG_MAF	303	46	420	78	360	39	271	68	115	28	89	38
3fG_NFE2L2	303	51	517	140	442	42	338	82	144	38	120	39
3gG_BATF3	303	2283	529	4844	2751	2974	2351	3592	3000	2296	2938	3566
1aG_CEBPB	302	124	453	136	513	137	311	107	233	83	126	61
1cP_ATF1	302	30	504	67	419	37	224	37	111	20	103	24
2bP_FOSL1	302	42	504	59	451	46	289	54	134	28	93	47
2eG_CEBPB	302	54	516	85	484	44	261	44	151	29	105	30
3bG_DPM3	302	38	548	130	439	45	330	96	132	25	120	50
3bR_NFE2L2	302	107	383	81	410	75	203	52	213	73	74	32
3cG_DBP	302	56	508	68	392	66	272	45	130	31	80	40
3eG_Fc	302	45	491	79	350	56	265	53	132	27	95	36
4aP_FOS	302	107	518	156	408	90	306	95	179	95	129	73
4aR_DDIT3syn	302	5350	423	6796	4700	6847	2401	5585	6950	5456	3780	5667
1aR_CREB3L4	301	34	453	130	366	33	274	124	116	16	106	57
1aS_Jun	301	109	564	224	598	168	394	108	282	126	169	96
1bG_MAFF	301	39	474	62	434	40	254	33	148	43	77	28
1dP_NFIL3	301	47	519	84	435	36	259	41	104	19	95	37
2cR_CREB3	301	51	510	113	398	58	263	92	182	47	120	43
2eP_NFE2L3	301	37	457	74	381	44	268	76	152	25	89	52
2fP_ATF2	301	45	485	92	369	47	290	50	156	28	81	29
3aA_FOSL1	301	106	609	293	644	123	607	220	256	139	284	149
3bG_RAF1	301	53	533	101	405	47	288	63	144	31	136	82
3dG_MAFA	301	35	706	109	373	42	358	68	131	27	124	52
1gG_ATF7	300	84	477	111	472	99	278	62	212	68	98	53
2aA_Jun	300	226	481	515	790	328	605	424	401	265	372	316
2dP_NCD1	300	41	547	72	412	48	308	55	144	31	91	43
2eR_ATF1	300	59	471	93	444	58	282	33	170	34	95	46
3bR_CREB3L4	300	61	451	176	358	53	281	144	149	25	115	165
3bR_JUND	300	517	456	1001	1018	712	778	874	698	508	649	881
3dR_BATF3	300	628	359	825	1220	869	727	558	945	684	635	615
3gR_ATF6	300	47	529	124	407	45	322	65	144	16	119	50
4cP_CREBRF	300	51	476	73	413	69	268	61	136	30	84	25
1aV_CREB5	299	1204	387	1768	1937	1615	1038	1168	1753	1389	989	1199
1eR_DDIT3syn	299	1916	544	4058	2154	2629	1713	3311	2342	2137	2331	2966
1fG_CREBL2	299	36	546	92	380	35	301	68	139	32	114	45
1gG_Fc	299	70	557	80	476	58	294	51	190	59	90	52
2bH_CREB5	299	889	355	1021	1474	1339	784	814	1156	820	698	825
2fG_ATF1	299	46	625	78	442	27	387	55	134	24	121	37
2fG_CEBPD	299	48	443	93	441	35	272	84	131	22	97	47
2gR_Jun	299	1138	497	2269	1742	1535	1376	1529	1407	1293	1239	1628
3aW_FOS	299	61	420	99	451	68	274	54	182	43	99	42
3bG_CEBPE	299	84	526	185	557	100	448	113	248	68	163	101
3bG_MAFG	299	70	537	91	407	80	312	44	213	37	88	34
3cG_ATF5	299	54	484	75	422	53	301	47	142	39	111	32
3dG_BRCA1	299	46	523	85	451	33	269	41	147	36	91	38
3fG_BACH2	299	38	494	115	347	29	317	74	111	22	110	43
1aR_BATF3	298	10405	451	16602	8509	14253	5438	12888	13361	11102	9556	14968
1bG_DBP	298	70	454	141	406	71	247	80	171	39	126	81
1dR_Fab	298	37	592	111	389	44	340	60	121	28	133	53
1eL_FOS	298	3582	494	6335	3604	4801	2269	4776	4655	3717	3478	5193
2dR_CREB3L1	298	33	415	80	397	32	266	33	120	16	88	20
3aR_CEBPE	298	57	487	103	489	62	366	54	177	34	89	53
3bG_CREBZF	298	40	461	51	361	58	244	37	119	19	76	30
3eG_RAF1	298	35	504	86	389	51	301	49	130	20	123	46
3gG_JUND	298	44	563	102	412	54	349	64	176	42	133	52
4cG_ATF2	298	41	494	96	377	44	329	96	131	32	96	58
4cR_ATF6	298	59	476	78	406	56	252	56	140	58	79	46
1fG_RAF1	297	35	554	108	333	39	354	58	82	28	117	52
1gP_CREB3L3	297	30	499	61	396	41	274	42	98	16	74	26
2bG_NCD1	297	29	497	85	377	45	306	53	111	24	102	26
2cG_BRAF	297	46	519	120	489	56	320	70	146	22	119	60
2dP_TEF	297	28	472	63	417	49	239	34	110	24	75	35
3bG_NFE2L1	297	96	495	77	393	51	252	46	197	61	82	30
3eG_BACH1	297	34	581	123	408	43	312	64	138	30	113	60
3eG_MAFG	297	31	461	70	379	32	266	41	130	19	93	37
3gL_CREB3	297	39	426	60	390	36	233	43	117	22	80	32
1cS_Jun	296	2437	512	6200	2963	3089	2443	4275	3320	2907	3251	4170
1gG_JDP2	296	9477	490	21491	7632	11518	6309	15415	12058	9772	11271	17807
1gP_HLF	296	36	548	73	396	27	234	48	94	15	99	38
2cG_ATF4	296	324	450	363	685	330	407	367	460	249	310	359
2dP_MAF	296	37	465	58	439	37	234	34	161	23	75	32
2eG_MAFB	296	46	532	122	434	50	312	82	135	55	135	88
3aR_ATF4	296	73	551	216	457	86	358	244	161	40	161	78
3aR_NRL	296	72	495	110	423	81	327	58	152	77	120	61
3aS_CEBPD	296	42	402	93	364	38	288	38	125	33	85	44
3bG_MAF	296	58	498	94	415	44	302	70	151	48	106	55
3dG_BACH1	296	48	489	88	378	41	268	45	112	30	92	33
3fG_CREB3L2	296	50	456	93	401	50	262	42	178	27	102	52
5aP_ATF2	296	36	486	79	404	41	252	49	106	18	89	23
5bW_CREB5	296	320	544	697	1007	509	793	634	538	421	527	521
1aP_ATF2	295	36	513	75	360	29	257	56	111	21	95	69
2cG_SWIRM-assoc_3	295	45	458	109	374	37	251	51	136	34	78	48
2cP_NFE2	295	47	595	105	445	48	302	90	122	23	116	58
2eL_BATF	295	1596	435	2663	2051	2150	1426	2056	2039	1593	1605	2118
2eP_BARD1	295	34	466	93	367	30	269	59	111	25	100	48
3dG_NCD1	295	41	537	87	387	46	270	59	115	21	81	40
3eG_TEF	295	31	455	73	376	68	265	73	102	23	94	31
5aP_ATF5	295	48	463	56	362	28	202	36	119	19	85	25
1eL_CREB3	294	33	533	93	345	33	269	51	135	22	122	31
1fW_CREB5	294	448	526	894	1290	679	966	756	728	588	601	666
2cG_CEBPE	294	71	527	144	590	73	429	124	215	63	163	108
2cP_BACH2	294	41	477	63	375	46	228	39	120	22	73	28
2cP_BRAF	294	34	460	68	382	30	261	33	135	22	80	34
2cP_DUF3669	294	35	521	70	385	37	256	67	115	29	82	44
2eP_CREB3L2	294	31	580	90	421	34	325	56	123	27	91	40
2eP_Fc	294	29	471	97	389	37	305	78	118	20	101	36
2eP_MAFF	294	35	564	90	416	39	291	48	125	24	104	41
2eP_NFE2L2	294	50	553	90	409	40	281	59	125	26	83	51
2gG_ATF2	294	37	480	73	397	39	268	42	136	13	82	37
3aR_SWIRM-assoc_3	294	33	436	73	381	39	200	32	130	28	65	30
3bG_BARD1	294	75	579	98	404	105	350	52	160	71	106	68
3bP_XBP1	294	46	440	57	368	60	216	39	138	26	69	30
3fV_Jun	294	2084	581	4790	2654	2675	2255	3455	2805	2266	2705	3464
3gG_CREB3L3	294	33	415	61	393	32	226	38	110	17	87	22
4dG_CEBPA	294	50	423	80	388	33	292	31	121	31	83	32
1bG_NFE2L2	293	32	525	193	373	37	309	147	114	28	146	157
1eR_CRIPT	293	32	334	61	361	33	205	35	100	33	72	22
2cP_DPM3	293	34	409	61	363	37	248	28	101	25	82	25
2fG_ATF6B	293	47	407	56	379	27	251	41	130	22	70	44
2gG_DBP	293	27	371	47	329	38	210	40	117	21	71	23
3aL_JUND	293	55	549	97	429	41	304	81	180	57	109	52
3fD_CREB5	293	1780	577	3426	2366	2290	1877	2734	2439	2120	2056	2673
3fG_NFE2L3	293	48	481	70	437	47	277	58	138	25	88	25
4dR_CREB3	293	40	468	57	424	30	270	48	113	32	75	32
4gG_CREB3	293	36	599	82	397	45	321	42	135	22	90	40
1dG_CREBZF	292	39	521	82	398	35	288	51	100	16	100	33
1eR_CREBL2	292	39	499	116	396	33	273	71	149	20	100	67
1fG_CEBPE	292	54	497	105	448	67	331	65	161	47	118	55
1gG_MAFG	292	37	515	84	392	36	273	50	139	22	77	27
2aG_FOSB	292	124	471	225	576	138	371	123	254	92	192	134
2gT_CREB5	292	341	498	687	920	505	692	505	605	591	393	486
3bG_Fc	292	53	596	84	376	66	316	45	136	48	89	33
3bP_FOSL1	292	40	456	83	380	42	324	55	126	22	118	46
3cL_CREB3	292	43	489	185	389	56	282	87	115	26	96	71
3gK_CREB5	292	1163	596	2312	1798	1574	1458	1752	1584	1306	1354	1935
5aE_CREB5	292	54	446	95	371	56	295	67	170	39	94	46
1aP_ATF1	291	45	484	65	392	68	272	54	123	28	74	32
1aR_ATF2	291	57	613	132	436	43	340	75	130	13	112	55
1bR_CEBPA	291	37	510	101	407	45	273	74	151	27	116	51
1cP_NFIL3	291	40	545	315	326	37	337	126	122	26	164	226
1dA_BATF	291	3572	540	6998	3530	4328	2765	5555	4886	3986	4156	5516
1dR_RAF1	291	38	498	87	374	46	261	44	121	22	88	28
1eG_RAF1	291	54	543	87	451	42	298	54	159	51	98	50
1eR_NFIL3	291	54	505	105	389	45	279	47	137	20	94	39
2aP_JUND	291	41	490	79	398	43	273	61	133	26	82	38
2eP_NCD1	291	40	516	63	414	27	239	26	136	19	84	24
3aR_Enkurin	291	63	422	78	426	67	250	59	114	39	95	46
3dG_BARD1	291	51	545	90	430	45	316	52	145	26	102	42
3dR_DBP	291	54	464	64	402	45	238	39	134	25	81	34
3dS_FOS	291	183	474	91	517	268	305	65	282	108	128	48
4dA_CREB5	291	33	544	98	373	36	309	61	129	29	126	57
4gP_Jun	291	47	448	99	445	44	262	60	141	24	94	44
5aG_CEBPA	291	50	515	77	421	40	294	38	115	22	94	48
1dG_HRAS	290	48	600	107	465	44	340	57	137	28	108	48
1eA_FOS	290	9747	496	18110	6392	12332	4282	12139	11055	10179	9019	14309
1eL_Jun	290	868	444	1487	1486	1156	955	1085	1115	995	868	1012
1eP_FOSL1	290	63	480	78	344	39	254	33	144	40	84	32
1gG_RAF1	290	37	560	96	371	37	279	55	105	19	112	44
2bG_Enkurin	290	39	500	141	371	39	274	71	131	19	87	57
2bG_PDZ	290	40	516	121	379	45	263	36	129	22	83	43
2dS_FOSL1	290	52	504	162	398	56	286	57	130	49	141	124
2eP_SWIRM-assoc_3	290	47	390	53	400	33	203	33	137	25	65	33
2eR_FOSL1	290	1680	575	2448	2271	2344	1595	2058	2299	2105	1599	2173
2fG_ATF5	290	30	536	118	367	36	348	81	122	31	115	54
2fP_NFIL3	290	37	451	53	362	31	205	34	113	16	70	23
2gG_DDIT3syn	290	62	439	154	451	94	330	106	174	73	134	57
3aA_DH overexpression	290	42	414	50	308	29	218	29	89	18	74	28
3aL_CREB3L1	290	47	476	85	420	33	258	33	137	24	80	28
3aP_BATF	290	106	474	230	486	121	355	178	172	73	190	126
3bP_CEBPA	290	44	502	59	416	36	281	37	138	19	71	30
3cG_CREB3L4	290	31	577	95	407	59	303	54	138	31	88	37
3cG_DDIT3syn	290	1423	556	2733	1866	1748	1479	1918	1718	1473	1634	1772
3cG_MAFA	290	45	535	74	411	42	270	39	106	31	78	43
3gV_FOS	290	2760	566	6204	3071	3744	2486	4432	3637	3191	3644	4481
4fG_BATF	290	3702	499	7515	3533	4730	2758	5611	4915	3719	4184	5903
5aG_CREB3L1	290	65	510	63	395	38	259	56	106	37	79	34
5aG_DH overexpression	290	42	595	88	321	40	282	57	107	26	80	49
5aG_JUND	290	49	522	72	392	51	246	58	154	28	71	38
1aS_FOS	289	1137	539	2303	1644	1497	1241	1584	1494	1139	1343	1516
1cP_Fab	289	49	433	61	367	41	271	33	119	36	77	36
1dD_CREB5	289	51	420	95	382	87	251	71	126	42	102	73
1dR_MAFF	289	33	469	61	379	29	257	35	133	28	110	38
1eG_ATF7	289	57	423	94	427	41	260	57	143	36	96	46
1gG_CEBPE	289	66	496	100	437	39	284	66	145	29	99	55
1gG_CREBZF	289	28	497	81	346	33	302	34	127	20	97	36
2aA_ATF6	289	38	547	107	369	31	314	76	113	22	94	68
2dP_CEBPE	289	49	435	76	472	53	242	36	161	16	88	34
2eP_JUNB	289	50	528	81	447	36	277	54	169	26	110	46
2eV_CREB3	289	45	435	86	394	63	221	42	160	50	83	28
3aS_ATF2	289	29	632	86	384	36	356	69	150	27	102	44
3cG_CREB3L1	289	71	615	89	429	60	327	67	155	29	117	59
3dG_HRAS	289	34	502	100	393	29	272	62	109	18	116	54
3fR_CREB3L2	289	52	459	79	414	44	235	35	121	29	93	25
4dP_XBP1	289	37	462	63	400	46	224	45	111	20	77	35
4dR_FOS	289	73	534	123	385	58	303	67	129	41	100	32
4fG_CREB3	289	54	463	91	385	50	247	56	115	24	87	37
1eA_ATF6	288	92	427	82	372	100	202	46	149	102	87	41
1gP_Fab	288	42	507	97	449	47	273	34	130	49	99	33
2bG_BATF2	288	654	441	1227	1264	803	912	996	960	698	875	1090
2fP_MAFA	288	30	358	48	294	39	222	27	88	21	66	16
3aR_MMgT	288	52	512	78	417	43	275	48	150	23	111	56
3aS_NFE2L2	288	26	525	74	405	33	283	43	129	22	88	35
3bG_MMgT	288	29	565	104	401	41	313	52	134	20	102	38
3fG_JUNB	288	53	474	169	437	63	347	108	162	52	144	101
3fV_FOS	288	5208	487	9915	4642	7085	3080	6994	6332	5292	5198	7422
3gG_DDIT3syn	288	127	522	217	529	170	395	172	244	144	202	127
1aR_DBP	287	86	417	65	387	97	225	52	133	67	74	35
1fG_Fc	287	50	480	63	400	37	271	41	147	50	86	37
2bP_JUND	287	34	427	55	320	37	204	42	109	30	65	32
2dG_ATF3	287	133	567	273	504	114	420	188	251	99	227	190
3aP_ATF2	287	35	371	52	421	42	202	34	117	24	84	29
3bG_JUNB	287	81	493	159	576	103	362	133	254	121	142	104
3dG_BACH2	287	51	586	80	460	36	318	52	123	35	112	35
[truncated: 41,006 more rows]
