# Supplementary material for: Optimization of a deep mutational scanning workflow to improve quantification of mutation effects on protein–protein interactions
Source: BMC Genomics. 2024 Jun 24;25:630. doi: 10.1186/s12864-024-10524-7 (PMC11194945; doi:10.1186/s12864-024-10524-7)
Supplement: Supplementary file 12 — Supplementary Material 12. [file 12864_2024_10524_MOESM12_ESM.csv]

pair	Sample2	SD_Sample2	SE_Sample2	Sample3	SD_Sample3	SE_Sample3	Sample4	SD_Sample4	SE_Sample4	Sample4.5	SD_Sample4.5	SE_Sample4.5	Sample5	SD_Sample5	SE_Sample5
wt_CREB5	0.1803684738693831	0.0019833061522774543	9.916530761387272e-4	0.17168997647902554	0.0019446768388690413	9.723384194345206e-4	0.19443601005740496	0.004588022574004326	0.002294011287002163	0.21005197525715533	0.008923839696182417	0.004461919848091208	0.20988607080929775	0.008527701333843035	0.004263850666921518
wt_Jun	0.20100515377981787	0.0019157048735983743	9.578524367991871e-4	0.19584316482000125	0.0033828824980161425	0.0016914412490080712	0.21906009012364808	0.0021850340893107365	0.0010925170446553683	0.23010132746451015	0.0055529130832431455	0.0027764565416215727	0.22809108168294373	0.004056304998507112	0.002028152499253556
wt_FOS	0.22861305231168733	3.193805438000658e-4	1.596902719000329e-4	0.23205405295399728	0.005680204944198265	0.0028401024720991325	0.2522553456347092	7.163436729030225e-4	3.5817183645151125e-4	0.26119278305969557	0.004188321297850101	0.0020941606489250507	0.2571689933570207	8.498520596057148e-4	4.249260298028574e-4
wt_CREB3	0.05258163557101928	6.360545984622673e-4	3.1802729923113366e-4	0.023740778802119257	7.335953576130587e-4	3.6679767880652936e-4	0.02779531000182061	6.584875887364957e-4	3.2924379436824784e-4	0.034562861205745934	6.173432648981663e-5	3.0867163244908315e-5	0.04063977809234634	1.9880677933501763e-4	9.940338966750881e-5
wt_ATF6	0.05188692359727048	0.0013194219762974544	6.597109881487272e-4	0.021519547773008473	7.789971178821842e-4	3.894985589410921e-4	0.022461037738393773	9.149954649801756e-4	4.574977324900878e-4	0.029027592767118526	0.003728999962712017	0.0018644999813560085	0.03733316529129753	0.0013177115957689904	6.588557978844952e-4
wt_BATF	0.23374648081688087	0.0023545336067172084	0.0011772668033586042	0.23679931426899375	5.773641659038322e-5	2.886820829519161e-5	0.25708857278609204	0.003216320722097597	0.0016081603610487985	0.26462588944645205	0.005665811176950806	0.002832905588475403	0.2600943389001765	0.004949831358342411	0.0024749156791712057
3aG_CREB5	0.09534695792989895	0.0011030830963670944	5.515415481835472e-4	0.0710568425783007	0.0033753698258342352	0.0016876849129171176	0.08370466360315273	0.0014084489350027743	7.042244675013871e-4	0.09838178825168495	0.007191425841509409	0.0035957129207547043	0.10626462428916411	0.011097812796160272	0.005548906398080136
wt_FOSL1	0.165889877753791	7.436785638726436e-4	3.718392819363218e-4	0.16073785420196562	0.0014425708790694886	7.212854395347443e-4	0.18118250671092914	0.002487978763181306	0.001243989381590653	0.19609545439421136	0.006605807242156819	0.0033029036210784095	0.1972921642145107	0.0069152083360685	0.00345760416803425
1cG_CREB5	0.18153824190453377	0.0011274428261100465	5.637214130550232e-4	0.17230504305986838	0.0022783977032938777	0.0011391988516469389	0.19207182880256124	0.006521008123836243	0.0032605040619181217	0.2084463794259917	0.008349376581930445	0.004174688290965223	0.20851976201866856	0.009694534503823814	0.004847267251911907
2dG_CREB5	0.053418557349595504	5.298253320975326e-4	2.649126660487663e-4	0.024460404479340052	0.0020650109766193296	0.0010325054883096648	0.026681599835310703	0.0018642615692614005	9.321307846307002e-4	0.03644135539161176	5.720048361482846e-4	2.860024180741423e-4	0.03906193870294522	0.004389986622434382	0.002194993311217191
wt_CEBPA	0.05477714533459295	0.0011433533964508849	5.716766982254424e-4	0.024151624477234745	9.08263857631845e-4	4.541319288159225e-4	0.02674949573637412	0.0011251046608246576	5.625523304123288e-4	0.035364798737451617	5.107302522826191e-4	2.5536512614130955e-4	0.03924238729783669	0.0025683395183096125	0.0012841697591548062
2eG_CREB5	0.15038318085944566	0.001677325230286632	8.38662615143316e-4	0.13500015554783326	0.0030060990738839896	0.0015030495369419948	0.15638553136172578	0.005244298224740767	0.0026221491123703837	0.17335024496241985	0.008659404140947595	0.004329702070473797	0.17564810824586335	0.007990451598757883	0.003995225799378941
wt_DH overexpression	0.04256014606045596	0.0014781509673884407	7.390754836942204e-4	0.013287929839705304	0.003559708935259593	0.0017798544676297964	0.02090008363679346	0.008847809115910616	0.004423904557955308	0.02783899024778271	0.006104179024460886	0.003052089512230443	0.035497399382856155	0.008807415873092844	0.004403707936546422
wt_ATF2	0.05984757483041124	0.001079312496504061	5.396562482520305e-4	0.03125877841558744	0.004206061494784824	0.002103030747392412	0.033988606135548875	2.912073370748736e-4	1.456036685374368e-4	0.039645636000859255	0.004864067820786841	0.0024320339103934205	0.048819288996682524	0.0010789991314008988	5.394995657004494e-4
wt_NFIL3	0.05099903813456117	0.0012151874748600074	6.075937374300037e-4	0.02232419415320608	8.27881750172921e-4	4.139408750864605e-4	0.018107769106421708	0.00507267800519358	0.00253633900259679	0.03293380162710242	0.0036388872239658935	0.0018194436119829468	0.041645346303878616	0.0029152528698734707	0.0014576264349367353
wt_XBP1	0.12057198094070176	1.5437200815659717e-4	7.718600407829859e-5	0.12120631307815413	0.002877769181725699	0.0014388845908628494	0.14928377720011335	0.006554249955191124	0.003277124977595562	0.15886428285589507	0.008578231034239842	0.004289115517119921	0.16011909393689372	0.008889755254452465	0.004444877627226233
wt_CREBRF	0.056587151158436794	0.0014088652273231393	7.044326136615696e-4	0.02730486598039629	1.296547098669297e-4	6.482735493346486e-5	0.03369683869345977	0.004510243703708288	0.002255121851854144	0.039266489117018924	0.010577393179938612	0.005288696589969306	0.04383035038771098	0.002244634718267293	0.0011223173591336465
wt_ATF1	0.05708357862334679	0.001220067494674419	6.100337473372095e-4	0.02164838241394574	5.053490049785337e-4	2.5267450248926687e-4	0.0222538393168442	0.0045511735489730375	0.0022755867744865188	0.030189375207013352	0.0025576469395784665	0.0012788234697892332	0.02805762516527889	0.0037363684445483646	0.0018681842222741823
wt_MAFK	0.056783186769163094	3.3465341168844556e-4	1.6732670584422278e-4	0.022675872526884966	0.0036633580795878227	0.0018316790397939113	0.02422447993467184	0.0032612172198433825	0.0016306086099216912	0.03453904578213082	2.1699604717933106e-4	1.0849802358966553e-4	0.03306316272815435	0.0060206932091295675	0.0030103466045647838
wt_DDIT3syn	0.24599898531670267	0.0011010794881983269	5.505397440991634e-4	0.25002296149750275	0.0012309379678676802	6.154689839338401e-4	0.2689132528850593	0.0018193832315835808	9.096916157917904e-4	0.2767922499767219	0.004433274733380724	0.002216637366690362	0.2713649876325809	0.004323194660695828	0.002161597330347914
wt_CREB3L1	0.05697360638578616	6.968452121103008e-4	3.484226060551504e-4	0.025238388513187705	0.002152565152496113	0.0010762825762480565	0.028828815176617655	0.002957777477127113	0.0014788887385635565	0.03861646409081305	0.008021806388088493	0.0040109031940442465	0.04445256724608298	0.007352858058490545	0.0036764290292452726
wt_JUND	0.12439473313766106	0.002174261226677968	0.001087130613338984	0.1079379514492562	0.0014617074146598475	7.308537073299237e-4	0.13148221467123183	0.00276313771679037	0.001381568858395185	0.14807731064143528	0.007404311185244929	0.0037021555926224645	0.15094817848337927	0.0109831577451563	0.00549157887257815
wt_CREB3L4	0.052489321433621505	0.0016666469988426752	8.333234994213376e-4	0.024146724286795766	0.0031732552369019697	0.0015866276184509848	0.031355328366178686	7.371895683625493e-4	3.6859478418127463e-4	0.03788910184463924	0.0012451093622495705	6.225546811247853e-4	0.04374725364156935	0.0019223065891707406	9.611532945853703e-4
wt_HLF	0.053884438681026214	0.003006574437266103	0.0015032872186330514	0.02314777864553532	0.009279403980655307	0.004639701990327654	0.032244936896811585	0.006922910910540073	0.0034614554552700365	0.039803674974718206	0.0025399122173246223	0.0012699561086623112	0.04377338577489453	0.011583378292650869	0.0057916891463254344
2aG_CREB5	0.05345034649269843	6.883398947017273e-4	3.441699473508636e-4	0.024799688671689434	0.002756743991431893	0.0013783719957159465	0.02285010949465737	0.0025924107283060134	0.0012962053641530067	0.040266395962493415	0.002961302301856839	0.0014806511509284194	0.04054698548692691	0.008392708881649053	0.004196354440824526
wt_BATF3	0.2802422388079587	0.0023283311552304716	0.0011641655776152358	0.2782382357476084	0.004557525156647964	0.002278762578323982	0.29369106546550783	3.2074202670259993e-4	1.6037101335129996e-4	0.29917487756453087	0.0024311566859069305	0.0012155783429534653	0.2945526859589238	7.08616839243737e-4	3.543084196218685e-4
1aG_CREB5	0.15165551047700243	0.003739676552986271	0.0018698382764931354	0.1394013899173894	6.430316144195448e-4	3.215158072097724e-4	0.1609086367612727	0.006791582181892847	0.0033957910909464236	0.17734129538202997	0.012784909348670836	0.006392454674335418	0.1820354934928397	0.01087492830131413	0.005437464150657065
wt_CRIPT	0.051880393253576046	5.552354873953474e-4	2.776177436976737e-4	0.018481358106560587	0.003841130825327577	0.0019205654126637885	0.024686271436339686	0.006269325010469261	0.0031346625052346305	0.026897097450431035	0.004109895264389501	0.0020549476321947507	0.03022982571467501	0.006372233854748207	0.0031861169273741034
wt_Fab	0.05417053879061046	3.1909313406712096e-4	1.5954656703356048e-4	0.024649621611099196	0.0011546721466900009	5.773360733450004e-4	0.024391803329242324	0.009554098216454008	0.004777049108227004	0.03392352441541334	0.003534003894443441	0.0017670019472217206	0.04279937553403204	8.920448273551793e-4	4.4602241367758965e-4
wt_CREBL2	0.05226755942227384	0.002625312372567429	0.0013126561862837145	0.023692876897149197	0.005391550551631334	0.002695775275815667	0.027069501079831595	0.0044810340583473504	0.0022405170291736752	0.036636875540700026	0.009131418412989657	0.0045657092064948284	0.039268664234956896	0.012017686919750017	0.0060088434598750086
wt_ATF5	0.05577391683370572	0.002422808573825801	0.0012114042869129005	0.03041499924813596	0.0060516144113480445	0.0030258072056740222	0.03753473314869929	0.005316610049246141	0.0026583050246230706	0.04446491616620607	0.010287141758421076	0.005143570879210538	0.04333478075065442	0.0039311430358463274	0.0019655715179231637
wt_CREB3L2	0.05452278717034174	0.0027570922755353012	0.0013785461377676506	0.022812041562025993	0.003996618481084496	0.001998309240542248	0.02297392206611039	0.012405300631209657	0.006202650315604828	0.036677210410364	0.008811392217141263	0.004405696108570631	0.043396159347391425	3.290488326050103e-4	1.6452441630250515e-4
1dG_CREB5	0.059591416404910114	0.0017842980320803572	8.921490160401786e-4	0.030094339732889143	0.003850481517027059	0.0019252407585135295	0.03864009199500452	0.0049930490834147615	0.0024965245417073807	0.05268367700609118	0.0027482831655470568	0.0013741415827735284	0.057865591335955674	0.006965084592856742	0.003482542296428371
wt_DBP	0.05389668742103457	0.002270618158097963	0.0011353090790489815	0.026908485355436988	0.005892225524761724	0.002946112762380862	0.03221860555995913	0.012992906324659324	0.006496453162329662	0.04255852513364144	0.02216947449196029	0.011084737245980145	0.04947012522184735	0.008772623685991094	0.004386311842995547
wt_CREB3L3	0.04962129807929484	5.802364722972739e-4	2.9011823614863696e-4	0.020132315902478676	0.002222649725256262	0.001111324862628131	0.02027435853391473	0.003993451153549577	0.0019967255767747885	0.032397618615722226	0.006003047213903512	0.003001523606951756	0.029385380614116975	0.007516308176275961	0.0037581540881379805
wt_NFE2L2	0.051397659933735435	0.0019021286244595755	9.510643122297878e-4	0.022613805046225406	0.005378128844836228	0.002689064422418114	0.02929719343756139	0.007235861579786738	0.003617930789893369	0.03926007203114376	0.007549936066323054	0.003774968033161527	0.03627290868426345	0.0023981484954240856	0.0011990742477120428
wt_BACH2	0.05462041345594605	5.226343950245335e-4	2.6131719751226675e-4	0.025723904491392863	0.002648891941791982	0.001324445970895991	0.029485063312819082	0.00351934187166698	0.00175967093583349	0.034386085959436756	0.002866131252189208	0.001433065626094604	0.03574509902783741	0.0032021402153781606	0.0016010701076890803
wt_MAFA	0.05468790279756541	0.00428422862689195	0.002142114313445975	0.025818990483249066	0.0057777838431255155	0.0028888919215627577	0.02817091390315893	7.971469728881004e-4	3.985734864440502e-4	0.03582150734912656	0.0021651072966046097	0.0010825536483023048	0.041588294571921994	0.004582856551129603	0.0022914282755648013
wt_NFE2	0.05160901670171105	3.1890560305140246e-4	1.5945280152570123e-4	0.024421831131151588	0.005465610239518707	0.0027328051197593535	0.03203882231913167	0.002976057411337564	0.001488028705668782	0.035121240436488926	0.007600081240734583	0.0038000406203672916	0.040288011485366974	0.005129146627425138	0.002564573313712569
wt_DPM3	0.05174614947780162	7.312307917893022e-4	3.656153958946511e-4	0.021764287731398716	0.001471337610389288	7.35668805194644e-4	0.027511359977921073	0.004143104071879966	0.002071552035939983	0.038658523325384136	0.004421075608778273	0.0022105378043891363	0.04718620403328726	0.002044707951939227	0.0010223539759696134
wt_MAFF	0.05077689907288114	0.001450210702177342	7.25105351088671e-4	0.022924234974134327	0.0028032076459777898	0.0014016038229888949	0.02640181361164745	0.0042561544263794516	0.0021280772131897258	0.03772853263909329	0.007320209574781166	0.003660104787390583	0.04124289276888756	0.0037486000101145086	0.0018743000050572543
wt_DUF3669	0.052802681359071096	0.0033428998508217276	0.0016714499254108638	0.02523162268698794	0.003684331136828783	0.0018421655684143915	0.030423752127614972	0.002609089373568789	0.0013045446867843945	0.038779138432736095	0.005316163291822251	0.0026580816459111254	0.036465261660508716	0.006008306934073291	0.0030041534670366453
3aR_CREB5	0.11075474607081634	1.8345050142493715e-4	9.172525071246857e-5	0.08538054164617961	8.006892629638854e-4	4.003446314819427e-4	0.10697627209588079	0.004889615726614398	0.002444807863307199	0.1226334702510922	0.011137539217639983	0.005568769608819991	0.12663479507659264	0.013485428807091289	0.006742714403545644
1eG_CREB5	0.10347729614770101	0.001377000169442005	6.885000847210026e-4	0.07627989507389143	4.3759262557449595e-4	2.1879631278724798e-4	0.09301381416534282	0.004102827780595387	0.0020514138902976934	0.11046918749029747	0.01078133900801994	0.00539066950400997	0.11744099408414613	0.012649618201112997	0.006324809100556499
wt_BARD1	0.05310445148956579	0.003618414945580571	0.0018092074727902854	0.023756737601751374	0.009414770279578754	0.004707385139789377	0.027145331359014063	0.004270243807326785	0.0021351219036633926	0.03976026132620384	0.012155323404632202	0.006077661702316101	0.041396823973993156	0.00639365266236523	0.003196826331182615
wt_CEBPD	0.06453056474145066	0.0023591550613128306	0.0011795775306564153	0.03491109890323865	0.0028693761621058937	0.0014346880810529468	0.03711106403744807	0.002616376421476619	0.0013081882107383095	0.046208249313085786	0.0036045797981257284	0.0018022898990628642	0.052088683273780925	0.00413739398697935	0.002068696993489675
3bG_CREB5	0.1691630837419525	0.0012709664112436582	6.354832056218291e-4	0.1569260663837747	0.0018561663689045517	9.280831844522758e-4	0.18036377180906815	0.004844947108724687	0.0024224735543623434	0.19488171824852832	0.009604610518756426	0.004802305259378213	0.19559616510957778	0.008700763937058894	0.004350381968529447
wt_HRAS	0.055596715885213796	4.100958656160017e-4	2.0504793280800085e-4	0.028247863241051316	0.0040514025233389355	0.0020257012616694678	0.03364590160458371	0.015151252679194661	0.0075756263395973305	0.04210573107727393	0.009197392789321846	0.004598696394660923	0.04786686202904686	0.01989687821385165	0.009948439106925826
wt_BATF2	0.1854228100730455	0.003676090801624951	0.0018380454008124754	0.18599823732192766	0.004057546528147131	0.0020287732640735653	0.20688400119138506	0.0010002270799809516	5.001135399904758e-4	0.2187910153807864	0.00709404055238212	0.00354702027619106	0.21802631935162553	0.004765728182769081	0.0023828640913845403
wt_NFE2L3	0.05305870241339469	0.003050263632091314	0.001525131816045657	0.02550186359698428	0.004941582368142937	0.0024707911840714685	0.03397046264314046	0.007428368223136017	0.0037141841115680085	0.037622411323470856	0.006357993577563221	0.0031789967887816107	0.042813092962136576	6.086830114600648e-4	3.043415057300324e-4
2cG_CREB5	0.1688760180022204	0.0012599903032354306	6.299951516177153e-4	0.15547814129244175	0.0030665132370244707	0.0015332566185122353	0.17897647273828643	0.004453156025161253	0.0022265780125806265	0.19384779162401483	0.010376033534334908	0.005188016767167454	0.19598590236629693	0.008304745374394034	0.004152372687197017
wt_BRAF	0.06043670662444521	0.002054341501846005	0.0010271707509230026	0.0272952231344225	0.0034380929750193684	0.0017190464875096842	0.027313833893807912	9.096667268926147e-4	4.5483336344630737e-4	0.03877946502782553	0.0024220402320018204	0.0012110201160009102	0.03867931983984941	0.004262641930277614	0.002131320965138807
wt_BACH1	0.054380611939053705	0.00219958959732299	0.001099794798661495	0.021782914935652542	0.002214732884301998	0.001107366442150999	0.0272494530914312	0.0024398496590913384	0.0012199248295456692	0.03730103448057653	0.0021389393855410542	0.0010694696927705271	0.03704194053887164	0.0028504594161959116	0.0014252297080979558
1fG_CREB5	0.12021574738102297	0.0022361844427358692	0.0011180922213679346	0.10260977563489396	2.3921178822829646e-4	1.1960589411414823e-4	0.12328800064305212	0.0015427928503542732	7.713964251771366e-4	0.141821542597575	0.007893307232665386	0.003946653616332693	0.14363453837455803	0.008879503113403618	0.004439751556701809
3eG_CREB5	0.11108452927020954	2.1116937499759036e-4	1.0558468749879518e-4	0.09042765511782047	0.003063979795509978	0.001531989897754989	0.10467759085206946	0.0035497077839291764	0.0017748538919645882	0.12289919368230248	0.005068988833785097	0.0025344944168925487	0.12757072120403634	0.010409623397380961	0.005204811698690481
wt_JUNB	0.08267009619277059	5.989692432749199e-4	2.9948462163745997e-4	0.05760000217120904	0.001196271825964691	5.981359129823455e-4	0.06420510556175499	4.6381890446012215e-4	2.3190945223006108e-4	0.07816668391976596	0.0015129913717771193	7.564956858885596e-4	0.08535386102173198	0.00903179774229949	0.004515898871149745
wt_MMgT	0.05300790136130642	0.0035955008869171584	0.0017977504434585792	0.028131869777557564	0.008425005258105363	0.004212502629052681	0.029303496086511407	0.0042606310429728865	0.0021303155214864433	0.04518567902907952	0.006809195064059139	0.0034045975320295694	0.04641563271230439	0.004783872838566065	0.0023919364192830327
2dP_CREB5	0.051687085457128246	0.002754714785545459	0.0013773573927727295	0.023392158480682643	0.004816831585710781	0.0024084157928553904	0.02035269441271466	0.005488376120865239	0.0027441880604326197	0.03333398209833644	0.005566815818733209	0.0027834079093666045	0.03347782547062327	0.006870437929183381	0.0034352189645916907
1gG_CREB5	0.0847537870041957	2.7319622590509315e-4	1.3659811295254658e-4	0.05511874552034618	0.0017744064930299854	8.872032465149927e-4	0.06628103421018997	0.0017183522552896534	8.591761276448267e-4	0.07452209111888813	0.0043592192551199565	0.0021796096275599783	0.08150385352286188	0.005452965332031731	0.0027264826660158654
wt_RAF1	0.054870187369814485	0.002866632276541789	0.0014333161382708945	0.025425841301938812	0.003455327858615825	0.0017276639293079125	0.03183425080774986	0.004178000326039391	0.0020890001630196955	0.04236360347170495	0.007489044543713533	0.0037445222718567664	0.043239096806456795	0.010305800987908807	0.005152900493954404
2bG_CREB5	0.14033291688498462	9.542081223427667e-4	4.7710406117138334e-4	0.12294502625060538	2.7917871879904935e-4	1.3958935939952468e-4	0.14265478296633732	0.00455411231367679	0.002277056156838395	0.15825903913859768	0.006721516602646608	0.003360758301323304	0.16256830137083256	0.008815808479140236	0.004407904239570118
wt_ATF6B	0.05512342298778552	0.0010611693679891147	5.305846839945574e-4	0.023432383574594026	9.742082397204305e-4	4.8710411986021526e-4	0.027222289482667368	0.0024157011496740767	0.0012078505748370383	0.0356768933562744	0.0150421727631986	0.0075210863815993	0.03855526397722776	0.0052180474608560954	0.0026090237304280477
wt_NCD1	0.05554332787268634	0.0010261439798098172	5.130719899049086e-4	0.02017596216721886	0.004178565467000196	0.002089282733500098	0.019105624293572307	7.268233864801311e-4	3.6341169324006557e-4	0.03247972646160183	0.003800409677508632	0.001900204838754316	0.034877077048050854	0.00482312187222484	0.00241156093611242
wt_BRCA1	0.05714199108316122	0.004625401027163001	0.0023127005135815007	0.0228474588781473	0.00217495064154333	0.001087475320771665	0.024346213152038276	0.007168230799870758	0.003584115399935379	0.03597802891878062	0.011363600536995838	0.005681800268497919	0.03954008541813758	0.015528667421007917	0.007764333710503959
wt_CEBPE	0.09425764114343367	0.0015515356700859986	7.757678350429993e-4	0.06793301753211772	0.002828266222805016	0.001414133111402508	0.07231350255214768	0.004800764163962044	0.002400382081981022	0.08718445510194339	0.001248935471583466	6.24467735791733e-4	0.09507720368959435	0.005692477013468087	0.0028462385067340437
wt_MAFG	0.053625617767865195	1.5809196695838442e-4	7.904598347919221e-5	0.022016212996643615	0.0012440348410288835	6.220174205144417e-4	0.0269548362763419	0.00418169609310411	0.002090848046552055	0.04175071102735576	0.002155351299867302	0.001077675649933651	0.03917023040213387	0.0019378873333962027	9.689436666981013e-4
wt_MAF	0.05732813555840402	0.0014673213689105579	7.336606844552789e-4	0.03160178838505261	0.0034591680150671805	0.0017295840075335902	0.04021122393771612	5.800430385061361e-4	2.9002151925306807e-4	0.0480030934015236	0.008220102186537183	0.004110051093268592	0.05344772380279194	0.002067303249358446	0.001033651624679223
wt_ATF4	0.14451325201793183	0.00318156637310368	0.00159078318655184	0.15663860462287083	9.617567402069289e-4	4.8087837010346444e-4	0.18081660711850084	0.005074178769692416	0.002537089384846208	0.18926217766725312	0.006708329353164623	0.0033541646765823116	0.18603546111111033	0.0032992047073409064	0.0016496023536704532
3dG_CREB5	0.05138374837392756	0.0036987853095834288	0.0018493926547917144	0.017718837924046004	0.008113019683081897	0.004056509841540949	0.02110517714757401	0.004081581920713074	0.002040790960356537	0.027299899387506876	7.677176167431711e-4	3.8385880837158554e-4	0.03358889639060664	0.006020038035135661	0.0030100190175678305
3fG_CREB5	0.16629669409379297	8.274573025779881e-4	4.1372865128899407e-4	0.15386767509075377	0.0014272170615177784	7.136085307588892e-4	0.17631779642054618	0.004557486529512635	0.0022787432647563173	0.1907440327158933	0.00900449234717703	0.004502246173588515	0.19224862067584975	0.008247839990097157	0.0041239199950485785
wt_Fc	0.05484553164949125	8.475192819111419e-4	4.2375964095557096e-4	0.026510923101489323	0.004266737785391595	0.0021333688926957976	0.026706408662262968	0.010495820768982353	0.0052479103844911765	0.03249229636561958	0.00861352869300141	0.004306764346500705	0.04209635702841216	0.012687031745812384	0.006343515872906192
wt_FOSL2	0.2472937417299807	3.1680420419490405e-4	1.5840210209745203e-4	0.2485168468976381	0.00456561090829136	0.00228280545414568	0.2632495918260388	4.870892844013814e-4	2.435446422006907e-4	0.27246241003680477	0.0023169310382274632	0.0011584655191137316	0.26733192919058063	0.00443987075059	0.002219935375295
3cG_CREB5	0.11456777643052096	0.0017412606486097418	8.706303243048709e-4	0.0918039555920298	0.006428714140762433	0.0032143570703812166	0.11141342824391949	0.003076693077231186	0.001538346538615593	0.12809003098066934	0.007130655965519975	0.0035653279827599876	0.13289316112411936	0.006120046043890417	0.0030600230219452085
2fG_CREB5	0.12485637859739901	0.004480840594133406	0.002240420297066703	0.10769972121695859	0.0050005222444966255	0.0025002611222483128	0.1252935322806675	0.0016844753760419562	8.422376880209781e-4	0.14513538215313487	0.005360950941738565	0.0026804754708692827	0.14759262424260156	0.01123873191552682	0.00561936595776341
2eP_CREB5	0.0636906485640635	0.0015500612539606246	7.750306269803123e-4	0.029052808541118857	0.007380561433183073	0.0036902807165915363	0.034043764760635684	0.002720442771564319	0.0013602213857821595	0.04467956837320214	0.007570569862839043	0.0037852849314195217	0.04721697684765869	0.015113448468781087	0.007556724234390543
wt_JDP2	0.2863819501922005	3.343741507588832e-4	1.671870753794416e-4	0.2870114681300008	0.0024607557496126326	0.0012303778748063163	0.30295782241393665	1.1506851347374344e-4	5.753425673687172e-5	0.30912099293075734	0.0020995840453028824	0.0010497920226514412	0.3040246140425199	4.968284730982366e-4	2.484142365491183e-4
wt_TEF	0.05162999079393944	0.001579069749451884	7.89534874725942e-4	0.022252144703377566	0.0030411666922206706	0.0015205833461103353	0.026515310928447042	0.0023088125674798426	0.0011544062837399213	0.04337176545541539	0.014239268547581693	0.0071196342737908465	0.03445431574776304	0.006011188530018499	0.0030055942650092497
wt_PDZ	0.05447692505635624	0.0028699652004746663	0.0014349826002373332	0.02225563287534588	0.0021466010561777076	0.0010733005280888538	0.031379113129694686	9.029662075955199e-4	4.5148310379775997e-4	0.040209844308072965	6.281446094209913e-4	3.1407230471049564e-4	0.03838908687499781	1.444907695078733e-4	7.224538475393665e-5
wt_SWIRM-assoc_3	0.053392402813774456	0.003905190544493431	0.0019525952722467155	0.02101985883728296	0.0034654862204816306	0.0017327431102408153	0.025261672103535526	0.001734594292844738	8.67297146422369e-4	0.03046941057082843	1.510219711251362e-4	7.55109855625681e-5	0.0234675051479218	0.005686976217437202	0.002843488108718601
1dR_CREB5	0.0555883084860926	0.004108955261771553	0.0020544776308857766	0.02844333574913324	0.0030316680994698707	0.0015158340497349353	0.03013749951522114	0.0011846441208102202	5.923220604051101e-4	0.04405260015738931	0.005850830362321175	0.0029254151811605876	0.04720844362442333	4.6284050252168e-4	2.3142025126084e-4
1gP_CREB5	0.04814842834469631	7.792782940877418e-4	3.896391470438709e-4	0.016513387078513575	0.004361948814239775	0.0021809744071198873	0.022145946334774094	0.010466482517112472	0.005233241258556236	0.027836894539805597	0.006853429088301937	0.0034267145441509686	0.03131690198574394	0.005241221439731381	0.0026206107198656907
2cP_CREB5	0.05117646312688561	0.001007544762716699	5.037723813583495e-4	0.01958194151908277	0.0027267263941427615	0.0013633631970713807	0.022004743114528345	0.006102088593807497	0.0030510442969037487	0.032988232265491003	0.005644796244623244	0.002822398122311622	0.03427081565905999	0.00604219016156524	0.00302109508078262
wt_CREBZF	0.05583014315127631	0.001953201834359402	9.76600917179701e-4	0.021943543030708803	0.002835075343151321	0.0014175376715756605	0.027303557509246602	2.5250820094783482e-5	1.2625410047391741e-5	0.03299221570790472	0.004149241016355762	0.002074620508177881	0.037678327059266076	0.010801584521380775	0.005400792260690387
wt_Enkurin	0.054373461798902574	0.009948186222892763	0.004974093111446381	0.03052685974264102	0.003087170779653175	0.0015435853898265876	0.03049370896309835	0.008051367438681973	0.0040256837193409865	0.04239546978128797	0.009075222653530952	0.004537611326765476	0.04388593473595297	0.008248142560337289	0.004124071280168644
wt_NFE2L1	0.05484569644674802	0.0011619153604726159	5.809576802363079e-4	0.02106942102415555	0.0018037796991824374	9.018898495912187e-4	0.02989731605733361	0.0039846397555278945	0.0019923198777639472	0.03253217255971122	0.004160585817645926	0.002080292908822963	0.03649432811829249	0.0022535909089866227	0.0011267954544933114
wt_ATF7	0.10782435597117607	0.001159689327786271	5.798446638931355e-4	0.09096544352163546	2.928785809556115e-4	1.4643929047780576e-4	0.10150891097611359	0.00811633044681766	0.00405816522340883	0.11528140124092368	0.006503121482228447	0.0032515607411142235	0.12156368351246682	0.010727980694827376	0.005363990347413688
3aS_CREB5	0.08811600661038327	0.003845236121777961	0.0019226180608889806	0.06181372711250513	0.0011979585438958603	5.989792719479301e-4	0.07750323790873441	0.010858950570359148	0.005429475285179574	0.08877333140451785	0.007043390201653482	0.003521695100826741	0.09977195444985712	0.01212949083383796	0.00606474541691898
wt_NRL	0.06766420038015511	0.007142115984943095	0.0035710579924715475	0.02922687700030931	0.0019074233978104106	9.537116989052053e-4	0.036822335269338743	0.006509765627082291	0.0032548828135411456	0.045708799441109824	0.0060138411388496495	0.0030069205694248247	0.05716891509890325	0.007875362135864138	0.003937681067932069
1bG_CREB5	0.14499752012557332	0.0029939350854172966	0.0014969675427086483	0.12978444243088436	0.0014494870694081565	7.247435347040782e-4	0.15022403535326975	0.0031436686416716664	0.0015718343208358332	0.1686963634067109	0.008000257611014234	0.004000128805507117	0.17288313626816004	0.010912862109379872	0.005456431054689936
3aG_Jun	0.13146930162275405	0.0048266713549268555	0.0024133356774634278	0.11578559076028971	0.0022714796632532378	0.0011357398316266189	0.14217371425260983	0.007254287671784514	0.003627143835892257	0.1560182519774245	0.010847479161109865	0.005423739580554933	0.16058561767696078	0.009473929698672296	0.004736964849336148
2dG_Jun	0.05638002927928668	0.003949530206469833	0.0019747651032349166	0.026184098328314438	0.0013421996364490166	6.710998182245083e-4	0.02967476615215282	0.002543125581832566	0.001271562790916283	0.031958725492946816	0.004904049656777536	0.002452024828388768	0.04814303753662919	0.003997718498659411	0.0019988592493297053
3gG_CREB5	0.06230855053254608	0.0022843828307105352	0.0011421914153552676	0.035844417321631065	1.9161294222672193e-4	9.580647111336097e-5	0.04104424763724475	0.0031798182080842417	0.0015899091040421209	0.05302397139702268	0.0016228512997047786	8.114256498523893e-4	0.059219378540850694	0.011041932637457983	0.0055209663187289915
1aR_CREB5	0.16465786750594302	0.004212172791012251	0.0021060863955061253	0.15509922244000088	0.002389875864142458	0.001194937932071229	0.17846400504579343	0.006760017707132015	0.0033800088535660077	0.19557154379316632	0.014732654542826826	0.007366327271413413	0.19694340165401114	0.01025377817002467	0.005126889085012335
3fR_CREB5	0.18834325051888118	0.0032594564839481793	0.0016297282419740896	0.18077802702926993	3.970751881420721e-4	1.9853759407103606e-4	0.2034764661458356	0.008204758204692783	0.0041023791023463915	0.21923636385916523	0.007598803428917056	0.003799401714458528	0.2166582036028889	0.009402894078331394	0.004701447039165697
wt_MAFB	0.057113334655536835	0.002532442699359467	0.0012662213496797334	0.027235359746662496	0.0015819411835521987	7.909705917760994e-4	0.032389572899449534	0.005763898914471737	0.0028819494572358685	0.042126497213364575	5.37464997012781e-4	2.687324985063905e-4	0.04052248152706679	0.00829864814544527	0.004149324072722635
3aG_FOS	0.06623591354592609	0.004736917668983266	0.002368458834491633	0.04868454479236661	7.34274230194513e-4	3.671371150972565e-4	0.0605900685940865	0.007950611909464311	0.0039753059547321555	0.0656319309339422	0.0010083603120342932	5.041801560171466e-4	0.07747134733034627	0.008613969669835774	0.004306984834917887
wt_CEBPB	0.0668197083743842	0.0011248005330186793	5.624002665093397e-4	0.04224852992987897	0.009334435298552268	0.004667217649276134	0.04709821026886607	0.01487247799030221	0.007436238995151105	0.06304711803665397	0.009941199160515128	0.004970599580257564	0.059175234668797996	0.02112229080914027	0.010561145404570135
wt_DPF2(Requiem)	0.05310199769978868	0.007201892032767764	0.003600946016383882	0.02680038839134987	0.004143716491113621	0.0020718582455568103	0.029146742098033092	0.01583026025018275	0.007915130125091374	0.03366840756239789	0.0161720482610232	0.0080860241305116	0.04137626751886929	0.018765897993486783	0.009382948996743391
1eR_CREB5	0.17216621831943443	0.003863921813662074	0.001931960906831037	0.15919559731319174	0.0013846940292715237	6.923470146357618e-4	0.18580103475718976	0.006962276443962752	0.003481138221981376	0.20067077127772362	0.009947746181742706	0.004973873090871353	0.20366141162015303	0.008992745421105466	0.004496372710552733
3dR_CREB5	0.05182071227957774	0.0010748163457183408	5.374081728591704e-4	0.022881040639916986	0.005739987432127063	0.0028699937160635313	0.0253961553921487	0.00837709818244594	0.00418854909122297	0.037853110677644436	0.014709846643935827	0.0073549233219679135	0.03556907244063076	0.004734067379543856	0.002367033689771928
2fP_CREB5	0.052333340260225736	0.00214462785081787	0.001072313925408935	0.021489940106374048	0.0046817386062211995	0.0023408693031105998	0.02263998382207287	0.0024500080052629047	0.0012250040026314524	0.03149636952194358	0.006708595400048915	0.0033542977000244577	0.03103507152313851	0.0017763570743926287	8.881785371963143e-4
1cG_FOS	0.2336327156660971	0.003197242455747418	0.001598621227873709	0.23938380104029203	0.0043687668493271915	0.0021843834246635958	0.2591317408793778	0.0023427845336570583	0.0011713922668285292	0.2656035981143513	0.0053966967317007055	0.0026983483658503528	0.2620031131409948	0.0024446182939268256	0.0012223091469634128
wt_ATF3	0.21741524175588084	0.002021597017836767	0.0010107985089183836	0.21906399784932049	4.782593898880279e-4	2.3912969494401396e-4	0.23678767299378273	0.0041388759057471485	0.0020694379528735742	0.24436547047224544	0.0038412586119998624	0.0019206293059999312	0.24321899616052528	0.004157463165260452	0.002078731582630226
wt_U2AF1	0.056696969851561724	0.00861985356486961	0.004309926782434805	0.03270950922205816	0.01120557581158112	0.00560278790579056	0.04002595936731315	0.010681779261989315	0.005340889630994657	0.049606624093868	0.01688140807486664	0.00844070403743332	0.053483788056321355	0.01765871668956752	0.00882935834478376
1cG_Jun	0.1759880525946902	0.002185988121868513	0.0010929940609342565	0.16804354598662452	6.579954314304029e-4	3.2899771571520144e-4	0.19148416253979622	0.0061527138957472955	0.0030763569478736478	0.20304775855596693	0.0071695497936251785	0.0035847748968125892	0.20363718915574558	0.008521646679506882	0.004260823339753441
1dP_CREB5	0.05050240714518968	0.0019279430784051017	9.639715392025509e-4	0.020832089608735525	0.007459073806214716	0.003729536903107358	0.019744110387854327	0.0015087287343063542	7.543643671531771e-4	0.03043042722313826	0.014586231159218735	0.007293115579609368	0.035592587086046595	0.0081861829031706	0.0040930914515853
wt_CREMsyn	0.05947326655689576	8.752070675232715e-4	4.3760353376163575e-4	0.02755156916390139	0.007495721185511246	0.003747860592755623	0.031172993605911914	0.00337106637391038	0.00168553318695519	0.036252478856179764	0.004418704057908865	0.0022093520289544325	0.0434386486347522	0.0011474608705822388	5.737304352911194e-4
2dG_FOS	0.06461020139954059	0.0036704570046290803	0.0018352285023145402	0.03786256746107973	0.007297145471222544	0.003648572735611272	0.043429749625510744	0.009254170937767555	0.004627085468883778	0.0532958606539853	0.009917540597116357	0.0049587702985581785	0.05308598559687679	8.612217479718315e-4	4.3061087398591576e-4
3bR_CREB5	0.19476453261155172	0.002540448637946111	0.0012702243189730556	0.1866255171092114	0.003685486064619774	0.001842743032309887	0.20688527992512862	0.0020367149066379524	0.0010183574533189762	0.22143247822581377	0.006241443211935865	0.0031207216059679324	0.22214414708763752	0.00581054414183996	0.00290527207091998
wt_FOSB	0.21907604105482406	0.005496663206531371	0.0027483316032656854	0.22059793739085481	0.010488460415304835	0.005244230207652418	0.24361260544888683	0.0021920857048542425	0.0010960428524271213	0.25154848403492486	0.0035527031268623196	0.0017763515634311598	0.24826938045331534	4.24856509119498e-4	2.12428254559749e-4
2eR_CREB5	0.18296379836346677	2.5298936066368204e-5	1.2649468033184102e-5	0.1747313227405229	0.004507793410122384	0.002253896705061192	0.19762264199352966	0.001497781190511396	7.48890595255698e-4	0.21365174317396846	0.005971602615297528	0.002985801307648764	0.21368453298117962	0.007014232509525632	0.003507116254762816
4dG_CREB5	0.05228032332255751	0.0017136881577803523	8.568440788901761e-4	0.019072141430299696	0.0016256779257824052	8.128389628912026e-4	0.019502733840121893	0.005838173076515161	0.0029190865382575804	0.02422984186383873	0.0012547349788827077	6.273674894413539e-4	0.03096622000401844	0.003289665512772059	0.0016448327563860295
3aG_ATF6	0.05082708551590742	0.0015957131027420236	7.978565513710118e-4	0.01942024449487625	0.006280825329948421	0.0031404126649742107	0.020779358261503494	0.008378529738708432	0.004189264869354216	0.021180211462276704	0.0015290124707661393	7.645062353830697e-4	0.02712904963875043	0.008463830464046194	0.004231915232023097
2dR_CREB5	0.052382966413641444	0.004592539111146954	0.002296269555573477	0.020968515977117796	0.0032606988693312253	0.0016303494346656127	0.029456437469953384	0.0029264287759134234	0.0014632143879567117	0.0320442908269875	0.0011201663325089008	5.600831662544504e-4	0.045072922609285665	0.01585332304772446	0.00792666152386223
5aG_CREB5	0.05308368122588309	1.9807431052603776e-4	9.903715526301888e-5	0.02298913152640806	0.0030217531877652073	0.0015108765938826037	0.030221798780477142	0.004766416526355918	0.002383208263177959	0.03801023786852952	0.006924472626148868	0.003462236313074434	0.04168924854262307	0.01221190416948249	0.006105952084741245
3aL_CREB5	0.06859351584757013	5.282816217862354e-4	2.641408108931177e-4	0.03685860605876876	0.012351398381517312	0.006175699190758656	0.041598298024548494	0.007782735142104241	0.0038913675710521207	0.05663842932280845	0.015549707686311462	0.007774853843155731	0.05944593151731095	0.01093552043946301	0.005467760219731505
1cP_CREB5	0.10631947982625506	0.0027565847571127187	0.0013782923785563594	0.08211634775361779	0.004321136611010702	0.002160568305505351	0.0976787092281043	0.007328427835457144	0.003664213917728572	0.11420787400381364	0.010163785500302565	0.005081892750151282	0.1169487436241721	0.022499883174502674	0.011249941587251337
3aG_CREB3	0.05259644620094736	0.0035662766649861084	0.0017831383324930542	0.02126135803022748	0.006685697643269158	0.003342848821634579	0.02278332029174343	0.004473345695609204	0.002236672847804602	0.02679344811801055	0.013208056001850392	0.006604028000925196	0.02829628714657747	0.0022747810105774643	0.0011373905052887321
2dG_ATF6	0.048831572485219334	3.2766756431331853e-4	1.6383378215665927e-4	0.014555776375811586	3.132682685253855e-5	1.5663413426269275e-5	0.018258420568855082	0.005651257942153836	0.002825628971076918	0.017211399662535775	0.0034491917943503523	0.0017245958971751762	0.019590602042948206	0.0012922895756432406	6.461447878216203e-4
2gG_CREB5	0.08599422031486294	3.900802197569738e-4	1.950401098784869e-4	0.05272651150629942	0.004101594978551163	0.0020507974892755815	0.064422347694425	0.009961050613514422	0.004980525306757211	0.07664593794075415	0.005325011497259447	0.0026625057486297237	0.08212620623464392	0.010140657475574383	0.005070328737787191
3gP_CREB5	0.05582685383940954	4.312029878324793e-4	2.1560149391623964e-4	0.025192784928775337	0.006798945474243686	0.003399472737121843	0.026298175549097594	0.004987566083816264	0.002493783041908132	0.03207883763999357	0.003157347706812016	0.001578673853406008	0.03910286616038078	0.014745838892154741	0.007372919446077371
3aG_BATF	0.1825477920611903	0.0010027119866055157	5.013559933027578e-4	0.18496029728426067	0.00494363472310961	0.002471817361554805	0.20138382097959584	0.0014372041569628725	7.186020784814362e-4	0.21611223185255266	0.0042342752140707915	0.0021171376070353957	0.21278463435115857	0.005861625388920026	0.002930812694460013
4dP_CREB5	0.05040565774087627	8.156071442123923e-4	4.0780357210619617e-4	0.01744659516557049	2.2000877568694203e-4	1.1000438784347102e-4	0.022561921855064396	0.005466204460708226	0.002733102230354113	0.031281309969368974	0.006591901449551991	0.0032959507247759955	0.034460084369447475	0.0016253411132449412	8.126705566224706e-4
3bP_CREB5	0.0558005652917765	6.633930127709629e-4	3.3169650638548143e-4	0.0261088426842607	0.006753407454960877	0.0033767037274804383	0.028427631605648953	0.006743151833603862	0.003371575916801931	0.035134409132333275	0.005724146420799321	0.0028620732103996605	0.044251450684314436	0.012452776193127508	0.006226388096563754
5aP_CREB5	0.05765818808379306	0.0020417733343294393	0.0010208866671647197	0.022057298435983894	0.0024808839632487786	0.0012404419816243893	0.03030714401791811	0.0014038362841836856	7.019181420918428e-4	0.041145278717257136	0.00329342234358568	0.00164671117179284	0.04031326420071077	0.0014309666170264773	7.154833085132387e-4
2eG_FOS	0.09769654193266594	0.004837344911807456	0.002418672455903728	0.08109784626382667	0.0032767779338219523	0.0016383889669109762	0.09852804464203879	0.00347831050918284	0.00173915525459142	0.11112046434434844	0.006606991999151538	0.003303495999575769	0.11832131409968283	0.009861409288484939	0.004930704644242469
2bP_CREB5	0.05177114080479023	0.002392785513312101	0.0011963927566560504	0.02498800649035865	1.4527306971355618e-4	7.263653485677809e-5	0.01922302666318676	5.746361798981807e-4	2.8731808994909033e-4	0.03139070948672028	0.004638795755181684	0.002319397877590842	0.03596857466615458	0.0041240175115539535	0.0020620087557769767
3aA_CREB5	0.09371195462405785	0.003625931051020991	0.0018129655255104955	0.06898464830436143	8.672868881274311e-4	4.3364344406371554e-4	0.08015900805703254	4.5545239284183037e-4	2.2772619642091519e-4	0.09612589293712298	0.006270215590524766	0.003135107795262383	0.09838837262713465	0.010029707384699165	0.005014853692349583
2eG_Jun	0.13831506281112496	0.002816842816384436	0.001408421408192218	0.12327118443360964	0.002232593390446321	0.0011162966952231604	0.14370736281135787	0.0017516317148240613	8.758158574120306e-4	0.15932486681323332	0.007248749643804202	0.003624374821902101	0.16077189444645681	0.00838293099322173	0.004191465496610865
1cG_BATF	0.25200522656602153	0.0021904076158221495	0.0010952038079110747	0.2555593092114815	0.00363264096938823	0.001816320484694115	0.2732718522631701	0.0016166799679413473	8.083399839706736e-4	0.27893086769547315	0.004466760695028437	0.0022333803475142184	0.2756329585495906	0.0027577479151240434	0.0013788739575620217
3dP_CREB5	0.054205369573502755	5.468715741443894e-4	2.734357870721947e-4	0.020021378545633014	0.004645894414411099	0.0023229472072055497	0.027976012582822084	0.002587147656097791	0.0012935738280488954	0.0353733283648563	0.0042029652358797735	0.0021014826179398868	0.04024907628885586	0.008307598808278258	0.004153799404139129
4cP_CREB5	0.05339331314418076	0.006638705150106508	0.003319352575053254	0.02169917992573816	0.011872067149635518	0.005936033574817759	0.023400896589057772	0.011566659329872647	0.005783329664936323	0.03917859898262486	0.02217445135706255	0.011087225678531275	0.03496718260313304	0.007818002683003648	0.003909001341501824
2dG_CREB3	0.048890960782585216	7.187915129835612e-4	3.593957564917806e-4	0.014520474534409458	0.004224118990830527	0.0021120594954152634	0.01910670519744919	0.005783406618737609	0.0028917033093688047	0.019066838138346018	0.0010435283166764587	5.217641583382293e-4	0.03004358311030103	0.005493543899538537	0.0027467719497692683
1cG_CREB3	0.0576721713333123	4.731480298011538e-4	2.365740149005769e-4	0.0241735914950984	9.601250911781672e-4	4.800625455890836e-4	0.02636564232620428	0.003298687200555359	0.0016493436002776795	0.03923941913607526	0.02080629238072893	0.010403146190364466	0.035515380634355456	0.0033323622564759305	0.0016661811282379653
3aG_FOSL1	0.05347257917591891	0.0024001510147719255	0.0012000755073859628	0.02948888695224114	0.007933067842138692	0.003966533921069346	0.03069877800345995	0.004519787069473091	0.0022598935347365456	0.040688846599865575	0.011112292596911474	0.005556146298455737	0.044088562333487465	0.002435141088323674	0.001217570544161837
1eP_CREB5	0.0591986789290713	4.10558280944824e-5	2.05279140472412e-5	0.030237146232304946	0.0016474125004600068	8.237062502300034e-4	0.032730377028687224	0.002270422554994266	0.001135211277497133	0.04803384996032596	0.008546992183626407	0.004273496091813204	0.050524665452967965	0.0022962316425675913	0.0011481158212837956
1bR_CREB5	0.16885710552288968	0.0030866579744697974	0.0015433289872348987	0.15821194080411843	0.001366805057887352	6.83402528943676e-4	0.18037364844889134	0.005140406452005359	0.0025702032260026793	0.19703467580808087	0.010462844352174075	0.005231422176087038	0.20105337159760883	0.011833216871656555	0.005916608435828277
1aG_Jun	0.08455442381198779	0.0019985377291888927	9.992688645944464e-4	0.06522475024766823	0.001046463415294093	5.232317076470465e-4	0.07646798508821959	0.002855687505994946	0.001427843752997473	0.0909735557522768	0.0056418840013810895	0.0028209420006905447	0.0980573673824692	3.808664337358807e-4	1.9043321686794035e-4
2aP_CREB5	0.050711578490482224	7.508275937616185e-4	3.7541379688080923e-4	0.01845023706492403	0.004042602492277217	0.0020213012461386087	0.020120933413667025	0.0013271472551490723	6.635736275745362e-4	0.026896799399861903	0.010352548682489459	0.005176274341244729	0.0314064268947183	0.0027517842372100807	0.0013758921186050404
4cG_CREB5	0.1560725330205382	0.003605963002366553	0.0018029815011832765	0.14359254568332283	0.0046019896740010545	0.0023009948370005273	0.16714841417761522	0.004001879383407038	0.002000939691703519	0.1813105837270209	0.005300121648538529	0.0026500608242692645	0.18232729722535332	0.008673750899559091	0.004336875449779546
2aR_CREB5	0.05678340457151941	4.7094294795912474e-4	2.3547147397956237e-4	0.025152804373911396	0.005810658473641974	0.002905329236820987	0.04429513396714367	0.00211742767929186	0.00105871383964593	0.046282995149805925	0.0014361612955804636	7.180806477902318e-4	0.051207939889266675	0.006106448176075502	0.003053224088037751
wt_PKM	0.05630752807206702	0.0061663539320838566	0.0030831769660419283	0.026689784470121443	0.007712453460622908	0.003856226730311454	0.03708602679940488	0.0034394532165105338	0.0017197266082552669	0.04344631886806187	0.003541751060940109	0.0017708755304700545	0.04373049180774409	0.008514148526065048	0.004257074263032524
1cG_ATF6	0.05436243992857679	5.519561800572595e-4	2.7597809002862975e-4	0.02562027159511382	7.606494464332853e-4	3.8032472321664263e-4	0.02293899922752112	0.012389909190663597	0.0061949545953317985	0.028204328306014048	0.002117595289606052	0.001058797644803026	0.03709154975830806	0.011696591579100175	0.0058482957895500875
3aP_CREB5	0.05026991476447196	0.0034107040159976378	0.0017053520079988189	0.01430167360818941	0.002006221287697273	0.0010031106438486365	0.02299381289900035	0.0018544513553058102	9.272256776529051e-4	0.027969045732077653	0.007970037890962236	0.003985018945481118	0.034468402762919514	2.7705357494441465e-4	1.3852678747220732e-4
1dA_CREB5	0.12029716716313915	7.480103615018946e-4	3.740051807509473e-4	0.09963530930852885	0.0013232513175789177	6.616256587894589e-4	0.11318019626179288	0.004067415953258716	0.002033707976629358	0.13044734611659964	0.009973915463007792	0.004986957731503896	0.13506384148057782	0.013248005061932584	0.006624002530966292
2dG_BATF	0.1150285539973053	0.005645981461069104	0.002822990730534552	0.10213755504559882	0.0063904252374982875	0.0031952126187491437	0.12235562758524154	0.0027694239856623547	0.0013847119928311774	0.1313533481284358	9.247767428717295e-4	4.6238837143586475e-4	0.13571086377722055	9.719858475310477e-4	4.8599292376552385e-4
2dS_CREB5	0.05546943278279163	0.0026272586682528267	0.0013136293341264134	0.024551137721329795	0.0015845163661594634	7.922581830797317e-4	0.025407617406947663	0.0016257718978378434	8.128859489189217e-4	0.030709134601961292	0.0022974332049262775	0.0011487166024631388	0.03690020228778374	0.01010984564638796	0.00505492282319398
1aP_CREB5	0.10393561485295308	2.5062422162084105e-4	1.2531211081042053e-4	0.07816352040195121	0.005559628416698743	0.0027798142083493714	0.09725564143080938	0.004422530051475496	0.002211265025737748	0.11433939665390044	0.011226263131403695	0.005613131565701848	0.12327448995710488	0.014365901837768504	0.007182950918884252
2eG_CREB3	0.05005381098244443	0.0010781578640275923	5.390789320137961e-4	0.020995638569941605	0.003628548977632011	0.0018142744888160055	0.024366246165876126	0.00940851832506254	0.00470425916253127	0.022870891865350344	0.003617216665482138	0.001808608332741069	0.029967953375891886	0.01508121328521401	0.007540606642607005
2eG_ATF6	0.05307736907845957	5.473282586520125e-4	2.7366412932600624e-4	0.0152299918189054	0.0014141636371476423	7.070818185738212e-4	0.017197212460102196	0.006493344349310619	0.0032466721746553097	0.023163380467322928	0.003029273773267245	0.0015146368866336224	0.024166354147822915	0.004315073264735899	0.0021575366323679495
1aG_FOS	0.1824926187527494	0.003646543438351264	0.001823271719175632	0.18851707558025482	0.0031172229177303845	0.0015586114588651923	0.20643798799664564	0.005181280747716051	0.0025906403738580257	0.21956760442120465	0.010602629938228648	0.005301314969114324	0.21955385220971757	0.007866979486055307	0.003933489743027653
2eV_CREB5	0.16244156135953472	0.005490543189296365	0.0027452715946481823	0.1500050280229916	0.004301901001266292	0.002150950500633146	0.17473576785707742	0.004472411346530998	0.002236205673265499	0.1938162652685891	0.008411445386682991	0.004205722693341496	0.1913918440485977	0.008454270470516835	0.004227135235258418
1dG_FOS	0.10207093740141306	0.0017766765424844472	8.883382712422236e-4	0.09009581401451393	0.005999737051942798	0.002999868525971399	0.10124921822636418	0.00938821102894453	0.004694105514472265	0.11673935628478012	0.014881930745742719	0.0074409653728713596	0.122254721518363	0.01102006875811307	0.005510034379056535
2aG_FOS	0.07650156276882444	0.002706872413499482	0.001353436206749741	0.05608059011308018	0.00394992314233725	0.001974961571168625	0.06303729166697732	0.010093444422057283	0.005046722211028642	0.0799797422421912	0.011687332459110356	0.005843666229555178	0.07603303020382672	0.018918709145834937	0.009459354572917468
4aR_CREB5	0.20242616068689523	0.00130315103079171	6.51575515395855e-4	0.1971614726430167	0.001124211367412705	5.621056837063525e-4	0.21740709761646787	0.006568972483332831	0.0032844862416664157	0.23115880023102792	0.007304959123324412	0.003652479561662206	0.22842074599203138	0.007239308140570718	0.003619654070285359
4aG_CREB5	0.07318161949916707	7.859921412946906e-4	3.929960706473453e-4	0.045753068941419055	4.453461320102376e-4	2.226730660051188e-4	0.05362815832175617	0.003284476006186325	0.0016422380030931625	0.0584192831393778	0.0024531074964789915	0.0012265537482394958	0.07074608370273731	0.00317383379338405	0.001586916896692025
3aG_CREBRF	0.04840633983955181	7.440793828343354e-4	3.720396914171677e-4	0.01749390585700975	5.908839956658285e-4	2.9544199783291424e-4	0.01733094388481648	0.0038143022508942783	0.0019071511254471392	0.0185052256521663	0.004556917580763211	0.0022784587903816053	0.011985052038314983	0.009904868018404457	0.004952434009202229
1dG_Jun	0.056310345850306365	0.004268946121622195	0.0021344730608110975	0.022673057959304257	0.003465760674183669	0.0017328803370918345	0.02592115027268725	0.0013501027312440256	6.750513656220128e-4	0.031258363986922805	0.008869246772488902	0.004434623386244451	0.04189896242543094	0.009110184806499541	0.0045550924032497705
3aG_CEBPA	0.05321723501697759	0.0033881178240784578	0.0016940589120392289	0.020389930603532086	0.00740689691345673	0.003703448456728365	0.018343106420184392	0.006581747418960847	0.0032908737094804233	0.02731731172479656	0.003721409478550373	0.0018607047392751866	0.023806918377123103	0.005788204298177011	0.0028941021490885054
5aR_CREB5	0.11049920431636986	0.004239613437539028	0.002119806718769514	0.09194728431524546	0.0015042719965666295	7.521359982833148e-4	0.10736088713950837	0.0069397438412187665	0.0034698719206093832	0.1282328378987589	0.014274776608851493	0.0071373883044257465	0.1356229545605364	0.01312115757600838	0.00656057878800419
2dG_FOSL1	0.06265544327784534	0.002985282045241475	0.0014926410226207376	0.028586660008708215	0.00730500954883984	0.00365250477441992	0.026995652033601457	7.865377577459503e-4	3.9326887887297516e-4	0.032182945153413155	0.004481627589939796	0.002240813794969898	0.037939670410722715	0.00196471741856349	9.82358709281745e-4
1aG_CREB3	0.047043922416075995	0.004289323184793615	0.0021446615923968074	0.016260127466192	0.002111930531284953	0.0010559652656424764	0.020148723067236987	0.001850942265595033	9.254711327975164e-4	0.022492250638493583	0.00474624378366229	0.002373121891831145	0.03130903016664062	0.0039721405688353485	0.0019860702844176742
1gG_Jun	0.08836951484326669	0.0010823449490697577	5.411724745348789e-4	0.06178640901811927	0.0030961881972157504	0.0015480940986078752	0.07257977150493469	0.0018301153899443548	9.150576949721774e-4	0.08479289012045768	6.463513030313843e-4	3.231756515156921e-4	0.0922000532802621	0.003738511886349704	0.001869255943174852
2eG_BATF	0.1712600346697459	0.00216700660440554	0.00108350330220277	0.16766938378629678	0.0032133459542867974	0.0016066729771433987	0.18568878532181504	0.0037855875845578344	0.0018927937922789172	0.19816545317080153	0.005084210780648419	0.0025421053903242094	0.19719456618235448	0.006623749343293232	0.003311874671646616
4fG_CREB5	0.15956144673927303	0.003703473577652867	0.0018517367888264335	0.1455945154085143	0.007245574231380934	0.003622787115690467	0.16827804800451207	8.711317192663737e-5	4.355658596331869e-5	0.18398246021444287	0.0036888541816737087	0.0018444270908368544	0.18736200037578898	0.005798913378442632	0.002899456689221316
1eG_Jun	0.07910431457105373	0.0024101261907817227	0.0012050630953908614	0.04954710124694824	0.0010786150382133893	5.393075191066946e-4	0.06250734511221843	0.004210906120319434	0.002105453060159717	0.07585274417928847	0.0019351918463400076	9.675959231700038e-4	0.08479032301738598	0.006947905780185941	0.0034739528900929705
2aG_Jun	0.05776495386808431	0.006802831252488425	0.0034014156262442124	0.02800518021013798	0.009633245312309203	0.004816622656154602	0.03979966893262843	0.0037001786724453647	0.0018500893362226824	0.04703394404659592	0.01811877110332671	0.009059385551663355	0.059150073994927596	0.0018596310209982557	9.298155104991278e-4
1cG_FOSL1	0.17303027942335072	3.923037094907302e-4	1.961518547453651e-4	0.17460733835133824	4.589855718447888e-4	2.294927859223944e-4	0.18993915276625617	0.00570734985540915	0.002853674927704575	0.19888106281642093	0.004984441835994213	0.0024922209179971066	0.20411186915142404	0.00763558886630003	0.003817794433150015
3aG_XBP1	0.052642442327340805	0.00661221882515705	0.003306109412578525	0.022930836766536046	0.005407751753115554	0.002703875876557777	0.03391035245792975	0.002806845972448249	0.0014034229862241246	0.03790629265185827	0.0040029272187770155	0.0020014636093885077	0.045193984345080984	0.0022943434743456495	0.0011471717371728247
2aG_ATF6	0.0524861188488803	0.0019962121339232907	9.981060669616453e-4	0.02146972572212097	4.771257405992449e-4	2.3856287029962246e-4	0.01691092679153084	0.004542749233444705	0.0022713746167223525	0.02926096418673734	0.010235226711506213	0.005117613355753107	0.028225236075939443	0.0010392715023336222	5.196357511668111e-4
1aG_ATF6	0.049501487107667705	0.0025310756128367005	0.0012655378064183502	0.020326181533683176	0.0028533557566763424	0.0014266778783381712	0.026907932208526338	0.0050366773442653	0.00251833867213265	0.0291901590115783	0.0060126082149739735	0.0030063041074869868	0.03133369487808481	0.0037585714963322054	0.0018792857481661027
2cR_CREB5	0.18098596796059735	0.0026159921943629755	0.0013079960971814878	0.17075299006074768	4.384950481153949e-4	2.1924752405769746e-4	0.19316167789174915	0.004112035460044075	0.0020560177300220374	0.21163317634804418	0.00760280763196484	0.00380140381598242	0.2091756483467338	0.006329254036659687	0.0031646270183298434
1fR_CREB5	0.14507184517812124	0.005926308740939527	0.0029631543704697633	0.12937113084139995	0.0035097446592094743	0.0017548723296047372	0.1502646783893751	0.004920772195381365	0.0024603860976906825	0.16835103597745094	0.009663218956022386	0.004831609478011193	0.17349704525601195	0.008749833238986352	0.004374916619493176
5bP_CREB5	0.05481784236542675	3.783680576924762e-4	1.891840288462381e-4	0.02807062333546512	0.004741050408561172	0.002370525204280586	0.03416498452382447	0.010571832387040148	0.005285916193520074	0.03887461527484112	0.0071939654834861375	0.0035969827417430687	0.042994408006666526	0.0017886702021798807	8.943351010899404e-4
3aG_MAFK	0.05035747535492321	1.5434183096796184e-4	7.717091548398092e-5	0.020078727092566966	0.008251944280122967	0.0041259721400614836	0.016349499197410078	5.636556939190397e-4	2.8182784695951984e-4	0.032936258570516144	0.011744761846747179	0.005872380923373589	0.023341585664009054	0.006673850739224035	0.0033369253696120173
1aG_BATF	0.2450939196286887	0.00465107413267654	0.00232553706633827	0.24901777501915284	0.005546789981176616	0.002773394990588308	0.26700171851268584	0.0017285459308112483	8.642729654056242e-4	0.2737648418662515	0.0035302467279005683	0.0017651233639502841	0.2697589920158919	0.0023184640765480063	0.0011592320382740032
1gG_FOS	0.2185374289292477	0.0018462097703666092	9.231048851833046e-4	0.22023974295767357	0.006867785624703279	0.0034338928123516395	0.2399920476900297	6.297651010251942e-4	3.148825505125971e-4	0.2467064809227133	0.007876578562853367	0.003938289281426683	0.24436761292702838	0.002439430702836495	0.0012197153514182475
2aA_CREB5	0.06334408492816172	0.006864434521601564	0.003432217260800782	0.03250050747856329	0.003010863742851894	0.001505431871425947	0.03632884344336007	0.004641195058638635	0.0023205975293193173	0.04989882798502274	0.0023281585053913393	0.0011640792526956697	0.05337160276069033	0.0033268756589335488	0.0016634378294667744
3aG_ATF2	0.051027954291251884	0.00628820164092796	0.00314410082046398	0.019063057922527243	3.5179988872153134e-7	1.7589994436076567e-7	0.019771052226771137	3.049894612203572e-4	1.524947306101786e-4	0.03207076430846964	0.006844941360507605	0.0034224706802538024	0.026022663167735504	0.0013222221471345325	6.611110735672662e-4
4gG_CREB5	0.0594500108721311	0.0020168890072554185	0.0010084445036277092	0.03276444953652299	0.009690552502887773	0.0048452762514438865	0.04417882616150183	0.005875982866874769	0.0029379914334373845	0.05702417467959796	0.003809221862435167	0.0019046109312175835	0.05856388573274814	0.00736744991203081	0.003683724956015405
2dP_FOS	0.05396457103583242	0.006018045881427412	0.003009022940713706	0.02226034762544802	0.004760872729010511	0.0023804363645052555	0.03198005166910235	0.016074386651182757	0.008037193325591378	0.05318728151965637	0.00910114590238751	0.004550572951193755	0.03666332830863538	0.015947394338994583	0.007973697169497291
1dG_ATF6	0.05460997962946433	0.0021053985235574067	0.0010526992617787034	0.022787929411975452	0.0016659553403107644	8.329776701553822e-4	0.024945139324001456	0.010217634675251474	0.005108817337625737	0.02615720708922646	0.005345219805984959	0.0026726099029924797	0.03241462297284652	0.015615538756925904	0.007807769378462952
3aG_HLF	0.0460452574954567	0.0038741191400989087	0.0019370595700494543	0.015667724472334436	0.007751383942820301	0.0038756919714101504	0.019029015529057274	0.008007338690930255	0.0040036693454651275	0.021606414240635245	0.0010905731600432294	5.452865800216147e-4	0.026926493655590276	0.0062400939866879505	0.0031200469933439752
3dS_CREB5	0.05211490116646504	0.0012959844992541801	6.479922496270901e-4	0.021805647009156597	0.003762582547193999	0.0018812912735969994	0.03051454519532363	0.01109200109706199	0.005546000548530995	0.043455425096205494	0.007838550557453965	0.003919275278726982	0.05378859673474444	0.019435908052605977	0.009717954026302988
4dR_CREB5	0.05343249085359776	0.003164009212478664	0.001582004606239332	0.021529721779518878	0.008911908027726496	0.004455954013863248	0.027392544905501685	0.0016746461997297368	8.373230998648684e-4	0.0425726445494395	5.10069664069803e-4	2.550348320349015e-4	0.04947382172392149	0.006840601485429288	0.003420300742714644
3aG_ATF1	0.052385221724948645	0.003847652917503781	0.0019238264587518904	0.016186323111433157	0.0031826966857887266	0.0015913483428943633	0.015777543485652374	0.005989637860807385	0.0029948189304036927	0.01734351093330846	0.003161527446461668	0.001580763723230834	0.018373759316365056	0.012374747034048417	0.0061873735170242085
2aG_BATF	0.09887419553141631	2.8725577101018906e-4	1.4362788550509453e-4	0.08745229688828085	0.002679648375896832	0.001339824187948416	0.10180135898606933	0.004568702999728882	0.002284351499864441	0.11424559658746727	0.010278705868412228	0.005139352934206114	0.11699668905200028	0.009637950135177981	0.0048189750675889905
1cG_ATF1	0.055302350542908565	0.0012657174629304288	6.328587314652144e-4	0.021956678130082032	0.0017916754807948529	8.958377403974264e-4	0.026054694325226148	0.009736584230249203	0.0048682921151246015	0.02520139485938469	0.01074634807122859	0.005373174035614295	0.028335652746089315	0.004763302463643571	0.0023816512318217855
3aR_Jun	0.11616664296057991	0.004480527512513495	0.0022402637562567475	0.09165604347254731	0.0032064626731796993	0.0016032313365898496	0.11821181537507383	9.234355024124984e-5	4.617177512062492e-5	0.13221516709214226	0.00534725202816924	0.00267362601408462	0.13532882797307577	0.008631602473129591	0.004315801236564796
3fV_CREB5	0.19874582665441076	0.0035515851896322625	0.0017757925948161312	0.1926707883594898	0.0018340116163423398	9.170058081711699e-4	0.2113579221621894	0.0085468851678908	0.0042734425839454	0.2265290221230764	0.010949258775764381	0.005474629387882191	0.22566413634784022	0.010429138699635266	0.005214569349817633
1cG_MAFK	0.053065131536157994	0.0034035232820428087	0.0017017616410214043	0.020471138716138364	0.0014772461825368038	7.386230912684019e-4	0.02154551622218228	0.00229379015897113	0.001146895079485565	0.02201274802726462	0.008731318929228014	0.004365659464614007	0.02839921201908907	0.0035316076706636995	0.0017658038353318497
1cG_ATF2	0.05954505253952952	0.0015243281323167907	7.621640661583953e-4	0.027462620981250685	6.959085500936068e-4	3.479542750468034e-4	0.031722701509824654	0.008640015123868918	0.004320007561934459	0.03589676592954003	0.007154163739592526	0.003577081869796263	0.04437139188940507	0.0019879763008996184	9.939881504498092e-4
1cG_XBP1	0.08512826279890227	0.00563235314207754	0.00281617657103877	0.07069495180964343	0.006875665721374519	0.0034378328606872594	0.09329198313296275	0.0013345694501283667	6.672847250641834e-4	0.10136066497445323	0.001968411724797061	9.842058623985306e-4	0.10666271892325367	0.0051167502824915456	0.0025583751412457728
3aG_NFIL3	0.04960198990388598	0.0055155213333016526	0.0027577606666508263	0.02135725928087151	0.00470827817742728	0.00235413908871364	0.018521010141359224	0.0010376802331202265	5.188401165601132e-4	0.02827843508651539	0.0014362287133056406	7.181143566528203e-4	0.022839873964697447	0.0059343678735370225	0.0029671839367685113
1eG_ATF6	0.0494400578270688	0.004680686649109695	0.0023403433245548473	0.020685506959750497	0.005225504781144399	0.0026127523905721995	0.0164868311223558	0.006382934233756733	0.0031914671168783667	0.021366178056639384	8.311889888263547e-4	4.1559449441317737e-4	0.028358436598733036	0.013468450227713133	0.0067342251138565665
1eG_FOS	0.18375923041385805	0.0027329610447720566	0.0013664805223860283	0.18478890867978687	0.004710455355337376	0.002355227677668688	0.20762246868828083	0.004319524957665084	0.002159762478832542	0.22011434651551726	0.007730274520842337	0.0038651372604211684	0.21874067021329852	0.004264211286517138	0.002132105643258569
1eL_CREB5	0.17097826490477833	0.0011201526221624686	5.600763110812343e-4	0.15967603408282566	0.004704713369393907	0.0023523566846969535	0.18527595661400642	0.004773938311204224	0.002386969155602112	0.20128945820806107	0.011228552840110297	0.005614276420055148	0.19961918165007056	0.008803782658184597	0.004401891329092298
2eL_CREB5	0.15759139944288025	0.0034666803959959008	0.0017333401979979504	0.1476061417286207	0.003618411339672699	0.0018092056698363495	0.1717867319687846	0.006502038817901964	0.003251019408950982	0.18926483695692503	0.007392712230751743	0.0036963561153758717	0.1880883819937481	0.00957222593571809	0.004786112967859045
3aG_DH overexpression	0.03955541457089574	0.001981996806193223	9.909984030966115e-4	0.005943945130408067	0.005318121688163971	0.0026590608440819857	0.017693434713267703	0.0051384177770545224	0.0025692088885272612	0.013855995155021006	0.007044344639209871	0.0035221723196049355	0.013029042677415495	0.0032726494036792717	0.0016363247018396359
3aG_JUND	0.07192858415765302	4.5013358301777443e-4	2.2506679150888722e-4	0.04550529321319515	0.002411972989245749	0.0012059864946228746	0.0461316135083408	0.006474415410815062	0.003237207705407531	0.05581858395036561	0.003392977271753417	0.0016964886358767084	0.06270350281350646	0.009843601144306104	0.004921800572153052
2dG_JUND	0.054356177751327596	8.08905466283896e-4	4.04452733141948e-4	0.016014316231606672	0.0085197525249627315	0.004259876262481366	0.015277034839819617	0.0029944527085159433	0.0014972263542579716	0.02248685595208349	4.416087483104456e-4	2.208043741552228e-4	0.027242121622556223	0.006339215327942212	0.003169607663971106
4cR_CREB5	0.17944808343196805	4.015305623838188e-4	2.007652811919094e-4	0.16873673857147464	0.005067354700283801	0.0025336773501419005	0.19268686783410122	1.2089082101451334e-4	6.044541050725667e-5	0.21071552050605102	0.008740617900842853	0.004370308950421426	0.20800722118935328	0.0064847872325765775	0.0032423936162882887
1cG_CEBPA	0.05892905689094262	0.0047261817043760665	0.0023630908521880332	0.029045293282420576	0.003964821267486168	0.001982410633743084	0.03692067990940094	0.002398177962423883	0.0011990889812119414	0.04472939446332107	0.01744001077700158	0.00872000538850079	0.047634956070321435	0.00551979755964337	0.002759898779821685
2dG_CEBPA	0.05182529746535241	0.003231150004615764	0.001615575002307882	0.01272279936677313	0.0058638279910352385	0.0029319139955176193	0.019808860929075786	0.0036980593703238446	0.0018490296851619223	0.01882548513135324	0.00984624587966237	0.004923122939831185	0.01684031937773812	0.009707345370911127	0.004853672685455564
3aG_DDIT3syn	0.09651095084316058	0.0033842719411629318	0.0016921359705814659	0.08911356675897356	1.0335079082732334e-4	5.167539541366167e-5	0.10185636729846884	0.004248459770786711	0.0021242298853933555	0.11830800247261643	0.003450568262143593	0.0017252841310717965	0.12237398268112328	0.010037581947747603	0.0050187909738738015
3eG_Jun	0.11016406784933419	0.004271951617841908	0.002135975808920954	0.0911814693685434	0.006168461275498894	0.003084230637749447	0.1148255393237764	6.307466365932215e-4	3.153733182966107e-4	0.1280849449872122	0.0030609824756492993	0.0015304912378246497	0.1316958232301308	0.0027843356498456194	0.0013921678249228097
2dP_Jun	0.05743760117656033	0.0015410356058008134	7.705178029004067e-4	0.026516101055886167	0.0058497176070594825	0.0029248588035297412	0.030648240605118608	0.009285124739399723	0.004642562369699861	0.04858316909556437	0.010750457958264183	0.0053752289791320915	0.05093337570069991	0.01374091830240867	0.006870459151204335
3fP_CREB5	0.05162520646571206	3.2992303798558514e-4	1.6496151899279257e-4	0.018385270185762366	0.0010295693476147047	5.147846738073524e-4	0.02516755377330598	9.552063114530201e-4	4.7760315572651003e-4	0.03127884218672222	0.01418690978929874	0.00709345489464937	0.040411002057978124	0.010603429816637618	0.005301714908318809
2aG_FOSL1	0.05763747922162259	0.0022430947533694234	0.0011215473766847117	0.028442288720824143	0.004694122928199293	0.0023470614640996464	0.029219300924620294	0.006683380431779128	0.003341690215889564	0.04618113497504093	0.004824447435479057	0.0024122237177395286	0.04938330263625883	0.008894560324180073	0.004447280162090036
1cG_NFIL3	0.051313817001283624	2.3028742855375753e-4	1.1514371427687877e-4	0.01818780793612211	0.002769818269589398	0.001384909134794699	0.02302519173741513	5.848476783738347e-4	2.924238391869174e-4	0.03860207959593772	0.004561592008540175	0.0022807960042700876	0.04480444064270124	2.3782129035933246e-4	1.1891064517966623e-4
2cG_Jun	0.16565064163747845	0.00496524792588196	0.00248262396294098	0.15337374632422185	0.002548616713744552	0.001274308356872276	0.17991499198884053	0.005296251030767407	0.0026481255153837035	0.19269322396879418	0.009557571209583976	0.004778785604791988	0.19499978260398845	0.008006728162195036	0.004003364081097518
3fA_CREB5	0.20072759881017388	0.0054849762827636275	0.0027424881413818138	0.19456577087519128	0.00529318857884285	0.002646594289421425	0.21695457367317508	4.126768953101729e-4	2.0633844765508645e-4	0.23260862486042114	0.004054812318683735	0.0020274061593418677	0.22787752092631375	0.0019238893292333845	9.619446646166923e-4
3gV_CREB5	0.1669289976543638	8.886636489938874e-4	4.443318244969437e-4	0.15769978802463058	0.003358837212508058	0.001679418606254029	0.17986128023947479	0.002461222175967076	0.001230611087983538	0.19803856429752775	0.008738666701492741	0.004369333350746371	0.19884991058309703	0.004992375004434651	0.0024961875022173254
1gR_CREB5	0.19387503734275247	2.4275384648655377e-4	1.2137692324327688e-4	0.18681642986523705	0.004322958735870986	0.002161479367935493	0.2097578004275933	0.0025452777227227036	0.0012726388613613518	0.22332659034519864	0.005996923785567261	0.0029984618927836305	0.22391829941324176	0.0070395312596605135	0.0035197656298302567
3eR_CREB5	0.17295064911421265	0.005940368712161014	0.002970184356080507	0.16144547398005019	1.472312093331043e-4	7.361560466655215e-5	0.18631735074723685	0.008276798772808265	0.004138399386404133	0.20295930122014255	0.009247146902698575	0.0046235734513492876	0.2040600270186304	0.010262335918597367	0.005131167959298684
1cG_DDIT3syn	0.2374805814368104	0.005271492488207673	0.0026357462441038365	0.24407164599454417	0.0017031844086452346	8.515922043226173e-4	0.2626041460109329	0.007076580346390041	0.0035382901731950203	0.26964524440797855	0.009370092155413543	0.004685046077706772	0.2642533729958651	0.007648346568806533	0.0038241732844032663
2bG_FOS	0.18851742200189048	8.268011699041238e-4	4.134005849520619e-4	0.19176423070534912	0.006352684079535552	0.003176342039767776	0.21257586413550283	0.003557018816180962	0.001778509408090481	0.22016673293405778	0.006319362098624603	0.0031596810493123013	0.2208977847041198	3.909925280148994e-4	1.954962640074497e-4
2cG_FOS	0.20549121827510566	0.0010587585756566121	5.293792878283061e-4	0.210441569012687	0.0058341071920004145	0.0029170535960002073	0.22914260037420658	5.892375863818898e-4	2.946187931909449e-4	0.23939806922016071	0.0034493841065952233	0.0017246920532976117	0.23774893453114676	0.00364778451435383	0.001823892257176915
2dG_XBP1	0.05502502191346558	0.0030416106544380013	0.0015208053272190007	0.019585986023683628	6.492429533446005e-6	3.2462147667230027e-6	0.015598873195914114	0.006834452682684958	0.003417226341342479	0.021285327996887003	8.684812507903662e-4	4.342406253951831e-4	0.024118508966814875	0.011055955980457707	0.005527977990228854
2bG_Jun	0.1314688461903671	0.004422293531652773	0.0022111467658263865	0.11427424991559722	0.00448779635162172	0.00224389817581086	0.13412230857762952	0.004559218634557266	0.002279609317278633	0.1457202692386942	0.005541934857964845	0.0027709674289824225	0.15141921070519532	0.004797706225248497	0.0023988531126242483
1dS_CREB5	0.058081767678028584	4.2083395019036846e-4	2.1041697509518423e-4	0.029562662805389505	0.0011382140640674708	5.691070320337354e-4	0.03191667274107986	0.0021256839345218295	0.0010628419672609147	0.035482273173513434	0.0031139016849300706	0.0015569508424650353	0.045222986602386335	0.0018803454858171294	9.401727429085647e-4
3aG_CREB3L1	0.056568162951180674	0.0018570398006344468	9.285199003172234e-4	0.016028435106922003	0.013430864934347976	0.006715432467173988	0.018024752632588726	0.005612393791727003	0.0028061968958635014	0.023471844238420768	0.004263558291425402	0.002131779145712701	0.026216014464248517	0.008793107967719037	0.004396553983859518
1cG_CREBRF	0.05469641684414111	0.0029621658776381255	0.0014810829388190627	0.01818857899036854	0.0077257375026706515	0.0038628687513353258	0.017568327658031027	3.041604589562336e-5	1.520802294781168e-5	0.024013961585247857	0.005797131555141304	0.002898565777570652	0.028795680976374402	0.011662458535166079	0.005831229267583039
1fL_CREB5	0.1542940666750333	8.094998460693736e-5	4.047499230346868e-5	0.13820921783395657	0.0038461759191017538	0.0019230879595508769	0.16326979226958666	0.005316052878626629	0.0026580264393133144	0.17930689758321622	0.008024896711595026	0.004012448355797513	0.17949731437143585	0.007609834071923876	0.003804917035961938
2dG_CREBRF	0.051061662012793364	0.004145342927555511	0.0020726714637777557	0.011485230556166588	0.0049659074890857505	0.0024829537445428753	0.017018290537068388	0.002333803940905716	0.001166901970452858	0.018665452512296146	0.008898511276219023	0.0044492556381095115	0.02585385705517159	0.003109471845202225	0.0015547359226011125
3bG_FOS	0.2158196804311971	0.004143473056858287	0.0020717365284291436	0.22047252199045259	0.008913163181404681	0.004456581590702341	0.2413700123665916	4.360832712071447e-4	2.1804163560357236e-4	0.24948414867809865	0.003610473416446041	0.0018052367082230206	0.24549930060060185	7.619909884107415e-4	3.8099549420537077e-4
3aG_Fab	0.053382387578113366	0.005400400960473823	0.0027002004802369117	0.02428013400576441	0.002521902969334961	0.0012609514846674806	0.02426115936342403	0.0068742671074724275	0.0034371335537362138	0.03684708453947719	0.003420024543737522	0.001710012271868761	0.04231606606915085	0.015845300552177446	0.007922650276088723
2aG_CREB3	0.04734433969340706	7.037267397536942e-5	3.518633698768471e-5	0.016312513936802785	0.0023887158440117676	0.0011943579220058838	0.01367699252026759	8.567220829894301e-5	4.2836104149471505e-5	0.018155220189461543	0.006139837520078073	0.0030699187600390365	0.031247549147863242	0.005519282663934172	0.002759641331967086
3aR_FOS	0.1810474443759351	9.275165640090582e-4	4.637582820045291e-4	0.18125465811930586	0.004576489897847571	0.0022882449489237855	0.2042701713837735	0.006238849930186185	0.0031194249650930927	0.21642012293375196	0.0061035954359486425	0.0030517977179743212	0.212668383229774	0.0025244676839014826	0.0012622338419507413
2dG_DDIT3syn	0.0569906329886703	0.002153562843541715	0.0010767814217708576	0.0293577272551073	0.004176625439326415	0.0020883127196632077	0.04713956261578814	1.5061933776483455e-4	7.530966888241728e-5	0.05154907448604781	0.006085064969862594	0.003042532484931297	0.05823349436752939	0.005351208954016644	0.002675604477008322
2bR_CREB5	0.18936685816044158	0.008909899122142935	0.004454949561071468	0.18031033005752617	0.002339965868765342	0.001169982934382671	0.20251830501237789	0.006137938665914463	0.0030689693329572316	0.21920188357217027	0.011805716783675143	0.0059028583918375715	0.21628798753816664	0.011313593575853549	0.0056567967879267746
3aV_CREB5	0.0645258457390305	0.002273470560389121	0.0011367352801945605	0.04679093349705177	0.0017899217743626622	8.949608871813311e-4	0.048748947903773196	6.986132060200994e-4	3.493066030100497e-4	0.05759971938830295	0.00835315228655752	0.00417657614327876	0.06797222090697523	0.004680035502089991	0.0023400177510449955
2fG_Jun	0.12312963777594066	0.0024323300146720252	0.0012161650073360126	0.10777725215971817	0.002577965034722345	0.0012889825173611725	0.13538466607273852	8.79172055655742e-4	4.39586027827871e-4	0.14783304805150327	0.004402611103306944	0.002201305551653472	0.1530314760342827	0.009950721443375199	0.004975360721687599
1bP_CREB5	0.08954865763393746	6.552939609564848e-4	3.276469804782424e-4	0.062489323792949705	0.005693606772668087	0.0028468033863340435	0.0755778331323636	0.001997763553547031	9.988817767735156e-4	0.08840443118656907	0.017835316870189185	0.008917658435094592	0.09648166585913251	0.016648365395640363	0.008324182697820181
2eG_MAFK	0.04818758910713085	0.0014077439323366748	7.038719661683374e-4	0.01660627602768216	8.625302652048228e-4	4.312651326024114e-4	0.01492362356433246	0.007358484349668223	0.0036792421748341117	0.023989859273375866	0.003074166396672103	0.0015370831983360514	0.028068959319370118	0.007805421019181215	0.0039027105095906073
3bG_Jun	0.18368265823731272	0.0015111962299186469	7.555981149593234e-4	0.17657367912192898	0.0050831481241808835	0.0025415740620904417	0.20058198155076987	0.00360018169714786	0.00180009084857393	0.21264130047199536	0.002261409536546407	0.0011307047682732035	0.2110672281026745	0.002027576076150722	0.001013788038075361
3eG_FOS	0.16088520052001906	0.006013371892193738	0.003006685946096869	0.16198068893258005	0.005448512438607351	0.0027242562193036755	0.182901895786385	0.003425041707395761	0.0017125208536978805	0.19290918665427703	0.00539271517408711	0.002696357587043555	0.19297122801602734	0.004803269078294966	0.002401634539147483
3gR_CREB5	0.16945700252178975	3.5924551750192153e-4	1.7962275875096077e-4	0.15507506362536672	0.005760985504136275	0.0028804927520681375	0.1774664196861086	0.0050954492865239905	0.0025477246432619952	0.19322196433396677	0.003216115038417635	0.0016080575192088174	0.19139537338245888	0.009416376872615068	0.004708188436307534
1eG_BATF	0.1867874803800076	0.008594373770190844	0.004297186885095422	0.18755103900736897	0.007364087766339787	0.0036820438831698934	0.2095856153226966	0.004525776635821738	0.002262888317910869	0.21876343874099347	0.003705980035433974	0.001852990017716987	0.21651579831227546	5.7462049511266e-4	2.8731024755633e-4
3gL_CREB5	0.17642693900027417	0.001199305421245578	5.99652710622789e-4	0.16727954319891386	6.653944776353164e-4	3.326972388176582e-4	0.190682122912737	0.0017531140519702806	8.765570259851403e-4	0.20620420861423525	0.007430897980082683	0.0037154489900413415	0.20669741297207497	0.011758827555854579	0.005879413777927289
1cS_CREB5	0.19572108312319392	0.0014703654936301634	7.351827468150817e-4	0.19541879163759204	3.5474864409629377e-4	1.7737432204814688e-4	0.21462183375601074	0.001306205083547481	6.531025417737405e-4	0.22889722663714446	0.004799105406577907	0.0023995527032889537	0.22614864666460413	0.0020792747987709017	0.0010396373993854509
2dG_NFIL3	0.053680763061902614	6.988447198460339e-4	3.4942235992301696e-4	0.014242169062526865	0.0087518331868421	0.00437591659342105	0.013750653697819018	0.002462617329341702	0.001231308664670851	0.02358500984285218	0.0035494923015435445	0.0017747461507717722	0.029544011429043684	0.009649612870625698	0.004824806435312849
2eG_FOSL1	0.0775196630646412	4.948981013093174e-4	2.474490506546587e-4	0.05570746533696944	0.0017489849322063927	8.744924661031963e-4	0.06388256194451214	0.0023260044713542365	0.0011630022356771182	0.06611944855921362	0.0025633191223114935	0.0012816595611557467	0.06907829300980065	0.0030935455373505933	0.0015467727686752967
1aG_FOSL1	0.09183421171267905	0.007561380497318496	0.003780690248659248	0.07608091283388316	0.009369952204395909	0.0046849761021979545	0.08293022827894912	0.004083597702372739	0.0020417988511863697	0.09990695572248391	0.0013999037921880546	6.999518960940273e-4	0.10079837253255364	0.005122841642639024	0.002561420821319512
2eG_XBP1	0.04801008681820973	0.0073688634633464626	0.0036844317316732313	0.017865307337282456	0.003438754879453771	0.0017193774397268856	0.02708964060762698	0.0064302183870862525	0.0032151091935431263	0.04248909620378889	0.005116451564379811	0.0025582257821899056	0.04681649151869832	0.0026910743739980655	0.0013455371869990327
4gP_CREB5	0.05928136172239502	0.001838234735767981	9.191173678839905e-4	0.01892836792740082	0.005725918380686799	0.0028629591903433995	0.022877293174606548	0.0032794206506337933	0.0016397103253168966	0.03489828726436871	0.007166988756483267	0.0035834943782416333	0.034586674174346216	0.0038832172110705152	0.0019416086055352576
3aR_ATF6	0.05330900862635047	1.9780983919984274e-4	9.890491959992137e-5	0.02012700355667319	0.008774693417364393	0.0043873467086821966	0.016965011579588865	0.0030549089482793225	0.0015274544741396613	0.02656356922721096	0.005598959333718639	0.0027994796668593196	0.029231168861840254	1.2225632035055465e-4	6.112816017527733e-5
3cL_CREB5	0.1374204316457459	1.5424338467300288e-4	7.712169233650144e-5	0.1199437135701897	0.004345042287982143	0.0021725211439910714	0.14380686343987803	0.007669624896547062	0.003834812448273531	0.161070513121305	0.012713746444132942	0.006356873222066471	0.16522428501488706	0.010160091483031342	0.005080045741515671
1dG_BATF	0.16528458495289278	0.005148985101011703	0.0025744925505058517	0.16624500387376523	0.007335335423117629	0.0036676677115588144	0.18761496441554704	0.001964572590891846	9.82286295445923e-4	0.19604144931607945	0.0033071519858412276	0.0016535759929206138	0.19424626877115825	0.0027283012620121444	0.0013641506310060722
3aG_MAFF	0.05322585486516186	0.002159968583568154	0.001079984291784077	0.027889965232684576	0.019035897001060183	0.009517948500530091	0.02657324914224712	0.01873306479373114	0.00936653239686557	0.034459730350351554	0.01691002042881954	0.00845501021440977	0.0348645499405069	0.026880788822848882	0.013440394411424441
1gG_BATF	0.19964325834357236	0.006466920737238152	0.003233460368619076	0.20192113304806197	0.005331946931172834	0.002665973465586417	0.22221324210014698	0.0015636174931328369	7.818087465664184e-4	0.23017911686014478	4.728315190689896e-4	2.364157595344948e-4	0.22793078247495208	0.002188154014359974	0.001094077007179987
2eG_ATF2	0.05849200612590582	0.004779330157942189	0.0023896650789710944	0.022477974351894383	0.004871889490706652	0.002435944745353326	0.01904639298661904	0.004459354520903018	0.002229677260451509	0.029145720480335438	0.006231890178964684	0.003115945089482342	0.030014573988617003	0.011640321542462069	0.005820160771231034
2eG_DDIT3syn	0.19747655150421586	0.0010346332315204004	5.173166157602002e-4	0.19854077577931584	0.0032924407075725676	0.0016462203537862838	0.22149660125569187	0.002078920680654035	0.0010394603403270175	0.22926205938209848	0.004052838497978354	0.002026419248989177	0.22883808932521993	0.00490368556411127	0.002451842782055635
1fG_FOS	0.17506986286482	7.062435782053703e-4	3.5312178910268513e-4	0.17349269342247858	0.004642700146792885	0.0023213500733964424	0.1964042219215344	0.004463742465023463	0.0022318712325117315	0.20851253199151554	0.009505974929548	0.004752987464774	0.20495001722983308	0.007424684727028884	0.003712342363514442
1dR_Jun	0.05321636288395212	0.0013320318163758803	6.660159081879402e-4	0.024505843424031136	0.0037051956644456605	0.0018525978322228302	0.027915704685587954	0.005212105319377678	0.002606052659688839	0.039467111661016754	0.0029819245039831603	0.0014909622519915801	0.03246903901038334	0.0052283269940711745	0.0026141634970355872
1eA_CREB5	0.1829654058517619	0.0017414817091091818	8.707408545545909e-4	0.17569700183097814	0.00617430205470966	0.00308715102735483	0.19848975992497542	0.004493085722341296	0.002246542861170648	0.21189288626718472	0.0034257234785713044	0.0017128617392856522	0.21570978957870324	0.002426268767070337	0.0012131343835351685
2dG_ATF5	0.05004515530900501	0.0017113374897465092	8.556687448732546e-4	0.0187409053792236	0.006493530184291292	0.003246765092145646	0.014233485618992021	0.004178068470476669	0.0020890342352383345	0.019501375427562716	0.013593655411777586	0.006796827705888793	0.02145724821423898	0.007316284818402875	0.0036581424092014376
1cG_DH overexpression	0.047719297483280104	2.0909198405710317e-5	1.0454599202855159e-5	0.023556697434188128	0.007169890395009572	0.003584945197504786	0.045756729025695164	0.0033230392074133116	0.0016615196037066558	0.04319136009060312	0.001192359097777596	5.96179548888798e-4	0.05252261410275322	0.015366490102210006	0.007683245051105003
2aG_DH overexpression	0.03822350407628046	0.007660183847175074	0.003830091923587537	0.009429830186033982	0.0035798921092353767	0.0017899460546176884	0.01668746078621838	0.005158452211614036	0.002579226105807018	0.024524999387684987	0.01426025622791839	0.007130128113959195	0.021884838447767417	6.971190741173562e-4	3.485595370586781e-4
2dG_ATF2	0.05433317883180347	0.003752765131737961	0.0018763825658689806	0.022603030015692107	0.0016258054448275681	8.129027224137841e-4	0.026202718112267147	0.008386058878877917	0.004193029439438958	0.02488181133340566	0.021097260999411723	0.010548630499705862	0.03469888821746832	0.008350007882667267	0.0041750039413336335
2gR_CREB5	0.15951669224327486	0.005639756331188178	0.002819878165594089	0.14578369189878337	0.006974101259482423	0.0034870506297412117	0.1691811836242299	0.003544390363711624	0.001772195181855812	0.18850441205718851	0.004315293434666868	0.002157646717333434	0.18843702047124822	7.672240777494025e-4	3.8361203887470123e-4
3aG_CREB3L4	0.050406297131098884	0.007804646896659698	0.003902323448329849	0.02349614413546753	0.008897800800991305	0.004448900400495653	0.018971752562782287	0.0059729655542407915	0.0029864827771203958	0.03211655451610779	0.0034091699482500714	0.0017045849741250357	0.02593883880309275	0.0060371179159569065	0.0030185589579784533
3dG_FOS	0.05687308913778509	0.010838096952305337	0.005419048476152669	0.026603095077772775	0.015733532006985358	0.007866766003492679	0.03211466351320902	0.021194619688630064	0.010597309844315032	0.053623613976299965	0.032440471154011566	0.016220235577005783	0.055770793510583644	0.04019802063387967	0.020099010316939836
3dG_Jun	0.056889480906786166	0.005362495961810604	0.002681247980905302	0.024133489624031973	0.002382701108677016	0.001191350554338508	0.03320182141343032	0.009592343782128341	0.0047961718910641705	0.040607173078363645	0.0034639086472606955	0.0017319543236303477	0.033602582178353047	0.005566242361944149	0.0027831211809720745
1cG_CREB3L1	0.05843357222992683	0.0036375339614952607	0.0018187669807476303	0.030677894112719345	3.711738064111419e-4	1.8558690320557094e-4	0.040298900496497515	0.004152301853692595	0.0020761509268462973	0.04976852869970268	0.011606441155724134	0.005803220577862067	0.06120215483606623	0.013216614600966042	0.006608307300483021
2dG_HLF	0.04330296255130503	0.00782948571428301	0.003914742857141505	0.005601888122846492	0.008143255829517262	0.004071627914758631	0.007376691957569339	0.0034427054724786754	0.0017213527362393377	0.01461354363282703	0.008101780756309919	0.004050890378154959	0.011653913461946105	0.027095253651091444	0.013547626825545722
2dG_ATF1	0.05555883799872939	0.001253417696268518	6.26708848134259e-4	0.016815084553139282	0.0049327260067305945	0.0024663630033652973	0.014028110634083562	0.005737779868740117	0.0028688899343700587	0.01512040363714563	0.00969908971602057	0.004849544858010285	0.010539181486476073	8.99773333979829e-4	4.498866669899145e-4
2fR_CREB5	0.16950121960517978	0.005138804230619478	0.002569402115309739	0.15965522390834186	0.00814908186855886	0.00407454093427943	0.18457831140670594	0.005696572942468824	0.002848286471234412	0.200711933243568	0.0011847467424324137	5.923733712162069e-4	0.20092112468606182	0.0044871952149799395	0.0022435976074899697
1aS_CREB5	0.12057082830085938	0.003979537464950438	0.001989768732475219	0.10170090703252127	0.0024823772789683055	0.0012411886394841528	0.12067052262012788	0.0031381997461923943	0.0015690998730961971	0.1409029447968349	0.009743467526539762	0.004871733763269881	0.14422108219589047	0.010674508293893676	0.005337254146946838
1cG_CREBL2	0.05226692969329416	1.8189291400034753e-4	9.094645700017377e-5	0.03136887632485353	0.0064341110984275016	0.0032170555492137508	0.030882487815907505	0.010634959396903988	0.005317479698451994	0.03682243914249618	0.02327673080785365	0.011638365403926825	0.04853448645149333	0.012536552575893933	0.006268276287946966
3aG_CREB3L2	0.049512367255746315	0.00628811700775669	0.003144058503878345	0.01643865717227777	0.007569692562006928	0.003784846281003464	0.020161697677668358	8.873812209881856e-4	4.436906104940928e-4	0.016989968230328393	0.009904799788920764	0.004952399894460382	0.01698564464133605	0.0026240916490602333	0.0013120458245301167
3aG_ATF5	0.04863990831398274	0.0028374443433727345	0.0014187221716863672	0.016495903136052002	0.016405942556371005	0.008202971278185502	0.02000136288079713	0.01743797275601503	0.008718986378007516	0.027737378884949208	0.006896348476920071	0.0034481742384600356	0.027933709991509757	0.023532426026818647	0.011766213013409323
2eG_JUND	0.08084317048150594	0.004884117364197587	0.0024420586820987937	0.05589284658828381	0.008630357411642675	0.004315178705821337	0.06453189426633002	0.0066915609800163815	0.0033457804900081907	0.07778370231555908	0.00800897731494354	0.00400448865747177	0.09296616113027796	0.02513143057085818	0.01256571528542909
1dW_CREB5	0.09033980581887179	0.008705202648184614	0.004352601324092307	0.06635084914168045	0.0017334241817261022	8.667120908630511e-4	0.07898464244764289	0.0044767155155437995	0.0022383577577718998	0.08895392208478083	0.0010889520538649798	5.444760269324899e-4	0.10358068553914232	4.1415668273037565e-4	2.0707834136518782e-4
3aG_CREB3L3	0.05244938041491491	4.3975147021757386e-4	2.1987573510878693e-4	0.021767281287979456	0.001370214439571071	6.851072197855355e-4	0.013559529619891528	1.7783200328634678e-4	8.891600164317339e-5	0.01521167653159011	0.005199401616915086	0.002599700808457543	0.020508127296624122	0.003494297705290347	0.0017471488526451734
3cP_CREB5	0.05048562140818153	0.008906194268526565	0.004453097134263282	0.02407232447508108	0.030535883868116533	0.015267941934058267	0.028077665530693383	0.018400190088808065	0.009200095044404033	0.0430243793705616	0.03527524294445073	0.017637621472225366	0.04442862156886061	0.03026423861596348	0.01513211930798174
1cG_JUND	0.1038790212969429	0.004670666707404361	0.0023353333537021806	0.07815784030585454	1.9952662573851493e-4	9.976331286925747e-5	0.10070410263402405	0.003963699365575718	0.001981849682787859	0.11451555678693626	0.004217165089681832	0.002108582544840916	0.12347776886141207	0.009914900615581111	0.004957450307790556
2eG_CEBPA	0.054081949302404106	0.00597594996676088	0.00298797498338044	0.022568697349594873	0.008389867439695806	0.004194933719847903	0.02260856458404613	0.002132849371481788	0.001066424685740894	0.03343196300950202	0.013493363613938957	0.006746681806969478	0.02763585857330752	0.010240554666925573	0.005120277333462786
3aG_BATF3	0.23187499357687685	0.0039704676492848074	0.0019852338246424037	0.22978937342889927	0.0038170049146841415	0.0019085024573420708	0.24678692174911426	0.0010009566746305633	5.004783373152817e-4	0.25332473223349067	0.0036733942115961577	0.0018366971057980788	0.2497202723511544	0.0012277366428504169	6.138683214252084e-4
1dG_CREB3	0.05303721772652449	0.006602277777792991	0.0033011388888964954	0.013857858429643582	0.0021536359849347255	0.0010768179924673627	0.0169348714873049	0.00370177775116838	0.00185088887558419	0.018642850035583643	0.0076616060426595925	0.0038308030213297962	0.024669384729038207	0.0019505210313513139	9.752605156756569e-4
2dG_CREB3L4	0.0515376638031424	5.31168353213738e-4	2.65584176606869e-4	0.022929990033538607	0.0033559718748799984	0.0016779859374399992	0.03189808771572707	0.00757696213113802	0.00378848106556901	0.027021849781834563	0.006417577805587998	0.003208788902793999	0.033266377395058784	0.009142734418295719	0.004571367209147859
1fP_CREB5	0.05580256644835741	0.005860997313740904	0.002930498656870452	0.02575920758358	4.180390855148844e-4	2.090195427574422e-4	0.036361752614213136	0.012062823304221348	0.006031411652110674	0.049805516968550206	0.012447076208915143	0.006223538104457572	0.03877657267828557	0.011868003217823912	0.005934001608911956
1eG_CREB3	0.04943258594908796	1.629510793829233e-4	8.147553969146165e-5	0.016355408739478973	0.003078498397895323	0.0015392491989476614	0.02136569551842617	0.012700316837692023	0.0063501584188460115	0.021886190863565913	0.021004286395126637	0.010502143197563318	0.031394814378980195	0.0039130910457586664	0.0019565455228793332
2eG_ATF1	0.06073005679355487	0.0011015385185076563	5.507692592538281e-4	0.0253615012943399	5.007058278537549e-4	2.5035291392687745e-4	0.017108279764741455	0.00191367809598345	9.56839047991725e-4	0.020620267176310523	5.189305854266781e-5	2.5946529271333905e-5	0.018504053164073993	0.0037997328913950126	0.0018998664456975063
2dG_MAFK	0.05472682084408981	0.0051097044457037895	0.0025548522228518947	0.016632968263534748	0.012599963126123105	0.006299981563061553	0.018636981265391785	0.013806118814185853	0.006903059407092927	0.026655244461459244	0.0037009031184690607	0.0018504515592345303	0.03416610473950122	0.007735138363794095	0.0038675691818970473
2dP_CREB3	0.05403633942516099	0.001230797682175761	6.153988410878805e-4	0.012763267087071081	6.2655834522663e-4	3.13279172613315e-4	0.009687715281632482	0.0033250556562750854	0.0016625278281375427	0.02523454171268021	0.0069635444447319235	0.0034817722223659617	0.023680703957352084	1.9453470399877977e-4	9.726735199938988e-5
2eG_NFIL3	0.04731507591153551	0.0017676246513694148	8.838123256847074e-4	0.022403413864993962	0.005748148853764041	0.0028740744268820205	0.012092342154958325	0.004996655249204314	0.002498327624602157	0.023250767079113326	0.009768651409095271	0.004884325704547636	0.028744349754243594	0.0025653387804966707	0.0012826693902483353
3aG_NFE2L2	0.04774649112405893	0.0020856465141095293	0.0010428232570547646	0.019039679113726823	0.003945617764075568	0.001972808882037784	0.01501091611022989	9.182439397905449e-4	4.5912196989527244e-4	0.022429179546676253	3.391174872610854e-4	1.695587436305427e-4	0.02160864044482248	2.7485448394983035e-5	1.3742724197491517e-5
2cG_ATF6	0.04976052231736401	0.0016837546569237912	8.418773284618956e-4	0.018868561956174854	0.003268862764675707	0.0016344313823378534	0.023634687208538608	0.007872666802829739	0.003936333401414869	0.034602744489134626	0.004130080569959181	0.0020650402849795905	0.02452504803338136	0.01428609796189019	0.007143048980945095
2dG_BATF3	0.23397808312814208	0.0021411324874484393	0.0010705662437242196	0.23331379199006336	0.0031094663736786453	0.0015547331868393226	0.24965606575983548	0.00384103391283999	0.001920516956419995	0.2566633303585891	0.0071714058289242	0.0035857029144621	0.25425910738162355	0.004903792003320274	0.002451896001660137
3fG_FOS	0.21566976705087132	0.00174410398737983	8.72051993689915e-4	0.21862389188812353	0.004585370315786494	0.002292685157893247	0.23942230762833508	0.00407715935164242	0.00203857967582121	0.2493310385076621	0.006027084554448231	0.0030135422772241153	0.24491568242336934	0.0025382115605207213	0.0012691057802603606
2cA_CREB5	0.18930500273753498	0.0016609594047370822	8.304797023685411e-4	0.18157920795990168	0.004430118448836203	0.0022150592244181014	0.2021022452873254	9.999033255281861e-4	4.999516627640931e-4	0.21981983586339476	0.006284906759873798	0.003142453379936899	0.21740623753935712	0.003923118925329306	0.001961559462664653
3bG_ATF6	0.0535679696874992	0.006582949670655521	0.0032914748353277605	0.022377846440622327	0.012992726993273305	0.006496363496636653	0.03129506553579757	0.0074459388808583195	0.0037229694404291597	0.03102106655236185	0.007362856988541395	0.0036814284942706973	0.026249230037356006	0.01474715558985942	0.00737357779492971
2dG_CREBL2	0.04762652186853217	0.0034089037092714775	0.0017044518546357388	0.01496687443936047	0.002017401961455385	0.0010087009807276926	0.019664407251281407	0.005020407500315258	0.002510203750157629	0.01968099844924341	0.01323535553250135	0.006617677766250675	0.02257172720904152	0.007967127086347302	0.003983563543173651
3aG_MAFA	0.05227422127250761	2.97150308568622e-4	1.48575154284311e-4	0.017309370108245653	0.007873554865099198	0.003936777432549599	0.02039375907996125	0.014182291532239197	0.007091145766119598	0.027125876311221035	0.010081496979375756	0.005040748489687878	0.03071847163313037	0.0041978339108711005	0.0020989169554355503
1cG_HLF	0.0502210964913002	0.00369099307642888	0.00184549653821444	0.015280565375552703	0.005214967837409197	0.0026074839187045984	0.022570486109424373	0.00398016368437465	0.001990081842187325	0.02591138760239466	0.002280699540822226	0.001140349770411113	0.03125399232028281	0.004634254334387173	0.0023171271671935867
1fG_ATF6	0.05108127357868312	0.005477550996511083	0.0027387754982555416	0.02115185188516865	0.009415612653088008	0.004707806326544004	0.01965386875421468	0.010670945398783787	0.005335472699391893	0.03313334309609928	0.00719682962620082	0.00359841481310041	0.031462982901498404	0.003430883342164996	0.001715441671082498
4fR_CREB5	0.1538870831955914	0.00624919360685014	0.00312459680342507	0.14380717786877234	0.006788270750499147	0.0033941353752495735	0.1657982967039202	0.006082027822002943	0.0030410139110014717	0.18392797510180448	0.005565054904272595	0.0027825274521362975	0.1853458580596079	0.0032976593538784813	0.0016488296769392406
2aG_XBP1	0.04427421633005067	6.163352202555459e-4	3.0816761012777294e-4	0.01587537894430934	0.0069929600678226966	0.0034964800339113483	0.01738927632291678	0.021758260826777374	0.010879130413388687	0.03683956484717416	0.019132310683563393	0.009566155341781696	0.027101529382755535	0.012381220458588534	0.006190610229294267
3fG_ATF6	0.053186761997106424	3.8886134316822274e-4	1.9443067158411137e-4	0.022561916181831183	0.004908795613370832	0.002454397806685416	0.030309192332379692	0.0017629160900995116	8.814580450497558e-4	0.03383501509476092	0.009090935109536347	0.004545467554768173	0.047304479720557936	0.015289623016597375	0.0076448115082986875
2cP_Jun	0.05872043835090088	0.003998629061449165	0.0019993145307245826	0.031768755659069184	0.0040427003701269575	0.0020213501850634787	0.04415191959621975	0.01777393361321932	0.00888696680660966	0.05003635443695663	0.011350165789402285	0.005675082894701143	0.046387477863308435	0.015414158483796148	0.007707079241898074
2bG_CREB3	0.051151935358265274	6.480432894105905e-4	3.2402164470529525e-4	0.014484611736805552	0.005555504634785781	0.0027777523173928907	0.02070261624010819	0.013856579635869264	0.006928289817934632	0.024343910018955528	4.256602717024061e-4	2.1283013585120304e-4	0.025736196945118823	0.009594074246588242	0.004797037123294121
3aG_DUF3669	0.047731499668440855	0.008495864362334578	0.004247932181167289	0.011804163796724377	0.002913463956406419	0.0014567319782032096	0.012508019578306035	0.0057322430225762834	0.0028661215112881417	0.017350609447092664	0.007241829288655209	0.0036209146443276045	0.013382170586822895	0.00396238139373429	0.001981190696867145
1gG_CREB3	0.048092856823684665	0.004426476061835427	0.0022132380309177135	0.02396122622140684	0.004036819399622856	0.002018409699811428	0.02183735743827065	0.006572614143827763	0.0032863070719138816	0.033422173909579765	0.010802147270048868	0.005401073635024434	0.04216434411608541	0.02264346908558663	0.011321734542793315
1fG_Jun	0.13518300373037023	4.496975818907968e-4	2.248487909453984e-4	0.11758141895293325	0.0033028609765595467	0.0016514304882797733	0.14652432550722472	0.0027902387627139853	0.0013951193813569926	0.15946200500683844	0.006237338958056612	0.003118669479028306	0.163440488953833	0.010762702115636959	0.0053813510578184795
1cG_CRIPT	0.05213805974663907	8.352670159447662e-4	4.176335079723831e-4	0.03266374412656643	0.0028500968591498588	0.0014250484295749294	0.03691029290102511	0.004429199595127334	0.002214599797563667	0.04382299614179221	0.0070337997876029805	0.0035168998938014903	0.04933015229049385	0.007407512364634154	0.003703756182317077
2dG_CREB3L1	0.05274396761497657	0.004418405914513656	0.002209202957256828	0.012112207653293964	0.007654696842279092	0.003827348421139546	0.016888206144043117	0.00963088019398179	0.004815440096990895	0.020907264444509705	0.0019435451506332267	9.717725753166133e-4	0.03406801740388307	0.002566424038221094	0.001283212019110547
2eP_Jun	0.05270021355172998	0.0056719237632286675	0.0028359618816143337	0.022588329338531395	0.004894365437837088	0.002447182718918544	0.025469192689422146	0.00531266555563406	0.00265633277781703	0.0314921326610968	0.0026502817353161075	0.0013251408676580537	0.04315708193408339	0.003027897092747056	0.001513948546373528
3aR_CREB3	0.051420429078466896	0.005010945729276707	0.0025054728646383534	0.012017361263355928	0.007334754142551168	0.003667377071275584	0.016331457568853444	0.00480217228929278	0.00240108614464639	0.029470709383275485	0.0023434635047728616	0.0011717317523864308	0.04143503128587139	0.010979405709177313	0.005489702854588657
3aG_CRIPT	0.049826673606403096	0.00581334288304746	0.00290667144152373	0.013689231441679977	0.011222739851628452	0.005611369925814226	0.009724474592345104	0.0071494669166119506	0.0035747334583059753	0.0124088042302272	0.0049259664923145255	0.0024629832461572627	0.017917017066803178	0.006701464791371165	0.0033507323956855823
1bS_CREB5	0.16281266215569146	0.005928912487065134	0.002964456243532567	0.15220649835401562	0.0012889368832286947	6.444684416143473e-4	0.1734089578602223	0.0053784859278197365	0.0026892429639098683	0.19406738768304577	0.012691729796670295	0.006345864898335147	0.1954015368093941	0.00978398213234014	0.00489199106617007
2cG_CREB3	0.0452869685122227	0.003140145971698683	0.0015700729858493414	0.02116862976655213	0.008944256355462067	0.004472128177731034	0.023443953056951572	0.006230851525418411	0.0031154257627092055	0.030466578535707875	0.0158420170645374	0.0079210085322687	0.025807469574900117	0.016054444391455463	0.008027222195727731
2eG_BATF3	0.2617615875263234	0.0032075037567617305	0.0016037518783808653	0.2596158120550814	0.003672090268276491	0.0018360451341382456	0.27401226830723546	0.0024006214895059214	0.0012003107447529607	0.28009492351588794	0.0029591033139852794	0.0014795516569926397	0.277129746225691	0.0029129343893751674	0.0014564671946875837
3bG_CREB3	0.0559508416289457	0.0028051983824690253	0.0014025991912345126	0.03018946214260897	0.0034206506489369254	0.0017103253244684627	0.03296347967647978	0.017621077531983796	0.008810538765991898	0.03556121429100484	0.016874317600363602	0.008437158800181801	0.043211478807790096	0.02400011335787446	0.01200005667893723
2dG_DH overexpression	0.04454895901830622	0.008948584610104572	0.004474292305052286	0.010097563105020243	0.009792151619856394	0.004896075809928197	0.01560689756859152	0.01210827959630883	0.006054139798154415	0.023095130396643803	0.01642729938466243	0.008213649692331215	0.02861230914581305	0.021193703122797364	0.010596851561398682
2dG_MAFA	0.0480285987699116	0.004185098762883258	0.002092549381441629	0.012690999866143927	0.0012809084505068693	6.404542252534347e-4	0.015842058503332746	0.0024556231421935253	0.0012278115710967626	0.017591362842692557	0.0025271645519328576	0.0012635822759664288	0.02565680386386336	0.0114521998943855	0.00572609994719275
1eS_CREB5	0.1302045769861123	0.0010570895512808003	5.285447756404001e-4	0.11378293816382479	0.001429564637640384	7.14782318820192e-4	0.13768601976532086	0.0036305405379375272	0.0018152702689687636	0.1576677014949764	0.012874760562288375	0.006437380281144187	0.16194144163647234	0.007268248076270896	0.003634124038135448
1gG_ATF6	0.05643063933583664	9.912443056004097e-5	4.9562215280020485e-5	0.020074908088867548	0.002494015681720205	0.0012470078408601025	0.020935697132448333	0.010107165706407415	0.005053582853203707	0.02918747842451106	0.005478791209737409	0.0027393956048687045	0.03792291763598851	0.007910136593387455	0.003955068296693728
3aG_DBP	0.04437269196165229	0.001743906226667966	8.71953113333983e-4	0.010243711735409895	0.0047675405835360864	0.0023837702917680432	0.002963520898127472	0.006096638980126964	0.003048319490063482	0.020653293345407813	0.007349373338723959	0.0036746866693619794	0.0266601394643432	0.015441523045407383	0.0077207615227036916
1aG_ATF1	0.054787894655063	0.002934096180176452	0.001467048090088226	0.01900935254854518	0.008345171207337012	0.004172585603668506	0.016873236071366298	0.005487354831492632	0.002743677415746316	0.019047268492180056	0.009183474031833932	0.004591737015916966	0.018067185416683042	1.232395725601539e-4	6.161978628007694e-5
1cG_DBP	0.047987257893506136	0.007738405322724146	0.003869202661362073	0.018673934545966418	0.018557736778336355	0.009278868389168178	0.01945193417780825	0.020788050286527193	0.010394025143263597	0.03436135519447348	0.010747149141882874	0.005373574570941437	0.03658500784722582	0.022583473188288346	0.011291736594144173
2eP_FOS	0.05659312641392282	0.0011547196118638133	5.773598059319067e-4	0.02534358643262801	0.004525030106277039	0.0022625150531385193	0.03095995876156221	0.006336685112516053	0.0031683425562580264	0.03925016658723633	0.006108007822059501	0.0030540039110297503	0.03733963811597907	0.007407270313423062	0.003703635156711531
1cG_ATF5	0.058227129075557216	0.003168948035505789	0.0015844740177528944	0.023389586880765548	0.0024007682447871057	0.0012003841223935528	0.036433560872788054	0.01418403548106478	0.00709201774053239	0.046237275333241595	0.00487076819816964	0.00243538409908482	0.04929475872081947	0.00706298722331631	0.003531493611658155
4dV_CREB5	0.05585371768563937	0.0054539269314952616	0.0027269634657476308	0.025028617051714063	0.002376392009711612	0.001188196004855806	0.0344272299028309	0.005924448778814545	0.0029622243894072723	0.04272263178823323	0.0014143750743977395	7.071875371988698e-4	0.044778047883854685	0.0030439829450566577	0.0015219914725283288
2eG_CREBRF	0.050193987537056506	9.337971060632853e-4	4.6689855303164266e-4	0.021535108529918558	0.001075473689382265	5.377368446911325e-4	0.023410226453825463	0.012439646857673204	0.006219823428836602	0.02651202855386775	1.4240532544382617e-4	7.120266272191309e-5	0.03495840574224677	0.008126009862347789	0.004063004931173894
3aG_CREBL2	0.05056029215407913	0.0010509511909863446	5.254755954931723e-4	0.021665340823300072	0.007067368624657019	0.0035336843123285095	0.029912500818863274	0.01442597664596588	0.00721298832298294	0.03924928810576815	0.0233626390590752	0.0116813195295376	0.05420113689579327	0.04661161400929304	0.02330580700464652
2dP_BATF	0.0635989302978249	0.003537649613733446	0.001768824806866723	0.06275068343538712	0.003146290120430578	0.001573145060215289	0.08492482246584	0.008891377024414594	0.004445688512207297	0.09446347503495896	0.003755966318108318	0.001877983159054159	0.10113476126274054	0.013207704827855857	0.006603852413927929
2dV_CREB5	0.06489926630919911	0.001086535054187319	5.432675270936595e-4	0.03396755731794631	0.005480678886090408	0.002740339443045204	0.03849762497626525	0.012167749019471133	0.006083874509735567	0.04759981515878616	0.007267444986175778	0.003633722493087889	0.06048873395734701	0.008760140430740904	0.004380070215370452
3aG_NFE2L3	0.050837720235286474	0.007592433881696912	0.003796216940848456	0.0223828151804328	0.007749805448362955	0.0038749027241814773	0.025530286067915308	0.02387784958449512	0.01193892479224756	0.02875744312440867	0.023408423031669616	0.011704211515834808	0.03266001413836892	0.03128444631429769	0.015642223157148846
2dG_CREB3L2	0.044294382701946966	0.004675331002164991	0.0023376655010824954	0.010805712381821073	0.012712415633960953	0.006356207816980476	0.02014154477476541	9.573579783490176e-4	4.786789891745088e-4	0.022258170070206595	0.010600946343409613	0.005300473171704807	0.029299583101005208	0.005004963699630869	0.0025024818498154346
1aG_CREBRF	0.05296467285869688	0.0011642471942486664	5.821235971243332e-4	0.024777669807300087	0.0034926686689257247	0.0017463343344628623	0.036786749433350266	0.0201081522816407	0.01005407614082035	0.05012654767437201	0.02111380296409851	0.010556901482049255	0.03004817870790391	0.0021251182061727833	0.0010625591030863917
3dG_ATF6	0.05219899363031347	0.005054730728985576	0.002527365364492788	0.019934238856089217	0.002051700333276848	0.001025850166638424	0.011595757922538589	0.003554408141861867	0.0017772040709309335	0.02539949826993963	0.007091722246815031	0.0035458611234075155	0.024105961029687574	0.010528683037279496	0.005264341518639748
1cG_CREB3L4	0.046387614087914156	0.004618320353626428	0.002309160176813214	0.016994141670673965	8.108827623366407e-4	4.0544138116832036e-4	0.0240891031575982	1.426250339508642e-4	7.13125169754321e-5	0.029864268658381175	0.008293901106880672	0.004146950553440336	0.040684355919459764	0.008144744505289151	0.004072372252644576
2dA_CREB5	0.059055746627222364	7.625258855896422e-4	3.812629427948211e-4	0.032211406809746934	0.00765896557244066	0.00382948278622033	0.0335480600690929	0.011118338263507586	0.005559169131753793	0.04281038229444791	0.005674769984740544	0.002837384992370272	0.040228689046832966	0.007219157076260817	0.0036095785381304083
2dP_ATF6	0.05547053501954004	0.0011512092761708042	5.756046380854021e-4	0.015822799578283094	0.002427236862515013	0.0012136184312575066	0.010464566676213444	0.005564501864517077	0.0027822509322585386	0.017685430519106312	0.007739889328526914	0.003869944664263457	0.025862618817690818	0.009474875178542843	0.004737437589271421
3aT_CREB5	0.07833286750278246	6.037629226792479e-4	3.0188146133962394e-4	0.04674383960051811	0.0025835697418236368	0.0012917848709118184	0.053019781101100026	0.001277801179640591	6.389005898202955e-4	0.06493189732445312	0.0047159732064121105	0.0023579866032060553	0.07673464908899695	0.007779720007361817	0.0038898600036809086
1dG_XBP1	0.0495126950952927	0.0064345618305250984	0.0032172809152625492	0.016401822191341068	0.0018440316660837588	9.220158330418794e-4	0.012479076404331739	0.011376503332412878	0.005688251666206439	0.02188946285789881	0.007806917974510869	0.0039034589872554344	0.01759638838286029	0.005926090299024564	0.002963045149512282
3aW_CREB5	0.07797856916258872	0.0010807056128718485	5.403528064359242e-4	0.0528809688608123	8.382341269539669e-4	4.1911706347698343e-4	0.0586466660918714	0.0026446850278648362	0.0013223425139324181	0.06872457034881954	0.010542894093728	0.005271447046864	0.07457986581773779	0.005864735382408717	0.0029323676912043585
1cG_CREB3L2	0.056819305696953454	0.0022725541097459237	0.0011362770548729619	0.020783251871357405	0.005293081978787637	0.0026465409893938184	0.017269659663001195	0.0019458720322691131	9.729360161345566e-4	0.021166107596479376	0.008479597099383934	0.004239798549691967	0.03036716292505321	0.010145251353485589	0.0050726256767427945
3aG_BRAF	0.056329550125666844	0.0024780990469559297	0.0012390495234779648	0.01658393712530825	2.7887420437291516e-4	1.3943710218645758e-4	0.022327748589298993	0.006139338803717099	0.0030696694018585496	0.015614067667439543	0.005870350884806542	0.002935175442403271	0.023223255548567242	0.012164298525034346	0.006082149262517173
3dG_CREB3	0.04589893057971403	0.0038506696440936635	0.0019253348220468318	0.016074436440662872	0.005839375130780962	0.002919687565390481	0.0070822076184130205	0.005369480867683878	0.002684740433841939	0.015831528518257497	0.007021910362383654	0.003510955181191827	0.022824022394542256	0.013112763029177485	0.006556381514588742
1cG_MAFA	0.0465176446050025	0.004435542436763282	0.002217771218381641	0.018060846790130466	0.00586125169265919	0.002930625846329595	0.019011729054002786	6.353261570650504e-5	3.176630785325252e-5	0.029586887019150153	0.005631073181669857	0.0028155365908349283	0.02798435382542395	0.008985051153408648	0.004492525576704324
1cG_NFE2L2	0.05316221736541827	0.004276131678207896	0.002138065839103948	0.022212327384395998	2.7104236906191063e-4	1.3552118453095531e-4	0.026095256788708478	0.0050683230902737325	0.0025341615451368663	0.03260761872744402	0.015967656085884664	0.007983828042942332	0.035620057932688465	0.019056347412027014	0.009528173706013507
3dG_BATF	0.057736229334858044	0.0019073711330278992	9.536855665139496e-4	0.02964144315542236	0.0029514537023709567	0.0014757268511854783	0.03725872277486929	0.012619561657116895	0.006309780828558448	0.046897838655811326	0.015343919421224202	0.007671959710612101	0.04977489179584226	0.010198011051021286	0.005099005525510643
1cG_MAFF	0.052572870149351816	0.0018108280874924063	9.054140437462032e-4	0.019120481682713162	0.007259175627794629	0.0036295878138973147	0.011182512349469318	0.00895836951786135	0.004479184758930675	0.03115316310085206	0.006627456065616669	0.0033137280328083343	0.02747608531169044	0.007813019292117368	0.003906509646058684
4eS_CREB5	0.08069019760692696	0.0044487603550485985	0.0022243801775242993	0.05259095153628436	0.004862574338567576	0.002431287169283788	0.05780115533520601	0.005846081103741693	0.0029230405518708463	0.07725556594110837	0.0029000329760355717	0.0014500164880177858	0.0833988163637209	0.0022447781316417533	0.0011223890658208766
5bG_CREB5	0.14660672674879122	0.0034108938499352735	0.0017054469249676368	0.13149733220644827	0.006984603899088379	0.0034923019495441895	0.15157817359076114	0.0030473894235243325	0.0015236947117621663	0.16763548870135195	0.004696839621279733	0.0023484198106398665	0.17339885377474917	0.00850145394936979	0.004250726974684895
2eG_ATF5	0.0534876015018284	0.0036140824946105004	0.0018070412473052502	0.015078886348655639	0.0028145808027277334	0.0014072904013638667	0.023279407168320655	0.0040455263160649995	0.0020227631580324998	0.03533277703706378	0.0037897299928811856	0.0018948649964405928	0.046741624532293954	0.0022433744701738545	0.0011216872350869273
3aR_BATF	0.21028233445460837	0.009643809059877972	0.004821904529938986	0.21505380799516277	0.0034629259978816926	0.0017314629989408463	0.23496214527788356	0.007018469217322752	0.003509234608661376	0.24464334763814938	0.011941358453457047	0.0059706792267285235	0.24247578637176667	0.008810881504196325	0.0044054407520981624
1cG_BATF3	0.3057668994981293	0.003955880022552023	0.0019779400112760115	0.3053279979973496	0.005338459192572741	0.0026692295962863705	0.3184966047334352	0.001917277409329746	9.58638704664873e-4	0.3225247376935595	0.0024048823441940397	0.0012024411720970199	0.31609055290893884	0.0017717779014946179	8.858889507473089e-4
1cG_NFE2L3	0.05162965471932316	0.0051083540649367225	0.0025541770324683613	0.02998339449109195	0.010629940533946771	0.005314970266973386	0.02957987400612233	0.012837717001132086	0.006418858500566043	0.044027839145088614	0.019126679901643327	0.009563339950821663	0.04337555327664437	0.003105337479665639	0.0015526687398328195
3aG_BRCA1	0.052210945505316644	0.0028720534939891905	0.0014360267469945953	0.0230639984355605	0.007990124679797393	0.003995062339898697	0.014046802012397112	0.007237802193755324	0.003618901096877662	0.02690982596977893	0.01154268296075024	0.00577134148037512	0.029583804399722295	0.006462915034534827	0.0032314575172674134
3aG_DPM3	0.04799091792404638	0.004485016170376644	0.002242508085188322	0.023233393628417254	0.009942527340793475	0.004971263670396737	0.022861800498650196	0.010387594194687032	0.005193797097343516	0.032442754648047384	0.011673775634959027	0.005836887817479514	0.026995013641522743	0.005462225122626265	0.0027311125613131326
2bG_ATF6	0.05226232237981641	5.499919728622795e-4	2.749959864311397e-4	0.019922457974094643	0.003742988574137465	0.0018714942870687325	0.020759199326542313	0.014441464626459868	0.007220732313229934	0.029121978833152817	0.002740302021839311	0.0013701510109196556	0.02343740455780436	0.003470820454507218	0.001735410227253609
3aG_Fc	0.05313516075733475	3.8653149266712033e-4	1.9326574633356017e-4	0.014673795167039738	0.0036797415519228232	0.0018398707759614116	0.025220402488663477	0.006079594337595168	0.003039797168797584	0.025333194376474376	2.388695239829261e-4	1.1943476199146305e-4	0.02525151309423037	0.0020911795736447258	0.0010455897868223629
3fL_CREB5	0.16362123984058852	0.005272385800559109	0.0026361929002795543	0.15221923577230356	0.0011486325745804775	5.743162872902388e-4	0.17815410405555243	0.007460853915886166	0.003730426957943083	0.18757096097947706	0.010648610068473393	0.0053243050342366965	0.19271432235336886	0.009010787837711136	0.004505393918855568
3gG_Jun	0.07737806480217016	0.006683629103569499	0.0033418145517847496	0.04686084507515346	0.0019362682149566175	9.681341074783087e-4	0.0613814794063404	0.0028594155802258085	0.0014297077901129043	0.0712798035515575	0.011317839072690131	0.005658919536345066	0.0783104880128486	0.009168961214529325	0.004584480607264662
1eG_FOSL1	0.13150697477865697	0.005673570334045112	0.002836785167022556	0.1209164556611924	0.003977720099132876	0.001988860049566438	0.1385276712945389	0.001158879749040183	5.794398745200915e-4	0.15464779619643643	0.004469373719985146	0.002234686859992573	0.15873792751926646	0.010524943083448013	0.005262471541724006
4eG_CREB5	0.06425528707148781	0.00280400339529761	0.001402001697648805	0.038065866756448075	0.0056322283499790965	0.0028161141749895482	0.04402096564742208	0.007164763931314008	0.003582381965657004	0.05348812420621578	0.004713997774504613	0.0023569988872523067	0.06553736376580513	0.0073839362958677355	0.0036919681479338677
1gG_FOSL1	0.15586256380512822	0.0029122069070257953	0.0014561034535128976	0.1477251531470489	0.003958410966709618	0.001979205483354809	0.1616499897372789	0.001349894761354966	6.74947380677483e-4	0.16881579927334042	0.005652994971566162	0.002826497485783081	0.17551208818549313	0.004279854744239606	0.002139927372119803
3aG_CEBPD	0.05898057586554678	0.0037193949762554385	0.0018596974881277192	0.020809016269264523	1.0021417711177781e-4	5.0107088555888906e-5	0.025813790765383364	0.005901130469633386	0.002950565234816693	0.024775743715653373	0.008221538658104002	0.004110769329052001	0.025021610131645833	0.00890387704876878	0.00445193852438439
4aP_CREB5	0.06000036910959018	0.0054702775616762385	0.0027351387808381192	0.025818511939244785	1.7415826358560196e-4	8.707913179280098e-5	0.02675206432274944	4.4061883882127415e-4	2.2030941941063707e-4	0.0428570734442192	0.001270797356590938	6.35398678295469e-4	0.042084055867915	0.004500693499387679	0.0022503467496938394
2eP_ATF6	0.051953910907674275	5.548259982362706e-4	2.774129991181353e-4	0.014238921005187852	5.086807175225908e-4	2.543403587612954e-4	0.015854727482468866	0.005375490681132579	0.0026877453405662896	0.0155158937444414	0.005216423603867558	0.002608211801933779	0.015291110468143236	0.015520061019199819	0.007760030509599909
3bT_CREB5	0.1994237337196369	0.003975242175435251	0.0019876210877176254	0.19423828400060378	0.003741579215251051	0.0018707896076255255	0.21746746532561834	0.010083401075750693	0.005041700537875346	0.2311774770121698	0.010401364844085026	0.005200682422042513	0.22305518107277075	0.010668307142574773	0.005334153571287387
1aG_XBP1	0.05446240894296144	0.005186370732419302	0.002593185366209651	0.04613698876295336	8.878077237019622e-4	4.439038618509811e-4	0.04369370307027933	0.020088972076589266	0.010044486038294633	0.0699839069781889	0.012158635105749913	0.006079317552874957	0.06809316385182641	0.0050138763770035235	0.0025069381885017617
2dG_CRIPT	0.04385880108862346	0.00886843572901931	0.004434217864509655	0.01658678047584221	0.0020505135706613037	0.0010252567853306519	0.023236136855490405	0.011712354429241645	0.005856177214620823	0.02115795957829627	0.008405281815227704	0.004202640907613852	0.04014817594076878	0.009552573979153657	0.004776286989576829
3aG_NFE2	0.05241407270440798	0.008083155621281892	0.004041577810640946	0.014654240222721361	0.0010077008786892295	5.038504393446147e-4	0.026632227799879928	0.014826676375178427	0.0074133381875892135	0.024634785140420237	0.011689125137766519	0.005844562568883259	0.034529895270484105	0.01706920423225749	0.008534602116128744
3eG_ATF6	0.05624776836289474	3.320875849777762e-4	1.660437924888881e-4	0.01728913816528491	0.0014838829510374863	7.419414755187432e-4	0.01708265980590063	1.581298852271023e-4	7.906494261355115e-5	0.020243690720430516	0.003945693593137957	0.0019728467965689786	0.018583209294042287	0.0022239649603764183	0.0011119824801882091
3eV_CREB5	0.18002487039840626	0.004078749914951095	0.0020393749574755477	0.17178438282261005	0.004532878206015438	0.002266439103007719	0.19510121632313618	3.6318932046353086e-4	1.8159466023176543e-4	0.21155901220419343	0.002999904832155538	0.001499952416077769	0.21112596039525394	0.003216262138687313	0.0016081310693436565
2eG_Fab	0.04929579066382417	0.0119495377466222	0.0059747688733111	0.02348352720981193	0.012119184384370527	0.006059592192185263	0.0291730675434791	0.006913567077254196	0.003456783538627098	0.03168379853523094	0.003571928300213287	0.0017859641501066436	0.028700652904291576	0.014815293504391463	0.007407646752195731
1cG_NFE2	0.05408557542301876	0.0018428123556828084	9.214061778414042e-4	0.02259311737025528	0.0016593362373347016	8.296681186673508e-4	0.03385919212546874	0.0034449740507911976	0.0017224870253955988	0.02888128432601826	0.010282563364585853	0.005141281682292926	0.04509808123813423	0.009187578728114197	0.004593789364057099
3fG_Jun	0.18516452586732746	0.00181145821005004	9.0572910502502e-4	0.1754281223274083	0.0019905710638891544	9.952855319445772e-4	0.1983673810513965	0.006094268289192693	0.0030471341445963466	0.21153503461077056	0.008242566641855749	0.0041212833209278744	0.2119207183858961	0.007114711909203467	0.0035573559546017335
3aG_BARD1	0.04775067859024192	8.599088752059658e-4	4.299544376029829e-4	0.014072525705562753	0.004835082274672847	0.0024175411373364235	0.021320711356132692	0.003976507686326356	0.001988253843163178	0.027992691619043518	0.011622644205574654	0.005811322102787327	0.02800222435646757	0.005400417742412684	0.002700208871206342
2aG_CREBRF	0.05237225663424838	0.0034370146120675004	0.0017185073060337502	0.02195780917062628	0.003672255399792946	0.001836127699896473	0.01687966553216572	0.0027678296993398034	0.0013839148496699017	0.022184521710453677	0.006183430200284285	0.0030917151001421425	0.023622639896354717	0.0057781532155170194	0.0028890766077585097
2dT_CREB5	0.05864098086681194	0.009466660082117733	0.004733330041058866	0.029992479664539745	0.0018682132618465027	9.341066309232513e-4	0.036860081218628195	0.0066387676975334705	0.0033193838487667352	0.04855850981995785	0.01646548292982493	0.008232741464912464	0.04723786584253562	0.004864346960396277	0.0024321734801981383
1aG_DDIT3syn	0.2299967687175526	7.266839019151907e-4	3.633419509575954e-4	0.2351040631977276	0.001408168943307542	7.04084471653771e-4	0.25549743506090283	0.0012343027516471196	6.171513758235598e-4	0.2637192026187777	0.004496890292834385	0.0022484451464171926	0.2596862266930081	0.0036585554863125835	0.0018292777431562917
2eG_HLF	0.04946099048828616	0.005551937834141141	0.0027759689170705707	0.007943400667111267	0.013980244729644358	0.006990122364822179	0.018239593478768565	0.008669164732924749	0.004334582366462374	0.024303817955481925	9.57085220942e-4	4.78542610471e-4	0.03339882322543935	0.00685427037329711	0.003427135186648555
3aG_HRAS	0.05031042409253987	1.6920251431845157e-4	8.460125715922578e-5	0.0231536596798311	0.0017711364690344788	8.855682345172394e-4	0.01940235414342647	0.0034498905687017738	0.0017249452843508869	0.013069732982902902	0.007009544068574888	0.003504772034287444	0.031796483854071356	0.008173319239835173	0.004086659619917586
2aG_MAFK	0.05470388983920345	0.009808972903499283	0.004904486451749642	0.024491083619780356	0.011991715154992451	0.005995857577496226	0.02019939098053399	0.0013676326185602119	6.838163092801059e-4	0.02821492717038535	0.005642019728564524	0.002821009864282262	0.025914400327310586	0.011648961068891026	0.005824480534445513
1bG_ATF6	0.05268762881938953	0.0020792000821827964	0.0010396000410913982	0.01857844243533901	0.006120078166266595	0.0030600390831332976	0.021239651151066914	0.01670750111914666	0.00835375055957333	0.02046750770475795	0.002033023502737133	0.0010165117513685664	0.026559172854443095	0.005185076428008873	0.0025925382140044367
1cG_Fab	0.058874970926981025	0.011031413390768872	0.005515706695384436	0.04093824504007462	0.011662595030019315	0.005831297515009657	0.04984143021212361	0.021495736793398786	0.010747868396699393	0.06008962257082134	0.012947370158995716	0.006473685079497858	0.07320820525899134	0.0284532504195639	0.01422662520978195
3cG_FOS	0.17557482290193527	0.0016402661372096289	8.201330686048144e-4	0.17373432736470631	0.004466293711043312	0.002233146855521656	0.19796201584384354	0.001278265399337939	6.391326996689695e-4	0.20597591004376697	0.005237695213345144	0.002618847606672572	0.20674952680175834	0.0019280771864206537	9.640385932103268e-4
4cL_CREB5	0.18107238606129872	5.591365905850781e-5	2.7956829529253906e-5	0.17172765594512568	0.007615590235534331	0.0038077951177671655	0.19617877785365512	0.0019334231989599697	9.667115994799848e-4	0.20876243121016289	0.0032396779971815347	0.0016198389985907673	0.20824418508588247	0.005881654376461438	0.002940827188230719
2aG_DDIT3syn	0.0925753949381804	0.0036217815279891803	0.0018108907639945901	0.07742667745879755	0.004212052155739469	0.0021060260778697345	0.09224812791520895	0.0016682801412717702	8.341400706358851e-4	0.1065249411869448	0.00941160678471516	0.00470580339235758	0.11513544447505188	0.0034967921398349477	0.0017483960699174739
3aG_MAFG	0.04921512633228861	0.004595901638337262	0.002297950819168631	0.019898132713777522	3.802978896488821e-4	1.9014894482444105e-4	0.028168890117656786	0.007626308114193999	0.0038131540570969995	0.032951014472819756	0.01675786957612581	0.008378934788062904	0.03650139126122169	0.010801930154141033	0.005400965077070516
1aG_ATF2	0.06132194582546015	1.148379363787522e-4	5.74189681893761e-5	0.023928665492911987	0.0013691320379389988	6.845660189694994e-4	0.01838856028071989	0.0020394003913173993	0.0010197001956586996	0.024943328473766367	0.0034945739371215014	0.0017472869685607507	0.027593738409856294	0.01069415783354621	0.005347078916773105
2eG_CREB3L1	0.05152920532260269	0.0029786935751395286	0.0014893467875697643	0.01516639219186876	0.0020962690783764533	0.0010481345391882267	0.024315816554473575	0.006960325711061673	0.0034801628555308365	0.024523948748673752	0.005648904122547711	0.0028244520612738556	0.028531726780341625	0.018354711019539564	0.009177355509769782
3aG_RAF1	0.05265656692530611	0.0013843635068976799	6.921817534488399e-4	0.023679869021817068	0.0026883836862539715	0.0013441918431269858	0.02203179139316892	0.00196499990108534	9.8249995054267e-4	0.024898293675979698	0.009036394277757877	0.004518197138878939	0.024009192510794204	0.004556092831040337	0.0022780464155201683
3eG_CREB3	0.05072025285276045	0.0017291184525729082	8.645592262864541e-4	0.020202833875993715	0.003725034916160005	0.0018625174580800025	0.022039895393213747	0.008094297488914453	0.004047148744457226	0.024351942551725837	0.008263737108020279	0.004131868554010139	0.029889378935772086	0.015733924353455553	0.007866962176727776
4eP_CREB5	0.049111693369192744	0.003576242718617137	0.0017881213593085685	0.02360474750240491	0.0035269827268446198	0.0017634913634223099	0.02306319250098819	0.0028197799459558004	0.0014098899729779002	0.029702771596686328	0.001352812662389613	6.764063311948066e-4	0.03454383290868328	0.0033823917592087052	0.0016911958796043526
3eG_BATF	0.19148612549025318	9.596486617504189e-4	4.7982433087520945e-4	0.19623219176179146	7.641638013581457e-5	3.8208190067907286e-5	0.2175279590479613	0.003450454440747348	0.001725227220373674	0.22720491692806088	0.005400171626889709	0.0027000858134448545	0.22261459729436384	0.008866744987123903	0.004433372493561951
3bG_BATF	0.23697251235559158	1.6396523086815155e-4	8.198261543407577e-5	0.24020623508558506	6.049018925546188e-4	3.024509462773094e-4	0.2576101446936486	0.0033567357339876	0.0016783678669938	0.2666416142650814	0.005492223802151639	0.0027461119010758193	0.2602977600113454	0.004733583075408548	0.002366791537704274
1bG_FOS	0.19242148976606321	0.004240169199804462	0.002120084599902231	0.1934296612973497	0.002273431173996282	0.001136715586998141	0.21936314025466525	0.0022757053612006512	0.0011378526806003256	0.2250221565156702	0.005789648067676324	0.002894824033838162	0.22260713879915756	0.007639871051772304	0.003819935525886152
1cG_DPM3	0.05168778528388364	0.004014852347869542	0.002007426173934771	0.025476996692578253	0.010114051969864939	0.0050570259849324695	0.027819304689995848	0.020515259364041083	0.010257629682020541	0.04199767540062311	0.004410918983026453	0.0022054594915132267	0.042133412115906654	0.02447981139292869	0.012239905696464345
2aG_NFIL3	0.05193841559836884	0.0016169051131570194	8.084525565785097e-4	0.012903796230001964	0.006199443545159211	0.0030997217725796055	0.01632640501926723	4.8686678537611876e-4	2.4343339268805938e-4	0.02098060543124529	0.0020525158743579137	0.0010262579371789569	0.013670753205220322	0.0017723666936294996	8.861833468147498e-4
3aG_BATF2	0.06369217465730943	0.0034694150037873767	0.0017347075018936883	0.04788467390201924	0.00405399539224177	0.002026997696120885	0.048124908811095365	0.011670993623154557	0.005835496811577278	0.06508044439351789	0.0043425124992815	0.00217125624964075	0.06344959226015737	0.025111663664180262	0.012555831832090131
1aG_CEBPA	0.055761320666149514	0.0027179861420147974	0.0013589930710073987	0.03055073956966236	0.01017247126567248	0.00508623563283624	0.03906621917652933	0.010984965765533065	0.0054924828827665325	0.03711502571622928	7.533601366006517e-4	3.7668006830032585e-4	0.03990031311039014	6.759375731822624e-4	3.379687865911312e-4
1aG_JUND	0.062439266582252906	0.006459276968111736	0.003229638484055868	0.03413995545843057	0.003691874492137772	0.001845937246068886	0.04216630819001156	0.011666523532227942	0.005833261766113971	0.050670553741880994	0.007286533733068199	0.0036432668665340993	0.060486628132023657	0.012103454789711794	0.006051727394855897
3aG_MMgT	0.05021459091552624	5.142173640731084e-4	2.571086820365542e-4	0.017512916801953743	0.00551071168111148	0.00275535584055574	0.0233243377327755	0.0024369274699791105	0.0012184637349895553	0.02633878517584587	0.0019752385305415415	9.876192652707708e-4	0.021901059609541265	0.015010097165118252	0.007505048582559126
3aG_SWIRM-assoc_3	0.050798487360973865	0.0075792503417045414	0.0037896251708522707	0.02268279331329315	0.005525313143248776	0.002762656571624388	0.02890774293153725	0.004818797663542008	0.002409398831771004	0.024840872250186552	0.008059232341930449	0.004029616170965224	0.02904199488146272	0.01875570502636298	0.00937785251318149
1dG_DH overexpression	0.042519923711823206	0.01312233525690648	0.00656116762845324	0.007542760041539811	0.006348566851539941	0.0031742834257699705	0.007023915349452783	0.012773419936216904	0.006386709968108452	0.015341065514141453	0.007546897107681492	0.003773448553840746	0.031691948249141635	0.013369581359335764	0.006684790679667882
2aG_ATF2	0.052516214567527246	0.002990352473672454	0.001495176236836227	0.021848734673285373	0.0019344076898283671	9.672038449141836e-4	0.014430998086226304	0.0025172510696177793	0.0012586255348088896	0.02719838928377355	0.006869706579413581	0.0034348532897067905	0.021238948028879566	0.005826564897713267	0.0029132824488566334
1fG_BATF	0.19667817755271338	3.5461297514718205e-4	1.7730648757359103e-4	0.19879276717948036	5.998469638159331e-4	2.9992348190796656e-4	0.22025430061412282	0.003051018696327431	0.0015255093481637155	0.230957628053582	0.0074567876035903985	0.0037283938017951992	0.23081715180820872	0.005712294833715377	0.0028561474168576884
3aG_BACH2	0.05430828739625018	7.98891202066728e-4	3.99445601033364e-4	0.020828425158412645	0.004110246777138514	0.002055123388569257	0.01803798018336605	0.006178765374521737	0.0030893826872608683	0.03317051421122403	0.00589963484865743	0.002949817424328715	0.034677768401191134	0.0050254754455615345	0.0025127377227807672
1dG_NFIL3	0.052114136251420806	0.0027737089286446154	0.0013868544643223077	0.023157049003022706	0.011222882478985272	0.005611441239492636	0.02304222176111633	0.0015415700706966106	7.707850353483053e-4	0.040336735138433485	0.023980875602024162	0.011990437801012081	0.030494997065538203	0.011470606632932536	0.005735303316466268
2cG_BATF	0.23473943819052345	0.0018553440633239042	9.276720316619521e-4	0.23929453703112005	0.004244593551488666	0.002122296775744333	0.2572187070457484	9.45218801853839e-6	4.726094009269195e-6	0.2642600938099078	0.0036228634255943666	0.0018114317127971833	0.26054031322108484	0.002053874497058544	0.001026937248529272
2eS_CREB5	0.17944232323322235	9.760553809878977e-5	4.8802769049394884e-5	0.16965203455501737	0.0020161725120611215	0.0010080862560305607	0.18973265741279322	0.005254475409795959	0.0026272377048979795	0.20604129461739135	0.007662972126498359	0.0038314860632491796	0.21053276058254167	0.009782596564011195	0.004891298282005597
1dG_FOSL1	0.06090033586579312	0.003708160796718697	0.0018540803983593485	0.03322532106308989	4.479432809170823e-4	2.2397164045854116e-4	0.040121628198473425	0.005296672013007054	0.002648336006503527	0.047555537291693845	0.003104725320659259	0.0015523626603296296	0.051697944532433426	0.002203413428056427	0.0011017067140282135
2cP_FOS	0.05255326722832905	0.0047696997882063245	0.0023848498941031623	0.026649735882550277	0.0026882117734594317	0.0013441058867297159	0.03390193826371235	0.002107818690637096	0.001053909345318548	0.04370300455990332	0.015856718882251552	0.007928359441125776	0.059310414761264016	0.009993072176348487	0.004996536088174243
2fG_FOS	0.18213674750435382	0.0025626211179650433	0.0012813105589825216	0.1866671283020531	0.008371883672855887	0.004185941836427944	0.20652337932535347	0.003883269075449893	0.0019416345377249464	0.21650312084425455	0.002314439708787329	0.0011572198543936645	0.21256251180596594	0.0051943359713423065	0.0025971679856711533
1bG_Jun	0.14815370292700691	1.0994450206400275e-4	5.4972251032001374e-5	0.13771054351797457	0.0023459760621529426	0.0011729880310764713	0.16119468927610764	0.004006833089242825	0.0020034165446214127	0.1760400280736223	0.007507178748561746	0.003753589374280873	0.17965838746261692	0.010313048135040874	0.005156524067520437
1cG_CREB3L3	0.05364472760697765	0.00341854975075731	0.001709274875378655	0.023742594061501886	0.015734647996648362	0.007867323998324181	0.026453200141033396	0.016191489866019267	0.008095744933009633	0.03820882669397103	0.018015241830052212	0.009007620915026106	0.040540681923545624	0.005668816444663219	0.0028344082223316094
1dG_DDIT3syn	0.09693554356492715	5.16564821441447e-4	2.582824107207235e-4	0.08655442812980699	0.0011544320492106095	5.772160246053047e-4	0.10542053916766847	0.003945585535799031	0.0019727927678995154	0.12119256507526208	0.012664589162157265	0.006332294581078633	0.12669607623443913	0.00522056538648546	0.00261028269324273
1dR_BATF	0.15947932625497893	0.013765437534628704	0.006882718767314352	0.16635812897078217	0.011375514781550071	0.0056877573907750355	0.18538269522011586	0.007633788950497581	0.0038168944752487903	0.198949604696132	0.0038146519061123714	0.0019073259530561857	0.19928778917186046	0.0014433611166966946	7.216805583483473e-4
3fG_BATF	0.23354283908807588	7.696459553662523e-4	3.8482297768312613e-4	0.23725320426655203	0.002070855228217789	0.0010354276141088946	0.256659244928401	0.002283350379971721	0.0011416751899858606	0.2636487913373774	0.004260682989784095	0.0021303414948920475	0.2575243665734512	0.005854352919289747	0.0029271764596448735
1fG_CREB3	0.05310980160528215	0.004835420149273399	0.0024177100746366996	0.015864617118611608	2.36872103237054e-4	1.18436051618527e-4	0.008901504576330092	0.00505372152673624	0.00252686076336812	0.02610313327364571	0.008331322493408651	0.0041656612467043256	0.028052730069821674	0.003560176836683829	0.0017800884183419145
2aG_ATF1	0.056315960318867986	0.012136014907947969	0.0060680074539739845	0.012323135678747842	0.005452828071196865	0.0027264140355984325	0.01626780573941534	0.005084332907663473	0.0025421664538317363	0.019827541634510087	0.008688889005993503	0.004344444502996751	0.016505691954351972	0.021234811434946734	0.010617405717473367
3aG_ATF6B	0.048729062151960434	0.0014972046536440048	7.486023268220024e-4	0.018799571424378485	8.727718936627173e-4	4.3638594683135867e-4	0.010830331116538028	0.006407288776896503	0.0032036443884482517	0.022739007314020097	0.007273860233469637	0.0036369301167348185	0.0274417742704219	0.006460409309148464	0.003230204654574232
2eP_CREB3	0.05535660578543067	0.008765470380493589	0.0043827351902467945	0.02212013066125712	0.005164853340822184	0.002582426670411092	0.015792163876897067	0.002637993116061713	0.0013189965580308566	0.019444356608229102	0.008851916937493286	0.004425958468746643	0.02572509205315287	0.003832471469001366	0.001916235734500683
2fG_CREB3	0.05538453851525877	0.007188365188057328	0.003594182594028664	0.018089820688286358	0.00666840710177843	0.003334203550889215	0.028119466704361884	0.014667265817851693	0.0073336329089258466	0.04062209838802506	0.021091520065482493	0.010545760032741247	0.03451700200850322	0.0015534400721056083	7.767200360528041e-4
1aG_DH overexpression	0.04652667868097295	9.639323757466247e-4	4.8196618787331235e-4	0.01791719949994582	0.016713222213314508	0.008356611106657254	0.03317535607259179	0.007084093999483053	0.0035420469997415266	0.020926971341903973	0.007453009726769633	0.0037265048633848166	0.033613858941900485	0.014848922887574235	0.0074244614437871176
1gP_Jun	0.05438143386908294	0.0013716122390787322	6.858061195393661e-4	0.02305319432734903	0.003756310462857523	0.0018781552314287614	0.03203813276108742	8.756741752667586e-4	4.378370876333793e-4	0.04343195037749217	0.015250539913323412	0.007625269956661706	0.028095121625537407	0.00842988928940893	0.004214944644704465
4cV_CREB5	0.16221222063425758	0.004009573053452239	0.0020047865267261195	0.1514925524278865	0.0032134852685262627	0.0016067426342631314	0.17184494501684336	0.005155132503678574	0.002577566251839287	0.18824095297808308	0.006181773422281679	0.0030908867111408395	0.18841745859521744	0.00852931897433168	0.00426465948716584
1cG_ATF4	0.1417869363799762	0.005513257329975039	0.0027566286649875196	0.15786165523705237	0.010111718242145965	0.005055859121072983	0.1840526092574915	0.001503596454720689	7.517982273603444e-4	0.18744408722953187	0.0018404097856210035	9.202048928105017e-4	0.1859874246099622	0.0029875552948149683	0.0014937776474074841
1cG_CEBPD	0.06827626093042455	6.275832250911842e-4	3.137916125455921e-4	0.03933353424890386	0.004746181057027017	0.0023730905285135086	0.03767596153264473	0.004966655603179595	0.0024833278015897976	0.052573993911780345	0.014821100856351393	0.007410550428175696	0.051944853699358674	0.020193179480697956	0.010096589740348978
1eV_CREB5	0.14109931682290172	0.005814155326544696	0.002907077663272348	0.12508748403111894	0.0027391852567327742	0.0013695926283663871	0.15319653398740646	0.005136168499458504	0.002568084249729252	0.17103487475218054	0.0074043910308852845	0.0037021955154426423	0.17159120048219645	0.01194435637807267	0.005972178189036335
1cG_BATF2	0.1912988687189925	0.005897359965916615	0.0029486799829583077	0.18989736279752623	1.8823778560029788e-4	9.411889280014894e-5	0.21310698883442464	0.002071269811879104	0.001035634905939552	0.21969539648109496	0.006583082891637795	0.0032915414458188977	0.22111787711219943	0.0070171090372631965	0.0035085545186315983
2dP_FOSL1	0.052931733808705916	0.002825469871960311	0.0014127349359801555	0.02509897371904212	0.00895065941389602	0.00447532970694801	0.021415584135802627	0.001298455080604298	6.49227540302149e-4	0.033388628473169625	0.0023277938991541065	0.0011638969495770533	0.031231643395985803	0.008565508147612075	0.004282754073806037
1dG_ATF1	0.05219296995029242	0.0011022652128095524	5.511326064047762e-4	0.017492155012704243	5.769680349717772e-4	2.884840174858886e-4	0.015856326279861388	0.0013034612399698698	6.517306199849349e-4	0.013158199460814264	0.0029584803311959594	0.0014792401655979797	0.022988470905416024	6.339064123810582e-4	3.169532061905291e-4
1dG_CEBPA	0.0503479409623355	0.0016550389056781663	8.275194528390832e-4	0.023167781069826532	6.903154654007759e-4	3.4515773270038795e-4	0.014340333791296477	0.005463603599825602	0.002731801799912801	0.022617437957390785	0.003265174346357243	0.0016325871731786214	0.024984036470066962	0.009122152203581048	0.004561076101790524
4cA_CREB5	0.19428443882918273	9.23937202185152e-4	4.61968601092576e-4	0.1897687982893725	0.003218731676512991	0.0016093658382564954	0.21273108757287462	0.005032207704115652	0.002516103852057826	0.22741684459139394	0.005219660298659985	0.0026098301493299924	0.2217180801126211	0.004508615300729537	0.0022543076503647686
2dG_CEBPD	0.055199659874948424	0.006136206582504352	0.003068103291252176	0.01982942674128805	2.3468639095462778e-4	1.1734319547731389e-4	0.024480597019887165	0.0027225955160393458	0.0013612977580196729	0.030962473558371513	8.794419258050889e-4	4.397209629025444e-4	0.012969636729038019	0.020557057376267153	0.010278528688133576
2eG_DH overexpression	0.040581477832991195	0.00673458917964351	0.003367294589821755	0.006036387041826299	0.002549497045791188	0.001274748522895594	0.01136448336960184	0.003944162620101894	0.001972081310050947	0.014172668207069427	5.364165369793893e-4	2.6820826848969465e-4	0.01206689864193547	0.006501927825362046	0.003250963912681023
4aL_CREB5	0.1316102268282139	0.001476266857590792	7.38133428795396e-4	0.11877813877227447	0.0011008958561398178	5.504479280699089e-4	0.14230765820043476	0.0052912709617764335	0.0026456354808882167	0.15986852428696224	0.011967082550202976	0.005983541275101488	0.16714964011457895	0.01266393849674655	0.006331969248373275
2eG_CRIPT	0.04572880397814098	0.002331303414228955	0.0011656517071144774	0.015425981545442625	0.013129564873503178	0.006564782436751589	0.025753215995122664	0.010538983427440632	0.005269491713720316	0.03318160363359839	0.007159287149214737	0.0035796435746073686	0.03911865539598839	0.010844042268564329	0.005422021134282164
3aG_MAF	0.05698986864165101	0.0012790085376602831	6.395042688301416e-4	0.02664918883763654	0.005331374042678916	0.002665687021339458	0.03269682699135325	5.161247697543082e-4	2.580623848771541e-4	0.03592368128228985	0.006855021386721594	0.003427510693360797	0.042965558439239875	0.008769467650653978	0.004384733825326989
3bW_CREB5	0.14249547356625758	0.0035486892487696787	0.0017743446243848394	0.12314084539269227	4.4942591362864386e-4	2.2471295681432193e-4	0.14652130847237643	0.007818150861395704	0.003909075430697852	0.16543306129883678	0.013559795934077445	0.0067798979670387225	0.16969749191420377	0.012319307107497172	0.006159653553748586
2cG_ATF2	0.058939162750462626	0.007213515251930653	0.0036067576259653264	0.028831036368630797	0.0023181180613602945	0.0011590590306801473	0.030532716641984044	0.01006947029469325	0.005034735147346625	0.03048653648393472	0.012932815261822661	0.0064664076309113305	0.03613354471375322	0.008536988652422342	0.004268494326211171
2dG_BACH1	0.052655462777048676	0.008551334284731616	0.004275667142365808	0.020647546129487625	0.0029699035342119163	0.0014849517671059582	0.015241254747514272	0.007705105593750698	0.003852552796875349	0.027639298766810653	0.028436445820132567	0.014218222910066284	0.03001465851315566	0.0026981564472262774	0.0013490782236131387
3dT_CREB5	0.0538294966642803	0.006204160732559408	0.003102080366279704	0.01685278216520736	0.002870946814452536	0.001435473407226268	0.024430100206650904	0.005839523785905679	0.0029197618929528396	0.03673701223357097	0.00398009696937753	0.001990048484688765	0.0315087386074765	0.020379477549583174	0.010189738774791587
1dG_MAFK	0.05224554607254907	0.010208894468885898	0.005104447234442949	0.021036323230638167	0.0069890175442622925	0.0034945087721311462	0.018288774986784426	0.007749199631501849	0.0038745998157509245	0.026928539215809837	2.422345230295435e-4	1.2111726151477175e-4	0.028953132397580607	7.566930648347949e-4	3.7834653241739744e-4
1eG_DH overexpression	0.03979638524198774	0.00211167330119709	0.001055836650598545	0.004218273056042858	0.005993670056079174	0.002996835028039587	0.008094476803243957	0.0046290007227974	0.0023145003613987	0.00836083083536232	0.012730774564364732	0.006365387282182366	0.025105788923132418	0.004355364989561109	0.0021776824947805544
1cG_DUF3669	0.05228405591095696	5.444415278939236e-4	2.722207639469618e-4	0.020714354366168246	0.011163909651108979	0.0055819548255544894	0.033371474427248825	0.015233596584842695	0.007616798292421348	0.02844684758374231	0.019861425965658153	0.009930712982829076	0.03160479815343541	0.021324616984293894	0.010662308492146947
1cP_Jun	0.07470192653190788	0.0093040218779824	0.0046520109389912	0.046195465211322805	0.010408621534698872	0.005204310767349436	0.05667801980827217	0.008839491484119652	0.004419745742059826	0.06265001007448527	0.012168395620959905	0.006084197810479953	0.07546940132745772	0.00759731229334427	0.003798656146672135
3eG_FOSL1	0.10152642586317381	0.004076147592500849	0.0020380737962504246	0.0854831441267691	0.006180180025486818	0.003090090012743409	0.09705889422654607	0.007648712071554175	0.0038243560357770876	0.10905292881719081	0.008995449522405583	0.004497724761202792	0.10859955109866727	0.007766408825817893	0.0038832044129089465
1aG_BATF3	0.3089558388973809	0.00555051802382134	0.00277525901191067	0.30699095394782094	0.006065455800881073	0.0030327279004405366	0.3194389936747265	0.001248057451804821	6.240287259024106e-4	0.32611970792186457	0.0015168866750929796	7.584433375464898e-4	0.3192546777132172	8.575239950027897e-4	4.2876199750139485e-4
2eG_MAFA	0.05863763224251821	0.0020490823941093617	0.0010245411970546809	0.021918620786409944	0.0022279347575312465	0.0011139673787656232	0.014778868078637514	0.005602386413812244	0.002801193206906122	0.023986472246589167	0.006053131459724707	0.0030265657298623534	0.023405546326155796	0.006350421422324602	0.003175210711162301
3aG_NCD1	0.05298685114937901	8.9103954423738e-4	4.4551977211869e-4	0.017179522162336362	4.843720261573409e-4	2.4218601307867045e-4	0.01844316381094746	0.004748059474177367	0.0023740297370886836	0.021797111383656156	0.008125229510109681	0.004062614755054841	0.025226199765812866	0.0037756286355803484	0.0018878143177901742
1dR_FOS	0.11703921206354811	0.001667971822117567	8.339859110587835e-4	0.09541409187107422	0.00466321840368045	0.002331609201840225	0.12298301730967548	0.0015414925886909122	7.707462943454561e-4	0.13287016671363877	0.009801343403789643	0.0049006717018948215	0.13729538570112998	0.009052884376892365	0.004526442188446183
1cG_BARD1	0.05420264831120712	0.00388251636663247	0.001941258183316235	0.025189162159893752	0.013845345626831524	0.006922672813415762	0.023392973882406458	0.020278652164627115	0.010139326082313558	0.026446084340984517	0.01286332842064022	0.00643166421032011	0.03187914015129196	0.02537502421925083	0.012687512109625414
2bL_CREB5	0.15743979441019954	0.007587281312934654	0.003793640656467327	0.1442978737947228	0.008652407676327991	0.0043262038381639955	0.16378197359811725	0.001753977760128648	8.76988880064324e-4	0.18547908205806662	0.004604760963749929	0.0023023804818749645	0.18562903378655912	0.002269736070513173	0.0011348680352565865
2dG_JUNB	0.05540819314052141	0.0025821417944142306	0.0012910708972071153	0.02341628109193304	0.008386697305288423	0.004193348652644212	0.01806932087320987	0.0029958508326983256	0.0014979254163491628	0.024485910751186137	0.0016787388315559584	8.393694157779792e-4	0.03724429848239304	0.004668360222625503	0.0023341801113127515
4fL_CREB5	0.12906109352567463	0.0021697021981384045	0.0010848510990692022	0.1120935868161144	0.009805957194841055	0.004902978597420528	0.13577196408841216	0.001237843909871081	6.189219549355405e-4	0.156011253132892	0.0025399238397271246	0.0012699619198635623	0.15397049834485205	0.003218436908285195	0.0016092184541425976
1eG_ATF2	0.051390049688311526	0.005489077728438248	0.002744538864219124	0.0244616433158411	2.9548665299578204e-4	1.4774332649789102e-4	0.020966312969973956	0.00696076942475159	0.003480384712375795	0.0222863780260417	0.003271688710723967	0.0016358443553619836	0.026718721737445002	0.008057011733108395	0.004028505866554197
2bA_CREB5	0.1983705513996097	0.0046478218178734225	0.0023239109089367113	0.19818814739109236	0.007324662418257857	0.0036623312091289286	0.2139066527747	0.001582310584083363	7.911552920416815e-4	0.2319049784033755	0.0033919102155747713	0.0016959551077873856	0.23058101678820747	0.002666300368051109	0.0013331501840255545
1bT_CREB5	0.16198908307923995	0.007545976776751064	0.003772988388375532	0.15275979515987964	0.003896120938856551	0.0019480604694282755	0.18107577141255962	0.006975506753785639	0.0034877533768928196	0.19378660752926952	0.01277721066388588	0.00638860533194294	0.1961506568183917	0.013838780082222765	0.006919390041111383
2dN_CREB5	0.05399112482008396	0.0034469548937230646	0.0017234774468615323	0.029544411344968137	2.491110781071213e-4	1.2455553905356065e-4	0.0334700170665863	0.005019919830172375	0.0025099599150861874	0.043405522934011266	3.394053232618443e-5	1.6970266163092216e-5	0.04548773452754756	0.013138935125465573	0.006569467562732786
3aG_BACH1	0.051289354722535804	3.5761714154705496e-4	1.7880857077352748e-4	0.02675650744386681	0.003777827693991069	0.0018889138469955346	0.007097010632937383	0.0029735265166383686	0.0014867632583191843	0.020165501775861194	0.007557152233257618	0.003778576116628809	0.020724630444397513	0.005457754180445961	0.0027288770902229803
3aR_ATF2	0.05091671935930345	7.518385904324604e-4	3.759192952162302e-4	0.017598537349675283	0.0033152705776461305	0.0016576352888230653	0.021531451878266272	0.0031527101594577374	0.0015763550797288687	0.028760407872853486	0.016265567293556077	0.008132783646778038	0.03158069660553424	0.01005929769486356	0.00502964884743178
3aR_FOSL1	0.11243538941488676	7.031522920321095e-4	3.5157614601605475e-4	0.09239567267344204	0.0037118407453046766	0.0018559203726523383	0.10968531808906748	0.002091391047800841	0.0010456955239004206	0.12265162084618844	0.013802017245706287	0.006901008622853143	0.13139326836808343	0.012722040341110933	0.006361020170555467
3aS_ATF6	0.04727730387520736	0.0012689086912016773	6.344543456008386e-4	0.014004322761631577	0.003627930371794188	0.001813965185897094	0.01605800705718819	0.0030536204933142063	0.0015268102466571031	0.019714211188273052	0.005447950822359631	0.0027239754111798155	0.020400456171070266	1.8951306211099046e-4	9.475653105549523e-5
2cL_CREB5	0.19444693523783396	0.0015289869739483527	7.644934869741764e-4	0.18707240902416247	4.617899812255132e-4	2.308949906127566e-4	0.2094655756061147	0.002195906733529395	0.0010979533667646974	0.22367251731579726	0.006722615930875499	0.0033613079654377493	0.223713245847877	0.005874485716309338	0.002937242858154669
1gG_XBP1	0.05051585510048066	0.011225575551724317	0.0056127877758621585	0.025381131293494	0.00488416413916597	0.002442082069582985	0.02963206040786072	0.003432572977510097	0.0017162864887550484	0.032535635120702636	3.5204383948995223e-4	1.7602191974497612e-4	0.037239205451718736	0.01082681722209624	0.00541340861104812
2eG_MAFF	0.051204139881544056	0.0018396198004293719	0.00091980990021468595	0.016190586376815492	5.847370936259063e-4	2.9236854681295314e-4	0.02526904570026202	5.725378559676397e-4	2.8626892798381984e-4	0.026119611372870194	0.011727480631976307	0.005863740315988153	0.020339932932230565	5.101612691902939e-4	2.5508063459514697e-4
3aS_FOS	0.08891065603256798	0.007919707895348932	0.003959853947674466	0.07633756143501313	0.006917082472275307	0.0034585412361376536	0.08874780387620304	0.018978886352084477	0.009489443176042238	0.10824357484839167	0.02888446371499214	0.01444223185749607	0.10838569423656397	0.02843174060797471	0.014215870303987355
1eW_CREB5	0.10196504560007102	0.0030180066262747796	0.0015090033131373898	0.07201737733930014	5.651824348508018e-4	2.825912174254009e-4	0.09334923694123805	4.39909157862628e-4	2.19954578931314e-4	0.11380675652320116	0.00729951456019498	0.00364975728009749	0.1228502975225641	0.0083880225050115	0.00419401125250575
2dP_MAFK	0.04643122792952853	7.989073216517832e-4	3.994536608258916e-4	0.015524545903899598	0.005018174700276663	0.0025090873501383316	0.015066884733147696	0.008162864110168717	0.004081432055084358	0.017727630173755407	0.005779831003152155	0.0028899155015760774	0.021107742436995088	0.0019709075218552513	9.854537609276257e-4
1dR_ATF6	0.05531900102716811	0.004136019738925931	0.0020680098694629656	0.0157009979351036	0.0035538988213233164	0.0017769494106616582	0.01849707190107881	0.009611828987707727	0.004805914493853864	0.00993244162461112	0.0018209162729501864	9.104581364750932e-4	0.024498077941339198	0.009551846954660508	0.004775923477330254
2aG_BATF3	0.19544445345801428	2.992501434016333e-4	1.4962507170081666e-4	0.1915976220509784	0.0038597387634242263	0.0019298693817121132	0.2102967530925594	0.004421393397751426	0.002210696698875713	0.2199859820939722	0.004718478783254823	0.0023592393916274114	0.2220499091673253	0.007290725601000037	0.0036453628005000183
2fV_CREB5	0.16616081207080524	0.003989178763882126	0.001994589381941063	0.15208094909267533	0.003041393483653471	0.0015206967418267354	0.17116050778047304	0.00814703051459888	0.00407351525729944	0.18952116376525044	0.01455332969152044	0.00727666484576022	0.19271539945691993	0.011498415057044296	0.005749207528522148
3aG_CEBPE	0.059864958434279	0.004469403320499266	0.002234701660249633	0.023815660800217266	0.008674825985833419	0.0043374129929167095	0.027237828675478457	0.003428974775385434	0.001714487387692717	0.023200963481666635	0.009943018555573222	0.004971509277786611	0.038987150219539954	0.006905738960913379	0.0034528694804566895
1aG_CREB3L4	0.05331709174246828	0.0015995742913545079	7.997871456772539e-4	0.02063596590537347	0.0018689527908345228	9.344763954172614e-4	0.02531636672596768	5.776686386724647e-4	2.8883431933623234e-4	0.031757261438922414	0.0011782992735951967	5.891496367975983e-4	0.03988647245199442	0.01102043162757231	0.005510215813786155
2aG_HLF	0.04386566488483796	0.00409187834293373	0.002045939171466865	0.0059582742655045475	0.0011967045584291482	5.983522792145741e-4	0.011631125450174369	0.006345954581256601	0.0031729772906283005	0.01468866890061492	0.010460139414150199	0.005230069707075099	0.017811827351657955	0.003045021411166325	0.0015225107055831626
2dG_NFE2L2	0.04819931487594546	0.012049115576038872	0.006024557788019436	0.020662272137760278	8.561705986192429e-4	4.2808529930962145e-4	0.02136763909567713	0.009757762714500273	0.0048788813572501364	0.01785086796438246	0.006953656340552415	0.0034768281702762076	0.027335257032994015	0.015750540741054635	0.007875270370527317
2eG_CEBPD	0.057944979793367726	0.005917900198653576	0.002958950099326788	0.02174727962257004	0.0015803867319074112	7.901933659537056e-4	0.031446606897356476	0.0028047444503979026	0.0014023722251989513	0.03783213952437011	0.011810096525556663	0.005905048262778332	0.04037066770232964	0.007754347324078091	0.0038771736620390454
3aG_ATF4	0.11919536775513467	0.001934738470159813	9.673692350799065e-4	0.1353719975059292	0.014155425377205958	0.007077712688602979	0.16443669430108965	0.003631215762655133	0.0018156078813275666	0.1678351540090535	0.0024212126507337345	0.0012106063253668673	0.17051206524602866	5.188995034195378e-4	2.594497517097689e-4
1cG_BRCA1	0.05148767285271763	0.003647367357078366	0.001823683678539183	0.029407885380502943	0.009607944196451178	0.004803972098225589	0.02972604378231663	0.026429629117233962	0.013214814558616981	0.024810504260949703	0.008724614835679581	0.004362307417839791	0.031390816399706416	0.02563769359434248	0.01281884679717124
2dG_Fab	0.05358899191876501	5.232665690828237e-4	2.6163328454141186e-4	0.020243698156228868	0.0032164002918169694	0.0016082001459084847	0.015553961089972156	0.003036972799112745	0.0015184863995563725	0.02853880833664537	1.117932051378785e-4	5.589660256893925e-5	0.029035525901014717	0.004112166095630462	0.002056083047815231
3aS_Jun	0.0820096879002099	0.002380916063839783	0.0011904580319198916	0.057995409835254204	0.0018250780298168226	9.125390149084113e-4	0.07117502469101035	0.0030735198093120885	0.0015367599046560443	0.08081771948072411	0.005292903173454366	0.002646451586727183	0.0824954611795357	0.007006837154062306	0.003503418577031153
1gP_ATF6	0.05133122994042325	0.010041892486420916	0.005020946243210458	0.017216612738155973	9.676898542242119e-4	4.8384492711210593e-4	0.027944474639546225	0.0016122941036846026	8.061470518423013e-4	0.025048841524669137	0.006913201877353326	0.003456600938676663	0.030287191510707447	0.007565844428660618	0.003782922214330309
2dG_DBP	0.054498002089282044	0.005828638701435691	0.0029143193507178457	0.01946712876426068	0.006366012650786164	0.003183006325393082	0.01885263643921936	0.0063376785759244525	0.0031688392879622262	0.020168343302279367	0.0020682710878742374	0.0010341355439371187	0.023445292574701286	2.4562223590396805e-4	1.2281111795198402e-4
2dP_CEBPA	0.05072331490778256	0.002777971720492457	0.0013889858602462286	0.019497688032901347	0.0019595580505682953	9.797790252841477e-4	0.01113291914108493	0.005630514124376543	0.0028152570621882713	0.021882428754315897	7.999469668589438e-4	3.999734834294719e-4	0.014011751231857232	0.004653041422260267	0.0023265207111301334
2eG_BACH2	0.05062254514201294	0.002462062844552553	0.0012310314222762765	0.02073141677309944	0.0020063339876771986	0.0010031669938385993	0.017555741522339262	0.004979880087873511	0.0024899400439367557	0.008921668727760559	0.00753866732473853	0.003769333662369265	0.02613333519294938	0.002393185998276041	0.0011965929991380206
3eP_CREB5	0.05050409550635654	6.325823504795009e-4	3.1629117523975046e-4	0.022292228823628503	0.00513956020933783	0.002569780104668915	0.026786537958734705	0.008529321799163013	0.0042646608995815065	0.04401951035066618	0.006767463704673554	0.003383731852336777	0.0352929865316125	0.01087053932738874	0.00543526966369437
1aR_FOS	0.20325138433152468	5.954661742729453e-4	2.9773308713647263e-4	0.2051903085681392	0.00676348067379156	0.00338174033689578	0.22970448685226288	3.596534771473831e-4	1.7982673857369155e-4	0.23803319992865157	0.00492146502186559	0.002460732510932795	0.2380700598195329	2.0574603637725823e-4	1.0287301818862911e-4
1dG_Fab	0.04585491000697743	0.005878895904999641	0.0029394479524998203	0.018250924951626	0.003450408033295097	0.0017252040166475485	0.014019670915266753	0.008458154717389647	0.004229077358694823	0.021874437340594327	0.01671026785706361	0.008355133928531804	0.019043620326609684	0.017010096925278405	0.008505048462639202
3gG_BATF	0.12278633877049905	0.0033884455831035922	0.0016942227915517961	0.1209714685700209	0.005300335482274052	0.002650167741137026	0.13908086854699697	0.010183315713809715	0.005091657856904857	0.1507680960399122	0.01018423548300552	0.00509211774150276	0.15117045364503817	0.003320849524857841	0.0016604247624289205
3gG_FOS	0.07635392006445461	0.008555163115452494	0.004277581557726247	0.05211907909768643	9.311789360653197e-4	4.6558946803265986e-4	0.0700638505898574	0.01064263128600544	0.00532131564300272	0.07105615073273422	0.013572538448335822	0.006786269224167911	0.07678365847519737	0.011982774955692912	0.005991387477846456
3aL_Jun	0.06495542298794334	0.0028200668298204476	0.0014100334149102238	0.03513568464820412	0.0041619691677559235	0.0020809845838779617	0.044671869880623875	0.007143996364263316	0.003571998182131658	0.060507446688569146	0.02154968771742736	0.01077484385871368	0.06229399817041509	0.00851895962715118	0.00425947981357559
2aG_JUND	0.054459685078016414	0.0010755049516763097	5.377524758381549e-4	0.01912561608432485	1.4000370612787222e-4	7.000185306393611e-5	0.017158695987221716	0.006427275275990008	0.003213637637995004	0.028910692849807216	0.0030080429063979314	0.0015040214531989657	0.026406065354484712	0.005161345024168784	0.002580672512084392
2bG_BATF	0.2169377670369107	0.003729254270335018	0.001864627135167509	0.22051917658135353	0.0028322097919054458	0.0014161048959527229	0.23852908708358744	0.002640345001692256	0.001320172500846128	0.2470038092956193	0.008245716683987499	0.004122858341993749	0.2462240142926468	0.0077051078609815665	0.0038525539304907833
2eG_NCD1	0.049836522111428395	0.001901285120071539	9.506425600357695e-4	0.01481764486063384	0.003501894769361035	0.0017509473846805176	0.01594320500947527	0.004172092290338113	0.0020860461451690563	0.02219217041999823	0.014942834459154394	0.007471417229577197	0.02639885246522399	0.014870663485642244	0.007435331742821122
4fP_CREB5	0.04880547629360932	0.003689731501843976	0.001844865750921988	0.021239658798205434	0.008841814903436204	0.004420907451718102	0.02843798550834413	0.0039119452332346824	0.0019559726166173412	0.025647408619033016	0.0020893554709149743	0.0010446777354574872	0.028644545064133418	0.0024423104709438287	0.0012211552354719143
2fG_ATF6	0.05211276509985106	0.0021945446102987964	0.0010972723051493982	0.01816068445331055	0.0024037733145925943	0.0012018866572962971	0.019553047454482705	0.004584424865402352	0.002292212432701176	0.02302434711504027	0.015472906844468663	0.007736453422234332	0.021937853186474718	0.002724643682140756	0.001362321841070378
2fW_CREB5	0.11695418302727445	0.0031283188016962486	0.0015641594008481243	0.09884662837478192	0.006261178643354343	0.0031305893216771715	0.11955749494879482	0.0063344167267402355	0.0031672083633701178	0.13629365271054691	0.010121154693841613	0.0050605773469208064	0.1435836873517331	0.010552374113407566	0.005276187056703783
1aR_Jun	0.0948187935049123	7.757358377061444e-4	3.878679188530722e-4	0.07610285987280127	4.3984241933698394e-4	2.1992120966849197e-4	0.09837016692190749	0.004087964263258479	0.0020439821316292394	0.10776931871149861	0.0089732895644113915	0.004486644782205696	0.11451016624131322	0.0032378605768418937	0.0016189302884209468
2dG_DPM3	0.04915811806811062	0.0010140404893056692	5.070202446528346e-4	0.0168675825924162	0.00226702220368531	0.001133511101842655	0.01774751362133578	0.010930583538918917	0.0054652917694594585	0.022249387376347143	0.0013189048269652752	6.594524134826376e-4	0.024095161625980722	0.012982945470188967	0.006491472735094483
2eG_DBP	0.048445107527385206	0.007954871478150867	0.003977435739075433	0.023660454517738932	0.0028751002534836965	0.0014375501267418482	0.02395721489406272	0.0053843982803348876	0.0026921991401674438	0.03355818448054199	0.011816062929904114	0.005908031464952057	0.030217434074370976	0.016195170943963017	0.008097585471981509
3eG_CREBRF	0.04706596060816717	2.2445691791124972e-4	1.1222845895562486e-4	0.019468115291590378	0.004673381937632724	0.002336690968816362	0.02897942980780159	0.009977844849123155	0.0049889224245615775	0.026305570659401287	0.00841655961000095	0.004208279805000475	0.024039070960810132	0.01869094982269001	0.009345474911345006
1eR_FOS	0.2275014424955606	0.0038828818460615658	0.0019414409230307829	0.22930868381312863	0.006601710002195108	0.003300855001097554	0.2541866177357316	0.0023041469598837467	0.0011520734799418733	0.2636766287171178	0.003862555531575796	0.001931277765787898	0.2582437718876507	0.0015998354669918904	7.999177334959452e-4
3aE_CREB5	0.10655727322472264	0.0011731925077353344	5.865962538676672e-4	0.09583069651745428	0.0023042771538331576	0.0011521385769165788	0.10676461839068402	0.004016025377452287	0.0020080126887261434	0.12339282236387887	0.004010000805268946	0.002005000402634473	0.12917882596503655	0.0065757262449873816	0.0032878631224936908
1dG_CREB3L1	0.0556763423867682	0.004278658144832664	0.002139329072416332	0.018165138988147526	0.00956961499345835	0.004784807496729175	0.03336340335664409	0.018581093006632157	0.009290546503316078	0.028738398915968542	0.008443637591937475	0.0042218187959687375	0.02769889805830557	0.019025022854091644	0.009512511427045822
2dG_DUF3669	0.03956371957345938	0.0032075144067574032	0.0016037572033787016	0.011437523776087768	0.0020709688962008387	0.0010354844481004193	0.003701982139665099	2.1440871406283203e-4	1.0720435703141601e-4	0.01877184418806728	0.0016071442762326327	8.035721381163164e-4	0.014794665324575771	0.0025789576755535755	0.0012894788377767878
1aG_HLF	0.055002325564895815	0.0032554127319338088	0.0016277063659669044	0.021315285176827667	0.009843424022480696	0.004921712011240348	0.03186830774491703	0.01595439095338066	0.00797719547669033	0.04427143251955079	0.02942672456358331	0.014713362281791655	0.046745940537462956	0.024662769175683285	0.012331384587841642
3aG_JDP2	0.2844848652906153	0.00219455205942458	0.00109727602971229	0.2846146658756661	0.003236678142655991	0.0016183390713279955	0.2999025125383219	5.41761887815456e-4	2.70880943907728e-4	0.3066115814792354	0.0024207983860378406	0.0012103991930189203	0.30015572493597775	0.0017204141817092724	8.602070908546362e-4
3dW_CREB5	0.06433533109894728	0.012413768396298323	0.006206884198149161	0.03278766581260417	0.0018652034372041689	9.326017186020844e-4	0.04133833620247071	0.003504368319870788	0.001752184159935394	0.056736775147801996	0.0010938595663715198	5.469297831857599e-4	0.05347558848897116	0.0036660947609353724	0.0018330473804676862
3eG_NFIL3	0.04947793985649687	0.0011237564514432095	5.618782257216047e-4	0.020289551109559757	0.0018097809758334965	9.048904879167482e-4	0.017817043280067803	8.744156131179554e-5	4.372078065589777e-5	0.0229924928038134	0.002842609303369077	0.0014213046516845386	0.023924622815973663	0.00504453821848822	0.00252226910924411
2dG_MMgT	0.054496542080557125	0.0072218752455711745	0.0036109376227855873	0.02026584756961066	0.002327471976602112	0.001163735988301056	0.015721452241522608	0.004077273930105341	0.0020386369650526705	0.02486507936786142	0.005788036566258535	0.0028940182831292674	0.010848614638335172	0.0015141826565953404	7.570913282976702e-4
3aG_PDZ	0.053812135576146045	2.414827444675391e-4	1.2074137223376955e-4	0.02712002741976524	0.004260350274055522	0.002130175137027761	0.0325402214616326	0.021743398459622837	0.010871699229811418	0.038102081886821355	0.01652590632618285	0.008262953163091426	0.03672073276202648	0.029661980389335558	0.014830990194667779
1dG_ATF2	0.05169688028528572	0.002881577329884239	0.0014407886649421195	0.018469192922979546	0.0015756034010407484	7.878017005203742e-4	0.017675278884382653	4.435513803498747e-4	2.2177569017493734e-4	0.02124620442290013	0.005709063879152784	0.002854531939576392	0.016624915454312293	0.008652150666470824	0.004326075333235412
2aG_CRIPT	0.045419380093261824	1.6479671104584922e-4	8.239835552292461e-5	0.021388945895785973	0.009149840159478279	0.0045749200797391395	0.014345123969179672	0.002281656719647214	0.001140828359823607	0.013117770679933981	1.7601254000365512e-4	8.800627000182756e-5	0.024458254510903048	0.012074637022882565	0.006037318511441282
3aS_CREB3	0.04967189722397117	0.0013193848861914343	6.596924430957172e-4	0.018635917547818584	0.001142297690054301	5.711488450271505e-4	0.012117884388244626	0.004419074060786607	0.0022095370303933035	0.021535860970526614	4.0326420104682694e-4	2.0163210052341347e-4	0.02145904045986375	0.006156718731850023	0.0030783593659250113
1cG_MMgT	0.05314819091091243	0.011117293331180882	0.005558646665590441	0.021717056027343435	0.0018873459572537302	9.436729786268651e-4	0.026303090825497845	0.007914503510068185	0.003957251755034093	0.03724158462941016	0.009098295809682435	0.0045491479048412175	0.04085036085746575	0.01628517014284306	0.00814258507142153
2cP_ATF6	0.04569314481013313	0.003485386632383533	0.0017426933161917666	0.010816279766206902	1.3576932034151115e-4	6.788466017075558e-5	0.008519393743605901	0.00652482986189677	0.003262414930948385	0.020075026334577518	5.065390358494598e-4	2.532695179247299e-4	0.012693075273053089	0.004598177508012461	0.0022990887540062306
2cW_CREB5	0.1783389829279216	0.0014208308229099638	7.104154114549819e-4	0.1699575615765579	0.0013063428434218684	6.531714217109342e-4	0.1949211299596324	0.008186152280895712	0.004093076140447856	0.20877389871847124	0.00950911244264274	0.00475455622132137	0.20762738358945662	0.008773138181562052	0.004386569090781026
1dV_CREB5	0.09994201726390188	0.0029109936841086644	0.0014554968420543322	0.07544833802564657	0.00482243065323194	0.00241121532661597	0.08627516150741812	0.008143123767924563	0.004071561883962281	0.10352038895061039	0.01255249581415051	0.006276247907075255	0.11686682079877868	0.017473201758576414	0.008736600879288207
2dG_Enkurin	0.04967098351781351	0.0010966354834050236	5.483177417025118e-4	0.01846680823316551	0.009871588334091439	0.0049357941670457196	0.019000316676831542	0.005035471474812234	0.002517735737406117	0.03398610842534777	0.015137423601624463	0.007568711800812231	0.024673879954919167	0.005929106637360695	0.0029645533186803477
2dG_MAF	0.03999552261741843	8.113996206271104e-5	4.056998103135552e-5	0.01677911199274593	0.007334232787292153	0.0036671163936460765	0.01078883619815878	0.0023841825796449803	0.0011920912898224902	0.009866788603623486	0.0038262595299786407	0.0019131297649893203	0.011778455359949312	0.018872472528855752	0.009436236264427876
3aG_Enkurin	0.05255614146651309	0.00783084438006575	0.003915422190032875	0.022848136643874344	8.873590885511858e-4	4.436795442755929e-4	0.01899010164712208	0.015358604093532518	0.007679302046766259	0.025724266239544456	0.010985777987542694	0.005492888993771347	0.02280630076665762	0.0013562136275983745	6.781068137991873e-4
1cG_NCD1	0.052149182723128115	3.68673803521782e-4	1.84336901760891e-4	0.022467410219174876	0.004685142750236839	0.0023425713751184193	0.022034311021292923	5.357447068391256e-4	2.678723534195628e-4	0.025291202981392903	0.00450853005601209	0.002254265028006045	0.023021122610492627	0.010971384424878154	0.005485692212439077
2aG_CREB3L1	0.051483083691297823	0.0025715567130904526	0.0012857783565452263	0.02310283305345278	0.005350807290508192	0.002675403645254096	0.008074211307704618	0.009170139913964405	0.0045850699569822025	0.019589373602577995	0.00857715473743527	0.004288577368717635	0.02819678907739523	2.5909233686876844e-4	1.2954616843438422e-4
1aG_CREB3L1	0.0532753118398394	0.0018068572169884323	9.034286084942161e-4	0.019470990388644915	0.004198555248182691	0.0020992776240913455	0.02992345521245109	0.015529406527414195	0.007764703263707097	0.037236308685580644	0.00884541221573228	0.00442270610786614	0.03890855888022466	0.029660763376628343	0.014830381688314171
2cG_JUND	0.09193936520944498	6.103605588848294e-4	3.051802794424147e-4	0.06842172802603103	0.0019109244659354053	9.554622329677027e-4	0.08002684151059147	0.004872293752997651	0.0024361468764988255	0.09621069879043645	0.006859319182856737	0.0034296595914283684	0.10189829865312713	0.007955816074742094	0.003977908037371047
1dG_JUND	0.05655626727412731	0.005280465406779025	0.0026402327033895126	0.020010403794142054	5.315329234183697e-4	2.6576646170918484e-4	0.011713335933441135	0.003622834231089368	0.001811417115544684	0.024090210085199314	0.006040773289090318	0.003020386644545159	0.024946303177146054	0.013374110110783792	0.006687055055391896
3bG_FOSL1	0.1522534855959481	0.001901395177362077	9.506975886810385e-4	0.14692006939619973	0.0015447888404486504	7.723944202243252e-4	0.1676364323737794	0.005337642410733057	0.0026688212053665285	0.179928671018725	0.010735802428716293	0.005367901214358146	0.18086073333889258	0.006857303609968066	0.003428651804984033
3dR_Jun	0.06090078515467966	0.0021608568391825356	0.0010804284195912678	0.03153268296664002	0.0032180628490363398	0.0016090314245181699	0.04254121468978647	0.0027064511003870675	0.0013532255501935337	0.045966616853390554	0.004175994755873152	0.002087997377936576	0.06136302847997831	0.003341793746904943	0.0016708968734524714
1aG_MAFK	0.05376461016577891	0.006232873644115484	0.003116436822057742	0.026292275633812257	0.008427591689260236	0.004213795844630118	0.024013832723844386	0.00803534064632198	0.00401767032316099	0.03875630565615024	0.03462384398896445	0.017311921994482227	0.01663218388344017	2.6461444265352217e-4	1.3230722132676108e-4
2eP_BATF	0.05825945958441727	4.2077007254738097e-4	2.1038503627369048e-4	0.034151393313338184	0.004391140230773653	0.0021955701153868264	0.028602439443769626	0.003859472270402489	0.0019297361352012446	0.05461417897282586	0.0031051540083494476	0.0015525770041747238	0.05328112065255429	0.012891257250465946	0.006445628625232973
2eR_FOS	0.24406241577733379	0.005391788362871013	0.0026958941814355067	0.2479716708047327	0.0030896519812322965	0.0015448259906161482	0.2680518226625177	0.004813291269310737	0.0024066456346553684	0.27590588133664196	0.009825472931924942	0.004912736465962471	0.2712575809994404	0.011412168638041047	0.005706084319020524
4aS_CREB5	0.09680218741116647	0.001555752847096636	7.77876423548318e-4	0.06915640148858655	0.006303235627162914	0.003151617813581457	0.08794606422169078	0.004414089329925728	0.002207044664962864	0.10101334062428716	0.008482877131303402	0.004241438565651701	0.10554154772139557	0.01319734038593938	0.00659867019296969
1cG_JUNB	0.06482978951746421	0.0016746271302082575	8.373135651041288e-4	0.04207626151465897	0.007889777154268562	0.003944888577134281	0.037374865067003056	8.626961936355217e-4	4.3134809681776086e-4	0.04784275328836768	0.01178716067535763	0.005893580337678815	0.055370156746832364	0.009304056131661971	0.0046520280658309855
2eG_DPM3	0.04923270420238399	0.005344878939033225	0.0026724394695166126	0.024429284224315045	0.005327483406959669	0.0026637417034798346	0.02258979156024877	0.0035330427881838573	0.0017665213940919286	0.027120038254137967	0.017318866537381534	0.008659433268690767	0.03482301606979155	0.010468837710473775	0.005234418855236888
1cP_FOS	0.1791031788024075	0.007348012163475974	0.003674006081737987	0.1809968920740141	0.003791781544247889	0.0018958907721239445	0.20009418056163455	0.006373791398177808	0.003186895699088904	0.21379695113237526	0.010542204422179196	0.005271102211089598	0.21235698413086457	0.007897349692480978	0.003948674846240489
1gP_CREB3	0.045448497264209894	0.004888364084775421	0.0024441820423877106	0.012412599693794858	0.0033161174080235667	0.0016580587040117833	0.013842795722467046	0.006097450309000775	0.0030487251545003877	0.02065299008495465	0.007045445941503201	0.0035227229707516005	0.024205318156122934	0.008640160381295217	0.004320080190647608
2cV_CREB5	0.18052538210392688	0.005897781810807075	0.0029488909054035373	0.16891637252159747	0.007314872315752962	0.003657436157876481	0.19034675441734727	0.0013510848711631416	6.755424355815708e-4	0.20677333194505043	0.004875993298206391	0.0024379966491031957	0.20638521027301132	0.008030194748952248	0.004015097374476124
3aG_JUNB	0.056514127408226464	0.010508139358009623	0.005254069679004812	0.02634136636712517	0.009236992319643044	0.004618496159821522	0.023817376595100005	5.616851594066106e-4	2.808425797033053e-4	0.03067816804942067	0.004692915864264783	0.0023464579321323914	0.042358261314729966	0.009222311520082564	0.004611155760041282
3cG_Jun	0.10957118525873927	0.006179900601165907	0.0030899503005829537	0.08886805050430524	0.0013162346219144215	6.581173109572108e-4	0.10469518630517036	0.01011437178551725	0.005057185892758625	0.12401241102139103	0.010767344229022797	0.0053836721145113986	0.1252260617036229	0.00532134964369759	0.002660674821848795
1aA_CREB5	0.15167343037319253	4.449288104919254e-4	2.224644052459627e-4	0.13925787922810787	0.005170692401232357	0.0025853462006161787	0.1608036845181026	6.209674080589343e-4	3.1048370402946717e-4	0.1769534851622791	0.009182723572359698	0.004591361786179849	0.18200504110834087	0.004959264023006137	0.0024796320115030683
1cL_CREB5	0.18311642479304968	0.007154521581720942	0.003577260790860471	0.17446184274320564	0.004244921342530798	0.002122460671265399	0.1961293416466201	0.008140061193108743	0.0040700305965543715	0.2128476340611929	0.01086907028295373	0.005434535141476865	0.21375491696000326	0.009654440409666842	0.004827220204833421
1cW_CREB5	0.17610826701748467	0.0013482573109179585	6.741286554589793e-4	0.16643200850030074	0.003794516231809109	0.0018972581159045546	0.1840558659490978	0.0017499426164916075	8.749713082458038e-4	0.1989642021642657	0.00821513995071311	0.004107569975356555	0.20222140368561514	0.009693800417077287	0.004846900208538643
2aG_CEBPA	0.05370289282459892	0.003345698612902704	0.001672849306451352	0.02091268525847146	0.009072658438361492	0.004536329219180746	0.01818928686688371	0.0010645831047386078	5.322915523693039e-4	0.01806939523050258	0.0054884525921498105	0.0027442262960749053	0.027834394373632318	0.007394783836167457	0.0036973919180837284
2dP_ATF1	0.04944593290567394	0.005471591466021263	0.0027357957330106314	0.010039311590385312	0.011326624085890996	0.005663312042945498	0.012717533609384607	0.00276638711063954	0.00138319355531977	0.006607488158867393	0.004055994941645816	0.002027997470822908	0.013567566184815825	0.002688533711923232	0.001344266855961616
3bR_FOS	0.24744490753956194	0.005366215651810183	0.0026831078259050914	0.25139052234776943	0.00758620264837873	0.003793101324189365	0.269718596309489	5.373582030134881e-4	2.6867910150674406e-4	0.27687957105004246	0.0015441990744907404	7.720995372453702e-4	0.2724225101735278	0.0014870653582926203	7.435326791463101e-4
1gG_JUND	0.06579425478599533	0.0019102783794356384	9.551391897178192e-4	0.03099956161955523	0.00267995488894115	0.001339977444470575	0.04300946024414529	0.005645184914553949	0.0028225924572769746	0.047824938802477915	0.004662573412911666	0.002331286706455833	0.043067980234725495	0.003056329259883197	0.0015281646299415985
2dG_MAFF	0.05381297091850075	0.005227374223623094	0.002613687111811547	0.02370282887263205	0.007129318396786018	0.003564659198393009	0.01746891950775808	7.320831806508644e-4	3.660415903254322e-4	0.026646557415525664	3.508001952550014e-4	1.754000976275007e-4	0.02124652514169175	0.0062836579927552354	0.0031418289963776177
2eG_CREB3L4	0.04992835135825193	0.0034079222622065003	0.0017039611311032501	0.015651447021212756	0.014782124937736044	0.007391062468868022	0.024429840786949042	0.01686281510583481	0.008431407552917405	0.0340425771599204	0.028529800850203825	0.014264900425101913	0.031326594093643655	0.020594724890749143	0.010297362445374571
2eG_CREBL2	0.05661888998359669	0.0036444415747795946	0.0018222207873897973	0.03296244574680485	0.005058201294224979	0.0025291006471124893	0.03336962331924087	0.004630972793095849	0.0023154863965479246	0.034433009334012235	2.5701096063357383e-4	1.2850548031678692e-4	0.04041373018364517	0.009062183170357514	0.004531091585178757
3bV_CREB5	0.16392803275996268	0.005563423872786591	0.0027817119363932954	0.1491442083372347	0.002318632733795738	0.001159316366897869	0.17306573712330697	0.007134669842827472	0.003567334921413736	0.19065168613476985	0.01629133448841406	0.00814566724420703	0.1874207270841591	0.013452198410824841	0.006726099205412421
3cG_CREB3	0.05104744176045867	0.004115412901121029	0.0020577064505605145	0.0164119277278269	0.0024124586642210177	0.0012062293321105089	0.022679144787934435	0.01890321848876673	0.009451609244383366	0.025161220552746583	0.006493250095691559	0.0032466250478457794	0.037856993361313276	0.010415974689154292	0.005207987344577146
3fR_ATF6	0.05496373964870449	0.0018004805306882214	9.002402653441107e-4	0.024866278881781192	0.01522724829734706	0.00761362414867353	0.027778276319132898	0.007093038989778448	0.003546519494889224	0.03750407186831887	0.01187773827582115	0.005938869137910575	0.04368306640428261	0.014186041027864187	0.007093020513932093
3fR_Jun	0.2138155808970732	0.004912805948077313	0.0024564029740386565	0.21097743194553764	0.006263570348943746	0.003131785174471873	0.23339561321191726	0.003880758256036956	0.001940379128018478	0.24401604687073264	0.0024813226650598624	0.0012406613325299312	0.24041500314144823	0.0017598512875735182	8.799256437867591e-4
1dG_CREBRF	0.054226861291008385	0.001974710782700934	9.87355391350467e-4	0.014691776644251088	0.0013303350830521118	6.651675415260559e-4	0.011166636702273618	0.004187691256565211	0.0020938456282826056	0.018889976946966862	0.007725919496261676	0.003862959748130838	0.01713634666336066	0.0030233155697436532	0.0015116577848718266
2dG_NCD1	0.054679743331114014	8.273906329061583e-5	4.136953164530791e-5	0.023841206158187786	0.001098577813758949	5.492889068794745e-4	0.018158955803158447	0.005159258872145408	0.002579629436072704	0.021696206139360828	0.00654699305912902	0.00327349652956451	0.03143686885283403	6.694478944658475e-5	3.3472394723292376e-5
1aG_MAFA	0.05350189279580782	0.015766253436923335	0.007883126718461668	0.02103446229428373	0.01651885022368692	0.00825942511184346	0.026237074111559792	0.015283179523885101	0.0076415897619425506	0.031563429007535324	0.010246920956719549	0.005123460478359774	0.022412834964703726	0.004313043745463485	0.0021565218727317426
2dG_NFE2	0.05110705165987128	0.007509009449045023	0.0037545047245225115	0.015688799964052404	0.007726310758099176	0.003863155379049588	0.019486197560798803	3.439281227405639e-4	1.7196406137028194e-4	0.025368012125102764	0.0042731822023874795	0.0021365911011937398	0.033711853586470254	0.009604745205543668	0.004802372602771834
2eG_NFE2	0.05122769187870659	0.007380342220724704	0.003690171110362352	0.017897340416221912	0.01581666893285919	0.007908334466429596	0.021759963571349513	0.011722042028471527	0.005861021014235764	0.03127350337793297	0.03423079884488439	0.017115399422442196	0.03479666249754763	0.014074477318243074	0.007037238659121537
2cG_ATF1	0.05303558476628076	0.0010978861697394614	5.489430848697307e-4	0.023606892894459476	0.007126767249578941	0.0035633836247894704	0.018325044387620275	0.013048628684708418	0.006524314342354209	0.02480521399653922	4.7540908058864463e-4	2.3770454029432232e-4	0.01325176489418107	0.010393783776856718	0.005196891888428359
2cP_BATF	0.07117022039627546	2.8042807019482108e-5	1.4021403509741054e-5	0.050902456344468015	0.010248578395556814	0.005124289197778407	0.060923781447503385	0.012961001920468191	0.0064805009602340955	0.0708675063313268	0.005451692184485305	0.0027258460922426524	0.08008870089848175	0.007511762223292214	0.003755881111646107
3aR_DH overexpression	0.037734137102109974	0.007474433056483073	0.0037372165282415367	0.0078165256560939	0.008652881312820236	0.004326440656410118	0.015678026232259282	0.0032258185752251436	0.0016129092876125718	0.013693487180048574	0.0013398177936596017	6.699088968298008e-4	0.021504546335803003	0.01359882320985264	0.00679941160492632
3cG_BATF	0.19976603028309742	0.002660441284082891	0.0013302206420414454	0.20335740588446344	6.467468278852634e-4	3.233734139426317e-4	0.2215339239715559	0.004448258269927407	0.0022241291349637034	0.23280544522560448	0.006429654505516994	0.003214827252758497	0.23237812967572555	0.008301178388157686	0.004150589194078843
3gG_ATF6	0.052742225648919686	0.002526587580567868	0.001263293790283934	0.021293201389207962	0.0010918864830919712	5.459432415459856e-4	0.014807857898021146	0.008516937730822915	0.004258468865411457	0.028783856360137236	0.006102059071021102	0.003051029535510551	0.009070012142712941	3.7729670286774666e-6	1.8864835143387333e-6
1dG_CREB3L4	0.04306969149254636	0.005071125395660722	0.002535562697830361	0.011389350184981772	0.0019574225663753224	9.787112831876612e-4	0.01590783292600316	0.004247063025907298	0.002123531512953649	0.014019903673064604	0.004301701773643324	0.002150850886821662	0.02257910934617801	0.002670869090202883	0.0013354345451014416
2aG_Fab	0.05687676113621704	0.004731351538421437	0.0023656757692107184	0.023472226333082567	0.008727302260228026	0.004363651130114013	0.03570705149740947	0.020154609590422642	0.010077304795211321	0.04295032226277444	0.012570596447947868	0.006285298223973934	0.05341398060903542	0.020129366365974625	0.010064683182987312
2cG_NFIL3	0.051718227968849395	4.2527202524886206e-5	2.1263601262443103e-5	0.02260109110027108	0.0031364913684092345	0.0015682456842046172	0.03750221497063126	0.022693354120929685	0.011346677060464843	0.033654622059487896	0.015874576038074826	0.007937288019037413	0.03159156370068054	0.009289616354413784	0.004644808177206892
2fL_CREB5	0.15606046609568083	0.001594528603981805	7.972643019909024e-4	0.14762734816580936	0.0029315290206419382	0.0014657645103209691	0.1692369101774963	2.3181019976155652e-4	1.1590509988077826e-4	0.18839038787850787	0.008091616449591258	0.004045808224795629	0.1904289401916205	0.009520551593373889	0.004760275796686944
3aA_FOS	0.12928239271716566	0.004487355804873218	0.002243677902436609	0.12069023377203777	0.006946867757095634	0.003473433878547817	0.1430110864013695	0.0042866073558020185	0.0021433036779010092	0.15024617420682287	0.00890782139536813	0.004453910697684065	0.15886252708053222	0.0024791646454626454	0.0012395823227313227
1eG_CEBPA	0.0463371489184935	0.007457179572465906	0.003728589786232953	0.024506651438183487	0.004968401746124424	0.002484200873062212	0.021543013949236342	0.0018645379941448431	9.322689970724216e-4	0.03369814404872511	0.008942541468874837	0.004471270734437418	0.043156421736612445	0.005496540866562477	0.0027482704332812383
2eG_HRAS	0.04861399122140071	0.0019206437967401683	9.603218983700841e-4	0.01873721383870314	0.009274883500840174	0.004637441750420087	0.019377782605133544	0.005798984096815862	0.002899492048407931	0.027044795490118338	0.004362782907924824	0.002181391453962412	0.03807194566664022	0.0016939941491537006	8.469970745768503e-4
3aR_DDIT3syn	0.18351908338748066	0.0045016382638288265	0.0022508191319144132	0.18720639165428088	0.006172602469656802	0.003086301234828401	0.21308107452039232	1.8936187205835465e-4	9.468093602917733e-5	0.22171386443027977	5.652142197166611e-4	2.8260710985833054e-4	0.21999018601030548	0.004080213411086294	0.002040106705543147
1cG_PDZ	0.04802264741086771	0.0023312450538163173	0.0011656225269081587	0.022002840867318598	0.001620334314797665	8.101671573988324e-4	0.019555428342706623	0.003839948734930233	0.0019199743674651166	0.031067155755650208	0.009240521048925527	0.004620260524462763	0.025191204772905436	0.0014640663830478803	7.320331915239401e-4
1eG_ATF1	0.055417469664431576	0.0070822888906520035	0.0035411444453260017	0.018235933217463994	0.0029992722757476377	0.0014996361378738189	0.013665942649175316	0.008458431978567492	0.004229215989283746	0.02289915203422193	0.007393820642931966	0.003696910321465983	0.02924787910453433	0.006277565809536119	0.0031387829047680596
2dG_BATF2	0.059396390120963975	0.0017487367683289203	8.743683841644602e-4	0.030122113052586816	3.9522911850982303e-4	1.9761455925491151e-4	0.0349976132956647	6.569846662447541e-4	3.2849233312237707e-4	0.044170801149889596	0.0027354464064825814	0.0013677232032412907	0.04985574963466065	0.01431231157689834	0.00715615578844917
3bG_MAFK	0.04749015664327708	0.0055006067563283375	0.0027503033781641688	0.0169582868740312	0.005393393744910097	0.0026966968724550485	0.010027613866080202	9.97668777713465e-4	4.988343888567325e-4	0.01939854413348949	0.011533735753350365	0.005766867876675182	0.007376564553597791	0.006017964060313773	0.0030089820301568864
3bL_CREB5	0.1756086356598346	0.009356400954079948	0.004678200477039974	0.16868369210379142	0.009487141953276207	0.004743570976638104	0.18914553132454004	0.0034751949251006897	0.0017375974625503448	0.20471378124222023	0.001597672941697322	7.98836470848661e-4	0.20751329616114222	0.002112895185103033	0.0010564475925515166
3cG_ATF6	0.05214303664147408	0.002692678372290308	0.001346339186145154	0.021888697045795505	0.0036629545403744457	0.0018314772701872228	0.021386588900833513	3.837694190309985e-4	1.9188470951549924e-4	0.04278249675158194	0.005865103532674382	0.002932551766337191	0.036141519099259604	0.029413328212121056	0.014706664106060528
2dG_BARD1	0.054812228914863315	9.340948075001596e-4	4.670474037500798e-4	0.015589968562391395	0.005588774788501811	0.0027943873942509055	0.014136680079575263	0.011732579422428814	0.005866289711214407	0.02163870637033846	0.021191605785957246	0.010595802892978623	0.022673372908676548	0.003922082596460804	0.001961041298230402
1cG_HRAS	0.055349127362296094	0.004923397021022753	0.0024616985105113767	0.03308789372957698	0.00914314072805579	0.004571570364027895	0.03658568226787076	0.01672660034720025	0.008363300173600124	0.05087413829938156	0.04695642562632177	0.023478212813160884	0.03152965537280902	0.016767091591416903	0.008383545795708451
2dP_ATF2	0.046661718431239625	0.0035773385004484242	0.0017886692502242121	0.014133630733613364	0.0020069544571008863	0.0010034772285504431	0.017555929048470732	0.008214175487016771	0.004107087743508386	0.02205744409363466	0.0063130188487274435	0.0031565094243637217	0.024317572016897354	0.011275389330199252	0.005637694665099626
2eG_NFE2L2	0.05661034246625575	0.007464759115866823	0.0037323795579334114	0.024951770966737466	2.9931925507008803e-4	1.4965962753504401e-4	0.01832282332726213	0.005292284893398816	0.002646142446699408	0.021706455197876805	8.086737033597165e-4	4.0433685167985824e-4	0.0315152800867195	0.008419385410961457	0.004209692705480729
3fG_CREB3	0.056522846843978555	4.5647491955636945e-5	2.2823745977818473e-5	0.02816387100696737	0.0033133553275135263	0.0016566776637567632	0.01835721190650369	0.003359793992764193	0.0016798969963820966	0.035017189442060365	0.0082789018909016545	0.004139450945450827	0.04674815297576039	0.018519863620996804	0.009259931810498402
2eG_CREB3L3	0.047790585366907126	0.00405991122658227	0.002029955613291135	0.025980702766673275	0.001601023219837112	8.00511609918556e-4	0.022345050838040496	0.014565469679303972	0.007282734839651986	0.03275948768338424	0.010628425587580117	0.0053142127937900584	0.026650693773747677	0.00916384352775345	0.004581921763876725
3dG_ATF2	0.05531677462238668	0.00878486978128078	0.00439243489064039	0.018823344713918236	0.006785322149434863	0.0033926610747174314	0.022681287327198277	7.268911803092129e-4	3.6344559015460645e-4	0.029447527808604605	0.008964902075539986	0.004482451037769993	0.04020505299268523	0.0026008973347242262	0.0013004486673621131
5aG_Jun	0.05992293803447794	0.00919617130139976	0.00459808565069988	0.04157639891105085	0.024851853336781554	0.012425926668390777	0.06292896831671987	0.027434837911694803	0.013717418955847402	0.06970574600445265	0.023444655894038054	0.011722327947019027	0.06397608707889174	0.0388448827522129	0.01942244137610645
1fG_FOSL1	0.12008247680140464	4.0376653657202586e-4	2.0188326828601293e-4	0.09701344388889363	0.0041205272558354905	0.0020602636279177453	0.1179679542488245	0.0016147078933740015	8.073539466870007e-4	0.13117404057522736	0.015967866768979506	0.007983933384489753	0.13689326436079197	0.015128168053488458	0.007564084026744229
2aG_MAFA	0.045630875431847205	0.0022870430641723405	0.0011435215320861703	0.017730089664406624	0.003600277822031174	0.001800138911015587	0.011540380085164139	0.0026019341862389515	0.0013009670931194758	0.027893289515680077	0.002629521114972417	0.0013147605574862086	0.02415250353071796	0.007853943933255305	0.0039269719666276525
1aG_NFIL3	0.05331667963901501	0.004302640215142035	0.0021513201075710176	0.01949645381968821	0.005814847804733851	0.0029074239023669257	0.027390393687932384	0.004107407000101435	0.0020537035000507175	0.03249799143470515	0.013330750403325018	0.006665375201662509	0.03790246080540952	0.008139095706795212	0.004069547853397606
1cG_BRAF	0.061346824982122926	0.001398708952151387	6.993544760756935e-4	0.028854300656530756	0.0034180849592458304	0.0017090424796229152	0.030146353912395923	0.006350149713251833	0.0031750748566259164	0.03907955006903885	0.010138726476041485	0.005069363238020742	0.04637845773829196	0.02349956105454933	0.011749780527274665
1gP_FOS	0.05399364831080916	0.0022224266453472656	0.0011112133226736328	0.023606536037803195	0.00260772439899387	0.001303862199496935	0.0278938304439049	0.0027364877736939697	0.0013682438868469848	0.03640072871173421	0.007236953483581632	0.003618476741790816	0.03945706346037285	0.0030074913641751854	0.0015037456820875927
2eG_CREB3L2	0.04665044574478665	0.0016565675482591085	8.282837741295543e-4	0.010012497036511659	0.0036483807923426803	0.0018241903961713401	0.014387216876923882	0.005165500755159009	0.0025827503775795045	0.018857241777423178	2.8486162963911244e-5	1.4243081481955622e-5	0.017555566939229793	0.008843687206862998	0.004421843603431499
3dR_FOS	0.06349741112649974	6.972824567692976e-4	3.486412283846488e-4	0.03452092724568062	0.00443457092064207	0.002217285460321035	0.056556697358001784	0.004759833722031728	0.002379916861015864	0.06439417271690005	0.010868863410964947	0.005434431705482474	0.06642703325495986	2.7175058176823246e-4	1.3587529088411623e-4
1bL_CREB5	0.1356231542121749	0.004367082630221716	0.002183541315110858	0.11890424343299763	0.0014994510723958733	7.497255361979367e-4	0.14145787913215271	0.010133258073443325	0.005066629036721663	0.1642620898131968	0.011863771975451479	0.005931885987725739	0.16064580841348688	0.014163492014743812	0.007081746007371906
1gG_ATF2	0.05228273471722922	0.0012401297474543208	6.200648737271604e-4	0.02167971516705831	0.0044013263703848535	0.0022006631851924268	0.021526568176523524	0.01505370613073644	0.00752685306536822	0.023196428921403375	0.005394609938632155	0.0026973049693160777	0.028928110723977205	0.002815881173597354	0.001407940586798677
2cG_CEBPA	0.05382696455909725	8.436543171850157e-4	4.2182715859250783e-4	0.024533960215496094	0.00662543150415801	0.003312715752079005	0.03132435920945208	0.009629452317440444	0.004814726158720222	0.03350546889685965	0.013128156623933011	0.006564078311966506	0.04341863314763921	0.013841817861404539	0.0069209089307022695
2eA_CREB5	0.15710425740168943	5.163713005231458e-5	2.581856502615729e-5	0.14412363685946156	0.0037403359778113185	0.0018701679889056592	0.16795586796423623	0.005274767515977777	0.0026373837579888883	0.18632817887957798	0.006640166933663897	0.0033200834668319487	0.18778544792926657	0.007074235809556101	0.0035371179047780504
3gE_CREB5	0.18223922556017286	0.005566614873353724	0.002783307436676862	0.1723811971864287	2.988344722637628e-4	1.494172361318814e-4	0.19282792616215683	0.005052088444868426	0.002526044222434213	0.21105224822734717	0.01659586448564577	0.008297932242822884	0.21081737167540937	0.012438548012695633	0.006219274006347817
2dG_BACH2	0.04853514968459332	0.004778775161319428	0.002389387580659714	0.01925077973284338	0.004263734859992264	0.002131867429996132	0.010865342503895748	0.0012606218830223817	6.303109415111909e-4	0.026973066509311874	0.004832891330040213	0.0024164456650201064	0.027120118530416813	0.00417229460159953	0.002086147300799765
2dG_RAF1	0.048484242859207716	0.0030468358529407956	0.0015234179264703978	0.01765175633019641	0.00301513193192825	0.001507565965964125	0.011790847897006214	0.016505670327874016	0.008252835163937008	0.01650093219050852	0.0025862142688811737	0.0012931071344405869	0.028017460221963872	0.008197336968290546	0.004098668484145273
3bG_DH overexpression	0.04576118628127811	0.007750788719228095	0.0038753943596140476	0.012341400458222709	0.0024987306255560763	0.0012493653127780382	0.007733393274084975	0.014472943191695868	0.007236471595847934	0.02864509738185282	0.006113059822647988	0.003056529911323994	0.02734350807922241	0.003985804690233504	0.001992902345116752
1cG_RAF1	0.052300661541834506	0.0036580540879408985	0.0018290270439704492	0.021909476930160102	0.005777490125548245	0.0028887450627741226	0.022851142115622787	0.009882654404782525	0.004941327202391262	0.0246644840740864	0.004382122999525896	0.002191061499762948	0.03223361199530418	0.0178231064134356	0.0089115532067178
2dP_CREBRF	0.05936361007692794	0.0032563452494960917	0.0016281726247480458	0.01764852740650385	0.0012853256836593756	6.426628418296878e-4	0.01371830281598874	0.0013450978790197857	6.725489395098929e-4	0.02096423753286405	0.010809151031131807	0.005404575515565903	0.03090758920478617	0.001708087505869169	8.540437529345845e-4
1cG_BACH2	0.05741203630051207	0.007417658040444396	0.003708829020222198	0.025363079720055248	0.0069024144583280725	0.0034512072291640362	0.0223763557781486	0.00800884174308078	0.00400442087154039	0.032209267570729554	0.0030567497780642173	0.0015283748890321087	0.021984829140875812	0.007665600747437407	0.0038328003737187035
1eG_MAFA	0.05098981208092941	0.00628066449519517	0.003140332247597585	0.020217817509065664	0.011871464282636149	0.005935732141318074	0.033913237543726	0.02417725868856204	0.01208862934428102	0.03448071154591513	0.029643832628013764	0.014821916314006882	0.031506511735489046	0.023656816485701	0.0118284082428505
2cG_DH overexpression	0.04177293113832267	0.0033653006686837116	0.0016826503343418558	0.010420471428263725	0.005867002023000234	0.002933501011500117	0.018301870479902203	0.016514692082329866	0.008257346041164933	0.002173079242469394	0.008144216953844206	0.004072108476922103	0.02220928707639145	0.02055540104678131	0.010277700523390654
2cG_MAFK	0.05341980154272119	0.010239286295992921	0.005119643147996461	0.019055373527014995	0.0039019521352597064	0.0019509760676298532	0.019130664386119267	0.003872491877462654	0.001936245938731327	0.021394965973905878	0.00152090877090699	7.60454385453495e-4	0.029051203539238547	6.516656475717905e-4	3.2583282378589526e-4
1aG_DPM3	0.047897803580067705	0.004188205972029464	0.002094102986014732	0.017739503991488163	0.008733184008032186	0.004366592004016093	0.014052544722511615	0.005880451625413341	0.0029402258127066705	0.02639238149595545	0.003748187839037941	0.0018740939195189706	0.03525073428057433	0.0010568294507926623	5.284147253963312e-4
1aR_ATF6	0.056712429775906625	8.72932086393275e-4	4.364660431966375e-4	0.02101852303883845	0.01072084021581009	0.005360420107905045	0.020535160314006616	0.004962528533979394	0.002481264266989697	0.02685767741002005	0.0027459671200802884	0.0013729835600401442	0.022667958868609776	0.005644329334755244	0.002822164667377622
1aR_CREB3	0.0526092203119268	0.00282830741231278	0.00141415370615639	0.024784701633310806	0.007593069940509473	0.0037965349702547366	0.01553661990216318	0.006788690743209006	0.003394345371604503	0.03724815157280836	0.013333191144719654	0.006666595572359827	0.03496196123862906	0.011439540668145384	0.005719770334072692
3aR_XBP1	0.05774187771328278	0.003290043357491105	0.0016450216787455526	0.03473885033168282	0.0061748952929658535	0.0030874476464829268	0.03867620843257044	0.013804779070660774	0.006902389535330387	0.04791983209840492	0.008654188367145642	0.004327094183572821	0.05291643100303131	0.0031573069974492004	0.0015786534987246002
3fR_FOS	0.24282627459068462	0.0022917165122421624	0.0011458582561210812	0.24541436987644377	0.004232550752874787	0.0021162753764373933	0.26666642030993504	0.0016229132705158505	8.114566352579253e-4	0.27391772360723765	0.005620598207510601	0.0028102991037553004	0.2693291538296394	0.004417686098507454	0.002208843049253727
1cA_CREB5	0.22964760690496605	0.0016358496916385264	8.179248458192632e-4	0.22630221268539313	0.0036764475247088872	0.0018382237623544436	0.24503943534319933	6.637405582218596e-4	3.318702791109298e-4	0.25787949946316435	0.004422101645437825	0.0022110508227189125	0.2528524696191237	0.007609399364630961	0.0038046996823154805
1gG_ATF1	0.04352947038178085	0.004030489370999839	0.0020152446854999197	0.014613969372643854	0.0030454969543212787	0.0015227484771606393	0.0037428896740488633	6.653919022437872e-5	3.326959511218936e-5	0.016294759641452973	0.0010118756721338668	5.059378360669334e-4	-0.0012141268242073996	0.010610914213121873	0.005305457106560937
3aG_ATF7	0.06347970204273759	0.007374966896058907	0.0036874834480294535	0.028895008290520958	0.001944269342344381	9.721346711721905e-4	0.04170882321298723	0.004291888785410155	0.0021459443927050775	0.03936929663213673	0.011715292504091613	0.005857646252045806	0.05490623463039747	0.00936174931808291	0.004680874659041455
3cA_CREB5	0.16349380049906842	0.0016860444021804914	8.430222010902457e-4	0.1487183541413627	9.10308968223662e-4	4.55154484111831e-4	0.17544675966642073	0.002245254044817947	0.0011226270224089735	0.19372358536893308	0.01094445584936761	0.005472227924683805	0.19291681942657984	0.012450010440014531	0.0062250052200072655
1dR_FOSL1	0.06766453401212419	3.2373913794990193e-5	1.6186956897495097e-5	0.03310160243906986	7.981292083052396e-4	3.990646041526198e-4	0.04352887178706065	0.0032673274178759244	0.0016336637089379622	0.04268694175759995	0.0039283833887148265	0.0019641916943574133	0.05190104795379813	0.012253732210916302	0.006126866105458151
2aG_DBP	0.04678857922394146	0.0029196183061939154	0.0014598091530969577	0.016215124624375674	8.667597153037084e-4	4.333798576518542e-4	0.019714755516614304	0.006447559396421888	0.003223779698210944	0.022532679670017253	0.009631155536909736	0.004815577768454868	0.02811126360726117	0.012733174448553162	0.006366587224276581
2cG_FOSL1	0.15119269835865984	0.0044170304204888145	0.0022085152102444073	0.13925194622658563	5.776685921592925e-4	2.888342960796462e-4	0.15986932936152737	0.0014694033043029932	7.347016521514966e-4	0.18010924244219323	0.006793431950068276	0.003396715975034138	0.17578049229919063	0.009259179692039859	0.004629589846019929
2eP_FOSL1	0.055977981484832406	0.0010348592220295067	5.174296110147534e-4	0.027748220247522118	9.013578179897253e-4	4.5067890899486265e-4	0.02478350666400946	5.717713637318314e-4	2.858856818659157e-4	0.03357368731747628	0.001319442001341222	6.59721000670611e-4	0.042675586144009924	0.01816552411866709	0.009082762059333544
3aG_NFE2L1	0.05064962519904597	0.005715693963398914	0.002857846981699457	0.01757950727569588	0.010608334628335641	0.0053041673141678205	0.021848370279961282	0.004158572025262451	0.0020792860126312256	0.02195600161904111	0.006186842565900544	0.003093421282950272	0.030968133047155028	0.011695202041366327	0.0058476010206831635
3aG_TEF	0.0520139709215401	0.008890373446111214	0.004445186723055607	0.022704786250999538	0.013635398102884723	0.006817699051442362	0.014188863451228655	0.0024804734073768436	0.0012402367036884218	0.017180476471789524	0.005608098863539265	0.0028040494317696325	0.023666316702020157	0.027939469798994285	0.013969734899497143
1aG_ATF5	0.058819478047270037	0.002247489636005326	0.001123744818002663	0.026728928629828633	0.011880024921763278	0.005940012460881639	0.03619959967768785	0.0087275906827905	0.00436379534139525	0.03891969194673934	0.014199109040744657	0.007099554520372329	0.05010256154968973	0.052909541009859916	0.026454770504929958
2dG_BRCA1	0.05441647470674253	0.0032612037323205955	0.0016306018661602978	0.01863177448812902	0.0036843625875351343	0.0018421812937675672	0.02270262958840196	0.0015959578102893819	7.979789051446909e-4	0.018893229688892014	0.014122585490655941	0.007061292745327971	0.0320061534172348	0.002656737898277388	0.001328368949138694
2dP_XBP1	0.05216406376484364	2.458924626187265e-4	1.2294623130936326e-4	0.01793593458037549	0.005406644164482227	0.0027033220822411134	0.01755353769458061	0.005061220377049419	0.0025306101885247097	0.018435543215074963	0.009869350825531392	0.004934675412765696	0.025614172182084546	0.004997249093096604	0.002498624546548302
1eG_DDIT3syn	0.15791984483000254	8.443940576840033e-4	4.221970288420017e-4	0.1548207115509611	0.0017185638804647857	8.592819402323929e-4	0.18125641352804006	0.009064250128880944	0.004532125064440472	0.19285131174242098	0.010778990685021514	0.005389495342510757	0.19149759957326704	0.007466084559189856	0.003733042279594928
1gG_DDIT3syn	0.09850977299741047	2.8773819410221378e-5	1.4386909705110689e-5	0.08252808252161019	0.0069193132327578155	0.0034596566163789077	0.10100811964366396	0.0020894724032552723	0.0010447362016276361	0.11458144235697354	0.012139391991023617	0.006069695995511808	0.11829117285296284	0.008061855099866152	0.004030927549933076
2eG_NFE2L3	0.04988414268266791	0.011409954815169973	0.0057049774075849866	0.015019328791259622	0.0027816616243524473	0.0013908308121762236	0.02286957927674612	0.006020402371292412	0.003010201185646206	0.029306464164177898	0.01480433578930593	0.007402167894652965	0.024780846648088044	0.001966988557376756	9.83494278688378e-4
2eR_Jun	0.19694304208364105	0.0025439045482984245	0.0012719522741492123	0.1924561138884862	0.005881909760009414	0.002940954880004707	0.21479799581896625	0.00143089510881606	7.1544755440803e-4	0.22558064404869166	0.001986768709813866	9.93384354906933e-4	0.22617484029609802	0.0018663648178995087	9.331824089497543e-4
3dG_FOSL1	0.058378370428916	9.196842264618286e-4	4.598421132309143e-4	0.016568073598068105	0.0011071634354650655	5.535817177325327e-4	0.019496833781925536	4.782072636381425e-4	2.3910363181907124e-4	0.028224661114469203	0.0010685943333872863	5.342971666936431e-4	0.03397510727116239	0.013624957788658104	0.006812478894329052
2dG_JDP2	0.2500663871373655	0.0026179056942640003	0.0013089528471320001	0.2449605656923032	0.002386777857312554	0.001193388928656277	0.26261442004934	0.001161369117540484	5.80684558770242e-4	0.2695252427529815	0.0029479815017377335	0.0014739907508688668	0.26547067843999667	0.005534898374734665	0.0027674491873673325
3bG_ATF1	0.049809365686084905	8.17256091768837e-5	4.086280458844185e-5	0.02158152505737076	0.0027491724776267934	0.0013745862388133967	0.0162834119816337	0.0011192437858418237	5.596218929209119e-4	0.013055672105909837	0.006110609685399284	0.003055304842699642	0.02227448287158553	0.007563150700782657	0.0037815753503913285
3fF_CREB5	0.1615426091277164	0.0076239823379683274	0.0038119911689841637	0.15306759305851048	0.011465887533718877	0.005732943766859439	0.1788704280873465	0.0018525182811124589	9.262591405562294e-4	0.19575088099677806	0.0038428295685143986	0.0019214147842571993	0.19631681657697525	0.002034018881656703	0.0010170094408283514
1dG_HLF	0.04642501608384041	0.0035049937233365713	0.0017524968616682856	0.01066101599974811	0.013015207006158635	0.006507603503079318	0.010033516474568854	2.1366092301658846e-4	1.0683046150829423e-4	0.01999678217254633	0.012038145787010677	0.006019072893505339	0.01865002137790671	0.0023045617217045985	0.0011522808608522993
2aG_BATF2	0.0649465357227002	0.0032768213074426088	0.0016384106537213044	0.03909904366823439	0.003641097882111031	0.0018205489410555156	0.030598983142583976	0.0020296934562867197	0.0010148467281433599	0.05153948488402077	0.0012833041278972322	6.416520639486161e-4	0.052049936945235714	0.005437894732559964	0.002718947366279982
3bG_NFIL3	0.048581207661291315	0.006688093679869184	0.003344046839934592	0.018114424137490707	0.0026959781219635702	0.0013479890609817851	0.01672641594357194	5.613392465864443e-4	2.8066962329322215e-4	0.03426463767069875	0.00653576935596873	0.003267884677984365	0.04771397777412724	0.014667636319486239	0.0073338181597431195
2cP_CREB3	0.05194155930058887	0.0025003995056135987	0.0012501997528067993	0.01427343568298713	0.0032736167431242115	0.0016368083715621057	0.007961330334964184	0.003496244948630602	0.001748122474315301	0.018942387856921542	0.0011166916639947391	5.583458319973696e-4	0.01948449459320273	0.00985564168175903	0.004927820840879515
2dG_NFE2L3	0.05319366890400244	0.001899061493645489	9.495307468227445e-4	0.027313218759783268	9.380017159094252e-4	4.690008579547126e-4	0.019884688106515357	0.0033372199524893645	0.0016686099762446823	0.018340350378252917	0.014731250589258912	0.007365625294629456	0.02773408519044615	0.004872776902659401	0.0024363884513297004
2dP_DH overexpression	0.04378433019528348	0.007111144622395932	0.003555572311197966	0.006581453961615229	0.009650401932088166	0.004825200966044083	0.012751604022405553	0.005137064364026861	0.0025685321820134305	0.006863717172580733	0.00433818721284414	0.00216909360642207	0.009492551086810987	9.376538604640548e-4	4.688269302320274e-4
3aC_CREB5	0.0899297212245386	0.0011630562220158805	5.815281110079402e-4	0.06328317373031175	0.001911690524025073	9.558452620125365e-4	0.0713127338870138	0.0034680446874408477	0.0017340223437204239	0.09664419329536648	0.01585977297137153	0.007929886485685765	0.0891435248871234	0.007620000446154174	0.003810000223077087
3aH_CREB5	0.13598276650603902	0.0011734255751667609	5.867127875833804e-4	0.1177867628184184	0.0015412808307871896	7.706404153935948e-4	0.14078308840381176	0.0019256150481268917	9.628075240634458e-4	0.1577463564643118	0.010884495335728488	0.005442247667864244	0.16425900926617115	0.01377809657349236	0.00688904828674618
3eL_CREB5	0.18290746983982958	0.006912200038545315	0.0034561000192726574	0.1752887463043193	0.0019034085442465169	9.517042721232584e-4	0.19763220013478958	0.007668641533554281	0.0038343207667771405	0.2150172729543809	0.012881273584050184	0.006440636792025092	0.21539358340879083	0.014951080045561747	0.007475540022780874
3gA_CREB5	0.151416915733471	0.0043985830947350524	0.0021992915473675262	0.14320782225840814	0.011833795332122149	0.005916897666061074	0.16683996000456136	0.0038294264554138663	0.0019147132277069331	0.18428764974471867	0.0068370315630667255	0.0034185157815333628	0.18589650266847524	0.0054933704926084775	0.0027466852463042387
2aG_CREB3L3	0.05045863636774568	0.006556684555322591	0.0032783422776612955	0.016400336083556226	0.008926401024775363	0.004463200512387681	0.01327591343807872	7.744802915412194e-4	3.872401457706097e-4	0.024637990271884333	0.008977180554840172	0.004488590277420086	0.025370588163082207	0.008882208882136576	0.004441104441068288
2aG_MAFF	0.044727976152268215	0.0013346217364042321	6.673108682021161e-4	0.010093351567354428	0.006270462198270234	0.003135231099135117	0.015935884730893093	0.008250858430395289	0.004125429215197644	0.02144616118302287	0.00686911762356589	0.003434558811782945	0.015894857280282514	0.0019919238536671643	9.959619268335822e-4
2fP_Jun	0.05187688718762314	0.003049658624763943	0.0015248293123819715	0.029231665401111554	0.006764333275373061	0.0033821666376865306	0.028933014586898877	0.013920952419910208	0.006960476209955104	0.03482607076011324	0.001217250793772784	6.08625396886392e-4	0.04497638606454024	0.01004268216611878	0.00502134108305939
1bG_CREB3	0.05283078037462484	0.007340502819831182	0.003670251409915591	0.024716260423624375	0.001544018338252534	7.72009169126267e-4	0.036030213045489326	0.008170253494615287	0.004085126747307643	0.03358409917107248	0.020882568347836535	0.010441284173918267	0.026209046612846662	0.0050876497480218455	0.0025438248740109227
2aG_CREBL2	0.05305241941977343	0.005252022327724845	0.0026260111638624225	0.016482370760127346	0.001363780983087372	6.81890491543686e-4	0.018304717732898216	1.1537513708533607e-5	5.768756854266804e-6	0.025158779903742465	0.006266353642036386	0.003133176821018193	0.018893654578945197	0.020808852593087217	0.010404426296543609
2bG_CEBPA	0.05353344813471876	0.008516678302947939	0.0042583391514739695	0.020305281888814024	0.007179303823613507	0.0035896519118067535	0.03202440273961238	0.013377678460877049	0.006688839230438524	0.0399591999241898	0.021617900527483233	0.010808950263741617	0.03264729006155348	0.004017401454999067	0.0020087007274995337
3bG_JUND	0.10986116303709204	0.004666365520984943	0.0023331827604924716	0.09013024879919028	0.0027131741466003075	0.0013565870733001537	0.10237044714856915	1.9815533282113877e-4	9.907766641056939e-5	0.11983058451560696	0.012077920636704369	0.006038960318352184	0.12624905395943997	0.009758848936904633	0.004879424468452316
1dG_ATF5	0.05513624414041328	0.0021121945238775017	0.0010560972619387508	0.022404314499013287	0.0032533968460381783	0.0016266984230190891	0.020535505117642766	6.476046053434305e-5	3.2380230267171526e-5	0.030423999867932296	0.007007398283708781	0.0035036991418543905	0.03157795569698235	0.0017014035012800793	8.507017506400396e-4
3eG_ATF1	0.05684904013006676	0.00781175832694349	0.003905879163471745	0.01900342475376281	0.00599449748455393	0.002997248742276965	0.015626398354379838	0.0018017777377614033	9.008888688807016e-4	0.012403529473881283	0.008715707452982016	0.004357853726491008	0.012097070693221143	0.0043686820829893416	0.0021843410414946708
3fR_CREB3	0.046604262375860475	0.01021471676257339	0.005107358381286695	0.018870634886387287	0.0029567978448694215	0.0014783989224347108	0.014552977612981511	0.004639802557064244	0.002319901278532122	0.025332197480652387	0.013309960625021697	0.006654980312510848	0.025372707508057896	0.01889563602293188	0.00944781801146594
2aG_DPM3	0.05262696065647241	5.57502629531207e-4	2.787513147656035e-4	0.01683682180381956	0.010240801700531326	0.005120400850265663	0.024779681892406476	0.0096018428743709	0.00480092143718545	0.025245152592178063	0.006433862667266176	0.003216931333633088	0.02838072361924327	5.769226031818913e-4	2.8846130159094563e-4
3fT_CREB5	0.17279303598223494	7.861502128034609e-4	3.9307510640173047e-4	0.16527578938596169	0.005158903592385643	0.0025794517961928217	0.18564612540137682	0.0023039848220273835	0.0011519924110136917	0.202563084917603	0.006475349506525434	0.003237674753262717	0.20078815563907199	0.007139257440657662	0.003569628720328831
4cW_CREB5	0.13812140706245135	0.0013569147593930364	6.784573796965182e-4	0.12029054230088271	0.0015012967420630148	7.506483710315074e-4	0.14306821911750991	0.006621814664879427	0.0033109073324397134	0.15916902230445987	0.004117788254158865	0.0020588941270794324	0.16327977577177769	0.011349976877706119	0.0056749884388530595
1aG_BRCA1	0.04744024969374222	0.0034462867675931603	0.0017231433837965801	0.015517485359294154	0.004808570526016447	0.0024042852630082236	0.01979295086651211	0.009210186280280731	0.004605093140140366	0.026737002706843746	0.00648255353711646	0.00324127676855823	0.033233190474120954	2.3526166227061832e-4	1.1763083113530916e-4
1bV_CREB5	0.13674094756124072	0.008323041859226237	0.004161520929613118	0.11936006282538092	0.005204707231098764	0.002602353615549382	0.14432535888511644	2.548323826227848e-4	1.274161913113924e-4	0.1663256458928375	0.006007146300690545	0.0030035731503452725	0.16377215392731798	0.004205300611025737	0.0021026503055128687
1cG_CEBPE	0.08107442589894354	0.002257118809972866	0.001128559404986433	0.05804091051288333	0.004714516000459201	0.0023572580002296003	0.05651368733856076	0.003988631860811067	0.0019943159304055334	0.07386643610509869	0.0015022749069193994	7.511374534596997e-4	0.07728122111784713	0.0033284516587340153	0.0016642258293670077
1eR_Jun	0.1496111020896206	0.001732397971195468	8.66198985597734e-4	0.13778625764874408	0.001639494987147142	8.19747493573571e-4	0.16714948566844964	0.0016498800922353058	8.249400461176529e-4	0.18200735118982395	0.008483624404308969	0.004241812202154484	0.1837381383275723	0.00295213820335959	0.001476069101679795
2cP_FOSL1	0.060013950726493584	0.00415884821152791	0.002079424105763955	0.028562601002657808	0.0025399167157668023	0.0012699583578834012	0.034330269407598084	0.005617157948428687	0.0028085789742143437	0.0404956086707341	0.017318950802158162	0.008659475401079081	0.05362930623112	1.874714345200678e-4	9.37357172600339e-5
2dG_MAFG	0.05412494239480326	3.494004554455995e-4	1.7470022772279976e-4	0.013989286317464784	7.701346546047887e-4	3.8506732730239434e-4	0.014876047292110787	0.012213219554082819	0.006106609777041409	0.017118035936629375	0.006421015889486313	0.0032105079447431566	0.026382429277170348	0.005380820308783217	0.0026904101543916083
1dG_CREBL2	0.05104442933001271	1.0574093116414613e-4	5.2870465582073065e-5	0.021462997899873278	0.011966093581386108	0.005983046790693054	0.017582297068796188	0.0014406458567694119	7.203229283847059e-4	0.02812122328037175	0.010845709769094986	0.005422854884547493	0.032773075319438856	0.023629362187858306	0.011814681093929153
2aG_ATF5	0.051537914485698444	0.003732027290389145	0.0018660136451945726	0.022244851550630662	0.0013117306608073109	6.558653304036554e-4	0.01713062658223878	0.0024104857939434765	0.0012052428969717382	0.03146903641825714	8.520241938112825e-4	4.2601209690564125e-4	0.017816789603521524	0.005645230033080084	0.002822615016540042
2bG_JUND	0.07390987312282712	0.005230707637686838	0.002615353818843419	0.04623367326115185	0.0015311023352541748	7.655511676270874e-4	0.04581947619284814	0.009047112393190273	0.004523556196595137	0.05966554970975413	0.00786389641123393	0.003931948205616965	0.0661451944542116	3.6990263678195634e-4	1.8495131839097817e-4
1fA_CREB5	0.16988843790203234	0.003913696401715802	0.001956848200857901	0.1595295367979131	0.010421761819758677	0.005210880909879339	0.18056202482496464	0.00414929824483779	0.002074649122418895	0.19897078708132826	0.005485077870271944	0.002742538935135972	0.19836807331942796	0.004966975447692697	0.0024834877238463487
1gA_CREB5	0.14510885098454648	0.0061538462160515076	0.0030769231080257538	0.13114146006541522	0.007279554690148734	0.003639777345074367	0.14933084752641992	0.0018686956920843443	9.343478460421722e-4	0.16698034112503532	0.011574837107940881	0.005787418553970441	0.1709928692088109	0.008368000703293492	0.004184000351646746
4fW_CREB5	0.10296335781130816	0.005645039519194578	0.002822519759597289	0.07490005485236158	0.006448078737365581	0.0032240393686827906	0.08724829922152236	0.0018358260729188054	9.179130364594027e-4	0.10428495070264915	0.0013829718245450626	6.914859122725313e-4	0.1037055793842008	0.011985246050516712	0.005992623025258356
3bR_Jun	0.222373752160627	0.0072077456525048095	0.0036038728262524048	0.21915009117211398	0.011048724153697937	0.005524362076848969	0.23788649412854135	0.00581509952746519	0.002907549763732595	0.25042148232344585	0.0012461094564048907	6.230547282024453e-4	0.2460201638757909	0.0051379267308448865	0.0025689633654224432
1aG_Fab	0.05898483862873932	0.004347373566087767	0.0021736867830438834	0.02605006505005414	1.9691419813078095e-4	9.845709906539048e-5	0.031959371393754044	0.001334292028117406	6.67146014058703e-4	0.05615302124294222	0.01053092517104754	0.00526546258552377	0.03324670892753004	0.007988574259580687	0.003994287129790343
2dG_CREB3L3	0.054849058466319156	0.014604313727948742	0.007302156863974371	0.020999636761618867	0.0065969049359919886	0.0032984524679959943	0.01130311538733502	0.010211323999008424	0.005105661999504212	0.02205492118655204	4.044524186068271e-4	2.0222620930341356e-4	0.02204258230348896	0.00179231979017224	8.9615989508612e-4
2gV_CREB5	0.14300948723587936	0.006285517573534474	0.003142758786767237	0.12802123762265138	0.010556876462616752	0.005278438231308376	0.14973333278477868	0.009790935990677823	0.004895467995338912	0.16607748574508385	0.0028276639063692178	0.0014138319531846089	0.16993618102586555	6.285993928740652e-4	3.142996964370326e-4
3bA_CREB5	0.20144386995736807	0.007249950678657024	0.003624975339328512	0.1938179043540413	1.1419429141313925e-4	5.7097145706569625e-5	0.21895391710088483	0.0038195441881792662	0.0019097720940896331	0.23254873225140615	0.009867926713044782	0.004933963356522391	0.22896571557759582	0.015938464680035316	0.007969232340017658
2cP_CREBRF	0.047057894449872684	0.007520946674743149	0.0037604733373715745	0.009783407933293523	0.00492915934240246	0.00246457967120123	0.01033366630592315	0.006052764753372484	0.003026382376686242	0.02185333381184182	0.00559561524918077	0.002797807624590385	0.016375081899774907	8.239675755634735e-4	4.1198378778173675e-4
2dG_ATF6B	0.056630149182231304	9.462723848491168e-4	4.731361924245584e-4	0.020974983807201725	4.343722948081324e-4	2.171861474040662e-4	0.0162975128158201	0.002386927159398074	0.001193463579699037	0.022975738093952182	0.004874059544691589	0.0024370297723457944	0.027186112325934077	0.015542357787328058	0.007771178893664029
2eG_BRCA1	0.05104851210258289	8.139961925493817e-4	4.0699809627469085e-4	0.020420157578327637	6.937276011974566e-4	3.468638005987283e-4	0.02470691299071836	0.007742231378058161	0.0038711156890290804	0.029423507878130632	0.0020464616360234846	0.0010232308180117423	0.04397528826072565	7.367167725034334e-4	3.683583862517167e-4
1eG_XBP1	0.05457740483391375	0.00242019063423699	0.001210095317118495	0.018739632580981283	0.008898532636448044	0.004449266318224022	0.021475734489499725	0.005289531022230137	0.0026447655111150685	0.021890309541722518	2.714223922704829e-4	1.3571119613524146e-4	0.02766968430260648	3.0944944845725034e-4	1.5472472422862517e-4
3aR_HLF	0.0448922353942077	0.0038220196512153163	0.0019110098256076582	0.01314557788300219	0.01643753108754814	0.00821876554377407	0.019198615687765486	0.017093788618499795	0.008546894309249898	0.02356565159656135	0.010456486163330888	0.005228243081665444	0.01550738083834759	0.005539185885190505	0.0027695929425952527
3cV_CREB5	0.1574028057734902	0.004022705566982343	0.0020113527834911714	0.13988424905698665	0.009112756304204508	0.004556378152102254	0.16201594687365722	0.0045928967543798615	0.0022964483771899307	0.18092088537048537	0.004338328438543366	0.002169164219271683	0.18159653647839127	0.0042956509552770535	0.0021478254776385267
3eG_ATF2	0.05716143794891964	0.002719993939473465	0.0013599969697367326	0.02261703031667698	0.0016190124999125104	8.095062499562552e-4	0.02008900966125551	6.937803418038352e-4	3.468901709019176e-4	0.03005394975849094	1.4691187700729838e-4	7.345593850364919e-5	0.033627139830727175	0.010066074833931403	0.005033037416965701
3eG_CREB3L1	0.048476610407575144	0.001533088083585525	7.665440417927625e-4	0.018397637364916907	0.0012204523338914827	6.102261669457414e-4	0.017320245192208816	0.0010928963360713933	5.464481680356966e-4	0.021856224732574092	0.010774704059958487	0.005387352029979244	0.02911142960532707	0.0053542740882520645	0.0026771370441260323
1eR_BATF	0.21532191400591666	0.00809045032647839	0.004045225163239195	0.21795399998196618	0.009005607302153393	0.0045028036510766966	0.239039233066418	0.0010200674809729235	5.100337404864618e-4	0.24920693708394553	0.0038967251914954646	0.0019483625957477323	0.24626436303934396	3.8382488052876725e-4	1.9191244026438363e-4
2bG_DH overexpression	0.03724232577331388	0.0025865756975412173	0.0012932878487706087	0.004610737973049716	0.01141635642012562	0.00570817821006281	0.0320263033287756	0.021734899653901008	0.010867449826950504	0.031338181429921674	0.011823974946388776	0.005911987473194388	0.027186031586925844	0.036075398623190716	0.018037699311595358
2dG_HRAS	0.04878271994175849	0.0058804086030755124	0.0029402043015377562	0.02078251758093977	0.00793948943895505	0.003969744719477525	0.015476422984463868	0.004929449555371023	0.0024647247776855116	0.04300817358450289	0.016282145785316796	0.008141072892658398	0.029587749128511018	0.004818201954826042	0.002409100977413021
2dP_DDIT3syn	0.05195936183501643	0.006190695446482846	0.003095347723241423	0.025778998078286118	0.011924594702232479	0.0059622973511162395	0.030538286901236462	0.003150867873828347	0.0015754339369141734	0.04010954137038665	0.011105311339543227	0.005552655669771613	0.046240105101974655	8.703216977359652e-4	4.351608488679826e-4
3dG_XBP1	0.04960624624317388	6.117766715516345e-4	3.0588833577581724e-4	0.018019071748909817	0.002145240320329606	0.001072620160164803	0.00972115845340175	0.007632047572364159	0.0038160237861820795	0.01959624830644943	0.002528540940691079	0.0012642704703455395	0.020691385597160675	6.670261594172445e-4	3.3351307970862226e-4
1aG_CREBL2	0.0452669144834793	0.009836657363137366	0.004918328681568683	0.01960882032449634	0.01109444996754734	0.00554722498377367	0.020678280536855456	0.030345126580113423	0.015172563290056711	0.041845517955091616	0.025434698799987544	0.012717349399993772	0.0351304166243173	0.017905425618033186	0.008952712809016593
1aG_CRIPT	0.04445606779045738	0.0019355098277347522	9.677549138673761e-4	0.015411826721315431	0.002513788090813217	0.0012568940454066085	-0.002273713644438404	5.473439476622032e-4	2.736719738311016e-4	0.024857773193020256	7.402564080114605e-4	3.7012820400573023e-4	0.0069049437110910855	0.002190550226010194	0.001095275113005097
1eT_CREB5	0.1342988688001251	0.001293272243693599	6.466361218467995e-4	0.1180933947740607	0.005400982842935514	0.002700491421467757	0.14668950225908695	0.006945455247667917	0.0034727276238339586	0.1617809085338957	0.009643950694358467	0.004821975347179233	0.16881330028227085	0.010577486489399908	0.005288743244699954
1gG_CREBRF	0.05127778215348233	0.004671580908008338	0.002335790454004169	0.028218521609067078	0.012799533622866965	0.006399766811433482	0.016338004771653168	0.013802678144275583	0.006901339072137792	0.03799353483683642	0.020502241267066842	0.010251120633533421	0.03641069807689568	0.0250545319505293	0.01252726597526465
2gG_Jun	0.0738799223642237	0.004054826311274934	0.002027413155637467	0.04950681370617395	0.003539029764799211	0.0017695148823996055	0.06426417073488846	0.004761539294121587	0.0023807696470607934	0.06412201789011782	0.008296394618464202	0.004148197309232101	0.06644943376237941	0.0036007075238203195	0.0018003537619101597
4dS_CREB5	0.044551447779842726	0.0012575172566369657	6.287586283184828e-4	0.01716762162113227	0.00930660486122753	0.004653302430613765	0.00554356277934402	0.006411764629424679	0.0032058823147123397	0.019867037468850123	0.0022942076499875962	0.0011471038249937981	0.0299732779376084	0.007043784360687888	0.003521892180343944
2aG_HRAS	0.04978751438132713	0.0013733883510975036	6.866941755487518e-4	0.015371337616173274	0.007906653942305738	0.003953326971152869	0.01319781740597933	0.0029496127541620222	0.0014748063770810111	0.015645393853874347	0.014968831199118116	0.007484415599559058	0.011038322086319267	0.005504354470657906	0.002752177235328953
2bG_ATF2	0.05521657545349092	0.0037243577345759103	0.0018621788672879551	0.022833655302298604	0.007105439102630103	0.0035527195513150515	0.03286627803435986	0.010106436716803151	0.005053218358401576	0.03712141078706175	0.012672303552272068	0.006336151776136034	0.041744393441394106	0.011376788141855231	0.005688394070927616
2dG_Fc	0.05169585230349454	0.012925529627596778	0.006462764813798389	0.033282527673732624	0.009487928521266864	0.004743964260633432	0.03281095503329618	0.010896722991458658	0.005448361495729329	0.039934337273418274	0.007988087373307768	0.003994043686653884	0.04178862970247759	0.014971583279839367	0.0074857916399196835
2dG_PDZ	0.0480486015979033	0.002375502973397552	0.001187751486698776	0.01436077240879865	0.0017085977849237914	8.542988924618957e-4	0.021975936479381848	0.009464522291569763	0.004732261145784881	0.023217669414069372	0.008262430367479088	0.004131215183739544	0.022992676175174566	0.0040667166587302515	0.0020333583293651258
2eG_BARD1	0.050905806884032595	0.004072201743377992	0.002036100871688996	0.02351065355428462	5.92399251444689e-4	2.961996257223445e-4	0.02499704200296804	0.010379670369819299	0.0051898351849096495	0.022879315794818868	0.00414383475456018	0.00207191737728009	0.027142629747044816	0.01173891304880929	0.005869456524404645
3bG_DDIT3syn	0.2305872849244172	0.007537744254420689	0.0037688721272103446	0.23614029459997934	0.004159488185552132	0.002079744092776066	0.2528878898995649	0.002275781509210286	0.001137890754605143	0.2622822017956643	3.954075055257466e-4	1.977037527628733e-4	0.2573146789983003	3.645154704615651e-4	1.8225773523078255e-4
3eG_XBP1	0.052743633093998585	8.361954631754155e-4	4.1809773158770776e-4	0.026217435471053388	4.511511879048452e-4	2.255755939524226e-4	0.022829974091126935	0.00410260041541032	0.00205130020770516	0.021218506924004774	0.00914439509846323	0.004572197549231615	0.04186383273946971	0.020863671664325886	0.010431835832162943
1cG_ATF6B	0.049144229315428056	0.012549275501092881	0.0062746377505464405	0.020659643424536186	0.014342915770854347	0.007171457885427173	0.01431192281569039	7.949379848160903e-4	3.9746899240804517e-4	0.02183657606983838	0.0049257976205141635	0.0024628988102570817	0.0401657213177771	0.016509673431529016	0.008254836715764508
2aG_CREB3L4	0.05395553801796975	7.332237270069684e-4	3.666118635034842e-4	0.0125345989994145	0.008740409848722604	0.004370204924361302	0.019856414967708902	4.159463014124085e-4	2.0797315070620424e-4	0.03359176815322952	0.012106572306242541	0.006053286153121271	0.024665970184879177	0.0021862266574509777	0.0010931133287254888
3gP_ATF6	0.047040526127629684	0.0011654538058248588	5.827269029124294e-4	0.01816634955705464	7.759118302056769e-4	3.8795591510283844e-4	0.015574084317868105	0.003259703262083527	0.0016298516310417634	0.032501574950542636	0.011321368461096062	0.005660684230548031	0.037400092346378463	0.01588984802477605	0.007944924012388025
2dG_CEBPE	0.05381970529963427	0.0013368576464910546	6.684288232455273e-4	0.0259249706731624	0.00853252930452452	0.00426626465226226	0.019440289785541534	0.003153158465646738	0.001576579232823369	0.027305094350319477	0.0010717938665554115	5.358969332777058e-4	0.02493432212272298	0.008199778540433203	0.0040998892702166015
2aG_BRCA1	0.046477582988668775	0.00320858351497773	0.001604291757488865	0.009526356052015303	0.008395657579872933	0.004197828789936467	0.012213466584597368	0.001453605392476866	7.26802696238433e-4	0.024353349032001897	0.013893483349693298	0.006946741674846649	0.02695298284720452	0.018667247187296194	0.009333623593648097
1aG_NFE2L2	0.04626786997111975	6.437401082607615e-4	3.2187005413038077e-4	0.028489379361988997	9.931820842829914e-4	4.965910421414957e-4	0.033010763854599834	0.011399885726133808	0.005699942863066904	0.034024866718496784	0.017094727070134524	0.008547363535067262	0.05560822764848066	0.006013606334447167	0.0030068031672235837
1cG_SWIRM-assoc_3	0.05904306858292417	0.004195722931980748	0.002097861465990374	0.026304916504136834	0.005165670763378285	0.0025828353816891424	0.04144582771059035	0.027576624509053155	0.013788312254526577	0.04536276199587769	0.04266788079276773	0.021333940396383866	0.06146720949151595	0.03413056720007032	0.01706528360003516
2fG_BATF	0.21085380642585028	0.006161450306545159	0.0030807251532725794	0.21493188249354572	0.001424107698842358	7.12053849421179e-4	0.23342480215831984	0.004171579207204314	0.002085789603602157	0.24392329569472315	0.005790686621518144	0.002895343310759072	0.23948158876013925	0.001286283815105419	6.431419075527095e-4
3bG_CREB3L1	0.05987484071357518	0.00491619135485252	0.00245809567742626	0.027329609588240537	0.005122719441141238	0.002561359720570619	0.03238284931218973	0.013747262461667494	0.006873631230833747	0.03733025034552312	0.008948082255882674	0.004474041127941337	0.038871317155222254	0.007077314280238349	0.0035386571401191747
1dR_CREB3	0.05284463519053638	0.007679899868788645	0.0038399499343943224	0.01499397034373309	0.0018588282833446523	9.294141416723261e-4	0.014095314299610646	0.005981583487211877	0.0029907917436059386	0.027988998665581584	0.0034477323903521744	0.0017238661951760872	0.029790107834232048	0.00955383819982786	0.00477691909991393
2aG_NCD1	0.05411532845973234	0.008876648502212174	0.004438324251106087	0.01496211515048091	0.01105068112430711	0.005525340562153555	0.002494693965765341	0.022896867167883434	0.011448433583941717	0.021364217133499962	0.0077814116080957675	0.0038907058040478838	0.015384217324134537	0.010992919409090463	0.005496459704545232
3bR_CREB3	0.05210972142842604	0.005850472980686239	0.0029252364903431193	0.024441607862687335	0.0027326259180435867	0.0013663129590217934	0.028970006054438703	0.00484548857050897	0.002422744285254485	0.03385912164591613	0.005832735106926206	0.002916367553463103	0.02417902575278475	0.003154406228180214	0.001577203114090107
1bR_FOS	0.20711233776032928	4.0209618545350434e-4	2.0104809272675217e-4	0.21019276284806163	0.0058409254810155116	0.0029204627405077558	0.2312526936259352	0.003326631362207423	0.0016633156811037115	0.24437881076869702	7.379630410694365e-4	3.6898152053471824e-4	0.2372397863847472	0.0050365804051192625	0.0025182902025596312
1cG_Enkurin	0.0541527571579109	0.015346251862405416	0.007673125931202708	0.029598587789501637	0.004673914441883451	0.0023369572209417256	0.03457221689269614	0.006618279063600838	0.003309139531800419	0.04851148388507732	0.01631356529948434	0.00815678264974217	0.046105356585829316	0.021245827077343234	0.010622913538671617
1cP_ATF6	0.05355825665149409	0.0023182816590638553	0.0011591408295319277	0.01976841217626734	0.009182828888334339	0.0045914144441671694	0.021615115144665693	0.012979506664000834	0.006489753332000417	0.028236082998164984	0.021943196562051015	0.010971598281025507	0.028199855722540704	0.017985331354254064	0.008992665677127032
1gG_CRIPT	0.05151921553961848	0.01181803220513121	0.005909016102565605	0.015354352354811786	0.013673425595435069	0.006836712797717534	0.02545884030395187	0.02571795557885335	0.012858977789426676	0.032901496989875864	0.031638350615533044	0.015819175307766522	0.035762875602224645	0.0267166267610272	0.0133583133805136
2aG_DUF3669	0.049663597970284176	0.006428653342306801	0.0032143266711534006	0.01838339268760973	0.002928505400207433	0.0014642527001037164	0.021055578362668272	0.008389544963960183	0.0041947724819800915	0.0325296501270108	0.012034229249778094	0.006017114624889047	0.0224536878696771	0.012000158089301431	0.006000079044650716
2eG_DUF3669	0.05185762737485809	0.0055880690229794	0.0027940345114897	0.01959916119040609	0.00870845410290463	0.004354227051452315	0.022252606062958494	0.015460741813805695	0.007730370906902847	0.021945832329270703	0.002807735937562632	0.001403867968781316	0.02741447298585709	0.006399989032981801	0.0031999945164909007
1gG_HLF	0.04355749896809115	0.004638620752401166	0.002319310376200583	0.008712887525727136	0.009864762386353958	0.004932381193176979	0.02939242927378975	0.01533449679589079	0.007667248397945395	0.04235191360478797	0.008311349185584089	0.0041556745927920444	0.0433447116462398	0.023391078154506556	0.011695539077253278
2eP_XBP1	0.053009685899095	0.0036475239662893165	0.0018237619831446583	0.015155687546880226	0.003233872565936198	0.001616936282968099	0.01542618618668452	0.0036665189407899122	0.0018332594703949561	0.0220410281689935	0.001755470900546832	8.77735450273416e-4	0.03327264720010527	0.0073933437145883825	0.0036966718572941913
3aR_JUND	0.06589832296339679	0.005537385605702231	0.0027686928028511156	0.04021445001228231	0.0031755575009798686	0.0015877787504899343	0.04549021045851139	0.004162597899905919	0.0020812989499529597	0.052432992447659865	0.0023691286061828447	0.0011845643030914223	0.04896859368174016	0.01106419741133964	0.00553209870566982
3bG_CEBPA	0.05321822584109309	0.002517988017324496	0.001258994008662248	0.021057931752805056	8.775254567097984e-4	4.387627283548992e-4	0.027034192083602727	0.008787072655335964	0.004393536327667982	0.030911625982799458	5.82683202448746e-4	2.91341601224373e-4	0.030666575907333474	0.009848653969935443	0.004924326984967722
2aG_NFE2	0.05060455041241756	0.0037604279695110966	0.0018802139847555483	0.018084403658806508	0.01156057214378924	0.00578028607189462	0.014132683833392886	0.006405204621998531	0.0032026023109992655	0.03371347226656039	0.019545682276372357	0.009772841138186179	0.026744158041225662	0.006213780010802421	0.0031068900054012105
2bG_DDIT3syn	0.19973387984174423	0.004748211764108592	0.002374105882054296	0.1977421847064012	0.005967520803899801	0.0029837604019499007	0.2192601215540324	0.0011987112543750493	5.993556271875247e-4	0.22881446069036715	0.002305955279528676	0.001152977639764338	0.22501028425435657	0.0018915143517665503	9.457571758832752e-4
2eG_MMgT	0.051671758289922376	1.360875988452579e-4	6.804379942262895e-5	0.027435002810248722	0.0011434143359603387	5.717071679801693e-4	0.04280948252752603	0.01349414836044485	0.006747074180222425	0.04415229394096935	0.0026644070678870837	0.0013322035339435418	0.04276775068294676	0.0010403709111892856	5.201854555946428e-4
3aL_FOS	0.207600933020298	0.001270803899156307	6.354019495781535e-4	0.21022025694159144	0.0042051682457601184	0.0021025841228800592	0.23343926927031847	0.0024468180924240948	0.0012234090462120474	0.2440381490262477	0.003238609596717777	0.0016193047983588886	0.23885981933434752	0.005088273338437927	0.0025441366692189635
3aR_MAFK	0.07783320441671579	0.00138940201962622	6.9470100981311e-4	0.05091980608387324	0.0023839252743601443	0.0011919626371800721	0.06160751209137722	0.002467910447030697	0.0012339552235153485	0.06639765219806329	0.015575354953656934	0.007787677476828467	0.07849179359652686	0.0217184370366612	0.0108592185183306
1aR_BATF	0.22535973841690016	0.005262217670978945	0.0026311088354894724	0.23176029992664388	0.007732779147784906	0.003866389573892453	0.2521399485457837	0.0029498683348140515	0.0014749341674070258	0.2602838435606919	0.0031445655897018015	0.0015722827948509007	0.2545486549624725	2.2857029294436285e-4	1.1428514647218142e-4
1gG_DH overexpression	0.04613664845878056	6.798766130925382e-4	3.399383065462691e-4	0.010302467361375803	0.004994658009068746	0.002497329004534373	0.01912665640338988	0.0027191473129390777	0.0013595736564695389	0.03675143982731598	0.005479591656422904	0.002739795828211452	0.04472615625927372	0.011319239377577799	0.0056596196887888995
2cE_CREB5	0.18846699572824221	2.7410677309629893e-4	1.3705338654814946e-4	0.18223048548920034	0.006044774911619107	0.0030223874558095534	0.20615058659207874	0.0011358427322354992	5.679213661177496e-4	0.2192180986294229	0.007320069820109564	0.003660034910054782	0.21965250359938757	0.004869778065168381	0.0024348890325841905
2dP_HLF	0.043606005391626575	0.0015295625945298968	7.647812972649484e-4	0.01049901557880553	0.004279408223510971	0.0021397041117554856	0.011141867085881923	2.3057895607471438e-4	1.1528947803735719e-4	0.02125358750860572	0.005342391282025845	0.0026711956410129223	0.028259062362616605	0.00562790585299605	0.002813952926498025
2aW_CREB5	0.06978535619891812	0.0011997494977903564	5.998747488951782e-4	0.0465912927810873	0.001277242959834372	6.38621479917186e-4	0.04994014551154979	0.020618177932406064	0.010309088966203032	0.06393267673466971	0.014992886842653659	0.0074964434213268295	0.07384898499937984	3.887608496809998e-4	1.943804248404999e-4
2bG_FOSL1	0.11880380297568971	2.254892667661115e-4	1.1274463338305575e-4	0.10076717122692291	0.0011112828307768643	5.556414153884321e-4	0.11414265370526899	0.009453276748818868	0.004726638374409434	0.13304861181251326	0.015549011322503123	0.0077745056612515615	0.13424531216187652	0.0030867172146846907	0.0015433586073423454
2eG_ATF6B	0.050236410518440994	0.006409240378431659	0.0032046201892158297	0.018447314704867844	0.012111794795900412	0.006055897397950206	0.015335671791104021	0.01212962867939005	0.006064814339695025	0.027536196475422305	0.002306633039487882	0.001153316519743941	0.030024157428637236	0.009926757335652233	0.0049633786678261165
3fR_BATF	0.24472401482626044	0.002453251385177669	0.0012266256925888344	0.2486053888663448	4.7791095526043684e-4	2.3895547763021842e-4	0.26597069629448405	0.0030616173457911435	0.0015308086728955718	0.2750884579781001	0.006019037518816915	0.0030095187594084576	0.2695637918255458	0.0061962323440764265	0.0030981161720382133
1aG_CEBPD	0.06598304791189212	5.902850822554756e-4	2.951425411277378e-4	0.03776668516236828	0.004735376147981597	0.0023676880739907985	0.039187837465580265	0.006869565718323765	0.0034347828591618826	0.04754328707437944	0.00895778643909238	0.00447889321954619	0.05542537314759617	0.0016699970711318134	8.349985355659067e-4
1aG_CREB3L3	0.047208633617723206	0.008621946412816793	0.0043109732064083965	0.019041067433091002	0.012154154506461113	0.0060770772532305565	0.014901642839085264	0.009990298202673326	0.004995149101336663	0.031129935666157325	0.004081594204872023	0.0020407971024360115	0.028337350019545654	0.003188512025510105	0.0015942560127550525
1gG_MAFK	0.0567222071949635	0.0012879741834275495	6.439870917137748e-4	0.020789478883612884	0.0015786649305161876	7.893324652580938e-4	0.01707491960768943	0.009111957463009314	0.004555978731504657	0.029807052216251358	0.0064898691643458795	0.0032449345821729397	0.03169084556285689	0.0064333853575515385	0.0032166926787757693
2aG_NFE2L2	0.052372448345733125	0.005031044546060125	0.0025155222730300626	0.02233931914616203	5.398228135723553e-4	2.6991140678617767e-4	0.008229181348742284	0.018868385633504386	0.009434192816752193	0.030799031460344975	0.010346161495151409	0.0051730807475757045	0.028265157113348774	4.824555111374202e-5	2.412277555687101e-5
2cG_CREBRF	0.057601510917	0.007887193379938873	0.003943596689969436	0.023218232352243913	0.009134557337587956	0.004567278668793978	0.015152379234523072	0.006393074793067617	0.0031965373965338086	0.024878696651339977	0.005159384290212756	0.002579692145106378	0.03311127816929588	9.51085915557228e-4	4.75542957778614e-4
2cS_CREB5	0.17626613670324448	0.0028437535701870747	0.0014218767850935374	0.17472928688624095	2.768532861279341e-4	1.3842664306396705e-4	0.19364267297154925	0.004063360479969658	0.002031680239984829	0.209000541436627	0.0032977270163888767	0.0016488635081944383	0.20856638700186486	0.008249284878513641	0.0041246424392568206
2dR_FOS	0.06517745602517522	0.010839888940729455	0.0054199444703647275	0.03600788890425324	7.013847822449973e-4	3.5069239112249864e-4	0.05453266559153557	0.006094536331297609	0.0030472681656488047	0.06292587073818387	0.015358058748684216	0.007679029374342108	0.06472512475192083	0.013800662403268249	0.006900331201634124
3aR_CEBPA	0.05535589610568192	0.005244450658491261	0.0026222253292456305	0.026395246138820022	0.0021981388223079675	0.0010990694111539837	0.027491406781345845	0.005715560499398869	0.0028577802496994346	0.025081362143708368	0.010342160038167542	0.005171080019083771	0.03388487851370432	0.003460562549476842	0.001730281274738421
3eG_CEBPA	0.05627408393056918	0.002415761788125313	0.0012078808940626565	0.022479405456395055	0.013700868401950768	0.006850434200975384	0.022338530331453908	0.0025631575968275634	0.0012815787984137817	0.026226905616227376	0.0028523373884617436	0.0014261686942308718	0.04212962814751958	0.011565468506447773	0.005782734253223887
1fG_CREBRF	0.05217627687702206	0.003976080253147279	0.0019880401265736395	0.01148001121417229	0.005502346164438983	0.0027511730822194916	0.01916686055605683	0.011082689554113201	0.005541344777056601	0.008645493391756284	9.050085313182906e-4	4.525042656591453e-4	0.017812930537405357	0.015656168000181752	0.007828084000090876
1gG_CREBL2	0.05109301471167656	0.00443926173030611	0.002219630865153055	0.014551009085184537	0.0062079488574081215	0.0031039744287040608	0.0251037122111182	0.0073838225128219056	0.0036919112564109528	0.028009406871874858	0.00350490449145855	0.001752452245729275	0.00702845526326083	0.00815656008266686	0.00407828004133343
2aG_JUNB	0.05014324737005481	0.0012483608174935208	6.241804087467604e-4	0.02676093772495018	0.0021702537152642138	0.0010851268576321069	0.025569296676367856	0.00283675029149133	0.001418375145745665	0.032553910575109465	0.0019431343142192734	9.715671571096367e-4	0.041468045897944214	6.869777113650502e-5	3.434888556825251e-5
2dP_NFIL3	0.048061937726124826	0.0030788670631827332	0.0015394335315913666	0.016604417776809394	0.00650577193683283	0.003252885968416415	0.01452162175002383	3.7811312992703215e-4	1.8905656496351607e-4	0.019521913120487774	0.0025693611225870577	0.0012846805612935289	0.02333060940060085	0.01016087308228699	0.005080436541143495
2eG_MAFG	0.05110562770415408	0.0010429713856792873	5.214856928396436e-4	0.023105757015483362	0.0022629161805148494	0.0011314580902574247	0.016676791776937153	0.007116413868597547	0.0035582069342987733	0.018583721687731106	0.01343357163135823	0.006716785815679115	0.01768866438993993	0.008546079571909903	0.0042730397859549515
3aR_ATF5	0.046816901958726634	0.0031109659930559177	0.0015554829965279589	0.013953458287577394	0.004986852239258678	0.002493426119629339	0.01157816043979933	0.0013447308468918567	0.00067236542344592835	0.0259870399671277	0.002308646489252716	0.001154323244626358	0.02106689998204398	0.0050859578155798045	0.0025429789077899023
3dG_CEBPA	0.049848910665170956	0.011072346664134555	0.0055361733320672775	0.014087459152410742	0.004027704461997183	0.0020138522309985914	0.011009062614582708	0.0029840938912320428	0.0014920469456160214	0.022494956717758672	0.001635157454199942	8.17578727099971e-4	0.021271054661794214	0.01159446224684947	0.005797231123424735
1fG_ATF2	0.05408826370296295	0.003716749135598642	0.001858374567799321	0.022731727065880572	0.007989477277900524	0.003994738638950262	0.021228009282756186	0.006420655442415146	0.003210327721207573	0.034824128119016834	0.013693475151670527	0.0068467375758352635	0.05923952455576211	0.022407715970594825	0.011203857985297412
1dP_FOS	0.0748974227407692	0.0024803744182690097	0.0012401872091345049	0.05884450901200264	0.005241647752394163	0.0026208238761970815	0.06698642853152427	0.007092441182930036	0.003546220591465018	0.08060638987593627	0.017767135853208202	0.008883567926604101	0.09180254715962369	0.025677510583875768	0.012838755291937884
2aS_CREB5	0.05575867527623811	0.009349484042927072	0.004674742021463536	0.029772569891056692	0.008344383892203487	0.004172191946101743	0.029506317840696045	0.010505677229587274	0.005252838614793637	0.04586870007742887	0.01480662819886824	0.00740331409943412	0.04868237551905916	2.002158606349898e-4	1.001079303174949e-4
3bG_XBP1	0.07875710146902608	0.009772225066392864	0.004886112533196432	0.05412660895422794	0.0011550457134708611	5.775228567354306e-4	0.07213524301068838	0.0017952600622395945	8.976300311197972e-4	0.09703693563530644	0.0169752889491532	0.0084876444745766	0.09735281042511026	0.02631622998463702	0.01315811499231851
1cG_MAFG	0.056466228634968266	0.001601129934541005	8.005649672705025e-4	0.023859983545480138	0.011153640323152591	0.0055768201615762954	0.023837112371927097	0.012989500106387003	0.006494750053193501	0.021996005265277657	0.024249797289108043	0.012124898644554022	0.04126565468376158	0.02391016915119367	0.011955084575596835
1dG_MAFF	0.05402096627340584	0.00625522342683178	0.00312761171341589	0.024549999315691913	0.007155396381708688	0.003577698190854344	0.02847153168783313	0.011343269666303833	0.005671634833151916	0.032071624443317306	0.01083074375692373	0.005415371878461865	0.02911805493869493	0.0038505782794419218	0.0019252891397209609
1gP_BATF	0.08431200312327472	0.003652231839677826	0.001826115919838913	0.0676460577919985	0.009587535485168745	0.0047937677425843725	0.07661657873706867	0.004817195396836496	0.002408597698418248	0.08744359805978957	0.002025470956911205	0.0010127354784556025	0.08777402912654729	0.015959583820155027	0.007979791910077513
2dG_SWIRM-assoc_3	0.05264700063780242	0.005096962341573733	0.0025484811707868664	0.01950762959115092	1.411960478069854e-4	7.05980239034927e-5	0.021750116877217188	0.001086782535284498	5.43391267642249e-4	0.027398371709731813	0.006774760913011517	0.0033873804565057587	0.026004483942753613	0.023509959724454393	0.011754979862227196
3bG_ATF2	0.059136356741154014	0.00408037307085471	0.002040186535427355	0.026100216516893312	0.0014360116945769915	7.180058472884957e-4	0.029580418795813503	0.01216050170603947	0.006080250853019735	0.034443786643855265	0.018072034277008864	0.009036017138504432	0.045369495178089775	0.0038763018000653737	0.0019381509000326869
5aP_Jun	0.05402980277917267	0.006242726720532347	0.0031213633602661735	0.020235029591444076	0.0021148532744409416	0.0010574266372204708	0.022434982566026565	0.003078321720059589	0.0015391608600297945	0.03165861998428674	0.008895044715480688	0.004447522357740344	0.038843957188340376	0.004416126627067875	0.0022080633135339377
3dG_ATF1	0.05576150446512554	0.0013561056366025884	6.780528183012942e-4	0.017296021597731005	0.006923765478636305	0.0034618827393181526	0.019404464475926503	0.006527269275979344	0.003263634637989672	0.018045983331801914	0.006445426007393558	0.003222713003696779	0.01778749843999635	0.015049131204875828	0.007524565602437914
1fG_CEBPA	0.058249773277333675	0.006401746830633209	0.0032008734153166044	0.02486208355075131	0.006730471627176839	0.0033652358135884196	0.022072430229637265	8.77768223379008e-4	4.38884111689504e-4	0.020785649717583912	0.011385962440011317	0.005692981220005658	0.025632667150529594	0.006140826289819284	0.003070413144909642
2eG_BACH1	0.0484684784940894	0.012194585488194009	0.006097292744097004	0.017715367273549654	0.008911786454394305	0.004455893227197152	0.010854564672404188	0.0032984123864600126	0.0016492061932300063	0.026059466775558843	0.013617447364542252	0.006808723682271126	0.034434074884596585	0.010953970730361058	0.005476985365180529
1eG_Fab	0.05698915377575131	0.007704913028451218	0.003852456514225609	0.02032963567606528	0.012976308987824661	0.006488154493912331	0.021821343122863775	0.011974479597942952	0.005987239798971476	0.036372801212178146	0.009998353155685601	0.004999176577842801	0.029697872618465737	0.016407805394013274	0.008203902697006637
3bG_CREBRF	0.057395699522087035	0.00834022800306537	0.004170114001532685	0.024449287848150467	0.007494439888955446	0.003747219944477723	0.039489131873983195	0.0029637102678059923	0.0014818551339029961	0.037953333729281405	0.003047903102765136	0.001523951551382568	0.051223480148446826	0.031585791621409565	0.015792895810704782
3fG_ATF1	0.05744531950374933	0.003959953621097128	0.001979976810548564	0.015479163915086587	0.0053876691418004155	0.0026938345709002077	0.015753189970256976	0.010063473298383216	0.005031736649191608	0.01792156333781603	0.01788374588191197	0.008941872940955985	0.025787106897342007	0.016982455376817696	0.008491227688408848
4cG_Jun	0.17267137311354724	0.001884530565970307	9.422652829851535e-4	0.16681398371322603	0.004196785214932045	0.0020983926074660225	0.19179964299747765	6.039798464364608e-4	3.019899232182304e-4	0.20427682795295393	0.0014083178717683076	7.041589358841538e-4	0.20333514149778742	0.005579080445205335	0.0027895402226026677
1aG_DBP	0.04597544999423239	0.001616228171876395	8.081140859381975e-4	0.021203362238213085	0.0027643170666869776	0.0013821585333434888	0.021068772816213825	0.0015820990957541897	7.910495478770949e-4	0.031073581275360425	2.5262428052721833e-4	1.2631214026360916e-4	0.03274079091743531	0.004789864947959506	0.002394932473979753
1cG_MAF	0.05973190426468388	3.2698660190825845e-4	1.6349330095412923e-4	0.02892010555774624	0.005446638933692249	0.0027233194668461243	0.033488078463337956	0.00723629005609233	0.003618145028046165	0.03674386193308435	0.01764400567166184	0.00882200283583092	0.04335929082907227	0.02546635461367668	0.01273317730683834
1eG_CREB3L1	0.05676027907924266	0.00202860140046041	0.001014300700230205	0.02272322250744353	0.011140103380351507	0.005570051690175754	0.011791049039301497	0.009269096927545543	0.0046345484637727715	0.02560534311275626	0.0018110121240324868	9.055060620162434e-4	0.015350668828723168	0.011171355463661452	0.005585677731830726
4dG_FOS	0.052903005633473915	0.0047035896153272356	0.0023517948076636178	0.015760686067325162	0.00798104746572509	0.003990523732862545	0.030521325659331924	0.006722078616762256	0.003361039308381128	0.03864246301386166	4.8810049734930464e-4	2.4405024867465232e-4	0.017732732157020405	0.028018737779475396	0.014009368889737698
5aG_FOS	0.055112770365600264	0.0013659326804070192	6.829663402035096e-4	0.031194361611746834	0.0063046559670317595	0.0031523279835158798	0.03664717061543174	0.004476798663756851	0.0022383993318784256	0.04080520598385007	0.002570479942735379	0.0012852399713676895	0.06812854988941913	0.008049602034284255	0.004024801017142128
4dP_FOS	0.0691731030058429	0.005667487491202089	0.0028337437456010446	0.05253051129005985	0.0013385698416196643	6.692849208098322e-4	0.0665792777725138	0.00897309825148715	0.004486549125743575	0.07966970430161871	0.021704583397140393	0.010852291698570197	0.09786560197373582	0.007401597126239969	0.0037007985631199846
1eG_ATF5	0.05545577074429068	0.001122994126019806	5.61497063009903e-4	0.022447788912215234	0.0017251527067376235	8.625763533688117e-4	0.018814633133654037	0.010160755230917919	0.0050803776154589595	0.01970850830662237	0.0024763363194429304	0.0012381681597214652	0.026752066118938843	0.025548074889378446	0.012774037444689223
2cG_CREB3L4	0.05554566268191903	0.0010730251643099112	5.365125821549556e-4	0.018413753244239918	0.007504930964846285	0.0037524654824231426	0.03372042612222509	0.003296899045807239	0.0016484495229036195	0.03460821011524217	0.011401499061898692	0.005700749530949346	0.024461287447726656	0.0105591849812643	0.00527959249063215
3aG_CREBZF	0.05105920502224403	0.0038897558602752295	0.0019448779301376147	0.019604338134317518	0.004622230555527898	0.002311115277763949	0.019907943274897838	0.004755600626065431	0.0023778003130327154	0.02017260412683993	0.007778742517825734	0.003889371258912867	0.02471018597649316	0.003520144875858623	0.0017600724379293114
3eG_DDIT3syn	0.15780599379415244	0.001874662288696451	9.373311443482256e-4	0.16280923073389458	0.0020459440574883947	0.0010229720287441974	0.18871458822322806	7.141605646909351e-4	3.5708028234546755e-4	0.1930363111369321	0.009401199104334351	0.0047005995521671754	0.19089760424848837	0.004033673625909147	0.0020168368129545736
5aL_CREB5	0.1632481827422771	0.009997086889902718	0.004998543444951359	0.1489249814368886	0.008601385695906669	0.004300692847953334	0.17217327785493458	0.01461727695763755	0.007308638478818775	0.1886707424785799	0.01775460176493201	0.008877300882466004	0.1893573886086598	0.017505760751265177	0.008752880375632589
1eG_CREBRF	0.0547113454815131	0.007598098063211278	0.003799049031605639	0.01777184374666966	0.0036119078144018373	0.0018059539072009187	0.028989243725113308	0.013278293502152766	0.006639146751076383	0.028402509429969282	0.01445819345536267	0.007229096727681335	0.037181025944564225	0.030282285777241073	0.015141142888620536
2bV_CREB5	0.15408707514983977	0.0033812184169773637	0.0016906092084886819	0.1400201536708029	0.001214553559703958	6.07276779851979e-4	0.16556322623974085	0.004457157536297509	0.0022285787681487544	0.1773559143248604	0.012913588895146412	0.006456794447573206	0.17772925394358613	0.013480163489652816	0.006740081744826408
2dG_FOSL2	0.1152669805584583	0.00396237522585261	0.001981187612926305	0.09850681029958108	0.0070363082737696665	0.0035181541368848332	0.11778563916225727	0.0019205991776129292	9.602995888064646e-4	0.12379355147926516	0.0012087433439234233	6.043716719617117e-4	0.12518011166451784	0.008984630144627862	0.004492315072313931
3gG_CREB3	0.054556198633093446	0.007396474273192974	0.003698237136596487	0.01874198375379008	0.004097481086881859	0.0020487405434409297	0.006654992864661688	0.006507476904592687	0.0032537384522963436	0.0263098951027061	0.004150899046672388	0.002075449523336194	0.02600143097880718	0.001451960998495112	7.25980499247556e-4
3gP_Jun	0.054424277543584226	0.005669308496827046	0.002834654248413523	0.021184254801167562	0.011617510984178887	0.0058087554920894435	0.027707078464208362	0.005083264253057201	0.0025416321265286004	0.030160734496340817	0.014409921797290769	0.0072049608986453845	0.029422692845954557	0.017285095381768402	0.008642547690884201
1bG_BATF	0.22202693817005464	0.007151087037503219	0.0035755435187516094	0.22531705349231831	0.005395676534626033	0.0026978382673130165	0.24320889109604593	0.007738886405672103	0.0038694432028360515	0.25334949394959394	0.01015080210888902	0.00507540105444451	0.24869848418604298	0.0074647479646557015	0.0037323739823278508
1eG_MAFK	0.059186183029715164	0.0024463509050019726	0.0012231754525009863	0.02114515624109995	0.006873841617225597	0.0034369208086127987	0.01536001131759476	0.00852404920457619	0.004262024602288095	0.02576742434342987	0.002364230606013864	0.001182115303006932	0.020770764540883124	0.006928900829158461	0.0034644504145792303
1eR_CREB3	0.05644103441106592	0.0028567732871752198	0.0014283866435876099	0.025833718604793367	0.0028262643368828274	0.0014131321684414137	0.03192957073033452	0.01952671425197361	0.009763357125986805	0.04171193928811831	0.017030145006798076	0.008515072503399038	0.042873057857933425	0.020288824441260456	0.010144412220630228
1fG_JUND	0.08049242617291433	0.0057425067795052204	0.0028712533897526102	0.051226632619202475	0.02290027192721395	0.011450135963606976	0.07231643292545005	0.014752764776081045	0.007376382388040522	0.0807605934445262	0.009710237697571998	0.004855118848785999	0.09453557719180355	0.022988801369170763	0.011494400684585382
2aG_ATF4	0.048320465540185535	0.008991469156374731	0.0044957345781873655	0.020796196240054576	0.008429897574830272	0.004214948787415136	0.024471431359027827	0.014403466794717634	0.007201733397358817	0.036106851865982	0.012257928023553006	0.006128964011776503	0.05494607452045285	0.0016701063113794682	8.350531556897341e-4
2cG_CREB3L1	0.05628903070786357	0.001553240138653757	7.766200693268785e-4	0.018399002048814322	0.0074959872731768734	0.0037479936365884367	0.015295525571621022	0.0073547183351718665	0.0036773591675859332	0.0214774896181205	0.009866043428453087	0.0049330217142265435	0.0337386305761814	3.199539331222456e-5	1.599769665611228e-5
3aR_ATF1	0.06018373863571839	0.0066907859748586065	0.0033453929874293032	0.022651351091622394	0.006171880698082632	0.003085940349041316	0.016882162503205816	5.998925083741748e-4	2.999462541870874e-4	0.014418519558915655	0.0054753335277147736	0.0027376667638573868	0.029412469914434775	2.959918186080207e-4	1.4799590930401034e-4
1aG_HRAS	0.05352949144410023	0.004671129183681764	0.002335564591840882	0.0206869509823864	0.006924526367226431	0.0034622631836132155	0.01848587120105534	0.0019056897358994728	9.528448679497364e-4	0.03576596634472807	0.019574856456052604	0.009787428228026302	0.022227587726059143	0.005843227184381031	0.0029216135921905154
1fG_NFIL3	0.0536334008300471	0.00495276500493363	0.002476382502466815	0.015093898914161328	0.011771073065347986	0.005885536532673993	0.02624033451150007	0.010375855293044259	0.005187927646522129	0.022103375136933348	0.0256577133421193	0.01282885667105965	0.017262651710857564	0.022063201907579936	0.011031600953789968
2eP_ATF5	0.05291137520397632	3.6201626079812317e-4	1.8100813039906158e-4	0.020192391435099533	0.0021939835500024924	0.0010969917750012462	0.028401541007548638	1.4199169636982658e-4	7.099584818491329e-5	0.025044023356108377	0.004611983192674879	0.0023059915963374394	0.03377860603213615	0.013962242426033987	0.006981121213016994
3dR_CREB3	0.04877451112586832	0.005280568195103745	0.0026402840975518725	0.014433238764880982	0.012705387608579682	0.006352693804289841	0.010791036677295338	0.00580692368004515	0.002903461840022575	0.026565427465987057	0.0019081382567122343	9.540691283561172e-4	0.022232349027754235	0.012109375885699242	0.006054687942849621
3eG_MAFK	0.05265731220891802	7.866094969967509e-4	3.9330474849837545e-4	0.016724033306678543	0.004432470116688384	0.002216235058344192	0.017691523315238815	0.0020756586281440123	0.0010378293140720061	0.031600848709362674	0.007753819667112919	0.0038769098335564595	0.01863471161179485	0.007863183915162946	0.003931591957581473
1aP_Jun	0.06398404047674955	0.0015029401358853283	7.514700679426641e-4	0.03629845294037351	0.003928888428169915	0.0019644442140849573	0.05055588458075658	0.001635412756434297	8.177063782171485e-4	0.056944978772929845	0.004069362736503404	0.002034681368251702	0.0619553767595348	4.3735681586576646e-4	2.1867840793288323e-4
1dG_CRIPT	0.04965617523695629	3.4223639754527637e-4	1.7111819877263818e-4	0.020136334083453142	0.0014616581970114157	7.308290985057078e-4	0.017743913919467516	0.0012940086337440886	6.470043168720443e-4	0.019346014850801792	0.0015152164177581143	7.576082088790572e-4	0.015431378795968155	0.0069592546405584915	0.0034796273202792457
2bG_CREB3L1	0.057225444306890604	0.003395394749851895	0.0016976973749259475	0.019832193768610923	0.005825241397765006	0.002912620698882503	0.017270492152932714	0.00938853880892019	0.004694269404460095	0.032869850416347296	0.005087928482996868	0.002543964241498434	0.020149966693226287	0.009074592091024528	0.004537296045512264
2eG_BRAF	0.060838152517963304	0.0022841544810928796	0.0011420772405464398	0.02510529857313277	0.00541166426894743	0.002705832134473715	0.027087481757255408	0.01366722599535363	0.006833612997676815	0.03231794448154614	0.008978280301576309	0.0044891401507881545	0.04258361607046751	0.015113552881893696	0.007556776440946848
2dH_CREB5	0.05619705014340906	8.390318925711063e-4	4.1951594628555314e-4	0.019823283751556085	0.006042909692478722	0.003021454846239361	0.029140531126245886	0.0014549263022045275	7.274631511022638e-4	0.0401025369118796	0.014994447210808351	0.0074972236054041755	0.0429280762516937	3.185309649428293e-4	1.5926548247141464e-4
2eP_ATF1	0.049886899124974654	7.37196050462831e-5	3.685980252314155e-5	0.014080904350657172	0.0011193046505106371	5.596523252553186e-4	0.008446310159365103	0.0037021113500185668	0.0018510556750092834	0.014971741469612602	0.006603884837773998	0.003301942418886999	0.015321011905778323	0.005114331213376756	0.002557165606688378
1eG_CRIPT	0.048451558639841595	0.009700116952192884	0.004850058476096442	0.020787539968222565	0.0020883526593068968	0.0010441763296534484	0.018744503775176703	0.0022042933538208667	0.0011021466769104333	0.026375309064951863	0.0032950705627236374	0.0016475352813618187	0.028727870064549556	0.0011367630599452088	5.683815299726044e-4
2eG_JDP2	0.28755869853942195	0.0069406324882234065	0.0034703162441117033	0.28615146725020835	0.006024441191660309	0.0030122205958301547	0.30191528425129055	0.004020237714880447	0.0020101188574402234	0.3097650157781482	0.001202896637276379	6.014483186381895e-4	0.30428337838653985	5.127901908093735e-4	2.5639509540468673e-4
3fG_FOSL1	0.15632463988527895	0.0013544158280891375	6.772079140445687e-4	0.15113938314851094	0.009104743968353864	0.004552371984176932	0.17075317074200524	0.004141160585696072	0.002070580292848036	0.18230494335752956	3.440900938453262e-4	1.720450469226631e-4	0.18489157572194645	5.68838345005371e-4	2.844191725026855e-4
5bR_CREB5	0.16281531265914229	0.002983109235221685	0.0014915546176108424	0.15383150227824394	0.00475722996938804	0.00237861498469402	0.17648153260580718	0.0025913799525695146	0.0012956899762847573	0.19394283566826415	0.004947981923276444	0.002473990961638222	0.19651834269985685	0.01033729802501009	0.005168649012505045
1dG_BATF3	0.2360607531584109	0.007460837063613938	0.003730418531806969	0.23167472947861356	0.002068640578552444	0.001034320289276222	0.24897990358865696	0.009376196555321396	0.004688098277660698	0.2562230630358203	0.010996077652057663	0.0054980388260288315	0.2552728993919329	0.008533420675713606	0.004266710337856803
1eG_BATF3	0.26040662067510695	0.0039709126225124305	0.0019854563112562153	0.25860806891211796	0.001574812558770171	7.874062793850855e-4	0.27768795584357286	0.008647197497921796	0.004323598748960898	0.28195223652707124	0.00852845382152502	0.00426422691076251	0.2792091743504072	0.006437201261950838	0.003218600630975419
2fG_FOSL1	0.11704495724742393	0.002109216429066782	0.001054608214533391	0.1051695174739406	0.006046059547596623	0.0030230297737983114	0.11854202527087186	0.00769667366737391	0.003848336833686955	0.13100358327025466	1.513163521359153e-4	7.565817606795764e-5	0.13903465691850958	9.843282132821134e-5	4.921641066410567e-5
3aR_CRIPT	0.04924906153569403	0.0016761974016330273	8.380987008165137e-4	0.024177484756894817	1.5398048589417232e-4	7.699024294708616e-5	0.022053605097376455	0.002006279980728792	0.001003139990364396	0.03426773543581624	0.01330395367171524	0.00665197683585762	0.023903465943747915	0.01048143546516608	0.00524071773258304
1aG_JUNB	0.055034668319437166	0.005715301636839098	0.002857650818419549	0.03323575939417512	0.007872781029025482	0.003936390514512741	0.026357064172415845	0.018960457941578298	0.009480228970789149	0.03678122788526465	0.017692312236446628	0.008846156118223314	0.03557305858460749	0.017277750392772153	0.008638875196386077
1dG_JUNB	0.05226742894616217	0.006439779627673026	0.003219889813836513	0.016985515777464204	0.004985817727621658	0.002492908863810829	0.014543032407676963	2.696669229210309e-4	1.3483346146051544e-4	0.026810647501765972	0.0013023507112825002	6.511753556412501e-4	0.022866160396849505	0.0024476999936043084	0.0012238499968021542
3fG_JUND	0.10011837627994127	0.002051519645437912	0.001025759822718956	0.08161979701042912	0.001130445318362257	5.652226591811285e-4	0.09515297634283815	7.197242787387102e-4	3.598621393693551e-4	0.11713772248894214	0.006427160259073019	0.0032135801295365093	0.12194188343294093	0.008654377335149146	0.004327188667574573
1aG_CREB3L2	0.05488181291998315	0.008733104183034532	0.004366552091517266	0.011683694055238832	0.009540529247126422	0.004770264623563211	0.016299930534938386	0.00456974761252674	0.00228487380626337	0.010390953657566138	0.010158163554939178	0.005079081777469589	0.014390663212183906	0.007910119695761268	0.003955059847880634
1bR_Jun	0.20347854620312747	0.006511180656860567	0.0032555903284302834	0.20195552143425816	0.0013552378661701692	6.776189330850846e-4	0.22228495786438546	0.0032990639187158322	0.0016495319593579161	0.2326718047230986	0.0051864009286056055	0.0025932004643028027	0.23516639789327065	0.010305979468071236	0.005152989734035618
1cG_TEF	0.05315979988803264	0.0022203631231638766	0.0011101815615819383	0.031052725961351245	0.004928972505741969	0.0024644862528709847	0.04092864086668657	0.0013004396962744884	6.502198481372442e-4	0.04879141934780608	0.01246737905882028	0.00623368952941014	0.04664142333150066	0.01118287034884013	0.005591435174420065
1dA_Jun	0.06925325576718269	0.004020687489456069	0.0020103437447280344	0.034366792156943396	0.005008561007878067	0.0025042805039390335	0.044826787013439076	0.008029024475962808	0.004014512237981404	0.06231460561047866	0.00848485172538555	0.004242425862692775	0.06195366040336765	0.0035375534312838447	0.0017687767156419224
2dG_ATF4	0.051577980394127906	0.0018293969821483766	9.146984910741883e-4	0.016036943996097206	0.0024492764096898556	0.0012246382048449278	0.021119824917890415	0.0016035120596570825	8.017560298285413e-4	0.023597380801341394	0.0047963326540769015	0.0023981663270384508	0.027944670262123397	0.004437261823645256	0.002218630911822628
2eG_Fc	0.05547511747218488	0.0043724051537550645	0.0021862025768775322	0.018351805826460343	0.008642400444356229	0.004321200222178114	0.015825156251855883	0.01439737370897335	0.007198686854486675	0.022531397102971362	0.005869678373947646	0.002934839186973823	0.028735787123033017	0.01877899617453026	0.00938949808726513
2eH_CREB5	0.17239601327034712	0.005991349332562954	0.002995674666281477	0.160786324050236	4.483983186256201e-4	2.2419915931281005e-4	0.18396176730948	0.0044361119650199845	0.0022180559825099922	0.2016474763124487	0.01644424697708471	0.008222123488542355	0.2025152353365675	0.008868648600574304	0.004434324300287152
3dV_CREB5	0.05364644802787975	0.009576918197401363	0.004788459098700681	0.031816911511339946	0.008922807292180951	0.0044614036460904755	0.02821533771420549	0.01467571437165281	0.007337857185826405	0.039814845664568846	0.010519254117736795	0.005259627058868397	0.052247347432417754	0.014179282667707363	0.0070896413338536815
4dG_Jun	0.062377563867387645	6.285273510698849e-4	3.1426367553494245e-4	0.02782597923873855	0.0030301095291220556	0.0015150547645610278	0.0298123532275385	0.005383509953620945	0.0026917549768104725	0.03891584535960624	0.0029447487924309846	0.0014723743962154923	0.06558071983443284	9.150467919718945e-4	4.5752339598594726e-4
1dP_BATF	0.14914232127523347	0.007086439587889564	0.003543219793944782	0.15503038731158814	0.014416083649043057	0.007208041824521528	0.1752932360247088	0.0022406121515374045	0.0011203060757687022	0.18481459132063438	0.001962493338127027	9.812466690635134e-4	0.1852851206911068	2.354345236791698e-4	1.177172618395849e-4
2eG_SWIRM-assoc_3	0.051813928139068426	0.008150399959637664	0.004075199979818832	0.02125485549716051	0.013963519581622924	0.006981759790811462	0.024083336209440403	0.013968485430832213	0.0069842427154161064	0.02873457922287331	0.011900689370169987	0.005950344685084994	0.037409419816933034	0.005098980549717617	0.0025494902748588086
3eG_JUND	0.06848959059268711	0.003996041214571063	0.0019980206072855314	0.04202647199233592	0.004789640159500944	0.002394820079750472	0.04454764268259906	6.866312363540478e-4	3.433156181770239e-4	0.04334962166856296	0.0037951535854517607	0.0018975767927258804	0.05715156468995253	0.0025748296926071655	0.0012874148463035827
1aG_MAFF	0.04817944692023759	0.005045174030163	0.0025225870150815	0.01781164534381243	0.001005668785076705	5.028343925383525e-4	0.005259111836666977	0.012467121976240308	0.006233560988120154	0.02352984037578654	0.0031229011139647586	0.0015614505569823793	0.024239663644490497	0.013675278085704958	0.006837639042852479
1cG_Fc	0.06033501449728676	5.847193234969333e-4	2.9235966174846664e-4	0.018243383515471258	0.011091251274461979	0.0055456256372309895	0.023989847669624528	0.001149495710723845	5.747478553619225e-4	0.03675079939903453	0.0023444144530931858	0.0011722072265465929	0.022646813958533286	0.012204511687958018	0.006102255843979009
1dG_CREB3L2	0.049896986687739224	0.001717031859328387	8.585159296641935e-4	0.020339288557493007	0.0014021060368655748	7.010530184327874e-4	0.022780253620221562	0.01162416967848753	0.005812084839243765	0.024324826795374583	0.029726996653016174	0.014863498326508087	0.01644704063055669	0.0012786312794653546	6.393156397326773e-4
2bG_CREB3L4	0.046768799301553074	8.851037272080783e-4	4.4255186360403915e-4	0.015240006649355056	0.003950173846594249	0.0019750869232971245	0.017281169319798312	0.00638393232010303	0.003191966160051515	0.03275350625717786	0.010501215366528873	0.005250607683264436	0.017999194406673667	0.00817106565155043	0.004085532825775215
2gG_ATF6	0.0566631247347861	0.005036599030661604	0.002518299515330802	0.018943744884566162	0.005008142523060211	0.0025040712615301054	0.018473441259695342	0.010989586866946633	0.005494793433473317	0.031968051345355325	0.0025338867379512717	0.0012669433689756358	0.03270344723214324	0.0045067606438661915	0.0022533803219330958
1cG_BACH1	0.061824297930875016	0.0031796366564524775	0.0015898183282262387	0.035951455980076666	0.0047753794916140175	0.0023876897458070087	0.023328578566607656	0.010082365879019109	0.005041182939509554	0.04539107443238633	0.0022563929523960317	0.0011281964761980158	0.05816988416602181	0.02004806737609706	0.01002403368804853
1dG_CEBPD	0.059121769606127236	0.005666102463930052	0.002833051231965026	0.018298349440274857	0.0028105759768979346	0.0014052879884489673	0.02920956850327093	0.012537380912114851	0.006268690456057426	0.029542710658775992	6.1627098287871985e-6	3.0813549143935992e-6	0.020984977310598476	0.0034316867633371697	0.0017158433816685849
1gG_NFIL3	0.05484589703891152	0.0069103625478103455	0.0034551812739051727	0.020637838513596657	0.0021977226732512725	0.0010988613366256362	0.01486726127326146	0.0044798260601051874	0.0022399130300525937	0.019973214632940692	0.008663892951368424	0.004331946475684212	0.03369812955874965	0.010416059642862957	0.005208029821431479
2aG_TEF	0.04671258237174106	0.001881867808374227	9.409339041871136e-4	0.01363102038127178	0.017156767044252466	0.008578383522126233	0.011508393752505229	0.014366572371097867	0.0071832861855489335	0.02472383800399841	1.631151281284116e-4	8.15575640642058e-5	0.021505881746408516	0.004168356881160036	0.002084178440580018
2bP_FOS	0.05996095303032377	0.005814804286190788	0.002907402143095394	0.02799918174654551	0.0015583296064939668	7.791648032469834e-4	0.04397637988655137	0.0018327395062335196	9.163697531167598e-4	0.04457349801411222	0.012631433784118858	0.006315716892059429	0.05796849038148152	0.03450047661617614	0.01725023830808807
2eG_PDZ	0.04742569335342764	0.009605940048546395	0.004802970024273197	0.015594927734443431	0.007053311662627381	0.0035266558313136907	0.019966685109966017	0.011031465816868933	0.005515732908434466	0.020660342602510477	0.016682864702143335	0.008341432351071668	0.028475732527264437	0.010635402917262822	0.005317701458631411
4fS_CREB5	0.14197613561615874	1.1691231049909682e-4	5.845615524954841e-5	0.12445327945388474	0.0023182777618785976	0.0011591388809392988	0.14676018587549655	0.007052539444390139	0.0035262697221950697	0.16257016377628286	0.010595795880935293	0.005297897940467647	0.16740651441515483	0.008949826590097836	0.004474913295048918
1aG_BATF2	0.12462405589000428	0.009927481955209825	0.004963740977604912	0.1152761260822732	0.007764384999729313	0.0038821924998646566	0.13344247040135027	0.006757928687279614	0.003378964343639807	0.15233872042743263	0.004978327929631398	0.002489163964815699	0.15434078905689885	9.628137429121809e-4	4.8140687145609043e-4
2aG_NFE2L3	0.049833879728786806	0.003989855854664457	0.0019949279273322284	0.017736086842841586	7.957444476039936e-4	3.978722238019968e-4	0.007443003054519996	0.0037465108199591485	0.0018732554099795743	0.024728771417244978	0.008332083011475514	0.004166041505737757	0.027986544004963428	0.0021885655828803824	0.0010942827914401912
2eP_DDIT3syn	0.05573624249618208	0.006258486801470681	0.0031292434007353406	0.026816825643872715	0.010681595652963102	0.005340797826481551	0.03134989748609361	0.007683563776710333	0.0038417818883551666	0.04853439137037408	0.014074898058632213	0.007037449029316106	0.03633278429807676	0.022597907232891512	0.011298953616445756
4cP_Jun	0.06013345082921349	0.004232436566575816	0.002116218283287908	0.03725077223031346	0.0064248957495780905	0.0032124478747890452	0.04252758326293095	0.001032191097308749	5.160955486543745e-4	0.050102396820942904	0.012020760081485718	0.006010380040742859	0.05396508281043852	0.0023317918421790706	0.0011658959210895353
5aG_ATF6	0.05502638443439195	0.003171326809279586	0.001585663404639793	0.013257872410393192	0.004017752816799324	0.002008876408399662	0.016517819295986357	9.291105319714973e-4	4.6455526598574863e-4	0.028298649224704805	0.006042506545109467	0.0030212532725547333	0.018509840306057384	0.002183564013205414	0.001091782006602707
2aG_SWIRM-assoc_3	0.05166951951500312	0.002452183932476667	0.0012260919662383336	0.017865541414881104	0.003220949964166748	0.001610474982083374	0.01996454283600186	0.0030981366776269537	0.0015490683388134769	0.02280275490871809	0.016914035856171617	0.008457017928085809	0.030511387471622804	8.173215520350806e-4	4.086607760175403e-4
2bG_ATF1	0.04713955203305478	0.002954617910022397	0.0014773089550111985	0.01483154298441194	0.006103055546271562	0.003051527773135781	0.014135904891657534	0.003257802974598321	0.0016289014872991605	0.014331473884598381	0.0018244923499125016	9.122461749562508e-4	0.01202103006071589	0.008726680477146167	0.0043633402385730834
2cG_XBP1	0.07413725956789258	0.006021119630706491	0.0030105598153532453	0.05345455051528389	0.011166909985809893	0.0055834549929049465	0.07163163550876993	0.004011732166570436	0.002005866083285218	0.0840723636137802	0.007445912530153499	0.0037229562650767495	0.08283981214673959	0.0056404029337169355	0.0028202014668584677
2eG_MAF	0.04951501849602178	0.003045810049387459	0.0015229050246937294	0.013418979911935358	0.005326086052807676	0.002663043026403838	0.015765763208645242	0.008116793579061195	0.004058396789530598	0.01212007436349452	0.00966151594469227	0.004830757972346135	0.007730578222349557	0.019486005750538035	0.009743002875269018
3aL_ATF6	0.05216091029748192	0.002671043343831146	0.001335521671915573	0.016310949244464853	0.004297841325777316	0.002148920662888658	0.012856269429989346	0.01756840710228848	0.00878420355114424	0.033388401947815186	0.01176638147272842	0.00588319073636421	0.021533388821489405	0.0101796122757938	0.0050898061378969
4cT_CREB5	0.18669372067381987	0.006002625534244682	0.003001312767122341	0.17636228830832568	3.8519088240352903e-4	1.9259544120176452e-4	0.20020750801891973	0.0070948697135472995	0.0035474348567736498	0.21235630367444222	0.012007782114411638	0.006003891057205819	0.21405238570007218	0.015730787321073653	0.007865393660536827
1eG_DBP	0.052450870695949656	0.007511107780827218	0.003755553890413609	0.013855638224269313	0.007959031247910158	0.003979515623955079	0.01279364651542482	0.0037431197413928348	0.0018715598706964174	0.028097263372457888	0.0025369612974625	0.00126848064873125	0.023267670454128093	0.008077603026525583	0.0040388015132627915
2cG_DPM3	0.04581626595135874	0.004770957095668014	0.002385478547834007	0.012809246378090904	0.01313930625651337	0.006569653128256685	0.008868257643449867	0.013430210356303107	0.006715105178151553	0.028011820250426013	0.015328514935324711	0.007664257467662356	0.03412834880296003	0.019603127135631053	0.009801563567815526
2dP_DPM3	0.0530161903671812	5.853433592291073e-6	2.9267167961455366e-6	0.015281131902845068	0.008062635134199437	0.004031317567099718	0.003302799669495411	0.016467997179635836	0.008233998589817918	0.023799537085488626	0.01070225641823464	0.00535112820911732	0.020916262764751364	9.184158731561444e-4	4.592079365780722e-4
3dG_DDIT3syn	0.060152600147292234	0.0018627939280935575	9.313969640467787e-4	0.040976873452438514	0.0027153469045512295	0.0013576734522756147	0.05895179434909302	0.009434044371648851	0.004717022185824426	0.06134370699609798	0.011762152328474546	0.005881076164237273	0.06095711841758662	0.00444313522895139	0.002221567614475695
3dG_JUND	0.04976230605128652	0.004482173517933291	0.0022410867589666454	0.022619456857377457	0.003817353107575237	0.0019086765537876184	0.02608226776188855	0.002078258182460613	0.0010391290912303065	0.03554731021780179	0.015667027245014942	0.007833513622507471	0.04525051068952165	0.012485281927912054	0.006242640963956027
1bG_DH overexpression	0.040390911744182426	0.003352377977886159	0.0016761889889430795	0.005648069510737136	9.561460372302545e-4	4.7807301861512726e-4	0.006923374185585316	0.008665451798727105	0.004332725899363552	0.016133897423457857	0.0017956866763344558	8.978433381672279e-4	0.001735420452597526	0.015347893954020217	0.007673946977010108
1eG_NFIL3	0.05958227619653747	7.96516377922765e-4	3.982581889613825e-4	0.016811140000566813	0.007523517034465017	0.0037617585172325086	0.01741817983304519	0.008575758767292527	0.004287879383646264	0.014224866307084453	0.007173752880123051	0.0035868764400615255	0.02867917620932007	7.271784894156164e-4	3.635892447078082e-4
2fT_CREB5	0.1877518643179818	0.0018662901302581676	9.331450651290838e-4	0.17954052293708428	0.002364996149507754	0.001182498074753877	0.20094830449169743	0.006526062013788981	0.0032630310068944906	0.21557188692482562	0.005994269644651327	0.0029971348223256635	0.22033707039114758	0.006439669021027287	0.0032198345105136435
3bP_FOS	0.056973099393066676	0.0054557105374146144	0.0027278552687073072	0.03669488970066019	0.010157324194016909	0.0050786620970084545	0.046302110868129305	0.0048099072994116695	0.0024049536497058347	0.053249126818093136	8.240293632500082e-4	4.120146816250041e-4	0.07260194939755146	0.0060839644025311446	0.0030419822012655723
5aP_ATF6	0.04886168187832059	0.0022960648173832063	0.0011480324086916031	0.019362916564742417	0.0016256276043733805	8.128138021866902e-4	0.006994754879793645	0.007130983608835508	0.003565491804417754	0.018533174368620463	0.011857786954022497	0.005928893477011248	0.019359809172633698	0.0024046944540723923	0.0012023472270361961
1aG_DUF3669	0.05410952160587998	0.0030880251858346236	0.0015440125929173118	0.013314246477403525	0.004884484980666757	0.0024422424903333784	0.039548143697379023	0.004728380266356784	0.002364190133178392	0.03547737862249781	0.010306938904857559	0.005153469452428779	0.03565802669687937	0.02739158605050758	0.01369579302525379
2bG_CREBRF	0.05002984090493452	3.056945464556761e-4	1.5284727322783804e-4	0.013066477399317818	0.0087810434854397	0.00439052174271985	0.013437099014184726	0.02463231534898109	0.012316157674490544	0.018591365185933354	0.008690401758773688	0.004345200879386844	0.011113741204610105	6.204017297087638e-4	3.102008648543819e-4
1gG_CREB3L1	0.050532764321965115	0.008887974279229209	0.0044439871396146045	0.01557417117180904	0.01899592835518185	0.009497964177590926	0.02565644459019857	0.0019382482918214618	9.691241459107309e-4	0.03365522018156675	0.004275528421619908	0.002137764210809954	0.022851791647341076	0.009128660246089115	0.004564330123044557
2dP_CREB3L1	0.04600322555296252	0.0038341904329238607	0.0019170952164619304	0.017681049938864473	0.004163123434204416	0.002081561717102208	0.012926913018471185	0.005823838529305028	0.002911919264652514	0.01642093599483907	0.008232776930245645	0.0041163884651228225	0.01905874157382851	0.0042229418043646	0.0021114709021823
1aG_TEF	0.04496651957055364	5.455767926805366e-4	2.727883963402683e-4	0.015549214236244242	0.016629951462144604	0.008314975731072302	0.014076829461927306	0.018265835425901294	0.009132917712950647	0.017765537933541423	0.004236603906038499	0.0021183019530192494	0.019941142773648897	7.450486405515162e-4	3.725243202757581e-4
1fG_DH overexpression	0.03646510777994008	0.001044152139861441	5.220760699307205e-4	-0.0010594274583038729	2.6294492497897024e-4	1.3147246248948512e-4	0.012850621919279045	0.008692006523791002	0.004346003261895501	0.01460177799192255	0.015961025943312283	0.007980512971656141	0.0022863222594655818	0.002463229834567515	0.0012316149172837574
2dG_BRAF	0.06948823392118325	0.0074126890411917255	0.0037063445205958627	0.029261476991431366	0.006880263030975064	0.003440131515487532	0.028956783646477836	0.004427008951247409	0.0022135044756237043	0.03931020128405516	0.002695281478611309	0.0013476407393056544	0.029236570333597844	0.010769848936538042	0.005384924468269021
2eG_ATF4	0.05948166444443531	0.0061219409094123815	0.0030609704547061908	0.04283205216688743	0.00965198777438629	0.004825993887193145	0.06532469643222927	0.01180345687136324	0.00590172843568162	0.07415960636180804	0.002724146562218469	0.0013620732811092345	0.07401497463245653	0.012663278161964466	0.006331639080982233
3dG_MAFK	0.05338394948286157	5.641192607685258e-4	2.820596303842629e-4	0.011411118156377378	0.0028182736123664536	0.0014091368061832268	0.015979372707786835	8.010603665102811e-4	4.0053018325514057e-4	0.02244090226808014	0.004696836523594643	0.0023484182617973214	0.024064390671714498	0.02583635883966136	0.01291817941983068
3eG_CREB3L2	0.0418163220753699	0.003428035548796054	0.001714017774398027	0.013501232294532803	0.00308203253410928	0.00154101626705464	0.01638125402862197	1.1881525193110004e-4	5.940762596555002e-5	0.010939057701028803	0.003954224101272222	0.001977112050636111	0.00512819662489438	0.006996388945787045	0.0034981944728935226
3fN_CREB5	0.184338041429692	0.002673902880516328	0.001336951440258164	0.172056542240227	0.0056201522281316765	0.0028100761140658383	0.19800637045064445	0.005342413768369307	0.0026712068841846536	0.2129695485639111	0.0052378104548166365	0.0026189052274083182	0.21280122392645884	0.005063506642794886	0.002531753321397443
3gW_CREB5	0.10524660555036822	1.5642895076062926e-4	7.821447538031463e-5	0.08387085107497788	0.0042538263394642254	0.0021269131697321127	0.0938668298479503	0.0020370111894389724	0.0010185055947194862	0.11954859242950093	0.00693994623729415	0.003469973118647075	0.1330386050698527	0.012141382291785296	0.006070691145892648
1fG_ATF1	0.05911021697468094	0.0016290632735510991	8.145316367755496e-4	0.017852886832194548	0.005985057186861678	0.002992528593430839	0.018503834481586677	0.003008096081235621	0.0015040480406178106	0.011184423090810237	0.003772071158427824	0.001886035579213912	0.033127086701668355	0.002619629308810934	0.001309814654405467
2gG_FOS	0.1977922104789266	7.347294604476793e-4	3.6736473022383964e-4	0.19869816974686938	0.007349813026179362	0.003674906513089681	0.2196523264018875	0.004068562935156402	0.002034281467578201	0.22755952790071013	0.005146144895529951	0.0025730724477649753	0.2281998879609209	0.004558938509128084	0.002279469254564042
3dG_Fab	0.05133296858502265	0.002975301684256409	0.0014876508421282045	0.023090127128103755	0.0076377866939682775	0.0038188933469841388	0.01852395316650316	0.005234617156225585	0.0026173085781127925	0.01864011945312618	0.007871041433463847	0.0039355207167319235	0.020522596739428245	0.007870683927914273	0.0039353419639571365
1fG_DDIT3syn	0.18407123522384344	0.005871439360869278	0.002935719680434639	0.1862706285685936	0.009936237818977208	0.004968118909488604	0.21013936762360827	0.004737602219063665	0.0023688011095318326	0.2199579086729358	0.001835967201890064	9.17983600945032e-4	0.21708835444672928	0.005202089886634207	0.0026010449433171035
1gG_CEBPA	0.050091004618131485	0.008248981341086491	0.004124490670543246	0.018270859911442665	0.004593336248312597	0.0022966681241562985	0.013643516805874957	0.002375362977237782	0.001187681488618891	0.024819654195190805	0.010408204298509057	0.005204102149254528	0.013630277890426371	0.00437117566871977	0.002185587834359885
2dG_TEF	0.05067964442253077	0.005207972109224495	0.0026039860546122474	0.013975616400009272	0.004452425288286017	0.0022262126441430084	0.01484453740084623	0.006204564271386499	0.0031022821356932496	0.020735679195815246	0.017370547002638407	0.008685273501319203	0.018040219044498637	3.7772693560400193e-4	1.8886346780200096e-4
2cG_BATF3	0.2883797791242898	0.001866817896654282	9.33408948327141e-4	0.2859888235878132	0.005826221878726733	0.0029131109393633666	0.30073365108696193	3.4720603159642553e-4	1.7360301579821277e-4	0.3063057866965183	0.0016927733628648186	8.463866814324093e-4	0.300698862205874	2.5951996638033426e-4	1.2975998319016713e-4
2eG_JUNB	0.06348788988759352	0.005202564818667007	0.0026012824093335036	0.02383120196442185	0.008386751939087982	0.004193375969543991	0.027602594742374018	0.003824289021098722	0.001912144510549361	0.03420635312958004	5.072298726496146e-4	2.536149363248073e-4	0.0374384401351701	2.1567827537898523e-4	1.0783913768949262e-4
2fS_CREB5	0.1538332683659317	0.0020159399090228796	0.0010079699545114398	0.14180442073855476	0.007314675739682712	0.003657337869841356	0.16564564904765994	0.0079845307976162	0.0039922653988081	0.18276861742477774	0.0024878144178920158	0.0012439072089460079	0.18380688630114778	0.005781643469652093	0.0028908217348260464
1dG_RAF1	0.052968559023689	0.0060854040718987396	0.0030427020359493698	0.021903987542954344	0.009625268528754583	0.004812634264377291	0.0283846365647529	0.0058264434357676335	0.0029132217178838168	0.03595949555912955	8.487447926530385e-4	4.2437239632651925e-4	0.05311313525160872	0.02087166176023971	0.010435830880119856
1eG_HLF	0.05333164488308782	0.007222926888574145	0.0036114634442870725	0.009721667403517155	0.0013987655824666033	6.993827912333017e-4	0.018848343217967974	2.9971451541982544e-4	1.4985725770991272e-4	0.018099772559810993	0.008364764359461081	0.0041823821797305405	0.03421922716194859	0.004297136771772799	0.0021485683858863997
1gG_CREB3L4	0.050168640712129994	0.006459200160073423	0.0032296000800367116	0.020836399727903174	0.01046877071135445	0.005234385355677225	0.0286912589882011	0.003810462913014376	0.001905231456507188	0.03652857741665143	0.007457178347066123	0.0037285891735330617	0.05046206634224236	0.02782227202565386	0.01391113601282693
2gG_CREB3	0.043013887574246776	0.008819351027117714	0.004409675513558857	0.010736436082196323	0.006640445302619609	0.0033202226513098045	0.016442752036572035	0.004292865287684303	0.0021464326438421517	0.021157435879896887	0.010747051691048164	0.005373525845524082	0.020055781529706527	0.002164439225140855	0.0010822196125704275
3bR_ATF6	0.05106777709851616	0.001673069952359655	8.365349761798275e-4	0.018944573444196214	0.02175400140721788	0.01087700070360894	0.027601033561154877	0.01422090382282521	0.007110451911412605	0.026425178633951513	0.025085745373666184	0.012542872686833092	0.023066762072619394	0.016015627368727896	0.008007813684363948
3dR_ATF6	0.05120305450551592	0.0026654824308652045	0.0013327412154326022	0.013767613103112655	9.282802522971701e-4	4.6414012614858505e-4	0.013123123093574815	0.011312981963179754	0.005656490981589877	0.01551258352696109	0.007860500208208722	0.003930250104104361	0.013476741269958726	0.001648699712424932	8.24349856212466e-4
1eG_CREB3L3	0.05522356710693939	0.006141838574289245	0.0030709192871446224	0.026540229259367432	0.0065951131462648974	0.0032975565731324487	0.025991197120425025	0.019140580459461536	0.009570290229730768	0.023050716374994697	0.009282395239665847	0.004641197619832923	0.04513745572391418	0.012180376817754341	0.006090188408877171
2cG_DDIT3syn	0.21939220992011388	0.0031416993868748763	0.0015708496934374381	0.22287688125697402	0.0019142852450798145	9.571426225399072e-4	0.2416163524987913	0.006378566570451993	0.0031892832852259967	0.2535009565329896	0.004703744000167754	0.002351872000083877	0.2481144311327182	0.006922453068899947	0.0034612265344499734
2dG_CEBPB	0.05275665965726898	0.005728152739703013	0.0028640763698515063	0.014483495077953604	0.001062630624723501	5.313153123617505e-4	0.014632313995384037	0.005832876413829395	0.0029164382069146975	0.022715472381533406	0.017880140106535415	0.008940070053267708	0.023772738077578077	0.009355886418970956	0.004677943209485478
2dP_CRIPT	0.05569943903839355	0.0024511155625459233	0.0012255577812729616	0.013944338218734875	0.0018251135672771102	9.125567836385551e-4	0.01517983635977124	0.0052163378719361116	0.0026081689359680558	0.012456655795397795	0.005003461819082362	0.002501730909541181	0.02290649670395391	0.005269120365541081	0.0026345601827705407
3aP_Jun	0.0514387311843044	0.002007086686686443	0.0010035433433432214	0.02380752695730127	0.003770258417949508	0.001885129208974754	0.019387376232781833	0.01227798522082133	0.006138992610410665	0.02801358446787786	0.0021892563443271706	0.0010946281721635853	0.02966830822695378	7.075213256725156e-4	3.537606628362578e-4
3bG_HLF	0.05123199751341247	0.006306505606624888	0.003153252803312444	0.00876244387246924	1.5151941447544658e-4	7.575970723772329e-5	0.013176721675299947	0.001018175490268647	5.090877451343235e-4	0.030116448801082156	0.004603313701310481	0.0023016568506552407	0.020081363664448886	0.0019440968030192973	0.00097204840150964865
4cP_FOS	0.05720889534175429	0.00999538380897892	0.00499769190448946	0.036270785744264705	0.002080924967117057	0.0010404624835585285	0.04740046487687609	0.024237482293826784	0.012118741146913392	0.05094078456965583	0.004600253307338374	0.002300126653669187	0.054410192508263955	0.00888397179858504	0.00444198589929252
2aP_Jun	0.0557751499297255	9.676952568137162e-4	4.838476284068581e-4	0.0339894571073104	0.007095952350406723	0.0035479761752033614	0.03568573450924737	0.006408794592926145	0.0032043972964630723	0.05497569666011627	0.025105722394793438	0.012552861197396719	0.049655727077376824	0.014924418954443942	0.007462209477221971
2dK_CREB5	0.050946503094804474	0.0029690382185149616	0.0014845191092574808	0.021868380854887903	0.0010472586712947929	5.236293356473964e-4	0.025871833268344236	0.003008918622508507	0.0015044593112542536	0.03190315759731478	0.0032503319525148486	0.0016251659762574243	0.02575427079859907	0.014161231399330508	0.007080615699665254
3aG_MAFB	0.05521585566736352	6.18775541356019e-4	3.093877706780095e-4	0.023016715946052983	0.010338560498975547	0.005169280249487773	0.027473199872811604	0.015837375907945032	0.007918687953972516	0.03316392438103285	0.03579065630258053	0.017895328151290264	0.03588043075886074	0.02024411580231686	0.01012205790115843
3cG_FOSL1	0.11364435855565412	5.916081519589057e-4	2.9580407597945286e-4	0.09735907183526857	0.007177046763712328	0.003588523381856164	0.10658417379901705	0.001214325137217399	6.071625686086995e-4	0.13108488532935525	0.004719339636586787	0.0023596698182933936	0.13180472467951165	0.01231341188560077	0.006156705942800385
1eG_JUND	0.06286420595064132	4.592158815674497e-4	2.2960794078372485e-4	0.04007185260910326	0.01767830925431798	0.00883915462715899	0.03940828343619184	0.007144604744572433	0.0035723023722862165	0.056810964487955834	7.380086710659717e-4	3.6900433553298587e-4	0.04786653927805335	0.029719259557328764	0.014859629778664382
2aG_BARD1	0.05132719361907377	0.010324843435375356	0.005162421717687678	0.013997393601546027	0.01279056448613363	0.006395282243066815	0.009977934629301915	0.003856576300202389	0.0019282881501011945	0.023567322443113495	0.0032604325476545465	0.0016302162738272732	0.02238253144166749	0.0027621115494338854	0.0013810557747169427
2cG_CRIPT	0.0541799444240369	0.0059685893415560454	0.0029842946707780227	0.02093715488680102	0.006266186787249922	0.003133093393624961	0.01590173529758844	0.001953436191430255	9.767180957151276e-4	0.021031417484528928	6.302940504226376e-4	3.151470252113188e-4	0.02227160915427257	0.006922518733930388	0.003461259366965194
2dG_ATF7	0.04802744927084335	0.002958632110813634	0.001479316055406817	0.013808197528791642	0.006112083668816561	0.0030560418344082805	0.013971207674193324	0.0031560950260414076	0.0015780475130207038	0.025614600485772444	0.008438403677565542	0.004219201838782771	0.02916559614652437	0.003314905527532186	0.001657452763766093
2dP_JUND	0.05708749029772168	0.0034619648000779784	0.0017309824000389892	0.018042957047636976	0.0021731729509132268	0.0010865864754566134	0.022484942106175916	0.0037262251039111324	0.0018631125519555662	0.0263937780971376	0.005632942831734845	0.0028164714158674226	0.03310355009722897	0.013055938259318646	0.006527969129659323
3aG_NRL	0.048977355064464864	0.008556298418201033	0.004278149209100517	0.016498082022368465	0.002759715096198971	0.0013798575480994855	0.013535383465367458	0.0077398019743246445	0.0038699009871623223	0.030702155466380106	0.0011494164871032996	5.747082435516498e-4	0.043240472149243744	0.0035088551231189156	0.0017544275615594578
3bG_Fab	0.05708329468422571	0.0017557184390666935	8.778592195333467e-4	0.025527151635445545	0.0017271893461395231	8.635946730697616e-4	0.02825663381516101	0.011888629796594198	0.005944314898297099	0.028396952188297596	0.0012427254812320758	6.213627406160379e-4	0.04009200685353781	0.006150024329177334	0.003075012164588667
3bR_BATF	0.24977245518017582	0.0012250084292084699	6.125042146042349e-4	0.25455423609765004	0.0026680235731160163	0.0013340117865580081	0.2732669431918625	0.003066887024131018	0.001533443512065509	0.27998031968941367	0.0010841420782777547	5.420710391388773e-4	0.27676593863722754	0.0016995835580036185	8.497917790018093e-4
3dG_CREBRF	0.05092682844153566	0.00579932672886224	0.00289966336443112	0.020018736099705246	0.0034381843337091696	0.0017190921668545848	0.016102522413354872	0.00876136027669274	0.00438068013834637	0.022456706785207683	0.002425215218678288	0.001212607609339144	0.024817417972549306	0.009464158072782407	0.0047320790363912036
3dP_Jun	0.054676108097302695	0.003542012704386937	0.0017710063521934685	0.030093884659291973	0.006308907719256025	0.0031544538596280126	0.037497021513605636	0.003218523584930334	0.001609261792465167	0.04990099076679712	0.009034169881038372	0.004517084940519186	0.04087686867343242	0.004458906462650586	0.002229453231325293
3gP_FOS	0.054602839369915876	0.001935338526215816	9.67669263107908e-4	0.02628249306672794	0.006265605551136132	0.003132802775568066	0.027902367819955552	0.005704829292658164	0.002852414646329082	0.037606647655202066	0.007711816138201391	0.0038559080691006956	0.058826358430161096	0.009888978800776445	0.004944489400388222
5aP_FOS	0.05901183914043645	0.0020277405890689513	0.0010138702945344756	0.0329999859564369	0.019237056907812175	0.009618528453906088	0.04687394424094889	0.023285893183111354	0.011642946591555677	0.05308053786402616	0.018954515699062605	0.009477257849531302	0.07385417922543469	0.04457415412902598	0.02228707706451299
2fP_ATF6	0.05425584392738886	0.007915770478592508	0.003957885239296254	0.012594260135443541	0.002884676304561865	0.0014423381522809325	0.0181007883541242	0.0038218296482265485	0.0019109148241132743	0.022490758331342106	0.002526146199467952	0.001263073099733976	0.022730256235850052	0.007694177389006983	0.0038470886945034914
2fP_CREB3	0.04578617555676508	0.001264747977427237	6.323739887136184e-4	0.010226234087128423	0.004282343413060469	0.0021411717065302344	0.009541041278128803	0.011953207733186305	0.005976603866593153	0.013992978906729809	0.0034471434297661907	0.0017235717148830953	0.028128050758062267	0.007999728246646895	0.0039998641233234475
2gL_CREB5	0.13240014475748435	0.011734702875664768	0.005867351437832384	0.12898320814937247	0.008719414832964761	0.004359707416482381	0.14674348787734565	0.00677470062232507	0.003387350311162535	0.16761278574415042	0.0015410251202168331	7.705125601084166e-4	0.1728571292381568	0.003269744634141407	0.0016348723170707036
3aL_CREB3	0.05163846057500179	0.002721133667160938	0.001360566833580469	0.019098060183030206	0.003235568954188812	0.001617784477094406	0.021012374991194283	0.01023163568931489	0.005115817844657445	0.018739833351933917	0.002683171581388149	0.0013415857906940744	0.025803892028151795	0.009672589990595875	0.0048362949952979375
3fG_NFIL3	0.05671145899176237	0.00308293412218375	0.001541467061091875	0.02075019174059973	0.007215855590454342	0.003607927795227171	0.03190749653325134	0.004901040256551283	0.0024505201282756417	0.03568133471140941	0.0017572790437679349	8.786395218839674e-4	0.03883529050256104	0.004216982740167244	0.002108491370083622
4cK_CREB5	0.18260034078768422	0.003309473487534746	0.001654736743767373	0.17534651453365802	9.447551490777925e-5	4.7237757453889624e-5	0.19948110008917574	0.005408942348054796	0.002704471174027398	0.21300780413398523	0.005558345191436857	0.0027791725957184285	0.2125778287485296	0.012132076154374095	0.006066038077187048
1fG_MAFK	0.04608439584333364	0.008906861033911743	0.004453430516955872	0.018173037199420865	0.0015020170680980595	7.510085340490298e-4	0.009418513962289385	6.180339286154133e-4	3.0901696430770667e-4	0.02688144618223812	0.011245439046024116	0.005622719523012058	0.020908685915059816	0.005158366021150955	0.0025791830105754776
2bP_Jun	0.05802341207228542	0.010422384892290918	0.005211192446145459	0.02012291250959576	0.0036815469980642002	0.0018407734990321001	0.023707867713886544	0.008855860688153803	0.004427930344076902	0.04037818739257368	0.012433886251668068	0.006216943125834034	0.03962690263874856	0.0023792654047493605	0.0011896327023746803
2dG_NRL	0.045788242146305225	0.003729588124361226	0.001864794062180613	0.003417961915293803	0.010059543791400819	0.005029771895700409	0.005138775957793749	6.431036857610558e-4	3.215518428805279e-4	0.011151634041819522	0.0041566724781045075	0.0020783362390522538	0.024472720494479832	0.003676518381244947	0.0018382591906224734
2dP_ATF5	0.05051426874089059	0.002324175841177335	0.0011620879205886676	0.014318310895106667	8.169967118453469e-4	4.0849835592267347e-4	0.016996669832458598	0.0031974510539917933	0.0015987255269958966	0.023114921251972433	0.012067542648150173	0.0060337713240750865	0.02115168388207786	0.009416105787541637	0.0047080528937708185
3cG_CEBPA	0.043723380313214405	0.0014220041618720584	7.110020809360292e-4	0.018785607859155153	0.0014472460604743288	7.236230302371644e-4	0.016488956965102188	0.0014756265483774815	7.378132741887408e-4	0.011715143552080923	0.004522623232585732	0.002261311616292866	0.02517473945112081	0.0086266880256138	0.0043133440128069
3cT_CREB5	0.1360916997495722	0.0016684686969354306	8.342343484677153e-4	0.12358799676428062	0.0034361948433184503	0.0017180974216592251	0.14468079054621702	0.01036804523184596	0.00518402261592298	0.1618571334175301	0.012748848653255774	0.006374424326627887	0.16674816296018724	0.011126584118226078	0.005563292059113039
4cG_FOS	0.1953194871698889	0.0015938233726598679	7.969116863299339e-4	0.19828592826153044	0.002766838075783046	0.001383419037891523	0.2187569610039319	0.002460926458372061	0.0012304632291860304	0.22981316764742543	0.007098268178335294	0.003549134089167647	0.22873606552097173	0.007077237555650534	0.003538618777825267
1fG_XBP1	0.0653883917116932	0.00674721852567039	0.003373609262835195	0.024882034623049488	0.005156916934039681	0.0025784584670198404	0.03344691575356575	0.007009034228998056	0.003504517114499028	0.042494656893201324	0.0017044714881464624	8.522357440732312e-4	0.042553117748723904	0.008325251527622615	0.004162625763811307
2aG_ATF6B	0.052234963769874035	0.0016231162640803422	8.115581320401711e-4	0.018359233937339077	0.0038088384625883116	0.0019044192312941558	0.010158123033235645	0.002766020523118735	0.0013830102615593675	0.028058617303517393	0.007482281216157208	0.003741140608078604	0.02286909621554091	0.009476793935457264	0.004738396967728632
2aG_BACH2	0.05478430398843355	0.008249226149157435	0.004124613074578717	0.016723136966939126	2.8006659848785176e-4	1.4003329924392588e-4	0.010363552376806365	0.007855101025719116	0.003927550512859558	0.009975344171362444	0.005786834666615259	0.0028934173333076295	0.015046408943195802	0.009843488189607038	0.004921744094803519
2cP_CEBPA	0.04805157872197051	0.0028830726267149256	0.0014415363133574628	0.01424333788816229	0.006083434362444484	0.003041717181222242	0.012762056653798644	0.0023073498139129832	0.0011536749069564916	0.025466349187559183	0.003406872828753861	0.0017034364143769306	0.014677044476731316	0.015931030816482956	0.007965515408241478
3aR_CREB3L1	0.05034672946083299	0.005280779453451052	0.002640389726725526	0.022207251187553703	0.013034336472615643	0.006517168236307822	0.019442304620144527	0.005046646344108484	0.002523323172054242	0.018979381542539395	0.0027768228096264115	0.0013884114048132057	0.02264702732397346	0.0028701955557361197	0.0014350977778680599
1cV_CREB5	0.1983086952882202	0.01139276752517229	0.005696383762586145	0.18967414086903256	0.008227374880600026	0.004113687440300013	0.2128719117608937	0.013888913548738275	0.006944456774369137	0.2280097222428687	0.01523658680632724	0.00761829340316362	0.22628276495108546	0.014802121639897838	0.007401060819948919
3fC_CREB5	0.16592728511559776	0.001875104400024582	9.37552200012291e-4	0.15590673190650273	0.0033466277951496905	0.0016733138975748452	0.1788136093022794	0.004215062552498861	0.0021075312762494306	0.19585273143448345	0.006457947431791768	0.003228973715895884	0.19471507481698166	0.010775950758458112	0.005387975379229056
2eP_CEBPA	0.046687154457257456	2.786694408201562e-4	1.393347204100781e-4	0.018613079988554874	0.007243217961689126	0.003621608980844563	0.015594508506772757	0.00595786950602952	0.00297893475301476	0.016477525306931293	0.004725188770407557	0.0023625943852037786	0.02557076905172439	0.0025943158916604215	0.0012971579458302108
3fG_ATF2	0.05357068821846721	0.003015719145201351	0.0015078595726006755	0.02518741245839201	0.012418479676103147	0.0062092398380515735	0.0203097900245809	0.008074385703687055	0.004037192851843527	0.02955239365727015	0.0020329251153665367	0.0010164625576832684	0.03330248332067319	0.008392554469365298	0.004196277234682649
1gG_ATF5	0.054073739970102105	0.0015652510183858052	7.826255091929026e-4	0.026351892523188557	0.011360608621748999	0.0056803043108744995	0.027737216977838215	0.012491547750259476	0.006245773875129738	0.04709591056695234	0.0051220318956997106	0.0025610159478498553	0.04667016842110706	0.007721596203123813	0.0038607981015619064
2eG_TEF	0.06256844928767688	0.004145103113080065	0.0020725515565400325	0.024028397368241902	0.0137621528665918	0.0068810764332959	0.03878685202360904	0.013743037262895946	0.006871518631447973	0.029064504548527	0.020829672324087334	0.010414836162043667	0.04446867265368269	0.0046082110313253105	0.0023041055156626552
2fP_FOS	0.0602367905969616	0.010393724987867602	0.005196862493933801	0.03169825037626019	0.004274261795333027	0.0021371308976665137	0.04452359312309578	0.012864408018479755	0.0064322040092398775	0.05195492454088296	0.016780611668678204	0.008390305834339102	0.06143313512555045	0.01829821842044668	0.00914910921022334
3dR_BATF	0.06416298075508592	0.008827027986437265	0.004413513993218632	0.045051905219134665	0.007492840096180428	0.003746420048090214	0.07022623015209195	0.0010092882255894314	5.046441127947157e-4	0.0651069794378833	9.424773435361891e-4	4.7123867176809456e-4	0.07667497232621057	0.0013853390061293474	6.926695030646737e-4
1aG_NFE2	0.0501274117737313	0.006867255058334871	0.0034336275291674354	0.0215210224156619	0.0025189597037959264	0.0012594798518979632	0.023459052693067937	0.008112396187647981	0.004056198093823991	0.020999679558626253	0.006296546435223286	0.003148273217611643	0.031265396451843966	0.011589092574006242	0.005794546287003121
1dP_Jun	0.05796350739523502	0.011930246080325243	0.005965123040162622	0.027051072873988655	0.0062434781768188315	0.0031217390884094158	0.03637412007074048	0.0027406078599841424	0.0013703039299920712	0.04142609983884889	3.9577513755979717e-4	1.9788756877989858e-4	0.05981746174697226	0.015473099306346424	0.007736549653173212
1fG_CREB3L1	0.05727735635274524	0.002072857923666645	0.0010364289618333225	0.03789167562024989	0.004401425886027393	0.0022007129430136967	0.03738109387001457	0.017868124954989493	0.008934062477494746	0.048026321174720374	0.001371280565379213	6.856402826896065e-4	0.06614993089702034	0.002270003858300028	0.001135001929150014
2bS_CREB5	0.18033318918036295	0.0043491757994837945	0.0021745878997418973	0.16574294772055181	0.004406534992544321	0.0022032674962721606	0.19153750280011456	0.006298661690495618	0.003149330845247809	0.20603377864362687	0.008508461474479478	0.004254230737239739	0.20515323486265827	0.010704483841039267	0.005352241920519633
3aS_BATF	0.14625299841480532	0.00867801339614131	0.004339006698070655	0.14497010112584796	0.003025350505171797	0.0015126752525858986	0.16846175561169668	0.011945306095667811	0.005972653047833906	0.17971054927326668	0.012056228656245943	0.006028114328122972	0.18072013245525714	0.006005540675001032	0.003002770337500516
1aP_FOS	0.16334728438643983	0.002673555280910597	0.0013367776404552985	0.16431776887223554	0.004940731726784838	0.002470365863392419	0.18696482965441713	0.002049281267181195	0.0010246406335905976	0.19989873379172013	0.008661297188778718	0.004330648594389359	0.1972966654627476	0.00674160730704986	0.00337080365352493
1cG_CREBZF	0.04670959051656215	0.006338902149168332	0.003169451074584166	0.008286594827150011	0.00383746267393059	0.001918731336965295	0.007105828970840618	0.0037206783447040048	0.0018603391723520024	0.02111644954924764	0.0068887573753408276	0.0034443786876704138	0.02295796111720841	0.0032049888101973074	0.0016024944050986537
1eG_CREB3L4	0.04692935237653516	3.1578346744249723e-4	1.5789173372124862e-4	0.020112849700853738	0.005888658342302014	0.002944329171151007	0.022660639469239678	0.0074349598876872315	0.0037174799438436158	0.03318640944818338	0.0019514855082470805	9.757427541235402e-4	0.030627330098210344	0.008491707613789512	0.004245853806894756
1aG_BACH2	0.0558933773401761	0.008666179836082854	0.004333089918041427	0.019644682617580615	0.005318384918275621	0.0026591924591378106	0.01473414265425551	0.002634805258194887	0.0013174026290974435	0.04106883461674289	0.011896071961613401	0.005948035980806701	0.034373977049269824	0.012674723768738879	0.006337361884369439
1aG_MAF	0.05548300936436491	0.0013465839264111	6.7329196320555e-4	0.026828190679572553	3.1684821148944363e-4	1.5842410574472182e-4	0.02739001512690095	0.007890992761151096	0.003945496380575548	0.03248039934557411	0.004127773836320804	0.002063886918160402	0.03306539400039687	7.848009529270837e-4	3.9240047646354185e-4
1dG_CREB3L3	0.05125943833532221	0.004886462303802998	0.002443231151901499	0.021885903563503114	0.004235906294712696	0.002117953147356348	0.01855197135229065	0.002245518111660566	0.001122759055830283	0.013964859325952107	0.0010368444599673072	5.184222299836536e-4	0.027671538531516895	0.006843262604643266	0.003421631302321633
1dG_NFE2L2	0.05244554095487806	0.004328854401760272	0.002164427200880136	0.015791270977020908	0.013266168888475616	0.006633084444237808	0.01660913461677726	0.014050493979065938	0.007025246989532969	0.032252841568285104	0.012392695713348703	0.006196347856674352	0.02657199816633013	0.01158874666326168	0.00579437333163084
1gG_BATF3	0.2985106590308958	6.872682873328953e-4	3.4363414366644766e-4	0.2951807005603356	4.8367922234431114e-4	2.4183961117215557e-4	0.30810115895893825	0.00364750874665258	0.00182375437332629	0.3135253147314573	0.004647009590582339	0.0023235047952911694	0.30766224739188686	0.003315830673824588	0.001657915336912294
2dS_Jun	0.05394948408767009	0.006431822892879552	0.003215911446439776	0.021244640745867113	4.205835476839494e-5	2.102917738419747e-5	0.02745991224676579	0.008613917007110382	0.004306958503555191	0.04408446108516021	0.010588685950527843	0.005294342975263921	0.03438985088423822	0.00748763023732725	0.003743815118663625
3aR_NFIL3	0.0515418760975383	0.0069699711599603515	0.0034849855799801758	0.02116426333466328	0.00688889939054956	0.00344444969527478	0.023846262820513796	0.007923393866103854	0.003961696933051927	0.032981385274239175	0.010932713698038696	0.005466356849019348	0.03747372388638845	0.008605112022027185	0.004302556011013593
3dG_NFIL3	0.046590632102893006	0.001124222666367525	5.621113331837625e-4	0.008096404841790228	0.007377797895681495	0.0036888989478407476	0.013758765156769291	0.006584296392196565	0.0032921481960982825	0.01971906468989324	7.357870443601311e-5	3.6789352218006554e-5	0.0199761446721547	0.0038187902667731035	0.0019093951333865517
3dP_FOS	0.05074436296231793	0.0027467318721991745	0.0013733659360995873	0.026839507066576077	0.006572761103714945	0.0032863805518574727	0.02260111191811852	0.0033925214651894676	0.0016962607325947338	0.028008770954796702	8.324598259313181e-4	4.162299129656591e-4	0.046758607720558565	0.013470287855166095	0.0067351439275830476
1gG_Fab	0.04774993595619434	9.95089372351563e-4	4.975446861757815e-4	0.020391861686059398	0.006365675813022402	0.003182837906511201	0.019099609803433316	0.010019412301418014	0.005009706150709007	0.03455349516824423	0.029434474366856048	0.014717237183428024	0.032671571250558085	0.017966124014930324	0.008983062007465162
1gP_FOSL1	0.05007127136448307	0.0012201481015196454	6.100740507598227e-4	0.019472506442091846	0.007016738603446094	0.003508369301723047	0.020522999553660857	0.007935478331269797	0.003967739165634899	0.03788213050294226	5.49729226390393e-4	2.748646131951965e-4	0.037989378019347875	0.009175190269929658	0.004587595134964829
2aG_CREB3L2	0.05477510295351995	0.005913915146526754	0.002956957573263377	0.013506855506582241	0.009858230661903602	0.004929115330951801	0.021210238191003657	0.007696378690358367	0.0038481893451791835	0.021628852849382964	0.013380008625651741	0.0066900043128258705	0.03089900572869788	0.016494576670792915	0.008247288335396457
3aG_DPF2(Requiem)	0.04493727443096956	0.0016541955760182765	8.270977880091382e-4	0.007359083039195478	0.006209064398367677	0.0031045321991838384	0.01640515456013998	0.010544574577462724	0.005272287288731362	0.02080053845701161	0.01313943013052771	0.006569715065263855	0.015542942536295666	0.004167860209322887	0.0020839301046614435
3eG_BACH2	0.04992703740125197	0.006235472194782447	0.0031177360973912234	0.01857525943812729	0.011364814497851344	0.005682407248925672	0.012167396326568455	0.0075889795479901784	0.0037944897739950892	0.017547152369058593	0.003316749919040279	0.0016583749595201396	0.011169841371326022	0.01849158550441347	0.009245792752206735
3fG_DDIT3syn	0.2358981078984435	3.822310349270092e-4	1.911155174635046e-4	0.23663593562896074	9.88694255371131e-4	4.943471276855655e-4	0.2561033574734406	0.0017925652008752093	8.962826004376047e-4	0.26589234190131866	0.007113957177918414	0.003556978588959207	0.26072026127589526	0.004097427094980661	0.0020487135474903306
3fG_MAFK	0.04678307721331261	0.004949171466651852	0.002474585733325926	0.013269258002793747	2.425550374028265e-4	1.2127751870141325e-4	0.014522238469107038	7.898491571842761e-4	3.9492457859213807e-4	0.017784758033004337	0.007279658868027401	0.0036398294340137007	0.009170398362234605	9.776532483242882e-4	4.888266241621441e-4
5aG_BATF	0.07283694943570954	0.0019119464923528279	9.559732461764139e-4	0.043203592257879384	0.01419115059823615	0.007095575299118075	0.06500247033510914	0.013511810788850507	0.006755905394425253	0.07433826815726693	0.005706531622906641	0.0028532658114533206	0.07701966027588472	0.008378132838823896	0.004189066419411948
1bG_XBP1	0.06379653970349271	0.002461848407939267	0.0012309242039696335	0.032119107327568494	9.645567129320416e-4	4.822783564660208e-4	0.0457946601389201	0.010048224531206818	0.005024112265603409	0.054050130281391134	0.0038891008911157957	0.0019445504455578978	0.06054581532065926	0.023437496365639906	0.011718748182819953
1dG_DPM3	0.046139906135722525	0.0018160905455579484	9.080452727789742e-4	0.01465525073732047	0.004789846494458541	0.0023949232472292707	0.018086131371753696	0.002054727692489092	0.001027363846244546	0.009043319876630963	0.008340615062364094	0.004170307531182047	0.019942973042007775	0.007946328159615613	0.003973164079807807
2eG_BATF2	0.11406055608014863	0.004447076838321669	0.0022235384191608347	0.10352776232004812	0.0020005768292537356	0.0010002884146268678	0.12189767378877682	0.01251896663763725	0.006259483318818625	0.13228571877723183	0.0038061165616058252	0.0019030582808029126	0.135922356178159	0.013020666378462354	0.006510333189231177
3aA_Jun	0.10669319060840585	0.002592175154230036	0.001296087577115018	0.08346319351969426	0.0021100063095686864	0.0010550031547843432	0.10731236818943474	0.004579062983725058	0.002289531491862529	0.11319174399429793	0.007672581479978006	0.003836290739989003	0.12154602109136171	0.009676801554866915	0.0048384007774334575
3aG_U2AF1	0.051105093940878824	0.0019682728760610268	9.841364380305134e-4	0.026621625298724493	8.348610118502888e-4	4.174305059251444e-4	0.01710130673257238	0.0015990922216249333	7.995461108124667e-4	0.02749339471374454	0.0016147328927004537	8.073664463502269e-4	0.0071271840597242125	0.007136666222693526	0.003568333111346763
3aR_CREBRF	0.050502683121688416	0.0034318503192344797	0.0017159251596172399	0.022257247733543428	0.006145498688347808	0.003072749344173904	0.003378240687645431	2.1893827018439375e-4	1.0946913509219687e-4	0.021631147750103254	0.005462608910162963	0.0027313044550814815	0.021661539487757224	0.009074366583273884	0.004537183291636942
1eG_DUF3669	0.05415708279165133	5.531664821779429e-4	2.7658324108897144e-4	0.017208572827252338	0.004909220021500236	0.002454610010750118	0.02697571301247149	0.005610284523811677	0.0028051422619058386	0.030324837858325508	0.00665966805756123	0.003329834028780615	0.04028331571282315	0.0017253953661115473	8.626976830557737e-4
2aG_RAF1	0.05681560920909559	0.008543192916341303	0.0042715964581706515	0.025448426887237807	0.0022339660869824217	0.0011169830434912108	0.023230794464159973	0.009334952098042248	0.004667476049021124	0.02923586959834982	0.01770194060569746	0.00885097030284873	0.03158550330485037	0.027419538624089756	0.013709769312044878
2eP_JUND	0.05651245457694583	0.004184673235364891	0.0020923366176824453	0.02528071383529204	8.547138040151853e-4	4.2735690200759263e-4	0.02202398977490028	0.009696992424515225	0.004848496212257612	0.02764491216977189	7.092063702366629e-4	3.5460318511833146e-4	0.03268112089041732	0.0013486879513968505	6.743439756984253e-4
2fP_BATF	0.052762467515315506	0.004904110084738775	0.0024520550423693874	0.034368666003114244	0.008795809905701597	0.0043979049528507985	0.029571199221791352	0.007025883129928215	0.0035129415649641075	0.045957297661131435	0.011478365831333968	0.005739182915666984	0.04177421493262035	0.008621201755449968	0.004310600877724984
3aR_Fab	0.049323727291042174	0.0026303408469554113	0.0013151704234777056	0.018701699485423405	6.531365875692051e-4	3.2656829378460256e-4	0.01781180816350448	0.0026235017903775484	0.0013117508951887742	0.03442003893349816	0.008573708830908529	0.004286854415454264	0.02322533546622821	0.013609803195297338	0.006804901597648669
3gG_FOSL1	0.057933183163451564	0.0034902065710158297	0.0017451032855079149	0.02836321652207139	0.006114163359673263	0.0030570816798366316	0.035252509609676345	0.008678695584606193	0.004339347792303097	0.04758117347423084	0.0014784335271248673	7.392167635624337e-4	0.034772194281064095	0.005931067664429635	0.0029655338322148177
4cP_CREB3	0.0522638171890009	0.0020856052530023456	0.0010428026265011728	0.014236740941133212	0.013142069117881457	0.006571034558940729	0.012640792638617645	0.0061839419083993125	0.0030919709541996562	0.02204118958215684	0.002564881275473176	0.001282440637736588	0.027625644568298975	7.997887054303912e-4	3.998943527151956e-4
4cS_CREB5	0.181246975587612	0.0025401536777121796	0.0012700768388560898	0.1689228497472294	0.002562386993647948	0.001281193496823974	0.19217482090860333	0.0014554737141554983	7.277368570777491e-4	0.21035049291744234	0.005378652980009581	0.0026893264900047903	0.20724701820357122	0.006962777161976668	0.003481388580988334
2cP_MAFK	0.04901148151102659	0.002790344627500698	0.001395172313750349	0.01628904960922179	0.010014459526985821	0.005007229763492911	0.026089995701675462	0.010337721772462926	0.005168860886231463	0.03319465524437212	3.084753016167759e-4	1.5423765080838794e-4	0.021191006859754388	0.01819577857183636	0.00909788928591818
2dG_NFE2L1	0.04768872890707923	0.0067339058295975375	0.0033669529147987687	0.01710989623259121	0.0012525424059315947	6.262712029657973e-4	0.013593982625102632	0.004553025255027932	0.002276512627513966	0.00904386202704097	0.014292762271418768	0.007146381135709384	0.018655437441281158	0.008233370028125943	0.004116685014062971
2dR_FOSL1	0.05348705281399586	9.738738568518755e-4	4.8693692842593773e-4	0.023690196904627335	2.6319095300691495e-5	1.3159547650345748e-5	0.02884066444813026	0.0035670030194838594	0.0017835015097419297	0.02852559310993515	0.006294575692466659	0.0031472878462333294	0.024354261456588932	0.002028094708935784	0.001014047354467892
2eG_CREBZF	0.056563137391680354	0.008995020755609503	0.004497510377804752	0.011665977994873785	0.010803966762272374	0.005401983381136187	0.019731202750283026	0.003662621098739957	0.0018313105493699786	0.026282143421699405	0.00989704658567755	0.004948523292838775	0.02786300810651508	0.011752270445119074	0.005876135222559537
2eW_CREB5	0.10627172293158485	0.003586167021691105	0.0017930835108455525	0.08680377018549709	0.001161502527033451	5.807512635167255e-4	0.09761262264234927	0.003606804883844284	0.001803402441922142	0.12722516541561824	0.009631709440228769	0.004815854720114384	0.1286453795357873	0.0116885502464498	0.0058442751232249
2fG_XBP1	0.05337170295470568	0.0065624791040036785	0.0032812395520018392	0.022613481681930274	0.0044184570363946934	0.0022092285181973467	0.030897074010995576	0.005460406278099212	0.002730203139049606	0.03147546325732836	0.002245701800562859	0.0011228509002814296	0.04511753070818936	0.0040533692806275865	0.0020266846403137933
1aG_BARD1	0.056903617111077304	0.007702263074955453	0.0038511315374777266	0.03460432396392975	0.005645955185813853	0.0028229775929069266	0.03955706353672321	0.008525882570120604	0.004262941285060302	0.05421369978323226	0.00785836747090847	0.003929183735454235	0.05474317205590448	0.010100245771349875	0.005050122885674938
2bG_HLF	0.04435097784049163	0.004952664515547847	0.0024763322577739237	0.018260930481310632	0.003490445734537611	0.0017452228672688054	0.03907109896355356	0.01542765118010413	0.007713825590052065	0.040371386544880206	0.00133997243886837	6.69986219434185e-4	0.03406828198841802	0.0045839611240379215	0.0022919805620189608
2dP_CREBL2	0.054991636566062915	6.773806761351407e-4	3.3869033806757036e-4	0.014643722258864643	0.0013840426203008017	6.920213101504008e-4	0.015836266217413627	0.005780308628751354	0.002890154314375677	0.02549807665874952	0.0032564231992000584	0.0016282115996000292	0.021493990063353133	0.007996969917772054	0.003998484958886027
3aR_CREB3L4	0.05523925323138419	0.004701036359693881	0.0023505181798469405	0.029761602959421544	0.001956587626859557	9.782938134297785e-4	0.03372879674687196	0.005148496482817564	0.002574248241408782	0.04846339644249398	0.012807649191141633	0.006403824595570816	0.03365499749429183	0.011959550412396203	0.005979775206198102
3dP_CREB3	0.051553758877971284	0.003931507622792728	0.001965753811396364	0.015421566971866696	0.004532273748562314	0.002266136874281157	0.012132649040216839	0.009788095018565035	0.0048940475092825175	0.015873654855895203	0.012889342037034675	0.006444671018517338	0.008847595589789516	0.002567314356468424	0.001283657178234212
2aP_FOS	0.060414526504466166	0.0018210600755968458	9.105300377984229e-4	0.0386260656024866	1.601542331048457e-4	8.007711655242285e-5	0.05926478541688895	0.012948383629093112	0.006474191814546556	0.07221408739880145	0.005738831792801161	0.0028694158964005807	0.0818271839689576	0.008548622842206241	0.0042743114211031205
2eP_HLF	0.03683670779137435	0.003893265961399276	0.001946632980699638	-0.0011503691965919992	0.011265423407572361	0.005632711703786181	0.010551594864732908	0.009683632807301466	0.004841816403650733	0.015828765323068268	0.0020893091761455818	0.0010446545880727909	0.013325977182209332	0.01446628010554436	0.00723314005277218
3eS_CREB5	0.17336337083013495	9.903354409077416e-5	4.951677204538708e-5	0.16077240773860618	3.096090963169047e-4	1.5480454815845236e-4	0.18578415217351396	0.0012247320344964685	6.123660172482342e-4	0.20196733164835629	0.010984617221712652	0.005492308610856326	0.20076769789855128	0.009080132408699575	0.004540066204349788
1gS_CREB5	0.14871838057098963	0.005530575211235828	0.002765287605617914	0.13717204265557806	0.0039230957745645285	0.0019615478872822643	0.152615829537963	0.002333454403245146	0.001166727201622573	0.17209590940772235	0.00930614550708358	0.00465307275354179	0.1708502228166031	0.00948608479547938	0.00474304239773969
2cG_HLF	0.05378787912020699	0.008277348313835725	0.0041386741569178626	0.01468363850262411	0.012988746569519295	0.006494373284759648	0.015568264975877023	0.002545561307513577	0.0012727806537567886	0.029540149111182464	0.010488638325125301	0.005244319162562651	0.035247680656513396	0.016185241099101084	0.008092620549550542
2dP_CREB3L2	0.04613016804219264	0.0016723852421657792	8.361926210828896e-4	0.009132257232211338	0.00579670713675899	0.002898353568379495	0.01733320912265618	2.7557939179421466e-4	1.3778969589710733e-4	0.02532146847723695	0.004689103668254506	0.002344551834127253	0.010015136029270651	0.012948529231224212	0.006474264615612106
2dP_Fab	0.05036500860168569	0.0052075808061275795	0.0026037904030637897	0.014256040156553122	0.0040501211514196115	0.0020250605757098058	0.005900961139762793	0.002440188195541983	0.0012200940977709915	0.025222557645314732	0.0071184162303136855	0.0035592081151568427	0.019113261368710024	0.002076239900410453	0.0010381199502052265
2dR_Jun	0.062041659905070684	7.539915765950131e-5	3.769957882975066e-5	0.028583424691575363	0.010256863094003787	0.005128431547001894	0.039416282012174064	0.014865781786293945	0.007432890893146972	0.05024211102960098	0.016843955292636444	0.008421977646318222	0.06130697182218363	0.008864758298954662	0.004432379149477331
2fG_MAFK	0.056192627262154876	0.01167817575026993	0.005839087875134965	0.0235808571252007	0.0032446353016768407	0.0016223176508384203	0.02357429814667384	0.005442016188832503	0.0027210080944162513	0.03404243533843247	0.01421103046728114	0.00710551523364057	0.030416179967758583	0.002502947307510811	0.0012514736537554054
3dG_CREB3L1	0.04526802585316829	0.005511035338407453	0.0027555176692037266	0.010815866868020375	0.0039261617865251446	0.0019630808932625723	0.020002117982029884	0.007234557854217679	0.0036172789271088396	0.01953564521808414	0.0012402008697206272	6.201004348603136e-4	0.019074463069011897	0.006216297528794767	0.0031081487643973833
3fR_FOSL1	0.18505438584670814	0.002159248882823807	0.0010796244414119035	0.18122155474558777	0.0036263028680482362	0.0018131514340241181	0.2030356509123868	0.003724276803681485	0.0018621384018407425	0.2116275271859873	0.004637138353459361	0.0023185691767296803	0.21166993930366493	0.005878998516102514	0.002939499258051257
1eP_Jun	0.052470637832057916	0.002048543298813781	0.0010242716494068905	0.0255079046653528	0.005260230113652152	0.002630115056826076	0.026598630448992452	0.006491698497758079	0.0032458492488790396	0.044367830572852165	0.014362607862646504	0.007181303931323252	0.03501671158083514	0.018983339341803143	0.009491669670901572
1eR_ATF6	0.05481845856542135	0.003899203403551899	0.0019496017017759494	0.014003984226972514	1.2757351816003806e-4	6.378675908001903e-5	0.016257780802763685	0.0032514811321611016	0.0016257405660805508	0.028532634252933987	0.004490705235520759	0.0022453526177603797	0.018615815396724827	0.005062044841688912	0.002531022420844456
3fG_CEBPA	0.04977078554860911	0.005918889022321658	0.002959444511160829	0.027584467240795434	0.0010186485887571975	5.093242943785988e-4	0.024696562792565654	0.006134091405884566	0.003067045702942283	0.03291352241932105	0.0024660703173625793	0.0012330351586812896	0.028885285713944175	0.017965307375170405	0.008982653687585202
1cG_FOSL2	0.26651817415345885	0.008066047922450047	0.004033023961225023	0.2657491852141922	0.005767738280229599	0.0028838691401147994	0.27908423821710227	0.0014278134763339764	7.139067381669882e-4	0.28716342105496384	2.2562413814204065e-4	1.1281206907102032e-4	0.2830028545115046	0.0010527689759089276	5.263844879544638e-4
1dG_BACH1	0.04952126992795225	0.006141921183085782	0.003070960591542891	0.014220299199448703	0.013523368381500265	0.006761684190750132	0.014332407661036876	0.009848298046861331	0.0049241490234306655	0.017790444489489146	0.02443452290336018	0.01221726145168009	0.032555096348074145	0.010171848953781502	0.005085924476890751
1dG_BACH2	0.05087426573257038	0.003600977671057611	0.0018004888355288055	0.018857154639949164	0.011214691343570836	0.005607345671785418	0.016197728583195903	0.001703882164968758	8.51941082484379e-4	0.023151064954720642	0.006935083656963763	0.0034675418284818814	0.03075614540019101	7.163748113249905e-4	3.5818740566249523e-4
3aA_BATF	0.15548491289534394	1.416677468115209e-4	7.083387340576045e-5	0.1572717550593813	3.936661790986363e-5	1.9683308954931816e-5	0.17958128582341149	0.006640032373788041	0.0033200161868940205	0.18750444953909295	0.008484948673177737	0.004242474336588868	0.1903949572395766	0.010022296242217205	0.005011148121108602
3eG_DH overexpression	0.04610282350931639	0.0018244163904503133	9.122081952251566e-4	0.011636847901799884	0.0026253701116744532	0.0013126850558372266	0.021821422170489435	0.0027732446898960207	0.0013866223449480104	0.012524538126143795	0.006127607135427745	0.0030638035677138724	0.030306626329178	0.003778983013563986	0.001889491506781993
3gS_CREB5	0.13591346045524605	9.839501323869407e-4	4.919750661934704e-4	0.11604395708269341	0.006106875865944632	0.003053437932972316	0.14012788294940728	0.003637523382667532	0.001818761691333766	0.1598670809959261	0.010275625709602009	0.0051378128548010046	0.15960915553880528	0.011056575694855072	0.005528287847427536
1dG_BARD1	0.051741829845074444	0.0018403696313419463	9.201848156709731e-4	0.019241570577724812	0.0010165321189630869	5.082660594815434e-4	0.026043727543694793	0.006530057674719524	0.003265028837359762	0.024708577543285284	0.02386645687078495	0.011933228435392474	0.025169705801605644	0.014695219591876791	0.007347609795938396
2cG_ATF5	0.05380659447194111	0.003186913599910872	0.001593456799955436	0.023311935786106137	0.011338933175501161	0.005669466587750581	0.025538466244545234	0.023550084822179306	0.011775042411089653	0.033798454226243446	0.004991515412587619	0.0024957577062938094	0.03590504176387732	0.03136237597279146	0.01568118798639573
2eP_ATF2	0.052869678127676956	0.002500322098061481	0.0012501610490307405	0.018947980986236866	0.013639574350896733	0.006819787175448367	0.008702409997466949	0.00632386819982818	0.00316193409991409	0.021852455406748177	0.005425345146079703	0.0027126725730398514	0.02696247796599442	0.002868247826351726	0.001434123913175863
3aG_CEBPB	0.05646889614313269	0.003814135672089873	0.0019070678360449365	0.02424248327725821	0.008561301779957791	0.004280650889978896	0.020777526928745488	0.0066560148721640355	0.0033280074360820177	0.03458537806504463	1.7767965979346444e-4	8.883982989673222e-5	0.03509348627317367	0.008101799359816376	0.004050899679908188
3eG_NFE2L2	0.045538087925092376	0.00574801306954167	0.002874006534770835	0.016969502298334854	0.00983920424842094	0.00491960212421047	0.01762885118597223	0.001679944538674735	8.399722693373675e-4	0.028331988575605392	0.0014091445645453685	7.045722822726843e-4	0.025643188603748278	0.00866595175050927	0.004332975875254635
1aG_MAFG	0.04979866417737212	0.009532705007351514	0.004766352503675757	0.02583369988091838	0.00528647949813721	0.002643239749068605	0.03051369176631272	4.980004307073673e-4	2.4900021535368365e-4	0.04777691243693806	0.0019917711095085787	9.958855547542893e-4	0.035505004933417725	0.002462560509638607	0.0012312802548193034
1dG_NCD1	0.049932343380763904	0.0025892169197820076	0.0012946084598910038	0.01526692615096494	0.0046655453315084545	0.0023327726657542272	0.01072246266889466	0.003651489895602175	0.0018257449478010874	0.013195630772563466	0.005529857463280019	0.0027649287316400097	0.016258823911396478	0.009388996304563194	0.004694498152281597
2cG_Fab	0.05559212091503265	0.005052579362433671	0.0025262896812168357	0.036836154921787635	0.022759763307868025	0.011379881653934013	0.04962036537098772	0.02555413914355053	0.012777069571775265	0.06058511664000796	0.031118285001389502	0.015559142500694751	0.06335918824134057	0.02778637873404779	0.013893189367023894
2dR_ATF6	0.05103059127391527	0.002826011189571661	0.0014130055947858306	0.018326873852965136	9.510649226562854e-4	4.755324613281427e-4	0.013447369320742381	0.0025540724755701767	0.0012770362377850883	0.018215451638098495	0.011045459788071197	0.005522729894035599	0.012474643251272014	0.009525154653798999	0.004762577326899499
3fG_DH overexpression	0.03702917291697348	0.00741365191890072	0.00370682595945036	0.00717763159767415	0.001313142796119276	6.56571398059638e-4	0.020266855813114486	0.005749409274111406	0.002874704637055703	0.010068211916620731	0.010463014301461102	0.005231507150730551	0.027374985986969972	0.008862416809640734	0.004431208404820367
1aG_ATF6B	0.055559590783075936	0.001354288402469284	6.77144201234642e-4	0.020019722804712196	0.005934651114663953	0.0029673255573319764	0.022011116253985184	0.016463908793316835	0.008231954396658418	0.04413149273392942	0.02461395457107721	0.012306977285538605	0.04325452783779615	0.031155963533829933	0.015577981766914967
1dG_DBP	0.05139388534795593	0.007953739329860151	0.0039768696649300755	0.01803505639475663	0.004757023568140622	0.002378511784070311	0.01748652006624699	0.007146812179325965	0.0035734060896629827	0.021151194099868747	0.007885095424595303	0.003942547712297652	0.029189870359049422	0.0017544557790802361	8.772278895401181e-4
3bG_BACH2	0.05300157446614426	0.007837131249756357	0.0039185656248781784	0.014876493469188182	2.9014104119288265e-4	1.4507052059644133e-4	0.02631376814059607	0.0014169470329752803	7.084735164876401e-4	0.031785970233418004	0.01355243201264439	0.006776216006322195	0.02564306990809019	0.00833915568478654	0.00416957784239327
4dG_ATF6	0.05155322645905583	0.0037221560104848867	0.0018610780052424434	0.014096002317964002	0.009902689898844626	0.004951344949422313	0.016273555828467866	0.003965894931058877	0.0019829474655294384	0.020026996441837336	0.0010578560882980549	5.289280441490274e-4	0.024207001515786496	2.2865682474940661e-4	1.1432841237470331e-4
4gG_FOS	0.09268962346333326	8.911981756446147e-5	4.4559908782230734e-5	0.07464763377292138	0.006793715467912616	0.003396857733956308	0.09492984511782447	0.01273664237634602	0.00636832118817301	0.1025233983317963	0.004278946516823415	0.0021394732584117076	0.11032094281709579	9.370425654717889e-4	4.6852128273589444e-4
1cT_CREB5	0.21065174263220826	0.005283831208228484	0.002641915604114242	0.2053624797352037	0.004311204408037465	0.0021556022040187324	0.2258013566775045	0.00793747172852656	0.00396873586426328	0.24184506476671025	0.0057574573199480495	0.0028787286599740248	0.23844690518606632	0.003990103336716066	0.001995051668358033
1dG_ATF6B	0.051671241711824245	9.022063652307559e-4	4.5110318261537796e-4	0.018581062400701003	0.010293824625440129	0.005146912312720064	0.024605066051689297	0.005150803266146262	0.002575401633073131	0.031582041640884816	0.01788431860663697	0.008942159303318485	0.021451577899094618	0.0022475668485739835	0.0011237834242869918
2aG_PDZ	0.0535313680250417	0.004616445141954073	0.0023082225709770364	0.02018795741451044	0.0019443858769683017	9.721929384841508e-4	0.009009315617397923	0.0024953108886649374	0.0012476554443324687	0.0274405556502839	0.014511885043493543	0.007255942521746771	0.020866097788619878	0.015577224791266891	0.007788612395633446
2dG_CREBZF	0.05172517431897017	0.004564167948994053	0.0022820839744970263	0.019364058533274324	0.012190940238741281	0.0060954701193706405	0.021557720975825777	0.0015592732746247423	7.796366373123712e-4	0.027276267835021357	0.010687906392976733	0.005343953196488367	0.02848329124890447	0.0023504131480274575	0.0011752065740137287
3bP_CREB3	0.04812642363253492	0.00080762335129127465	4.038116756456373e-4	0.014407169513734393	0.003569671798769006	0.001784835899384503	0.00888925029985475	0.018141874069336317	0.009070937034668158	0.017988018171963112	0.0047857933101170215	0.0023928966550585107	0.021776583293366715	0.002707193884998001	0.0013535969424990006
1cP_BATF	0.2538368524068066	5.401446819649867e-5	2.7007234098249335e-05	0.2568249576262046	0.0027998121343934023	0.0013999060671967011	0.27124213504607064	0.0028221270725853525	0.0014110635362926762	0.27836245119552144	0.006248801208598917	0.0031244006042994584	0.27611785704283265	0.002306623624005431	0.0011533118120027155
1dR_CREB3L1	0.06076757010836448	0.0017983052785970994	8.991526392985497e-4	0.01930579279438263	0.0026766978519240357	0.0013383489259620178	0.01499457936990639	0.009207412222888626	0.004603706111444313	0.027733391543099374	0.0013362745650933408	6.681372825466704e-4	0.016549721568751972	0.002690961259462456	0.001345480629731228
1eR_FOSL1	0.17501176652108208	0.004077651949490921	0.0020388259747454603	0.17013645910037625	0.004652540642271629	0.0023262703211358146	0.19168663014919138	0.004122247994628318	0.002061123997314159	0.2057293422278958	0.0036904323267435797	0.0018452161633717898	0.2016261508229964	0.011224022126855826	0.005612011063427913
3cG_ATF2	0.04868039212669687	0.003288425492697192	0.001644212746348596	0.02399452219829261	0.006448240873864008	0.003224120436932004	0.02319867301126025	0.017772252578967567	0.008886126289483784	0.02046106369220991	0.0013177729007951737	6.588864503975869e-4	0.028152054993329227	0.0035504056243241405	0.0017752028121620703
1cG_NFE2L1	0.05676701446115348	0.006611812240574502	0.003305906120287251	0.025113882728544007	0.005548999568542155	0.0027744997842710775	0.039698309749246125	0.012129460516590118	0.006064730258295059	0.045913238200166004	0.005362218714553274	0.002681109357276637	0.0643186133830097	0.007080341461054041	0.0035401707305270204
2eP_CREBRF	0.04705718330500534	0.006080795755984483	0.0030403978779922416	0.014145688367867984	0.0038583093006739366	0.0019291546503369683	0.02110422346097186	0.0048743935918708434	0.0024371967959354217	0.022671248134297436	0.0014824621672341989	7.412310836170994e-4	0.03403754940940658	0.0048100503943268764	0.0024050251971634382
2eP_MAFK	0.0581006416166792	4.959133635293077e-4	2.4795668176465387e-4	0.012841216658568766	0.003709866676639142	0.001854933338319571	0.022050420401558527	0.0090742435077459	0.00453712175387295	0.0275216167822007	6.206693039375033e-4	3.1033465196875166e-4	0.03450507921683615	0.013664541770662232	0.006832270885331116
3aR_MAFA	0.10205886222692206	0.005764492217582893	0.0028822461087914465	0.07681736706151954	0.007404696575590514	0.003702348287795257	0.10316681423502536	0.010185442756449831	0.0050927213782249155	0.11698706345571462	0.014888691886963044	0.007444345943481522	0.12399103006907197	0.01749279592757703	0.008746397963788516
3gG_NFIL3	0.04886904845620762	0.0028742016644571133	0.0014371008322285567	0.018466641194644848	0.0011059909495590749	5.529954747795374e-4	0.02943987779444785	0.011616216726123191	0.005808108363061596	0.03722203842362344	0.010732038728305268	0.005366019364152634	0.035329772705165546	0.003144217230344948	0.001572108615172474
4dG_BATF	0.054213954215909424	0.00997532187942704	0.00498766093971352	0.032286126264820095	0.009940904026701183	0.004970452013350592	0.0345915404530138	0.01532947775214381	0.007664738876071905	0.04800138422070192	0.0032711942999172623	0.0016355971499586312	0.06400758003539253	0.008494552775339134	0.004247276387669567
1dG_MAFA	0.04457359527425206	7.365812015048929e-4	3.6829060075244645e-4	0.01877997296340994	0.00979037966946402	0.00489518983473201	0.01886274611575582	0.0035288276991154673	0.0017644138495577337	0.021206838803620735	0.007281843786808821	0.0036409218934044104	0.015375543870706502	0.00731817299974731	0.003659086499873655
1dR_DDIT3syn	0.06845178050660436	0.00446591358182643	0.002232956790913215	0.051501757171297374	0.004913049381373979	0.0024565246906869897	0.06722285259656113	0.002087136164726054	0.001043568082363027	0.07122548431255414	0.01615771086405204	0.00807885543202602	0.08413606464606863	0.025584014062410326	0.012792007031205163
2fG_CEBPA	0.048604461971409815	0.0050290852217450424	0.0025145426108725212	0.0110519001989244	0.009892774562928287	0.004946387281464144	0.01248112536339326	0.008801322148513164	0.004400661074256582	0.009996703059746322	0.005638957234231545	0.0028194786171157724	0.02297061503437032	0.01120797097348083	0.005603985486740415
3aR_DBP	0.05911633844166789	0.0028332319560373607	0.0014166159780186803	0.0183632301577415	0.0054145046591887805	0.0027072523295943902	0.022882749493191232	2.441642072146099e-4	1.2208210360730495e-4	0.02012205356327746	0.008815961785964438	0.004407980892982219	0.04114313769061366	8.259791794084386e-4	4.129895897042193e-4
3fG_XBP1	0.08316919691505592	0.0011851599042776715	5.925799521388357e-4	0.07033101232801404	0.00450736749399686	0.00225368374699843	0.08793960391853857	0.002886454552439747	0.0014432272762198734	0.10028966542985632	0.0022429186660666094	0.0011214593330333047	0.10026398654102855	0.005418459664747107	0.0027092298323735534
1aG_BACH1	0.05180827352758651	0.002260013001390456	0.001130006500695228	0.020409670598750367	6.35410772979545e-4	3.177053864897725e-4	0.021240139580456376	0.007334782111788297	0.0036673910558941486	0.02766923456315987	0.01684433270277493	0.008422166351387464	0.030230766826601897	6.034488931467903e-4	3.0172444657339514e-4
2aG_BRAF	0.06268180642706261	0.0066500752243370065	0.0033250376121685033	0.02423431473319397	0.00312534658808657	0.001562673294043285	0.025644360803959383	0.006461707158873101	0.0032308535794365505	0.023901345324714423	0.018022014458392056	0.009011007229196028	0.02940266773825268	0.003943551226691419	0.0019717756133457096
2cG_DBP	0.05103781659301828	0.0037683324541333833	0.0018841662270666917	0.018501692025253494	9.189311505987203e-4	4.5946557529936017e-4	0.01994664428753428	0.00827732561400911	0.004138662807004555	0.019918329756804368	0.0013893390725581549	6.946695362790774e-4	0.027470124257311428	2.5776912986816904e-4	1.2888456493408452e-4
1dR_NFIL3	0.048680819723229296	1.7573856949779513e-4	8.786928474889757e-5	0.012088387132960962	0.00884225380793787	0.004421126903968935	0.02152211918200982	0.0036097196299657297	0.0018048598149828649	0.04557912289735111	0.010901623540370553	0.0054508117701852765	0.04968087248146246	0.028803565801162716	0.014401782900581358
1eG_BRAF	0.05195752169726373	0.0025969322031174817	0.0012984661015587409	0.01391149138524543	0.0033195566633485393	0.0016597783316742696	0.006465206055733258	0.013780139293988103	0.006890069646994052	0.021886197961959786	0.011691834213312453	0.005845917106656226	0.015696592696754733	0.02212693276731134	0.01106346638365567
1eG_DPM3	0.055481823419964785	0.001468408859162217	7.342044295811086e-4	0.0207082329831351	5.0516355773317e-4	2.52581778866585e-4	0.029819156265951434	0.005741047484722586	0.002870523742361293	0.03737023497316813	0.015600467597257396	0.007800233798628698	0.039691972679342435	0.00682588941070675	0.003412944705353375
3fE_CREB5	0.20763025827913312	0.002427039262609107	0.0012135196313045535	0.20200890764007184	0.0014717214120788043	7.358607060394021e-4	0.22252869631062763	0.0071832287881702876	0.0035916143940851438	0.2369013213523698	0.008714348540220476	0.004357174270110238	0.23506115520071275	0.008723099093725135	0.0043615495468625675
4gR_CREB5	0.13990235809659973	0.0015158970552111549	7.579485276055774e-4	0.12683365882366657	0.0030399651021707054	0.0015199825510853527	0.14738401869118326	1.4220025464455598e-5	7.110012732227799e-6	0.169093229510453	0.008298913540247756	0.004149456770123878	0.16555636536758991	0.008888932065255184	0.004444466032627592
2dP_MAFA	0.051108965940213254	2.384673784939239e-4	1.1923368924696196e-4	0.01169367703500655	0.0022990233350510493	0.0011495116675255246	0.015307357626419925	0.01384583052465267	0.006922915262326335	0.02257609752148104	0.009522458370872048	0.004761229185436024	0.02099615677274268	0.00923020544910869	0.004615102724554345
1dG_NFE2	0.050146056380616755	0.006094243593199348	0.003047121796599674	0.00805169257263298	0.008970443347239721	0.004485221673619861	0.021883954558348663	7.800343655164794e-6	3.900171827582397e-6	0.026743864589788068	0.01674690692711691	0.008373453463558455	0.029978173707078008	2.5300633974714655e-4	1.2650316987357328e-4
1eG_BACH2	0.05233878464551024	0.0027840735161272596	0.0013920367580636298	0.017522492698346687	0.002375098051355643	0.0011875490256778214	0.023076750961143297	0.0030468637011896245	0.0015234318505948123	0.03019112804070758	1.0609017703617116e-4	5.304508851808558e-5	0.045753246689058	0.02775696139500276	0.01387848069750138
2cP_XBP1	0.04829247199166013	4.03940441773682e-4	2.01970220886841e-4	0.01714312244558667	1.599470128403469e-4	7.997350642017344e-5	0.014099216688819659	0.011618805683408989	0.005809402841704494	0.02006340854194187	0.01205604705588073	0.006028023527940365	0.018749093688747165	0.003965506532708746	0.001982753266354373
1dA_FOS	0.1970727536380012	0.0012441198941820465	6.220599470910232e-4	0.20129308174279426	0.01009817266451144	0.00504908633225572	0.22139095968401273	0.0015466147855340727	7.733073927670363e-4	0.230377757058437	0.0051533377171040584	0.0025766688585520292	0.22658128510705247	0.00392430023406159	0.001962150117030795
1eG_JUNB	0.060639112983449824	0.0032224639775671033	0.0016112319887835516	0.020095137880081472	0.005077322065786605	0.0025386610328933024	0.030596244811789415	0.004235251610134441	0.0021176258050672205	0.037365927346033	0.006670010690366499	0.0033350053451832494	0.038827647738579975	0.00854872958090315	0.004274364790451575
1gG_CREB3L3	0.05282236279334154	0.0032201951497129026	0.0016100975748564513	0.0185187802991901	0.01035208588274071	0.005176042941370355	0.01945897953119697	0.007198617017937558	0.003599308508968779	0.021368991324807605	0.002786251878942123	0.0013931259394710615	0.01771234466753247	0.008481613579094	0.004240806789547
2eR_ATF6	0.05629674075847517	0.001072707381019085	5.363536905095425e-4	0.026414234971308174	0.010726142567108724	0.005363071283554362	0.028309986474149774	0.022489050768253735	0.011244525384126867	0.0431809241143871	0.01699443336715922	0.00849721668357961	0.040817393277684945	0.03325909695102563	0.016629548475512814
2eR_CREB3	0.0529715527059932	0.004041670518543963	0.0020208352592719814	0.02530329873151043	0.0018461151233905742	9.230575616952871e-4	0.04836240176002472	0.006673770080056662	0.003336885040028331	0.048251429741491304	8.796751904653182e-4	4.398375952326591e-4	0.059550035452815286	0.009180829127529603	0.0045904145637648015
3bG_CRIPT	0.04577092944208921	0.0032224639775671133	0.0016112319887835566	0.007007216451435672	0.016655003333507962	0.008327501666753981	0.030569604455693858	0.02008928794414277	0.010044643972071386	0.022157768773578383	0.006834208628842782	0.003417104314421391	0.04121855521474336	0.02282339030667201	0.011411695153336005
3eG_HLF	0.04505963380746313	0.0017078361748868818	8.539180874434409e-4	0.016014128197618858	0.01024925713010675	0.005124628565053375	0.02743577904463241	0.008704825161463772	0.004352412580731886	0.030475396758420904	0.01165006980424131	0.005825034902120655	0.03741466767879258	0.014238538529933639	0.0071192692649668194
4cP_ATF6	0.051643673799020136	1.2200148164669419e-5	6.100074082334709e-6	0.013724236035171224	0.0026986441345596066	0.0013493220672798033	0.018494023446860866	0.0128426976501554	0.0064213488250777	0.020865987662268243	6.375178108681926e-4	3.187589054340963e-4	0.017777712123338903	0.0021162878378047627	0.0010581439189023814
2dP_CREB3L4	0.05078958923281857	0.0036530175313727667	0.0018265087656863833	0.010501071456448578	0.009972745648181902	0.004986372824090951	0.009272673971780703	0.0019220841322591	9.6104206612955e-4	0.01849147945080703	0.004575688117753066	0.002287844058876533	0.023678015799777782	2.125633164098747e-4	1.0628165820493735e-4
3aG_CREMsyn	0.04792067231478856	2.1208116441004336e-4	1.0604058220502168e-4	0.012768298133505872	0.007184481881534947	0.0035922409407674735	0.015418251207364387	0.011470116828602678	0.005735058414301339	0.02737035640541039	0.004456415718364316	0.002228207859182158	0.008546150527387945	0.00214800272237447	0.001074001361187235
3aG_FOSL2	0.0947195546887983	0.007169925507079949	0.0035849627535399745	0.07417636416365542	0.004444156237022069	0.0022220781185110345	0.08621002720716081	0.0052660389463286056	0.0026330194731643028	0.09665981503784807	0.004554954693811627	0.0022774773469058135	0.09747161003010213	0.007138570989855529	0.0035692854949277643
3bG_CREBL2	0.05441336278188308	0.009851004298116495	0.0049255021490582475	0.020340979361301685	8.511274229284826e-4	4.255637114642413e-4	0.01573854481564277	0.005718786564091025	0.0028593932820455124	0.027128687409002664	0.007908189317623958	0.003954094658811979	0.036173963463749334	0.0031731776511912595	0.0015865888255956297
3dG_ATF5	0.0462936393689215	0.0050143083365008735	0.0025071541682504367	0.018994659050428127	0.0013459235194365979	6.729617597182989e-4	0.01045185153198508	0.006081982787248501	0.0030409913936242506	0.0263555360448285	1.775971422735434e-4	8.87985711367717e-5	0.02751367655819762	0.010660308701598266	0.005330154350799133
3eG_CREBL2	0.04769273224104126	0.0021436141854867872	0.0010718070927433936	0.021007877960402047	0.006613759722029258	0.003306879861014629	0.013773343107460437	0.0027869778640488693	0.0013934889320244346	0.018790363865226735	0.002478663273189305	0.0012393316365946524	0.031018480910651076	0.011691115206101804	0.005845557603050902
3gG_ATF2	0.054768661567471025	0.0034717620081240585	0.0017358810040620292	0.015619160647838274	0.014234556829251642	0.007117278414625821	0.01566742328079859	0.0041314005363175255	0.0020657002681587627	0.02820468378211986	3.0238854613067113e-4	1.5119427306533556e-4	0.030610356322476925	0.0038645538975330025	0.0019322769487665013
1dP_ATF6	0.04531656776901329	0.0019202293793223477	9.601146896611738e-4	0.01016262818953906	9.829059639883115e-4	4.914529819941558e-4	0.010905464907343704	0.011667079649517268	0.005833539824758634	0.017036576982735828	0.005140160056568669	0.0025700800282843347	0.016258397072907278	0.010085575216484705	0.005042787608242352
1fG_CREB3L2	0.04933724682206492	0.001699432162819539	8.497160814097695e-4	0.020883834503009874	0.0021361886631540493	0.0010680943315770246	0.024079265627034004	0.007712080577496959	0.0038560402887484794	0.022601228343531725	0.011801296836873476	0.005900648418436738	0.030688206654745698	0.004752965098099984	0.002376482549049992
2aG_CEBPD	0.05794221987035959	0.008921130467553898	0.004460565233776949	0.03051623098057379	0.01177243392799203	0.005886216963996015	0.012307961021596129	0.021099935226637636	0.010549967613318818	0.027837185523155755	0.015743137262104114	0.007871568631052057	0.0317884975799822	0.01218569879419881	0.006092849397099405
2aR_Jun	0.0612442796086603	0.010577476539861436	0.005288738269930718	0.037958084054386484	9.038655066647775e-4	4.5193275333238876e-4	0.04843779608121937	0.008236144184008079	0.004118072092004039	0.04935127879237791	0.012092761085449991	0.006046380542724996	0.05500364566771696	0.014360378441453516	0.007180189220726758
1eG_NFE2L2	0.05132206467757598	0.006206671468959505	0.0031033357344797527	0.011930815772948022	0.002755473005295305	0.0013777365026476525	0.014026234100894031	0.012428486242024533	0.0062142431210122666	0.013784829971187731	0.005915098319000548	0.002957549159500274	0.0283668751568915	0.011339026547390161	0.005669513273695081
2bG_CREBL2	0.0545997951377884	0.004830112330199395	0.0024150561650996974	0.03449377108385841	0.012466980917077238	0.006233490458538619	0.03994204232745742	0.013475270446633533	0.006737635223316767	0.04805393057004745	0.03177946685850065	0.015889733429250326	0.03779245346929524	0.01744682706946069	0.008723413534730344
3cG_NFIL3	0.05199767945048975	0.00832067955391402	0.00416033977695701	0.01933827054241391	0.005888183557229064	0.002944091778614532	0.02044505523477036	0.010885260002357969	0.005442630001178984	0.02023858965485805	0.002198879743736719	0.0010994398718683594	0.03753478196104326	0.0096034432785832	0.0048017216392916
3eG_BATF3	0.25549178154349383	4.705100732665431e-4	2.3525503663327155e-4	0.2544118454082801	1.8104956075748243e-4	9.052478037874122e-5	0.27156026867552585	0.004073752265973197	0.0020368761329865987	0.2778370158269466	0.004623548779350218	0.002311774389675109	0.2756158619764766	0.003418916616670672	0.001709458308335336
1dG_BRCA1	0.036532835766518786	0.004743329009651143	0.0023716645048255714	0.013839994622121873	2.67130943791035e-4	1.335654718955175e-4	0.014908063726062046	0.004459941946389685	0.0022299709731948424	0.012867129341845486	6.972488693019072e-4	3.486244346509536e-4	0.017624426484949905	0.009279258355082939	0.0046396291775414695
3bG_MAFF	0.04548332471321753	0.004783656471572249	0.0023918282357861245	0.01639939554509582	0.012901241598471306	0.006450620799235653	0.017808368866539685	0.013702766334156517	0.006851383167078258	0.01870165639601809	0.018414954311576175	0.009207477155788088	0.011829603818317371	0.00897024714592191	0.004485123572960955
3dG_HLF	0.04644660096045578	0.009808587617417548	0.004904293808708774	0.005105721874018043	0.001151930884840734	5.75965442420367e-4	0.0086865970965190609	0.006396677069396467	0.0031983385346982334	0.009518587626906322	0.007064281239298919	0.0035321406196494594	0.016116644583557438	0.0017956477867994824	8.978238933997412e-4
1fG_CRIPT	0.05280824655174601	2.656278483598343e-5	1.3281392417991716e-5	0.014721411023467459	0.006317517352265024	0.003158758676132512	0.015695289692234098	8.321049161572523e-4	4.1605245807862617e-4	0.021847561753929094	0.01528412341040262	0.00764206170520131	0.02946631461289843	0.006987906480452349	0.0034939532402261746
2eG_Enkurin	0.046107746126809214	0.009934040256973345	0.004967020128486673	0.01910138151253525	0.007093835160891507	0.0035469175804457537	0.020871842139461458	1.0047267499697056e-4	5.023633749848528e-5	0.016175061740367595	0.013668927493795268	0.006834463746897634	0.028084022647555433	0.01615711412452085	0.008078557062260424
3aL_BATF	0.11079631744751975	4.001545467554946e-5	2.000772733777473e-5	0.10913847578837789	0.009021987047086146	0.004510993523543073	0.12909439265443806	0.0014430120792297096	7.215060396148548e-4	0.14567404470973006	0.004911822626068439	0.0024559113130342195	0.14217482686623228	0.004531081824000243	0.0022655409120001216
1dG_MMgT	0.04495645611223811	0.0017207488909909505	8.603744454954753e-4	0.008239586981783524	0.0037136296158945302	0.0018568148079472651	0.005846631316195608	0.003021389651000871	0.0015106948255004355	0.004626650457449128	0.003948826694147525	0.0019744133470737625	0.019074588914075513	0.00812345373730358	0.00406172686865179
2eG_RAF1	0.05308019057027997	0.003357046521105706	0.001678523260552853	0.020410845967482206	0.007218103362984029	0.0036090516814920146	0.017415999423817583	0.0012967346781757806	6.483673390878903e-4	0.02930858028320565	0.004915788557199893	0.0024578942785999465	0.025643584382810024	2.4249828458300206e-4	1.2124914229150103e-4
3a*_CREB5	0.05134482540304411	0.007045894870281683	0.0035229474351408416	0.01381745903171477	0.0028110137702743623	0.0014055068851371812	0.008041327057397435	0.014298497248741509	0.007149248624370754	0.021449803076207422	0.011074678647331202	0.005537339323665601	0.033589349194616806	0.019453264354157403	0.009726632177078701
3bP_ATF6	0.051182850219422	2.1301809015369312e-4	1.0650904507684656e-4	0.02386735501987845	7.812818337682323e-4	3.9064091688411614e-4	0.02498739475735747	0.0042771846877424176	0.0021385923438712088	0.022646267571801784	0.017899059115644947	0.008949529557822473	0.02049451456022596	0.007647635243470127	0.0038238176217350634
1bG_DDIT3syn	0.2065124806201383	0.00424336926011957	0.002121684630059785	0.2086890079685083	0.0037058724318325296	0.0018529362159162648	0.22926516930220375	4.3011641057621905e-4	2.1505820528810952e-4	0.2401418501445514	0.0010910221552545242	5.455110776272621e-4	0.23566632914611566	0.0030296629056558604	0.0015148314528279302
1dG_DUF3669	0.05490640200395136	0.0020934066190117996	0.0010467033095058998	0.011613676533219257	0.005624081456421786	0.002812040728210893	0.009227780375185759	3.2484219312646666e-5	1.6242109656323333e-5	0.022017810787748164	9.91019545381484e-4	4.95509772690742e-4	0.015311785355782617	1.478634524575404e-4	7.39317262287702e-5
2cP_ATF2	0.05645135023575695	0.0049755679383098024	0.0024877839691549012	0.0188382984915341	0.003780705211525333	0.0018903526057626665	0.013065896917871179	0.010252316984242987	0.005126158492121493	0.015063244080435861	0.006991431870903009	0.0034957159354515044	0.019412125292741715	0.0012435160615725355	6.217580307862678e-4
2eP_DH overexpression	0.03881806037403282	0.001621849954705921	8.109249773529605e-4	0.00169496341015056	0.0024146709082437483	0.0012073354541218741	0.020737167280213614	0.001890589709700836	9.45294854850418e-4	-0.0012673536606224221	0.006627302433532957	0.0033136512167664784	0.019611862783964828	0.008712987870828075	0.004356493935414037
3aK_CREB5	0.10594011808069892	0.004026474748135184	0.002013237374067592	0.08267357404332858	0.007117695796926439	0.0035588478984632196	0.09619522721228095	0.0022584427589921424	0.0011292213794960712	0.11103881806947977	0.006167016503007654	0.003083508251503827	0.12388140827942773	0.00862651704607335	0.004313258523036675
1dG_MAFG	0.0523407807216002	0.009895576449480473	0.004947788224740237	0.01719510496329524	0.00953353520193396	0.00476676760096698	0.016569643035717598	0.004196197658921304	0.002098098829460652	0.03846848512807101	0.012745138278254409	0.006372569139127204	0.02473527503504757	0.021762806185530576	0.010881403092765288
1fG_MAFA	0.04752995813028028	0.005742637348801416	0.002871318674400708	0.01989667252422076	0.003891088322950805	0.0019455441614754025	0.030646975443666617	0.01489173112439648	0.00744586556219824	0.011627797080922998	0.0015135663858488965	7.567831929244482e-4	0.019305984876376064	0.007581444758367121	0.0037907223791835607
2dP_DBP	0.05570429869977364	8.413290002623774e-4	4.206645001311887e-4	0.020339288557493	0.00818144567522009	0.004090722837610045	0.025827481662439984	0.0020121696856656014	0.0010060848428328007	0.02495366466551955	0.010306786961376782	0.005153393480688391	0.02164302047235655	0.00893085443314955	0.004465427216574775
2eG_CEBPE	0.07283276289724555	0.0014230780034263921	7.115390017131961e-4	0.041820343978091035	0.002381071319952486	0.001190535659976243	0.037500636661644215	0.006059413013867233	0.0030297065069336167	0.05001933177653478	0.0028656977328244838	0.0014328488664122419	0.056824093915540455	0.004015232334615425	0.0020076161673077127
2fG_NFIL3	0.052867231405743044	0.005631104930573594	0.002815552465286797	0.028842931818410408	7.950175036313036e-4	3.975087518156518e-4	0.023420684325277982	0.001675984825765594	8.37992412882797e-4	0.03662998439253616	3.4936282247837006e-4	1.7468141123918503e-4	0.03862767506379191	6.694340550393371e-4	0.00033471702751966856
3aA_ATF6	0.055291187014809895	0.004791724892472916	0.002395862446236458	0.022843740438225166	0.005502822812856376	0.002751411406428188	0.02461854340382537	0.008100095241823837	0.004050047620911918	0.02649814285522868	0.010375650143313151	0.005187825071656576	0.03403087625913054	0.005712727801826671	0.0028563639009133355
3bG_MAFA	0.04975668227316813	0.0036945317102554044	0.0018472658551277022	0.018737399921226205	0.004756643743943576	0.002378321871971788	0.026937876439060933	0.0058755192944494085	0.0029377596472247042	0.03923713767167654	0.02816642496105081	0.014083212480525405	0.041138796325539406	0.013820851020981942	0.006910425510490971
4dH_CREB5	0.055349009436436045	0.003000287531719948	0.001500143765859974	0.024243691091293276	0.014369557880901464	0.007184778940450732	0.02128876260899534	0.01694398125970073	0.008471990629850365	0.028102295279927688	0.004700003103507149	0.0023500015517535747	0.04651516992455984	0.019527820565222082	0.009763910282611041
1bR_ATF6	0.05390074825375531	0.006771687758472321	0.0033858438792361604	0.02647449006255828	0.009525221441606073	0.004762610720803037	0.029769041513561266	0.00614336162157967	0.003071680810789835	0.0385067432055565	0.032654838136330744	0.016327419068165372	0.048459081974442236	0.01113886788422022	0.00556943394211011
1gP_CREB3L1	0.0472412682876439	8.681056429190629e-4	4.3405282145953146e-4	0.011504724175288436	0.009758018173422303	0.004879009086711151	0.015062794883800041	0.00781481491734741	0.003907407458673705	0.026075495336954926	0.006360795537019299	0.0031803977685096493	0.009184699551416282	0.001693979784252271	8.469898921261355e-4
3aS_XBP1	0.04970193230233701	0.006664735614110956	0.003332367807055478	0.017173378712399292	0.0037041730350380665	0.0018520865175190332	0.02299674882327059	0.006208950516932886	0.003104475258466443	0.026349751742660583	0.009652473117115938	0.004826236558557969	0.02159988927399648	0.006305133294388533	0.0031525666471942664
3gP_CREB3	0.04945735846291421	0.0010757001044106227	5.378500522053113e-4	0.015458772719694858	0.0026627242495567993	0.0013313621247783996	0.012460925450927215	0.015246894125355176	0.007623447062677588	0.013349271083619801	0.0025649519307219585	0.0012824759653609792	0.014705681373485982	0.005754299960502154	0.002877149980251077
2cG_MAFA	0.04354774057440486	0.0015380127406273243	7.690063703136621e-4	0.017481847471766836	1.6620318982260016e-5	8.310159491130008e-6	0.030283580740350098	0.019175977028092258	0.009587988514046129	0.03862770610344339	0.009427128752519652	0.004713564376259826	0.03960030810335366	0.0038843444794555947	0.0019421722397277973
2dP_HRAS	0.041785281886945365	0.0016939575282735164	8.469787641367582e-4	0.015360604221526866	0.010273585427999905	0.005136792713999952	0.01755811200550456	0.004479928276178806	0.002239964138089403	0.02570384843192154	0.008547141259702207	0.0042735706298511035	0.018213178996097916	0.007444444716724245	0.0037222223583621224
2eG_NFE2L1	0.05072933687229245	0.005743052570464345	0.0028715262852321726	0.025538955738744144	0.0025488027538287036	0.0012744013769143518	0.026259360866804162	0.00167253589928557	8.36267949642785e-4	0.03798686995951142	0.0066933165828303	0.00334665829141515	0.04234109489535639	0.00571840614561452	0.00285920307280726
3aR_CREBL2	0.04902407767291239	0.0026239430835535917	0.0013119715417767958	0.021277034310803092	0.006368319663232598	0.003184159831616299	0.022636179974536284	0.005312634000641483	0.0026563170003207413	0.025448556549945454	0.005289121277056909	0.0026445606385284543	0.014436063877208907	0.008538460451762386	0.004269230225881193
3aR_DUF3669	0.04836582247726274	0.007556378107195519	0.0037781890535977594	0.023193304048144812	0.004139593952815695	0.0020697969764078474	0.022978810114851308	0.001776303337330545	8.881516686652725e-4	0.030857567861289088	0.002405811344919129	0.0012029056724595646	0.03486895701805846	0.016110382453808077	0.008055191226904039
3bG_CREB3L2	0.05515572473717274	0.002204877337172849	0.0011024386685864246	0.03059717801751264	0.022765732669211492	0.011382866334605746	0.03590738078364324	0.005197942673191239	0.0025989713365956197	0.04518659415037271	0.0019038017584981706	9.519008792490853e-4	0.06370383343432431	0.020048748071275425	0.010024374035637712
3fG_CREBL2	0.04913369489082218	0.005154785284929788	0.002577392642464894	0.01710335509261874	0.017464628735290734	0.008732314367645367	0.020641386247713323	0.009450695920726119	0.0047253479603630594	0.03091643127906194	8.319173369057838e-5	4.159586684528919e-5	0.048884438353623196	0.010631037997123732	0.005315518998561866
1aG_NFE2L3	0.05430484975383848	0.006178947291940704	0.003089473645970352	0.022938336369993463	0.01141464445525668	0.00570732222762834	0.011814256916522062	0.00608949722889394	0.00304474861444697	0.023720886096064653	0.008577571378382722	0.004288785689191361	0.018913176323547835	0.004537010823472677	0.0022685054117363387
1bG_FOSL1	0.14093399621945563	5.376513135956416e-4	2.688256567978208e-4	0.12559875758105318	0.00831830174890705	0.004159150874453525	0.14088444717192597	0.0012105345677952736	6.052672838976368e-4	0.15665070669118442	0.007861040538339623	0.003930520269169811	0.1577006168643533	0.014162722359690119	0.007081361179845059
1cG_MAFB	0.04932951993505572	0.0063503003678726175	0.0031751501839363087	0.02238527129617154	0.013610510695846416	0.006805255347923208	0.01945526649429094	0.011800961304938741	0.005900480652469371	0.032198444364878585	0.016178614562126593	0.008089307281063296	0.03391120827008101	0.024729577925087114	0.012364788962543557
2bG_MAFK	0.054003178220849074	0.006697125810554578	0.003348562905277289	0.02373172024880877	0.006391899498757334	0.003195949749378667	0.02557521322663049	8.56379114044449e-4	4.281895570222245e-4	0.02730811374339518	0.004764034677613751	0.0023820173388068755	0.038421121629388814	0.007769327581206206	0.003884663790603103
2eL_Jun	0.2087877842995209	0.005268760973040011	0.0026343804865200057	0.20711122647052588	0.006804142609962082	0.003402071304981041	0.22839021903706758	5.2460753670961515e-6	2.6230376835480758e-6	0.2390113416307616	0.0020754632970842817	0.0010377316485421409	0.23594719398099984	0.002751976387998711	0.0013759881939993555
1dR_MAFK	0.05469850076097608	0.0042555503640578606	0.0021277751820289303	0.02132798283000162	0.0022836970622866506	0.0011418485311433253	0.011288800337342676	0.010085856259864367	0.005042928129932183	0.024223051032744983	0.0029979350835589507	0.0014989675417794754	0.027685428859305077	0.0014437475117736209	7.218737558868104e-4
1fR_Jun	0.176194537679494	0.008607388828623986	0.004303694414311993	0.16618608493721496	0.013073838972704307	0.006536919486352153	0.1907978557902006	0.006236338132307898	0.003118169066153949	0.2017980521972617	5.313425773564496e-4	2.656712886782248e-4	0.20238927946578997	5.633164862727814e-4	2.816582431363907e-4
1gG_NFE2L2	0.04692955756086069	2.8122272009102167e-4	1.4061136004551083e-4	0.016780155217331165	0.007040673301441926	0.003520336650720963	-0.0012621263947808822	0.012570323735359325	0.0062851618676796625	0.024940571771569362	0.004012662643688349	0.0020063313218441747	0.019095401766288236	0.002074079800530856	0.001037039900265428
2dC_CREB5	0.05504487333121941	0.004745395150529999	0.0023726975752649997	0.03094029778943791	0.0036867070302316804	0.0018433535151158402	0.03245106758832931	0.0060479081779192	0.0030239540889596	0.03919774881764739	0.006466611196946599	0.0032333055984732997	0.03678671691552353	0.017340518698851996	0.008670259349425998
2fG_ATF2	0.05578601033070665	3.303399549503025e-4	1.6516997747515125e-4	0.03137519731637597	0.009759291949431098	0.004879645974715549	0.027111655936607887	3.27174662339837e-5	1.635873311699185e-5	0.022878024163237164	0.00303934444835205	0.001519672224176025	0.04170649167321616	0.010382906512702269	0.005191453256351134
3gG_CEBPA	0.052223099245562676	0.0037037450217843803	0.0018518725108921902	0.011863371901570614	0.003928486595458348	0.001964243297729174	0.01609782931452215	0.006950990233864137	0.0034754951169320685	0.017668166686414473	0.0012049665245879504	6.024832622939752e-4	0.0310310399644955	6.099737222168599e-4	3.0498686110842993e-4
1aG_Fc	0.05125058459900094	0.0011415789112230396	5.707894556115198e-4	0.020490661460275453	0.007950198594610713	0.003975099297305357	0.02548815303005976	0.008039024190959433	0.004019512095479716	0.02699847322810723	0.011883025317741023	0.0059415126588705115	0.032601310984680304	0.013087763746522348	0.006543881873261174
1aR_FOSL1	0.12148189254555089	0.008395547605154685	0.004197773802577342	0.10399399148061494	0.00897403875312814	0.00448701937656407	0.12205480611528124	0.001905135293621556	9.52567646810778e-4	0.13132781871494315	0.0029102539298015086	0.0014551269649007543	0.14063203847148953	0.004608641924604726	0.002304320962302363
1cG_ATF7	0.10596395116933602	0.0012001377857659302	6.000688928829651e-4	0.08128926020245973	0.002214773280045275	0.0011073866400226375	0.09951248689162812	1.6311798259041304e-4	8.155899129520652e-5	0.10296989703709361	0.00933851627421446	0.00466925813710723	0.10724849822594179	0.0021711738939790303	0.0010855869469895152
1eG_CEBPD	0.05934227727800992	0.005518520774829723	0.0027592603874148614	0.029422595558076196	0.006436399118332964	0.003218199559166482	0.023064132001591908	0.011467107604896247	0.005733553802448123	0.032187329625472834	0.011803217778006964	0.005901608889003482	0.01847505747053685	0.013969929817872056	0.006984964908936028
1eG_NFE2	0.047768137939116835	0.005842820699718784	0.002921410349859392	0.02064545881515567	0.006844870192929225	0.0034224350964646125	0.023602368259451657	0.0051916694265196316	0.0025958347132598158	0.03256131843120578	0.011274317736763718	0.005637158868381859	0.04279948013714851	0.018984938709715883	0.009492469354857942
1gG_DBP	0.05727769546905223	0.005828565221295622	0.002914282610647811	0.04437527898126638	3.8405922152352843e-4	1.9202961076176422e-4	0.05873570053889761	0.009336594575065955	0.0046682972875329775	0.06783494407935704	0.012524316598181477	0.006262158299090739	0.05846536139177956	0.018113850900452977	0.009056925450226488
3bG_ATF5	0.04934718525017745	0.010766691431224487	0.005383345715612243	0.02071973394323176	0.007184226660513188	0.003592113330256594	0.01823932104005073	0.01721977747417612	0.00860988873708806	0.02310937730549138	0.012875731042783778	0.006437865521391889	0.015135466977265172	0.0011779088746276714	5.889544373138357e-4
3eT_CREB5	0.19274278844786863	3.966495691020243e-4	1.9832478455101215e-4	0.18991991226725702	0.004292508810462237	0.0021462544052311184	0.21214704343680624	0.002505299950844143	0.0012526499754220714	0.22484521512831943	0.010725904910542011	0.005362952455271006	0.22374324100150186	0.007802527084937528	0.003901263542468764
1aP_ATF6	0.048776839577042694	0.0012625720763901611	6.312860381950806e-4	0.026635109422952757	0.01582020171127413	0.007910100855637064	0.02824390527805224	0.010457596742666504	0.005228798371333252	0.03207854286517143	0.015166495184410055	0.007583247592205028	0.04120083437747897	0.009007437900006814	0.004503718950003407
1gP_ATF2	0.04956529960417413	0.003564250949932612	0.001782125474966306	0.020851443536629884	0.0026601165383937633	0.0013300582691968816	0.019788043906609952	0.005821232814173812	0.002910616407086906	0.027268497801739615	0.01284763220176827	0.006423816100884135	0.0046540733550743665	0.018135009309208548	0.009067504654604274
2aP_CREB3	0.04955905984131617	0.007192066227609941	0.0035960331138049704	0.010894910169457324	3.7604316291443477e-4	1.8802158145721738e-4	0.013338236117276588	0.022158905251402163	0.011079452625701081	0.03040592110582095	0.002744353272956956	0.001372176636478478	0.030628902495993378	0.007062275573498456	0.003531137786749228
2dP_DUF3669	0.04624389321313195	0.006718262436507489	0.0033591312182537445	0.011721099222673666	0.0045646776144626765	0.0022823388072313383	0.014200331202092482	6.361171752552182e-4	3.180585876276091e-4	0.010277913420263551	5.344036099550417e-4	2.6720180497752084e-4	0.02253900955403113	0.004216914196676013	0.0021084570983380064
3bG_BRAF	0.04843601075792508	0.0038921423875903074	0.0019460711937951537	0.021200935880882302	0.0021611624112739263	0.0010805812056369631	0.02176197560975239	0.016135196186407033	0.008067598093203517	0.013496641981814923	0.0032896640039151784	0.0016448320019575892	0.02371780715036388	0.013141285707463753	0.006570642853731877
4eV_CREB5	0.0663289046619957	0.012950942881422765	0.006475471440711382	0.03872458087331643	0.003847473328361075	0.0019237366641805375	0.041090988560416125	0.010707639898948665	0.005353819949474333	0.04869854117889169	0.012352218859128017	0.0061761094295640084	0.05880160097269917	0.018415480439136562	0.009207740219568281
1cG_JDP2	0.3036058518815645	0.007423429397766192	0.003711714698883096	0.3036514987675662	0.002334558457378308	0.001167279228689154	0.3190407810889475	0.004536866782039336	0.002268433391019668	0.32312034738262163	0.005450725852410451	0.0027253629262052256	0.31666973888980954	0.003397811400114085	0.0016989057000570424
1fG_BACH2	0.05107122419121776	0.01961480875739287	0.009807404378696436	0.017711558374339926	0.018291381336854554	0.009145690668427277	0.017717483736792255	0.022218020570246622	0.011109010285123311	0.02016847321681069	0.03062580818738482	0.01531290409369241	0.028982180475627638	0.010993642044071881	0.005496821022035941
3aR_CEBPD	0.06111615380813257	0.0012517982631249291	6.258991315624646e-4	0.025498823939536196	0.013188465389578574	0.006594232694789287	0.030565681998733392	0.004262247037021982	0.002131123518510991	0.02984810123998819	0.004928840105771373	0.0024644200528856864	0.0288340680188639	0.004511297200210212	0.002255648600105106
3cR_CREB5	0.14093211717119275	0.0013169002886565427	6.584501443282713e-4	0.12074513225681484	0.0029021969830764203	0.0014510984915382101	0.14379686698389862	0.0022104633613391415	0.0011052316806695708	0.16328803249577398	0.015865507437473513	0.007932753718736757	0.16564049358785127	0.013306138642721276	0.006653069321360638
2aR_CREB3	0.04777818193850543	3.792540926954774e-5	1.896270463477387e-5	0.02400023319720801	0.005817240378398838	0.002908620189199419	0.021175943165874508	0.017851227950965994	0.008925613975482997	0.026428109364796927	0.027988995910021252	0.013994497955010626	0.041096196038668764	0.04508227164376495	0.022541135821882476
2bG_BATF3	0.2905593069477574	3.756599711577106e-4	1.878299855788553e-4	0.2864401917187275	0.0024681786837657564	0.0012340893418828782	0.2997424625975531	7.530472761261527e-4	3.7652363806307636e-4	0.3059279099788448	0.005022016204787954	0.002511008102393977	0.301631552762519	3.5586528212561434e-4	1.7793264106280717e-4
3aP_FOS	0.04971857953729176	0.0010323430129318076	5.161715064659038e-4	0.016681092987329144	0.0036342226279202855	0.0018171113139601428	0.02091139356525048	0.0023821680556116963	0.0011910840278058481	0.028790778924399144	0.009912295241402252	0.004956147620701126	0.025370373185556672	0.007942212276847655	0.003971106138423827
3aS_DDIT3syn	0.07786232099307222	0.00850957590217441	0.004254787951087205	0.05956159095489642	0.009157404299537581	0.004578702149768791	0.07740512157271334	0.01765997510197099	0.008829987550985494	0.08718084483219346	0.01513985397892034	0.00756992698946017	0.08918302266518278	0.0241278485553124	0.0120639242776562
3bG_NFE2L2	0.050467370090036795	0.007631827310845829	0.0038159136554229145	0.016689136832959944	9.601650926436874e-4	4.800825463218437e-4	0.008252857214804652	0.001764080057250694	8.82040028625347e-4	0.027504582914032908	0.017591080383205497	0.008795540191602749	0.0362675156278265	0.0038542314436337613	0.0019271157218168807
1dR_ATF1	0.054752452159765465	2.547385188525878e-4	1.273692594262939e-4	0.018105309962665628	0.005305476221306649	0.0026527381106533246	0.013988481135613292	0.011167357907215944	0.005583678953607972	0.018338074506462413	0.003367659500275081	0.0016838297501375406	0.01650084652500467	0.016467008583527388	0.008233504291763694
1dT_CREB5	0.07430864596504569	0.006898956990329397	0.0034494784951646985	0.05319650147934612	0.0015369225327459774	7.684612663729887e-4	0.06494161638017319	0.007219964550586046	0.003609982275293023	0.07551323231614432	0.010134926028274833	0.005067463014137416	0.07389396436887868	0.013705280571372706	0.006852640285686353
3dG_DH overexpression	0.04498135177070925	0.008947921982968206	0.004473960991484103	0.010306207523319712	0.0045016058702753116	0.0022508029351376558	0.014954699070369124	0.012254955687244006	0.006127477843622003	0.020209333608410943	0.002184572420365797	0.0010922862101828985	0.02868072923203461	0.022073324516854474	0.011036662258427237
3dH_CREB5	0.05334968002061345	0.004609839275589875	0.0023049196377949374	0.025886216236994896	0.006179061853868545	0.0030895309269342724	0.028323502781920105	0.0018491784078248084	9.245892039124042e-4	0.03508202901130635	0.008116304500499171	0.004058152250249586	0.049288024533874916	0.001905147444123003	9.525737220615015e-4
4fG_Jun	0.15661859553304364	0.002019830418006778	0.001009915209003389	0.14408536313222753	0.0024015668300161456	0.0012007834150080728	0.17198919119278022	0.004689419648720791	0.0023447098243603954	0.1850776165674796	0.008735064758646119	0.0043675323793230594	0.18443168432491405	0.009673287671819786	0.004836643835909893
5bP_Jun	0.05419632243695559	2.7351579392512e-4	1.3675789696256e-4	0.0256954306897179	0.0074157370423868114	0.0037078685211934057	0.019986335648564627	5.496396565077518e-6	2.748198282538759e-6	0.03901692362628879	0.0067346240945204755	0.0033673120472602377	0.03280559880086425	0.01488281040145238	0.00744140520072619
1eG_BARD1	0.04563959168786044	0.0012631057300267143	6.315528650133571e-4	0.020361642147514805	0.0023346622993270522	0.0011673311496635261	0.010871767772729746	5.74698420567611e-5	2.873492102838055e-5	0.01731762394424315	0.012032397590665034	0.006016198795332517	0.014266327434895053	0.010069443414026671	0.005034721707013336
1gG_BARD1	0.047289484450263666	0.0010701949910251307	5.350974955125653e-4	0.017940144042575185	0.0033533981243365012	0.0016766990621682506	0.01799133146378832	0.0016848173249328724	8.424086624664362e-4	0.03366628724112313	0.013817910409501174	0.006908955204750587	0.02947520110330741	0.015520814589809142	0.007760407294904571
1gG_JUNB	0.05132761664570132	0.002028809565056184	0.001014404782528092	0.018880713203306025	0.004906900454822401	0.0024534502274112004	0.02755824689006758	0.0102345083965075	0.00511725419825375	0.03402264208883441	0.010150154364878582	0.005075077182439291	0.027430326349376782	0.0061150867218354235	0.0030575433609177118
1gG_MAFF	0.04992954767915232	4.127512988276857e-4	2.0637564941384284e-4	0.023004453188378314	0.00334258549168845	0.001671292745844225	0.03903866572625935	0.011206763709875315	0.005603381854937657	0.029826569758265906	0.022166248765232016	0.011083124382616008	0.045618757935543375	0.027722608034966633	0.013861304017483317
2bG_MAFA	0.05674851837607997	0.0032597860454898955	0.0016298930227449477	0.008678122486834505	0.013919920360345131	0.0069599601801725655	0.01445328791271691	0.0066883664991247245	0.0033441832495623622	0.01773472288618137	0.005065794924591377	0.0025328974622956884	0.017125150807957602	0.008385737428394132	0.004192868714197066
2dP_MAFF	0.046693508393784604	0.004178650805535955	0.0020893254027679773	0.023268730360280543	0.002740750290819245	0.0013703751454096226	0.019745672651963524	0.007888075723943358	0.003944037861971679	0.024362816363994764	0.01113798483929933	0.005568992419649665	0.020199157316778224	0.0025875430458302245	0.0012937715229151122
2fG_DDIT3syn	0.17819786799423837	0.007030741103992382	0.003515370551996191	0.18046777067381906	0.004049734542431659	0.0020248672712158294	0.20615065490229256	0.008671257494224921	0.004335628747112461	0.21417728431693053	0.010172935547825283	0.005086467773912641	0.212970813753111	0.01410180648914447	0.007050903244572235
3aS_DH overexpression	0.04042725092887977	0.004475161819842602	0.002237580909921301	0.02139461142711535	0.007705187710664081	0.0038525938553320405	0.028498956144862964	0.00890414461012598	0.00445207230506299	0.022564465316288113	9.565907486085725e-4	4.7829537430428624e-4	0.03841117346322929	0.004868501992841094	0.002434250996420547
3aS_NFIL3	0.05239340146039473	0.004236249123553778	0.002118124561776889	0.02106732538780858	0.0015903365108795432	7.951682554397716e-4	0.018900192705351277	0.006692386516729837	0.0033461932583649183	0.032541427317539624	0.013632435902048937	0.006816217951024469	0.025270516178057492	0.005218730769833505	0.0026093653849167523
3eG_MAFA	0.05083002536601745	0.002729865342665701	0.0013649326713328505	0.022566779329088682	0.008712344762638134	0.004356172381319067	0.01670944867155969	0.00997205249218874	0.00498602624609437	0.02828582291826455	0.0048307565932772965	0.0024153782966386482	0.02504119441735196	0.0071256666428063005	0.0035628333214031502
4aR_Jun	0.10622793746718234	0.006630184225301037	0.0033150921126505186	0.08901549775535816	0.0018144762811100116	9.072381405550058e-4	0.1054833982590418	0.005168018541300771	0.0025840092706503853	0.11991574104411436	0.02535064487806674	0.01267532243903337	0.12770613733834402	0.012725293539085386	0.006362646769542693
1aG_Enkurin	0.049038176630061804	8.399877551045809e-4	4.1999387755229045e-4	0.012739064162064918	0.00839759257145842	0.00419879628572921	0.01876970767383483	0.01657081750657071	0.008285408753285355	0.02831919001676811	0.02035045871878714	0.01017522935939357	0.005671484509152923	0.014707425543436218	0.007353712771718109
1aG_NCD1	0.05513894488745553	5.292599989370784e-4	2.646299994685392e-4	0.02123955216394202	0.0017917094094671803	8.958547047335901e-4	0.023673680851583008	0.010721825736851374	0.005360912868425687	0.020541037180929908	0.006312027820385441	0.0031560139101927203	0.01967302388407798	0.014613841366765863	0.007306920683382932
1aG_RAF1	0.051393474572799164	0.00473372350010979	0.002366861750054895	0.02089345241144863	0.0031344538836758236	0.0015672269418379118	0.02630516935321593	0.0036927535622775466	0.0018463767811387733	0.035607463172119574	0.009077742246903577	0.004538871123451789	0.03812037029474652	0.0049174634840880305	0.0024587317420440152
1cP_CREB3	0.05514781160082831	0.0011671389952082455	5.835694976041228e-4	0.02600917253856451	0.00277333226636401	0.001386666133182005	0.029644648296997228	0.020375985798378158	0.010187992899189079	0.03454706447252803	0.007599331784466004	0.003799665892233002	0.04611945504666001	0.007716531115504763	0.0038582655577523817
1fG_NFE2L2	0.05288964308280085	0.006289731914199428	0.003144865957099714	0.020905267679780435	0.006445183624510906	0.003222591812255453	0.01669912248610756	0.010185875375004653	0.005092937687502326	0.027988257332202497	0.004219931919522471	0.0021099659597612354	0.027849797895688994	0.0033094018328013184	0.0016547009164006592
2eR_BATF	0.25302719091352754	0.0053549311090403725	0.0026774655545201862	0.2569920193986629	0.0013684769266453115	6.842384633226557e-4	0.2741989058190371	0.0038508541367995555	0.0019254270683997778	0.28411502583913717	0.00706363962069719	0.003531819810348595	0.2789496672786905	0.004452037083737447	0.0022260185418687237
3fG_DBP	0.05703537595032695	0.0025884028704501244	0.0012942014352250622	0.024480138488559476	0.011600796845000873	0.0058003984225004366	0.026926043105363364	0.018966132487240387	0.009483066243620194	0.04833797960009304	0.040748523165646824	0.020374261582823412	0.04033558164703856	0.018165886454006932	0.009082943227003466
5aP_CREB3	0.0486091491422528	0.006230118232502321	0.0031150591162511605	0.002695993483949363	0.00188340605650102	9.4170302825051e-4	-0.002714108614330227	0.005586453673458692	0.002793226836729346	0.018709096695311185	0.023638164234631283	0.011819082117315641	0.007761138306158991	0.01030123554585096	0.00515061777292548
1aG_BRAF	0.06629113250774507	4.8206115395362865e-4	2.4103057697681432e-4	0.03172043402317314	0.006250183671889554	0.003125091835944777	0.03645106393278449	0.0010141547369892589	5.070773684946294e-4	0.04429919854652583	0.02001625575606394	0.01000812787803197	0.03622470112815471	0.0145661471539068	0.0072830735769534
1eP_ATF6	0.047717929911894046	0.01262421543301303	0.006312107716506515	0.013384139132427435	0.013122244574381454	0.006561122287190727	0.025642426092920584	0.016299876960903827	0.008149938480451913	0.03165624346014373	0.01582166594386844	0.00791083297193422	0.029534880708863013	0.009662525658939436	0.004831262829469718
1gG_MMgT	0.04906203168738392	8.457337124413826e-4	4.228668562206913e-4	0.019345972807957783	0.005436566766696952	0.002718283383348476	0.013264101717206019	0.0061624860469747	0.00308124302348735	0.024422413503183707	0.014631226179276917	0.0073156130896384584	0.023933276557157775	0.01239293582827857	0.006196467914139285
2eP_CREB3L1	0.05293376854497822	0.002999296184772251	0.0014996480923861256	0.019553208154206473	0.002469459518897505	0.0012347297594487525	0.015139264267959161	0.004012156931393547	0.0020060784656967734	0.024859651437421255	0.009357687026810273	0.004678843513405136	0.027331283120944166	0.009487425010618656	0.004743712505309328
3dR_NFIL3	0.047869409099091584	0.007265314668707735	0.0036326573343538676	0.006725248896533561	0.006839744672202137	0.0034198723361010684	0.012789235024013657	0.0038555073934102226	0.0019277536967051113	0.022046280340286103	0.004326817660100429	0.0021634088300502147	0.015476331968251185	0.011427749544732716	0.005713874772366358
3fR_NFIL3	0.050862608751444854	0.003593328077925597	0.0017966640389627986	0.015540865855966791	4.817081490052448e-4	2.408540745026224e-4	0.00889224762421873	0.012560453377475432	0.006280226688737716	0.02506478167146535	0.01015538316239233	0.005077691581196165	0.026488335715151287	0.0016495793627597575	8.247896813798788e-4
4aR_FOS	0.25220015963063663	0.005140008411561117	0.0025700042057805587	0.25728702187172814	0.0010466192026523436	5.233096013261718e-4	0.2753852218557533	0.004359109651826412	0.002179554825913206	0.28238005765301577	0.007365246693443266	0.003682623346721633	0.27646966927449923	0.0027537026240600075	0.0013768513120300037
4fG_FOS	0.20300727951248393	0.007064502004080644	0.003532251002040322	0.20695895693872937	0.001538622652236591	7.693113261182955e-4	0.22815777196828269	0.006761090323300659	0.0033805451616503294	0.23573501497420601	0.010026937403817998	0.005013468701908999	0.23423432991864507	0.01159860199458887	0.005799300997294435
4gG_Jun	0.059976357625595104	9.474475847858192e-4	4.737237923929096e-4	0.026558996364280364	0.0013447258844384864	6.723629422192432e-4	0.038210505820822756	0.008565951790810912	0.004282975895405456	0.04583215038903655	0.003058883630521827	0.0015294418152609136	0.041672233616162374	0.015327183191392537	0.007663591595696268
1cG_U2AF1	0.06064171541285863	0.008620180724858812	0.004310090362429406	0.034306023814668886	0.008301045154486618	0.004150522577243309	0.04699129602379203	0.021159644221065713	0.010579822110532856	0.051364684152648485	0.01297149272107273	0.006485746360536365	0.052526866662275525	0.022943901107200192	0.011471950553600096
1gP_DDIT3syn	0.05017591636297057	0.003517675543552329	0.0017588377717761645	0.03710443258828191	0.002555238435472017	0.0012776192177360085	0.05304134597356616	0.010143574984141817	0.005071787492070909	0.06532241055090275	0.009472308665700993	0.0047361543328504965	0.06384495315320773	0.005312554327549502	0.002656277163774751
2bG_CREB3L3	0.05257324609651244	0.00570877323327997	0.002854386616639985	0.01817312475898127	0.006093607014642074	0.003046803507321037	0.004484851817747957	0.010150219028380298	0.005075109514190149	0.02149183181964618	0.0011318852250433089	5.659426125216544e-4	0.020167908408012535	0.01076517485536109	0.005382587427680545
3dG_CREB3L2	0.05383706888792913	0.0018846665676311174	9.423332838155587e-4	0.013606543358699067	0.0050295975192568175	0.0025147987596284087	0.009192673433666502	0.014769369811106417	0.007384684905553209	0.020703178790255697	0.007022411876460181	0.0035112059382300903	0.015446428397355489	0.011362764457759826	0.005681382228879913
5aG_FOSL1	0.05340963048491575	0.007848533431605468	0.003924266715802734	0.016706548967293372	4.113524557701223e-4	2.0567622788506115e-4	0.01483252209123451	0.004944616945372833	0.0024723084726864164	0.02643320776120408	0.0016392199770592427	8.196099885296213e-4	0.016338391339138343	0.01010133836835631	0.005050669184178155
1bR_CREB3	0.054340269211347166	7.394951980913712e-4	3.697475990456856e-4	0.0163311937024481	0.007956820023138291	0.003978410011569146	0.015853202268700475	0.010732474892123055	0.005366237446061527	0.030266196094690674	8.811190508216601e-4	4.4055952541083006e-4	0.03658920708014882	4.100275016862304e-5	2.050137508431152e-5
1dG_BATF2	0.05829149454279251	0.007559625576238208	0.003779812788119104	0.03075417296846805	0.005916627418234126	0.002958313709117063	0.03545564166611451	0.007528144978739506	0.003764072489369753	0.032182201828823094	0.013795039151652975	0.006897519575826488	0.04348730223056656	0.0033467605052851664	0.0016733802526425832
1eG_HRAS	0.0514075582486508	0.005680607461096635	0.0028403037305483173	0.01870064219476003	0.004119567222620437	0.0020597836113102185	0.019955625041915115	0.013589188817299641	0.006794594408649821	0.03224642314934799	0.020009561419294036	0.010004780709647018	0.025854580565785892	0.011930598910622264	0.005965299455311132
1gP_CEBPA	0.05099492624504248	0.005548073134452829	0.0027740365672264144	0.016675014788353017	0.0074705835804217075	0.0037352917902108537	0.016569392785155145	3.2231191586581275e-4	1.6115595793290638e-4	0.025697698619219292	0.004624566767379413	0.0023122833836897064	0.031038097546701747	0.011026118528161141	0.005513059264080571
2bG_NFIL3	0.052857696884831565	0.002746811173825235	0.0013734055869126175	0.01853372050275391	0.007231579160682561	0.0036157895803412806	0.016000640579867585	0.005300177624712323	0.0026500888123561616	0.016650876961290275	0.004480032509753273	0.0022400162548766363	0.020156607472968026	0.017691857520238125	0.008845928760119063
2cG_NFE2L2	0.05287967603798786	8.773979316952935e-4	4.3869896584764677e-4	0.02645198082933578	0.0010587944445189412	5.293972222594706e-4	0.031130906140170417	0.001412045344272638	7.06022672136319e-4	0.028440598525992226	0.012987180997458788	0.006493590498729394	0.02539595731663359	0.002530354635051313	0.0012651773175256565
2cP_DH overexpression	0.038011205567275545	0.004171407131135845	0.0020857035655679223	-0.002879576218825709	0.0050266077357039776	0.0025133038678519888	0.002137060868631382	0.013103487797417655	0.0065517438987088275	0.001867502351951144	0.009141838835983844	0.004570919417991922	0.01605198772979634	8.923091607367591e-4	4.4615458036837953e-4
2dP_BATF2	0.05563041760728969	0.0018274584691124636	9.137292345562318e-4	0.031929324153108125	0.0036418812228257817	0.0018209406114128909	0.03471286465163799	0.005781477029778751	0.0028907385148893754	0.035682758015292915	0.01865506730530127	0.009327533652650636	0.031773138453980755	0.013707127573626736	0.006853563786813368
3aA_CREB3	0.05529668386927442	0.0034435504098604096	0.0017217752049302048	0.023235459897387983	0.008891994971098525	0.004445997485549262	0.016965014860955415	0.0077595845757560894	0.0038797922878780447	0.024666787788416276	0.0031666386888604746	0.0015833193444302373	0.026565513764768577	0.010883230867672726	0.005441615433836363
3aR_BATF3	0.267822649288658	0.007223520718850602	0.003611760359425301	0.2648132848507214	0.0024829096522248004	0.0012414548261124002	0.28007524079891066	0.0028496898608996652	0.0014248449304498326	0.2890442341995707	0.011360474753796788	0.005680237376898394	0.2828681005036945	0.00672676873891678	0.00336338436945839
3bG_DUF3669	0.04636674969067203	0.004276290880905052	0.002138145440452526	0.021089849227594576	0.011687451225838577	0.005843725612919288	0.023518921607540905	0.003581940695178887	0.0017909703475894436	0.03825876899136184	0.0012524174686314392	6.262087343157196e-4	0.037125276910373525	0.006856225036009426	0.003428112518004713
1bG_CEBPA	0.055773183453829873	0.007190408589123978	0.003595204294561989	0.0243500284913155	0.0031604245888900155	0.0015802122944450078	0.020998577016651244	0.01086363482067438	0.00543181741033719	0.02832063781257452	0.008557449131705749	0.004278724565852874	0.03199909542321158	0.00829651246659111	0.004148256233295555
1eG_NCD1	0.057522930751218934	0.0034757997080067282	0.0017378998540033641	0.024709088384917914	0.0027040429474887266	0.0013520214737443633	0.025328528957336206	0.002414705659471483	0.0012073528297357416	0.0345017439209674	0.009435196569268823	0.0047175982846344115	0.0372464980072815	0.006862912918175275	0.0034314564590876375
1fG_PDZ	0.04265814958441694	0.004219205458060519	0.0021096027290302597	0.017349237504854773	0.002485821622485761	0.0012429108112428804	0.01010946399451508	0.004481437422739396	0.002240718711369698	0.027865909451349802	0.003233470953655367	0.0016167354768276835	0.03183588505860356	0.015930115665947823	0.007965057832973911
2cG_CREB3L2	0.051953366576127244	0.00361121922046779	0.001805609610233895	0.020691071631956586	0.010310722285748575	0.005155361142874288	0.02130046292331516	0.011572732165177669	0.0057863660825888345	0.02961280617739464	0.02828124081336303	0.014140620406681514	0.03148443013361893	0.013565155856494543	0.006782577928247271
3bC_CREB5	0.16328444260203506	0.00729160597101608	0.00364580298550804	0.15144151595139352	0.0019737329990690434	9.868664995345217e-4	0.17948668643112609	0.0040505716918144115	0.0020252858459072058	0.194623187127333	0.014319319496951562	0.007159659748475781	0.19321915886735136	0.013709107970215845	0.0068545539851079225
3bG_CREB3L4	0.049756206971756964	0.001012135990952919	5.060679954764595e-4	0.02419361239348107	0.007092930180100911	0.0035464650900504553	0.011776225455509085	2.2015213418178885e-4	1.1007606709089443e-4	0.029734970510141925	6.658526689174161e-4	3.3292633445870806e-4	0.025730820110247635	0.0032537897252903807	0.0016268948626451903
3fR_ATF2	0.06487358080834625	0.011274661314397099	0.005637330657198549	0.03752508245804982	0.002043593648264829	0.0010217968241324146	0.045673649989534174	1.8197881813284837e-4	9.098940906642419e-5	0.05727987137392883	6.342716668503952e-4	3.171358334251976e-4	0.04035868332741124	0.003877058764830064	0.001938529382415032
1bR_BATF	0.21337681602314706	0.0017981170873225527	8.990585436612764e-4	0.21616445207137114	0.004270055017522913	0.0021350275087614564	0.23856944165300759	6.528146574360832e-4	3.264073287180416e-4	0.24408522912192365	0.003675430397132961	0.0018377151985664805	0.24342124080862992	0.004210379847410712	0.002105189923705356
1eG_CEBPE	0.06467645605778521	6.60629471652365e-4	3.303147358261825e-4	0.02888704489560394	0.00321579741276811	0.001607898706384055	0.036246157128704756	0.004016372673632783	0.0020081863368163915	0.03903468447575967	0.00989011136372689	0.004945055681863445	0.0412541246640698	0.009443003490238607	0.004721501745119303
1fG_CEBPD	0.052852230391950486	0.005068449193392795	0.0025342245966963974	0.02021948212241762	4.4381156858491863e-4	2.2190578429245932e-4	0.016936577890924964	0.007316069967059743	0.0036580349835298714	0.030150269485720284	0.01166655556509659	0.005833277782548295	0.045439036451072765	0.010711644823977419	0.005355822411988709
1fG_Fab	0.0495027628505299	0.0021327583271982154	0.0010663791635991077	0.026542721673647275	0.0017850241967478633	8.925120983739316e-4	0.015928425943754623	0.0012862767450175288	6.431383725087644e-4	0.020802146859682874	0.008256060783852017	0.0041280303919260086	0.02557418412200336	0.004583758115220033	0.0022918790576100163
2cG_MAFF	0.05031793399145751	7.57848823186415e-4	3.789244115932075e-4	0.014394423011177975	8.247458052745175e-4	4.1237290263725876e-4	0.020451879017989723	0.027288822302939022	0.013644411151469511	0.02573976733647758	0.01790394752143131	0.008951973760715656	0.03489623849909366	0.014523433282838524	0.007261716641419262
3aR_BACH1	0.1467836962467777	0.0012108890029933325	6.054445014966663e-4	0.1417178440252968	0.0014100313980245126	7.050156990122563e-4	0.1716377707833927	6.361068099942246e-5	3.180534049971123e-5	0.18282171737229896	0.011511504792496673	0.0057557523962483365	0.179554714914768	0.0077790990753348705	0.0038895495376674353
1aG_MMgT	0.05840193567413257	0.00203808682445775	0.001019043412228875	0.019188171052387307	0.008378370692616878	0.004189185346308439	0.020089813045942633	0.0014637136783177671	7.318568391588836e-4	0.029275572577189317	0.004072946823026327	0.0020364734115131634	0.03568632194630255	0.00498835047626589	0.002494175238132945
4dP_CREB3	0.04750004967209517	0.0011942017389463698	5.971008694731849e-4	0.015634920439083454	0.0012566781829375113	6.283390914687556e-4	0.018064848152097707	0.004105161989257664	0.002052580994628832	0.022234138052824384	0.008418226152507287	0.004209113076253644	0.025595537477253676	0.004434866554436285	0.0022174332772181425
1dG_NFE2L1	0.04306065984712975	0.0013702393569010956	6.851196784505478e-4	0.01208943672730333	0.004764624557999201	0.0023823122789996005	0.015700422209983165	0.011757333666944324	0.005878666833472162	0.019535513596238376	3.778904613576757e-4	1.8894523067883786e-4	0.008501617643927643	0.006766702683732679	0.0033833513418663396
2aE_CREB5	0.05396928315091798	0.0023977715424350694	0.0011988857712175347	0.024098290375520387	0.005597734283203343	0.0027988671416016714	0.034330522823059595	0.004025824373376231	0.0020129121866881154	0.029749479676402703	0.014066838894829478	0.007033419447414739	0.03474272819343957	0.007045873229986163	0.0035229366149930816
2cP_JUND	0.05526081594171847	0.0030762761848190886	0.0015381380924095443	0.019802387954679063	0.007734663318417739	0.0038673316592088697	0.012443070542244545	0.0010107564787023866	5.053782393511933e-4	0.02943621619952009	0.0015920411714169624	7.960205857084812e-4	0.03351310354113066	0.009754389278705367	0.004877194639352683
3cW_CREB5	0.0960964764321975	0.005163186148562223	0.0025815930742811113	0.07020617609700283	0.005945290755383307	0.0029726453776916534	0.08845987512747024	0.0014283473997543255	7.141736998771628e-4	0.10072393709195712	0.0030912229674116987	0.0015456114837058494	0.10246928455928643	0.002723022805005072	0.001361511402502536
1aP_CREB3	0.054176867237013565	3.2452966075118103e-4	1.6226483037559052e-4	0.018128154367270832	0.006575456600415792	0.003287728300207896	0.0216678128314585	0.00477233998419457	0.002386169992097285	0.02113832137433322	0.013409746157184385	0.006704873078592193	0.030732951503575398	0.007092987300558199	0.0035464936502790996
1eG_CREB3L2	0.048538251187059525	0.0076133740923579295	0.0038066870461789647	0.024734610728464668	5.205622315289689e-4	2.6028111576448443e-4	0.025368151977118288	0.0029832907374766487	0.0014916453687383244	0.015888755107430867	0.00972166524297094	0.00486083262148547	0.020756001610608046	0.007016550549193029	0.0035082752745965143
2aG_CEBPE	0.06361409175116262	0.0025532693605688057	0.0012766346802844028	0.03142088953386609	0.009738658551542117	0.004869329275771058	0.027787990856748233	0.004327925868280453	0.0021639629341402263	0.034886197430705784	0.0022811427124763786	0.0011405713562381893	0.03456419161238988	0.0038002691763512147	0.0019001345881756073
2aG_MAFG	0.05164937004618081	0.0030230623576249127	0.0015115311788124564	0.011228375005653131	0.011810881190753162	0.005905440595376581	0.010660096369194613	5.690489819627887e-4	2.8452449098139435e-4	0.03356016962545141	0.004174198836403885	0.0020870994182019425	0.01704439220155871	0.01866794058547375	0.009333970292736875
2cG_BARD1	0.052065450870660016	0.0019796052254433486	9.898026127216743e-4	0.03371905729861444	0.00648855853002634	0.00324427926501317	0.04039050231081326	0.02539820749319644	0.01269910374659822	0.05513545221825522	0.015866258436159988	0.007933129218079994	0.060016131523490765	0.020279620734976186	0.010139810367488093
2cG_CREBL2	0.049449698382764334	0.0012620055210711013	6.310027605355506e-4	0.02237965052255147	0.007939528072312699	0.003969764036156349	0.015558199804166036	0.0016568730399920365	8.284365199960182e-4	0.01549003516222204	0.006293223081262907	0.0031466115406314533	0.03818465412133547	0.013044618255907196	0.006522309127953598
2eP_DBP	0.05351011504181778	7.494622769997873e-4	3.7473113849989363e-4	0.017232688629555546	0.0012455407155817866	6.227703577908933e-4	0.020167583870366153	0.01941954903663481	0.009709774518317405	0.03225165701497105	0.0026176821919984645	0.0013088410959992323	0.01604891857909897	0.015698621717580224	0.007849310858790112
2eV_Jun	0.19864022618150706	0.004383280209477101	0.0021916401047385506	0.1951450123867945	0.0034057601565914246	0.0017028800782957123	0.219005047057695	0.006705074708500913	0.0033525373542504567	0.22957054884187109	0.010731205169641003	0.005365602584820502	0.2286125089782342	0.0073189421988908935	0.0036594710994454467
2gG_BATF	0.13594160740435407	2.0544398616532502e-4	1.0272199308266251e-4	0.13313754445934856	0.008730021420540062	0.004365010710270031	0.15019545226286413	0.0016555483181194834	8.277741590597417e-4	0.1593476174175188	0.005347667120064499	0.0026738335600322493	0.16451079453083056	0.00149618041591249	7.48090207956245e-4
3aR_BARD1	0.05311614248988798	0.00321413895756095	0.001607069478780475	0.023884164798886047	0.014149115302965474	0.007074557651482737	0.023546010950761243	0.001700486292334469	0.00085024314616723455	0.03368238296273782	0.014951073927945653	0.0074755369639728265	0.020726150067254166	0.0017296614433561302	8.648307216780651e-4
3cG_JUND	0.06535836649718887	4.7832359883343326e-4	2.3916179941671663e-4	0.043603621432074795	0.005851286352605533	0.0029256431763027666	0.043722495672079115	0.0050117229531927805	0.0025058614765963902	0.05869716637432597	0.0023941034166010075	0.0011970517083005037	0.05596944985603047	0.0014106248955296277	7.053124477648139e-4
4aG_Jun	0.14386045794184324	0.00220317709050008	0.00110158854525004	0.1381076553679129	0.004477706496562593	0.0022388532482812964	0.15660281538255588	0.005519163466701939	0.0027595817333509695	0.1687114427264919	0.0012694969337940956	6.347484668970478e-4	0.17172724754021235	0.008416978261119977	0.004208489130559988
1fG_CREB3L3	0.05159401769155944	0.009314338948330088	0.004657169474165044	0.015045836420667187	0.00560787884621006	0.00280393942310503	0.027275429975159478	5.140508484063981e-4	2.5702542420319907e-4	0.02091446718444901	0.015266697470328229	0.007633348735164114	0.027232941462300056	0.008441539384532633	0.004220769692266316
2cG_BACH2	0.052749505081939776	7.488490410045883e-4	3.7442452050229414e-4	0.015842907724217883	3.2277740851169496e-4	1.6138870425584748e-4	0.020757773950918015	0.002446814744150069	0.0012234073720750346	0.021069774358575984	0.004557598598452086	0.002278799299226043	0.021194256348764488	0.015157676113210873	0.0075788380566054366
2cP_NFIL3	0.04959718959007334	0.004864247094419953	0.0024321235472099766	0.01798712521938479	0.009352331166438362	0.004676165583219181	0.016947264546220753	0.00811821106671231	0.004059105533356155	0.018130966732855632	0.010805391746954008	0.005402695873477004	0.029817519782474933	0.003937411455688619	0.0019687057278443094
2cR_Jun	0.1922013415536435	0.0013706469563703402	6.853234781851701e-4	0.18743162293608392	0.0013953886053736184	6.976943026868092e-4	0.20884880147627863	0.0015511356927759364	7.755678463879682e-4	0.22389168051957814	0.009460471196384877	0.0047302355981924385	0.2218120733814651	0.005323870810242558	0.002661935405121279
[truncated: 31,420 more rows]
