# Supplementary material for: Optimization of a deep mutational scanning workflow to improve quantification of mutation effects on protein–protein interactions
Source: BMC Genomics. 2024 Jun 24;25:630. doi: 10.1186/s12864-024-10524-7 (PMC11194945; doi:10.1186/s12864-024-10524-7)
Supplement: Supplementary file 13 — Supplementary Material 13. [file 12864_2024_10524_MOESM13_ESM.csv]

Sample Name	Description	File name
In1.1	Input slow-growing Replicate 1	3497F77-1_230717_A01563_0142_BH7MW5DRX3_CAACTCCAAT-ACGGATTCGT_L001_R1_001.fastq.gz
In1.2	Input balanced Replicate 1	3497F78-1_230717_A01563_0142_BH7MW5DRX3_GATCTTGCAT-TGCTCATGGT_L001_R1_001.fastq.gz
In1.3	Input fast-growing Replicate 1	3497F79-1_230717_A01563_0142_BH7MW5DRX3_CTTCACTGAT-GTCCTAAGGT_L001_R1_001.fastq.gz
In2.1	Input slow-growing Replicate 2	3497F80-1_230717_A01563_0142_BH7MW5DRX3_CTCGACTTAT-GGTCAGATGT_L001_R1_001.fastq.gz
In2.2	Input balanced Replicate 2	3497F81-1_230717_A01563_0142_BH7MW5DRX3_GTACACCTAT-CATGAGGAGT_L001_R1_001.fastq.gz
In2.3	Input fast-growing Replicate 2	3497F82-1_230717_A01563_0142_BH7MW5DRX3_CCAAGGTTAT-GCTATCCTGT_L001_R1_001.fastq.gz
Out1.1	Output slow-growing Replicate 1	3497F83-1_230717_A01563_0142_BH7MW5DRX3_GAACGGTTAT-ATTCCTCCGT_L001_R1_001.fastq.gz
Out1.2	Output balanced Replicate 1	3497F84-1_230717_A01563_0142_BH7MW5DRX3_CCAGTTGAAT-ATGACGTCGT_L001_R1_001.fastq.gz
Out1.3	Output fast-growing Replicate 1	3497F85-1_230717_A01563_0142_BH7MW5DRX3_GTCATCGTAT-TTAAGCGGGT_L001_R1_001.fastq.gz
Out2.1	Output slow-growing Replicate 2	3497F86-1_230717_A01563_0142_BH7MW5DRX3_CAATGCGAAT-AGTTCGTCGT_L001_R1_001.fastq.gz
Out2.2	Output balanced Replicate 2	3497F87-1_230717_A01563_0142_BH7MW5DRX3_GGTTGAACAT-AACGTGGAGT_L001_R1_001.fastq.gz
Out2.3	Output fast-growing Replicate 2	3497F88-1_230717_A01563_0142_BH7MW5DRX3_CTTCGGTTAT-CTCTGGTTGT_L001_R1_001.fastq.gz
		Sequenced with HiSeq 2500
pair	In1.1	In1.2	In1.3	In2.1	In2.2	In2.3	Out1.1	Out1.2	Out1.3	Out2.1	Out2.2	Out2.3
wt_ATF2	40049	NA	35	54232	NA	20	11851	222	3	7540	NA	8
wt_NFE2	32908	29835	NA	42108	25183	962	5843	2573	NA	3884	1626	15
wt_ATF7	26580	24497	52230	33660	30946	27511	305942	16935	4180	221819	10482	39838
3aG_ATF2	11654	NA	23	15362	NA	9	1712	27	NA	1215	NA	1
1cG_ATF2	10923	1	9	14538	2	4	2126	58	NA	2849	NA	NA
2dG_ATF2	10314	NA	6	13564	NA	11	1638	16	NA	1103	NA	18
3aG_NFE2	9598	8468	NA	12275	7086	306	1524	672	NA	1066	347	1
2eG_ATF2	9396	NA	13	12807	NA	1	1640	48	NA	1131	NA	NA
1cG_NFE2	8818	7899	1	11707	6709	293	1435	659	NA	915	428	NA
2dG_NFE2	8498	7657	11	11009	6295	278	1456	545	NA	932	380	4
2aG_ATF2	8379	NA	7	11285	NA	4	1200	17	NA	879	NA	NA
2eG_NFE2	7861	7205	4	10128	6090	249	1292	486	NA	963	312	2
1aG_ATF2	7826	NA	4	10876	NA	NA	1285	21	NA	1027	NA	1
3aG_ATF7	7734	7345	15693	9920	9061	8293	2670	731	596	1774	529	4450
1dG_ATF2	7519	NA	13	9753	NA	2	1088	6	NA	875	NA	8
1cG_ATF7	7494	6608	14259	8947	8259	7584	62082	3683	1019	48162	2241	9101
2cG_ATF2	6791	NA	9	8910	NA	NA	1184	21	NA	912	NA	7
3aR_ATF2	6692	NA	9	9048	NA	3	983	26	NA	821	NA	NA
3bG_ATF2	6686	NA	15	8908	NA	3	1246	27	NA	874	NA	3
3eG_ATF2	6626	NA	3	8910	NA	1	945	15	NA	690	NA	NA
1eG_ATF2	6623	1	24	8755	NA	4	916	9	NA	687	NA	7
2aG_NFE2	6595	6342	NA	9137	5417	253	1109	515	NA	757	291	3
1gG_ATF2	6563	NA	16	8594	NA	3	965	16	NA	733	NA	NA
2dG_ATF7	6507	5962	12682	8485	7531	6993	1251	430	279	1112	298	2165
1aG_NFE2	6504	6247	NA	8618	5135	182	1071	552	NA	808	323	NA
2dP_ATF2	6407	NA	6	8684	NA	3	914	17	2	776	NA	7
2eG_ATF7	6324	5836	12096	8004	7309	6599	8659	1080	509	5676	717	4786
1dG_NFE2	6130	5447	NA	7901	4657	216	964	423	NA	623	251	1
2bG_ATF2	6108	1	13	8087	NA	3	936	26	NA	742	NA	5
3aR_NFE2	5810	5082	1	7336	4544	148	846	310	NA	695	258	NA
1fG_ATF2	5793	NA	11	8095	NA	2	912	11	NA	648	NA	NA
3dG_ATF2	5780	NA	4	7975	NA	4	876	8	NA	621	NA	NA
1eG_NFE2	5639	5166	NA	7545	4645	189	924	386	NA	697	258	1
2aG_ATF7	5595	5288	10702	6676	6554	5770	1265	381	254	742	240	1953
3eG_NFE2	5583	4568	NA	7119	4180	139	828	359	NA	592	218	3
1gG_NFE2	5571	5144	NA	7296	4617	139	890	455	NA	660	240	1
2dP_NFE2	5541	5084	NA	7151	4047	175	889	302	NA	664	191	1
3fG_ATF2	5463	NA	4	7301	NA	NA	1057	5	1	648	NA	NA
2cG_NFE2	5430	5022	2	6577	4177	148	867	464	NA	616	268	2
2eP_ATF2	5409	NA	2	7570	NA	NA	778	17	NA	611	NA	NA
1aG_ATF7	5381	4856	10205	6708	6198	5298	8027	872	429	5924	600	3825
3bG_NFE2	5354	4815	NA	6844	3875	175	814	412	NA	553	299	1
3cG_ATF2	5342	NA	5	6677	NA	5	753	19	NA	549	NA	4
2cP_ATF2	5274	NA	8	6972	NA	4	709	7	1	542	NA	1
2bG_NFE2	5233	4474	NA	6304	3977	161	825	388	NA	559	200	3
3aR_ATF7	5143	4300	8751	5633	5496	5076	3649	651	336	1798	377	2877
1gP_ATF2	5135	NA	6	6614	NA	NA	745	8	NA	575	NA	NA
1bG_ATF2	5105	NA	3	6541	NA	1	882	21	NA	640	NA	NA
3dG_NFE2	5047	4395	NA	6045	3576	166	747	334	NA	530	207	3
2fG_ATF2	4994	NA	2	7146	NA	2	724	20	NA	617	NA	3
1dR_ATF2	4879	NA	6	6799	NA	5	700	13	NA	555	NA	NA
1fG_NFE2	4822	4368	NA	6465	3820	160	689	340	NA	560	263	18
1dG_ATF7	4812	4427	9197	6079	5457	5214	1468	310	191	654	270	1876
3fG_NFE2	4732	4180	NA	5924	3310	147	712	376	NA	560	205	1
1eG_ATF7	4539	3875	8128	5414	5172	4673	2503	442	270	1367	411	2426
2eP_NFE2	4523	4115	1	6030	3555	185	737	268	NA	547	215	NA
3aS_ATF2	4503	NA	NA	6077	NA	3	733	7	NA	512	NA	NA
1gG_ATF7	4476	4185	8325	5799	5442	4746	1527	450	305	1070	308	2064
3fR_ATF2	4448	NA	3	5971	NA	1	1644	20	NA	1039	NA	NA
2cG_ATF7	4439	4139	8727	5434	4913	4630	19000	1432	495	14395	951	4787
3bG_ATF7	4426	4036	9002	5557	5265	4797	15734	1351	406	11338	972	5006
3gG_ATF2	4397	NA	1	6214	NA	3	591	14	NA	513	NA	4
3eG_ATF7	4352	3873	8685	5393	5218	4522	2233	482	263	1438	333	2721
2dP_ATF7	4306	3843	8461	5562	5249	4471	799	304	216	631	216	1536
3bR_ATF2	4305	NA	3	5281	NA	NA	1317	27	NA	847	NA	NA
2bG_ATF7	4261	3936	8399	5276	5026	4503	4040	778	306	2961	508	3119
1aR_ATF2	4214	NA	2	5898	NA	6	667	13	NA	591	NA	3
1cP_ATF2	4213	NA	16	5492	NA	5	659	19	NA	497	NA	NA
1eR_ATF2	4210	NA	5	5610	NA	6	1148	16	NA	741	NA	1
1gP_NFE2	4132	3857	NA	5327	2811	135	638	247	NA	445	146	NA
3dR_ATF2	4106	NA	NA	5162	NA	2	584	9	NA	439	NA	NA
1dP_ATF2	4029	NA	3	5461	NA	NA	569	7	NA	384	NA	NA
1dR_NFE2	4005	3714	NA	5358	3333	156	567	268	NA	435	180	NA
2fG_NFE2	3979	3630	4	5425	3127	161	606	285	NA	417	159	1
2cP_NFE2	3937	3954	NA	5585	3085	116	645	253	NA	522	182	2
2gG_ATF2	3886	NA	13	5099	NA	8	553	10	NA	379	NA	NA
3aA_ATF2	3885	NA	3	5012	NA	2	686	18	NA	558	NA	NA
3dG_ATF7	3883	3598	7329	4791	4353	4187	727	283	197	499	159	1464
3cG_NFE2	3877	3685	NA	5305	3135	124	628	246	1	454	160	3
1bG_NFE2	3857	3661	NA	4800	3195	140	651	297	1	416	183	2
2eP_ATF7	3856	3316	6652	4515	4208	3939	772	277	166	494	161	1387
2eR_ATF2	3812	NA	3	5056	NA	3	1047	24	NA	642	NA	2
5aP_ATF2	3812	NA	NA	4725	NA	NA	567	9	NA	433	NA	NA
3gG_NFE2	3802	3819	NA	5697	2925	137	617	243	NA	432	187	2
4cP_ATF2	3787	1	2	5270	NA	2	492	11	NA	447	NA	NA
3fR_NFE2	3773	3346	NA	4763	2567	130	585	289	NA	502	202	2
2dR_ATF2	3759	NA	17	5211	NA	3	638	12	NA	410	NA	NA
2cP_ATF7	3755	3447	7156	4434	4081	3885	1068	273	171	420	154	1301
1aR_NFE2	3743	3271	NA	4826	2858	135	623	260	NA	446	148	2
1fG_ATF7	3714	3567	7763	4991	4672	4092	2673	518	252	1662	479	2612
3aL_ATF2	3700	NA	10	4892	NA	1	511	15	NA	451	NA	NA
1bR_ATF2	3695	NA	1	5084	NA	NA	755	17	NA	730	NA	NA
3aS_NFE2	3683	3309	NA	4567	2836	141	538	277	NA	391	144	1
3cG_ATF7	3666	3399	7015	4412	4060	3571	1748	426	278	1262	325	1916
3bP_ATF2	3662	NA	3	4882	NA	4	634	12	NA	359	NA	1
4dG_ATF2	3658	NA	1	4611	NA	NA	492	13	NA	368	NA	NA
2fP_ATF2	3611	NA	6	5057	NA	3	529	10	NA	380	NA	NA
5aG_ATF2	3602	NA	1	5348	NA	NA	574	2	NA	363	NA	NA
4cG_ATF2	3591	NA	8	4468	NA	3	590	6	NA	453	NA	NA
2fG_ATF7	3534	3123	6544	4438	3872	3387	2689	489	343	4099	294	2130
4dP_ATF2	3511	NA	3	4507	NA	8	1641	29	NA	380	NA	1
3dR_NFE2	3477	3219	NA	4571	2818	111	555	229	NA	399	160	6
3dP_ATF2	3472	NA	5	4607	NA	NA	436	19	NA	339	NA	NA
2dR_NFE2	3468	3004	NA	4575	2893	107	553	225	NA	374	131	4
1eR_NFE2	3445	3167	NA	4593	2796	116	641	285	NA	474	265	2
3fG_ATF7	3409	3226	6919	4388	3783	3572	12536	926	399	7250	691	3596
2bP_ATF2	3400	NA	7	4850	NA	1	459	11	NA	353	NA	NA
1aP_ATF2	3375	NA	1	4664	NA	3	449	4	NA	416	NA	2
3gP_ATF2	3365	NA	10	4644	NA	1	545	17	1	400	NA	NA
1dA_ATF2	3349	NA	9	4224	NA	3	534	3	NA	377	NA	NA
1bG_ATF7	3294	2917	6584	4095	3653	3462	5628	722	355	2919	415	2573
4aR_ATF2	3273	NA	6	4271	NA	5	1888	25	NA	1780	NA	6
3gG_ATF7	3260	2920	6155	3802	3503	3382	1076	267	151	540	140	1607
2aP_ATF2	3257	NA	7	4330	NA	NA	452	11	NA	349	NA	NA
5aG_NFE2	3237	3065	NA	4261	2439	155	584	219	NA	375	146	2
2gG_NFE2	3234	2788	NA	4344	2648	133	530	203	NA	450	114	1
1dP_NFE2	3221	2745	1	3844	2224	105	452	186	NA	351	92	3
1cP_NFE2	3196	3346	NA	4401	2627	116	531	295	NA	373	142	NA
1dR_ATF7	3186	3160	6353	4184	3793	3351	695	231	194	446	191	1445
2dS_ATF2	3175	NA	9	4464	NA	12	500	2	1	359	NA	2
2aR_ATF2	3169	NA	2	4010	NA	1	492	6	NA	305	NA	NA
3bR_NFE2	3168	2807	NA	4052	2120	88	564	384	NA	406	140	NA
3bP_NFE2	3143	2664	NA	3830	2544	101	495	244	NA	316	125	1
3aL_NFE2	3129	2845	NA	3902	2348	91	456	263	NA	324	129	NA
3aP_ATF2	3127	NA	NA	4220	NA	NA	409	12	NA	319	NA	NA
4dP_NFE2	3105	2690	NA	3700	2417	80	455	226	NA	330	118	3
4cP_NFE2	3099	2973	NA	3985	2258	98	519	194	NA	336	138	1
1bR_NFE2	3083	2893	16	3869	2328	95	503	187	NA	320	117	1
3fR_ATF7	3080	2771	6064	3718	3198	2984	59626	2694	620	42061	1702	5418
4dG_NFE2	3070	2613	NA	3743	2276	100	449	186	NA	318	111	1
4fG_ATF2	3051	NA	7	4242	NA	4	498	3	NA	409	NA	15
4aG_ATF2	3050	NA	NA	3847	NA	NA	493	12	NA	375	NA	NA
2fP_NFE2	3042	3063	NA	4167	2274	96	512	183	NA	350	128	1
1eP_ATF2	3001	NA	NA	4384	NA	NA	419	9	NA	338	NA	NA
4cG_NFE2	2999	2540	NA	3753	2368	81	534	196	NA	304	111	NA
2eR_NFE2	2986	2954	1	4021	2540	102	552	273	NA	405	156	2
2dS_NFE2	2958	2622	NA	3842	2260	111	476	175	NA	392	102	NA
5aP_NFE2	2949	2537	NA	3944	2383	87	453	168	NA	338	120	NA
2aP_NFE2	2948	2586	14	3587	1817	107	473	189	NA	323	133	NA
4cR_ATF2	2948	NA	2	3316	NA	2	654	9	NA	413	NA	5
1gP_ATF7	2945	2704	5665	3753	3304	3014	632	193	139	388	141	1026
3aS_ATF7	2936	2745	5616	3683	3395	2908	757	226	164	575	208	1284
3dP_NFE2	2931	2782	NA	3832	2326	137	422	163	NA	292	138	1
2bP_NFE2	2899	2713	2	4002	2275	85	430	200	NA	329	132	NA
4gG_ATF2	2893	NA	6	3963	NA	1	438	5	NA	323	NA	NA
1eL_ATF2	2878	NA	1	3804	NA	NA	1182	28	NA	887	NA	NA
5aR_ATF2	2869	NA	1	3611	NA	NA	407	7	NA	336	NA	NA
3gP_NFE2	2849	2868	1	3833	2369	102	421	223	NA	355	105	NA
1aR_ATF7	2846	2615	5632	3517	3195	3146	17380	1214	319	16634	826	3813
2gG_ATF7	2838	2445	5118	3097	3301	2720	698	279	128	405	204	1126
3aL_ATF7	2827	2521	5107	3289	2952	2804	810	269	141	428	158	1237
3dR_ATF7	2825	2548	5460	3513	3435	3068	568	215	128	471	112	968
2cR_ATF2	2750	NA	5	3858	NA	NA	588	20	NA	500	NA	NA
1fR_ATF2	2710	NA	3	3674	NA	NA	455	7	NA	363	NA	NA
4cP_ATF7	2707	2372	4859	3524	2933	2804	515	183	133	455	132	981
1cP_ATF7	2692	2591	5271	3088	3253	2917	924	257	207	595	246	1404
1dA_NFE2	2683	2445	NA	3787	2016	70	425	177	NA	382	146	NA
3aA_NFE2	2655	2507	NA	3872	2262	80	427	179	NA	324	91	NA
4aR_NFE2	2648	2294	NA	3203	1972	106	479	230	NA	282	111	2
3gV_ATF2	2643	NA	NA	3520	NA	NA	496	8	NA	332	NA	NA
1dP_ATF7	2640	2198	5061	3343	2690	2536	822	184	120	306	90	813
2eL_ATF2	2618	NA	NA	3400	NA	3	517	7	NA	412	NA	NA
5bP_ATF2	2613	NA	8	3607	NA	NA	398	4	NA	303	NA	NA
1eA_ATF2	2611	NA	NA	3036	NA	NA	554	11	NA	389	NA	NA
3fP_ATF2	2611	NA	2	3278	NA	NA	394	3	NA	248	NA	NA
2fP_ATF7	2602	2514	5201	3436	3076	2961	654	247	92	445	134	955
1aP_NFE2	2590	2430	NA	3566	1951	82	434	192	NA	280	97	2
1bP_ATF2	2585	NA	14	3601	NA	4	394	6	NA	290	NA	NA
3gR_ATF2	2576	NA	NA	3550	NA	NA	452	6	NA	367	NA	NA
2aA_ATF2	2568	NA	2	3188	NA	NA	391	2	NA	268	NA	NA
2aR_NFE2	2568	2312	NA	3392	1947	137	432	162	NA	273	151	NA
1gR_ATF2	2564	NA	12	3535	NA	7	825	13	1	596	NA	NA
3gL_ATF2	2558	NA	NA	2881	NA	5	754	8	NA	421	NA	NA
3bR_ATF7	2556	2359	5246	3109	2914	2757	53746	3065	510	31268	1696	5150
3bP_ATF7	2536	2264	4762	3033	3050	2702	570	223	107	448	109	868
1eP_NFE2	2533	2206	NA	3157	1931	88	495	155	NA	293	106	2
2bP_ATF7	2506	2225	4643	2960	2778	2462	475	146	109	315	112	821
4dR_ATF2	2505	NA	15	3538	NA	1	334	1	NA	247	NA	NA
2dR_ATF7	2494	2220	4553	3034	3060	2507	500	170	124	325	145	948
5aG_ATF7	2489	2228	4812	3071	2926	2549	560	174	107	362	133	908
4fG_NFE2	2474	2315	NA	3123	1812	85	399	253	NA	320	137	NA
3aA_ATF7	2472	2177	4339	2991	2780	2516	1281	274	140	462	148	1396
2eV_ATF2	2462	NA	NA	3475	NA	NA	487	8	NA	366	NA	NA
1cS_ATF2	2429	NA	1	3147	NA	1	749	8	NA	777	NA	2
2gR_ATF2	2423	NA	NA	3176	NA	NA	445	5	NA	343	NA	NA
1dA_ATF7	2422	2168	4662	2908	2632	2279	1020	277	158	635	204	1438
1eR_ATF7	2418	2373	4972	3138	2996	2646	21632	1647	321	18296	1030	3861
2bR_ATF2	2411	NA	NA	3302	NA	NA	777	9	NA	710	NA	NA
2eR_ATF7	2401	2264	4909	3150	2851	2585	35791	1728	380	30815	1001	3845
3fV_ATF2	2398	NA	2	3185	NA	NA	516	11	1	450	NA	NA
5aP_ATF7	2389	2218	4677	2989	3102	2502	804	233	88	295	190	685
1eL_NFE2	2383	2000	NA	2971	1881	80	379	183	NA	305	123	1
3cL_ATF2	2377	NA	1	3416	NA	2	491	12	NA	346	NA	NA
1dS_ATF2	2372	NA	NA	3268	NA	2	407	4	NA	270	NA	NA
2fR_ATF2	2366	NA	NA	3037	NA	NA	663	13	NA	371	NA	NA
1gR_NFE2	2363	1986	NA	3068	1381	73	379	187	NA	259	90	NA
1bR_ATF7	2359	2145	4640	3120	2873	2546	20796	1325	338	15337	760	3142
5aR_NFE2	2357	2155	NA	3167	1658	66	443	153	NA	248	94	NA
3aP_NFE2	2356	2166	NA	2941	1703	85	421	154	NA	261	103	1
4cG_ATF7	2352	1979	4234	2857	2378	2266	4356	537	209	4388	296	2076
3aP_ATF7	2347	2085	4321	2878	2693	2195	498	182	95	484	123	797
3gP_ATF7	2339	2097	4301	3084	2575	2303	447	160	93	309	107	707
4gP_ATF2	2337	NA	NA	3024	NA	NA	376	2	NA	245	NA	NA
2dS_ATF7	2331	1921	4400	2675	2396	2400	509	127	117	272	123	850
1aP_ATF7	2330	2229	4632	3105	2601	2591	897	241	124	509	200	1251
1aS_ATF2	2330	NA	4	3263	NA	1	370	7	NA	295	NA	1
4gG_NFE2	2328	2169	NA	3169	1646	95	368	122	NA	260	130	NA
1bS_ATF2	2325	NA	2	3036	NA	NA	432	5	NA	314	NA	NA
4aG_NFE2	2311	2131	1	3104	1786	56	380	143	NA	295	87	2
3cP_ATF2	2305	NA	2	2808	NA	1	324	6	NA	273	NA	NA
2eL_NFE2	2291	2102	NA	2925	2164	94	356	166	NA	246	84	NA
4dG_ATF7	2288	2256	4840	2841	2866	2346	2462	213	107	902	92	882
4aP_ATF2	2284	NA	NA	2887	NA	NA	326	5	NA	237	NA	NA
3dP_ATF7	2267	2190	4690	2879	2554	2533	426	184	92	314	85	766
3gV_NFE2	2265	1862	NA	2884	1660	90	334	172	NA	258	106	NA
4fR_ATF2	2258	NA	15	3116	NA	4	413	4	NA	308	NA	NA
3aV_ATF2	2239	NA	NA	3064	NA	NA	326	1	NA	285	NA	NA
2aP_ATF7	2238	1997	4257	2708	2383	2240	413	164	87	254	110	740
3cL_NFE2	2231	1989	2	3089	1651	90	500	182	NA	224	114	NA
2gR_NFE2	2230	1781	NA	2524	1601	55	312	104	NA	237	99	1
4dP_ATF7	2225	2027	4262	2962	2668	2484	438	187	86	343	93	722
3dS_ATF2	2224	NA	NA	3136	NA	2	287	5	NA	227	NA	NA
4dR_NFE2	2219	2080	NA	2704	1594	65	378	158	NA	227	103	NA
2dV_ATF2	2179	NA	NA	2494	NA	1	298	1	NA	184	NA	NA
1fL_ATF2	2176	NA	12	2934	NA	3	373	13	NA	344	NA	2
3fA_ATF2	2174	NA	2	2823	NA	NA	712	17	NA	650	NA	NA
1fR_ATF7	2173	1806	3718	2183	2156	1914	5462	555	179	3098	258	1501
1fP_ATF2	2164	NA	2	2786	NA	1	345	6	NA	206	NA	NA
5bP_NFE2	2158	1919	NA	2718	1567	54	321	123	NA	248	105	3
1dS_NFE2	2157	1870	NA	2607	1486	78	313	133	NA	227	78	NA
1aS_NFE2	2139	1937	NA	2654	1765	55	361	173	NA	199	110	NA
3aT_ATF2	2132	NA	NA	2803	NA	NA	349	7	NA	212	NA	NA
4cR_NFE2	2124	1704	NA	2468	1529	78	295	165	NA	228	78	2
2eV_NFE2	2119	1990	NA	2731	1588	88	347	202	NA	264	80	NA
2dA_ATF2	2117	NA	NA	2576	NA	1	289	10	NA	186	NA	NA
3gL_NFE2	2114	1817	NA	2868	1532	50	353	173	NA	227	97	NA
3gR_NFE2	2108	2086	NA	2821	1677	36	320	163	NA	234	85	1
1dW_ATF2	2107	NA	1	2583	NA	NA	304	4	NA	236	NA	NA
3bT_ATF2	2107	NA	1	2777	NA	3	811	21	NA	763	NA	NA
3aW_ATF2	2104	NA	3	2842	NA	8	307	4	NA	233	NA	NA
1bP_NFE2	2099	1859	NA	2801	1901	89	331	173	NA	214	102	2
1fR_NFE2	2099	1862	8	2622	1568	118	342	182	NA	234	89	2
4aR_ATF7	2092	1965	4320	2549	2327	2183	63056	2903	429	37051	1862	5111
2cA_ATF2	2075	NA	2	2595	NA	NA	639	11	NA	341	NA	NA
4gG_ATF7	2062	1818	3716	2426	2137	2071	446	119	93	299	88	952
2eS_ATF2	2040	NA	NA	2758	NA	NA	458	19	NA	362	NA	NA
3eV_ATF2	2039	NA	NA	2403	NA	NA	588	7	NA	380	NA	NA
5bG_ATF2	2035	NA	2	2667	NA	NA	349	12	NA	237	NA	NA
4cV_ATF2	2031	NA	3	2588	NA	2	376	3	NA	270	NA	1
3fV_NFE2	2027	1777	NA	2671	1460	73	338	171	NA	257	136	NA
2bR_NFE2	2020	1869	NA	2542	1829	85	358	153	NA	343	83	NA
3dS_NFE2	2005	1931	NA	2824	1484	57	341	139	NA	239	79	NA
2eL_ATF7	2004	1744	3773	2310	2289	1947	9063	666	265	5410	303	1774
3eR_ATF2	1994	NA	7	2850	NA	NA	487	8	NA	462	NA	NA
1fL_NFE2	1985	1841	NA	2529	1536	77	312	197	NA	234	104	NA
2cL_ATF2	1981	NA	14	2733	NA	8	465	5	NA	358	NA	NA
4aG_ATF7	1973	1806	3959	2382	2336	2146	754	180	102	347	115	1075
2aR_ATF7	1962	1709	3608	2592	2170	2148	582	174	74	542	131	841
3dT_ATF2	1952	NA	17	2636	NA	2	257	5	NA	199	NA	NA
2aA_NFE2	1950	1810	2	2558	1726	76	338	156	NA	216	98	1
5bP_ATF7	1946	1618	3026	2242	1917	1858	404	140	72	197	85	612
4eG_ATF2	1941	NA	5	2852	NA	NA	293	6	NA	180	NA	NA
1eP_ATF7	1931	1777	4044	2418	2102	1933	483	144	102	299	98	774
1eA_NFE2	1927	1730	NA	2561	1597	60	529	192	NA	694	100	NA
3bV_ATF2	1924	NA	11	2483	NA	NA	365	7	NA	272	NA	NA
4aP_NFE2	1924	1880	NA	2367	1532	70	404	168	NA	206	47	2
1bP_ATF7	1922	1624	3515	2208	2229	1927	1281	181	97	391	123	1035
1eS_ATF2	1910	NA	NA	2670	NA	NA	359	12	NA	319	NA	NA
3fL_ATF2	1909	NA	NA	2506	NA	4	386	5	NA	268	NA	NA
4dV_ATF2	1898	NA	2	2727	NA	2	293	NA	NA	230	NA	NA
2aA_ATF7	1894	1652	3308	2067	2119	1900	546	118	82	246	74	764
4fG_ATF7	1894	1694	3640	2344	2067	2224	3115	501	186	1901	239	1769
1cA_ATF2	1892	NA	2	2668	NA	NA	2002	23	NA	1564	NA	2
2dT_ATF2	1892	NA	25	2408	NA	NA	256	5	NA	182	NA	NA
4gP_NFE2	1892	1641	NA	2616	1356	67	328	115	NA	249	77	NA
3fA_NFE2	1882	1687	NA	2381	1465	57	284	187	NA	234	92	1
1eV_ATF2	1871	NA	NA	2446	NA	2	669	16	NA	368	NA	1
3eP_ATF2	1871	NA	NA	2512	NA	1	223	1	NA	182	NA	NA
3bW_ATF2	1868	NA	3	2552	NA	NA	292	9	NA	225	NA	NA
2bL_ATF2	1867	NA	NA	2560	NA	NA	376	6	NA	307	NA	NA
2cW_ATF2	1866	NA	NA	2373	NA	NA	457	5	NA	285	NA	NA
4cR_ATF7	1864	1699	3530	2295	2231	1834	15768	875	304	9199	674	2181
2fR_NFE2	1857	1789	NA	2467	1363	93	335	120	NA	275	92	2
1dW_NFE2	1850	1496	NA	2062	1277	32	297	87	NA	188	69	NA
1aA_ATF2	1844	NA	NA	2336	NA	NA	309	7	NA	205	NA	NA
1cS_NFE2	1839	1870	NA	2348	1335	62	273	152	NA	244	94	NA
5aR_ATF7	1836	1512	3509	2313	1931	1728	1015	173	102	537	143	883
3gV_ATF7	1833	1570	3310	2189	1958	1978	7288	594	232	4973	429	2409
3aV_NFE2	1830	1734	NA	2688	1470	86	343	153	NA	234	63	NA
3aT_NFE2	1823	1675	NA	2370	1205	70	288	130	NA	184	100	NA
4aL_ATF2	1810	NA	NA	2399	NA	2	449	9	NA	271	NA	1
4fL_ATF2	1810	NA	2	2441	NA	NA	301	3	NA	237	NA	NA
3eR_NFE2	1808	1909	NA	2423	1294	59	278	176	NA	257	156	NA
1eL_ATF7	1806	1721	3791	2357	2232	1972	22732	1533	269	18312	916	2742
2dV_NFE2	1802	1478	NA	2267	1340	34	255	111	NA	193	56	2
3fP_NFE2	1801	1758	NA	2626	1440	56	268	123	NA	213	80	NA
1bT_ATF2	1799	NA	16	2592	NA	NA	319	7	1	358	NA	NA
3aW_NFE2	1787	1676	NA	2452	1394	62	326	136	2	178	65	1
2cR_NFE2	1786	1694	NA	2581	1503	57	320	150	NA	246	115	1
1bS_NFE2	1774	1687	NA	2292	1330	36	260	146	NA	162	86	NA
3cP_NFE2	1774	1568	NA	2252	1502	63	290	126	NA	194	68	1
2eS_NFE2	1755	1505	NA	2114	1298	81	302	100	NA	173	61	NA
1cL_ATF2	1753	NA	3	2150	NA	1	404	4	NA	271	NA	34
3bA_ATF2	1750	NA	NA	2459	NA	NA	1079	27	NA	708	NA	NA
1fP_NFE2	1734	1520	NA	2448	1484	63	250	104	NA	201	94	NA
3gE_ATF2	1734	NA	NA	2177	NA	2	553	13	NA	373	NA	NA
4eP_ATF2	1734	1	NA	2204	NA	NA	245	2	NA	164	NA	NA
4dV_NFE2	1733	1511	NA	2005	1238	51	326	103	NA	182	67	1
4aL_NFE2	1719	1343	NA	2061	1279	52	1996	303	NA	1754	171	NA
4aP_ATF7	1718	1425	3100	1931	1932	1585	359	123	72	182	82	521
2dH_ATF2	1711	NA	3	2046	NA	NA	220	6	NA	185	NA	NA
3gR_ATF7	1711	1815	3398	2356	2005	1896	2221	417	145	2318	270	1855
1dV_ATF2	1707	NA	5	2100	NA	NA	224	2	NA	191	NA	5
2cS_ATF2	1704	NA	NA	2347	NA	2	315	4	NA	231	NA	NA
1cA_NFE2	1703	1556	NA	2042	1443	37	351	139	NA	204	99	NA
2eV_ATF7	1702	1605	3292	2102	1911	1740	6369	474	162	3773	329	1672
2cR_ATF7	1701	1509	3297	2101	1770	1717	16116	965	225	12894	650	2201
3aE_ATF2	1699	NA	NA	2279	NA	NA	251	2	NA	176	NA	NA
2dN_ATF2	1693	NA	NA	2668	NA	NA	208	6	NA	236	NA	NA
2cV_ATF2	1689	NA	1	2126	NA	NA	350	6	NA	266	NA	NA
3bW_NFE2	1680	1619	NA	2190	1373	69	277	85	NA	173	68	NA
3cL_ATF7	1673	1607	3286	1866	1902	1659	4502	484	142	3051	313	1353
2eH_ATF2	1666	NA	3	2009	NA	NA	276	3	NA	245	NA	NA
2fL_ATF2	1666	NA	2	2310	NA	NA	300	6	NA	376	NA	NA
2dT_NFE2	1665	1428	NA	2037	1020	41	233	127	NA	165	85	NA
3gL_ATF7	1663	1533	2954	2131	1799	1693	14820	940	168	7925	482	2080
4eS_ATF2	1660	NA	4	2292	NA	10	238	3	NA	198	NA	NA
1eV_NFE2	1654	1432	NA	2088	1479	74	530	156	NA	182	77	1
2gR_ATF7	1653	1595	3252	1921	1768	1829	12625	677	199	12394	451	2304
1dS_ATF7	1651	1451	2960	1974	1808	1535	413	116	102	274	58	551
3aV_ATF7	1651	1565	3078	2034	2178	1725	432	381	91	247	247	1086
4cL_ATF2	1651	NA	6	2484	NA	NA	417	3	NA	294	NA	NA
1cW_ATF2	1648	NA	NA	2174	NA	1	608	10	NA	292	NA	NA
4eG_NFE2	1645	1523	1	2244	1288	55	293	109	NA	179	67	NA
1aA_NFE2	1642	1381	NA	1819	1130	33	242	148	NA	173	105	NA
1aS_ATF7	1635	1566	3520	2267	2294	1916	1072	243	154	998	206	1183
1cS_ATF7	1631	1458	3096	1865	1732	1537	51580	1582	321	60802	1666	3421
3dS_ATF7	1626	1390	3204	2031	1701	1573	333	110	63	196	77	555
2bA_ATF2	1624	NA	NA	2059	NA	1	783	6	NA	457	NA	NA
2fW_ATF2	1624	NA	NA	2211	NA	NA	271	3	NA	187	NA	NA
4fP_NFE2	1624	1417	NA	1856	1133	85	230	95	NA	170	64	4
2cA_NFE2	1622	1671	NA	2155	1245	54	277	117	NA	244	74	1
4fR_NFE2	1616	1656	NA	2264	1357	64	232	130	NA	204	86	NA
3dT_NFE2	1613	1386	NA	1956	1157	33	211	70	NA	166	53	1
4fP_ATF2	1610	NA	NA	2392	NA	NA	286	1	NA	186	NA	NA
2fV_ATF2	1608	NA	5	2283	NA	NA	255	3	NA	242	NA	NA
4dH_ATF2	1608	NA	1	1919	NA	NA	248	7	NA	131	NA	NA
1gA_ATF2	1604	NA	NA	2154	NA	NA	256	4	NA	231	NA	NA
4eP_NFE2	1601	1491	NA	2120	1248	48	269	101	NA	177	54	3
3fA_ATF7	1600	1428	3125	2094	1770	1590	26736	1521	341	30139	1007	3428
1bV_ATF2	1588	NA	5	2004	NA	NA	259	NA	2	537	NA	NA
2dN_NFE2	1583	1397	NA	1985	1334	60	240	99	NA	165	55	2
3cA_ATF2	1581	NA	1	2182	NA	NA	301	6	NA	217	NA	NA
1bL_NFE2	1580	1312	NA	1760	958	32	263	85	NA	145	41	1
3fP_ATF7	1580	1611	2897	2020	1731	1575	288	113	63	642	83	615
1cL_NFE2	1579	1196	NA	1714	1081	47	215	86	NA	160	102	1
3cT_ATF2	1578	NA	1	2084	NA	NA	271	4	NA	187	NA	NA
3eR_ATF7	1578	1294	2777	1824	1402	1399	19771	1086	249	21346	641	2474
3bL_NFE2	1574	1478	2	1951	1332	74	259	137	2	251	72	NA
3eV_NFE2	1569	1372	NA	1903	1252	40	267	156	NA	160	74	NA
2cL_NFE2	1568	1473	1	2130	1228	84	234	108	NA	260	80	1
1bT_NFE2	1567	1495	NA	2178	1400	81	472	102	NA	205	57	NA
2dA_NFE2	1563	1526	NA	2068	1255	58	236	71	NA	181	52	NA
3aW_ATF7	1563	1351	2889	1714	1644	1471	393	148	137	330	75	641
2eA_ATF2	1562	NA	NA	2164	NA	NA	351	4	NA	327	NA	NA
4cV_NFE2	1562	1354	NA	1990	1030	36	225	118	NA	165	63	1
2aS_ATF2	1561	NA	4	2167	NA	2	247	5	NA	140	NA	NA
3cP_ATF7	1559	1375	3095	1837	1846	1610	763	115	66	219	62	562
2cW_NFE2	1558	1298	NA	1781	1090	40	232	126	NA	132	64	1
3eL_ATF2	1558	1	1	2132	NA	NA	386	7	NA	304	NA	NA
3cV_ATF2	1556	NA	NA	2183	NA	4	589	9	NA	214	NA	NA
3bL_ATF2	1549	NA	NA	2307	NA	NA	402	3	NA	264	NA	NA
4aS_ATF2	1548	NA	1	2014	NA	NA	226	2	NA	208	NA	NA
5bG_NFE2	1547	1648	NA	2198	1356	52	246	109	NA	186	66	NA
2dH_NFE2	1533	1368	NA	1823	1235	43	226	79	NA	170	49	2
3cA_NFE2	1531	1262	NA	1779	1130	41	243	71	NA	516	53	2
1gR_ATF7	1528	1456	3138	1897	1496	1664	31775	1707	325	23244	775	2445
4gP_ATF7	1526	1438	3049	1823	1478	1578	387	104	42	306	60	601
3dV_ATF2	1517	NA	5	1836	NA	NA	230	4	NA	166	NA	NA
3aH_ATF2	1515	1	NA	2286	NA	1	296	9	NA	232	NA	NA
2bA_NFE2	1512	1261	NA	1909	1188	48	262	101	NA	174	118	2
2dV_ATF7	1512	1340	2910	1910	1894	1705	284	98	82	217	79	671
4eG_ATF7	1507	1163	2650	1620	1558	1340	318	84	88	195	61	729
5bG_ATF7	1507	1336	2900	1741	1600	1590	861	194	113	523	134	1221
3bT_NFE2	1502	1464	NA	2220	1335	66	242	145	NA	184	55	NA
2bL_NFE2	1501	1541	NA	2075	1199	39	243	149	NA	216	145	2
4fW_ATF2	1498	NA	NA	2032	NA	NA	419	4	NA	212	NA	NA
1eS_NFE2	1497	1516	NA	2213	1386	54	277	103	NA	212	64	5
1fA_ATF2	1491	NA	1	2096	NA	NA	344	20	NA	257	NA	NA
1eA_ATF7	1484	1578	2872	1956	2102	1764	19442	1166	226	15118	557	2397
4fL_NFE2	1481	1356	NA	1836	1041	31	248	99	NA	168	76	NA
1bL_ATF2	1479	NA	6	1998	NA	NA	250	5	NA	206	NA	5
3fF_ATF2	1474	NA	1	2253	NA	NA	285	10	NA	234	NA	NA
4fW_NFE2	1467	1230	NA	1716	966	23	219	84	NA	133	56	NA
5aL_ATF2	1466	NA	2	2140	NA	NA	253	3	NA	220	NA	NA
4dR_ATF7	1465	1532	3021	2025	1983	1874	279	102	73	368	77	584
2fS_ATF2	1462	NA	NA	1954	NA	NA	268	10	NA	214	NA	NA
4dS_ATF2	1456	NA	NA	1845	NA	NA	230	2	NA	157	NA	NA
2aW_ATF2	1455	NA	NA	1951	NA	NA	258	9	NA	140	NA	NA
3fL_NFE2	1452	1436	NA	1866	1254	29	237	113	NA	157	104	NA
3cR_ATF2	1448	NA	NA	1807	NA	NA	272	3	NA	150	NA	NA
2fR_ATF7	1447	1214	2845	1979	1479	1482	11156	807	241	5708	431	1676
3eP_NFE2	1441	1277	NA	1830	1173	28	201	72	NA	150	40	NA
5bR_ATF2	1441	NA	NA	1802	NA	NA	280	4	NA	243	NA	NA
1eT_ATF2	1440	NA	NA	1929	NA	4	231	2	NA	199	NA	NA
2cE_ATF2	1433	NA	NA	2081	NA	NA	348	3	NA	250	NA	NA
3aE_NFE2	1431	1284	NA	1685	1170	24	225	80	NA	156	74	1
1dT_ATF2	1429	NA	NA	1806	NA	2	230	2	NA	138	NA	NA
1eW_ATF2	1429	NA	NA	2238	NA	NA	280	1	NA	211	NA	NA
3fV_ATF7	1425	1398	3010	2042	1633	1514	24761	1282	273	16480	745	2295
1eS_ATF7	1421	1254	2499	1642	1668	1265	3461	266	103	2157	191	1122
3aT_ATF7	1417	1295	2967	1903	1676	1638	830	153	90	377	93	557
3gA_ATF2	1416	NA	NA	2081	NA	NA	271	4	NA	181	NA	NA
1fP_ATF7	1414	1238	2634	1758	1615	1513	286	115	82	232	40	532
3bA_NFE2	1411	1241	NA	1797	1016	30	228	92	NA	171	51	NA
3gE_NFE2	1409	1199	NA	1718	956	29	226	109	NA	181	86	NA
4fS_ATF2	1404	NA	2	1963	NA	NA	217	4	NA	181	NA	NA
1cA_ATF7	1403	1143	2415	1476	1629	1432	60366	3364	391	62938	2001	4817
2dT_ATF7	1394	1422	2891	1782	1687	1486	310	107	56	198	77	762
3eS_ATF2	1394	NA	NA	1910	NA	3	266	5	NA	221	NA	NA
2cS_NFE2	1393	1491	NA	1986	1105	28	199	109	2	209	61	2
4dV_ATF7	1390	1244	2560	1705	1548	1354	1605	105	57	185	51	464
4cL_NFE2	1385	1249	NA	1634	864	54	232	91	NA	131	55	NA
2gL_ATF2	1382	NA	NA	1821	NA	NA	271	8	NA	158	NA	NA
2aS_NFE2	1380	1272	NA	1701	834	39	217	82	NA	142	68	NA
2gV_ATF2	1380	NA	NA	1874	NA	3	237	NA	NA	190	NA	1
3aC_ATF2	1380	NA	NA	1645	NA	NA	186	4	NA	124	NA	NA
3bV_NFE2	1380	1365	NA	2048	1266	54	235	97	NA	186	61	1
3fN_ATF2	1380	NA	NA	1803	NA	4	305	3	NA	215	NA	NA
2fV_NFE2	1376	1336	NA	1817	959	51	205	103	NA	150	60	NA
1dV_NFE2	1371	1176	NA	1784	931	44	229	112	NA	138	60	1
2eW_ATF2	1371	NA	7	2009	NA	NA	186	3	NA	177	NA	NA
2cS_ATF7	1369	1190	2618	1651	1574	1488	12438	656	154	6123	326	1478
1fL_ATF7	1364	1241	3085	1748	1664	1557	4958	482	154	3121	306	1347
2aW_NFE2	1360	1158	NA	1604	1092	57	220	76	NA	138	46	2
3bC_ATF2	1360	NA	NA	1881	NA	NA	248	7	NA	210	NA	NA
2bR_ATF7	1357	1350	2890	1783	1616	1468	27086	1340	196	14404	786	2630
2fW_NFE2	1357	1197	NA	1733	1086	52	215	148	NA	140	59	NA
2cE_NFE2	1354	1306	NA	1727	961	47	368	117	NA	176	70	1
2eS_ATF7	1353	1121	2440	1592	1279	1228	12418	608	128	7046	407	1601
3fT_NFE2	1352	1172	1	1646	841	28	221	129	NA	138	60	2
4dH_NFE2	1351	1125	NA	1746	944	56	256	92	NA	154	47	3
3eL_NFE2	1350	1241	NA	1684	828	47	192	133	NA	143	69	NA
2cA_ATF7	1349	1163	2514	1544	1509	1388	16103	995	202	17925	558	2142
1bS_ATF7	1348	1253	2719	1735	1599	1389	5650	538	168	6288	234	1267
4fR_ATF7	1343	1211	2553	1661	1320	1356	3976	378	133	20599	234	1518
2bL_ATF7	1340	1133	2438	1599	1544	1384	8192	464	118	6200	291	1475
3dW_ATF2	1339	NA	1	1809	NA	NA	191	2	NA	150	NA	NA
3fL_ATF7	1339	1116	2650	1455	1506	1439	7768	650	188	9971	445	1822
1eW_NFE2	1338	1226	NA	1731	748	37	248	84	NA	161	63	NA
1gS_ATF2	1333	NA	NA	1839	NA	1	240	6	NA	152	NA	NA
1cT_ATF2	1331	NA	1	1571	NA	NA	384	10	NA	236	NA	NA
4cW_ATF2	1331	NA	1	1874	NA	NA	195	2	NA	146	NA	NA
4aS_NFE2	1322	1103	NA	1697	1032	44	206	90	NA	157	44	NA
2dK_ATF2	1320	NA	NA	1552	NA	NA	196	4	NA	110	NA	NA
3dV_NFE2	1320	1239	NA	1691	1209	79	184	106	NA	141	43	1
3fC_ATF2	1315	NA	NA	1739	NA	NA	301	5	NA	190	NA	NA
2bV_ATF2	1308	NA	NA	1683	NA	NA	241	4	NA	184	NA	NA
1bT_ATF7	1306	1289	2691	1745	1626	1381	5507	499	150	8970	323	1834
5aL_NFE2	1306	1121	NA	1723	864	34	198	74	NA	137	65	NA
4cT_ATF2	1305	NA	2	1742	NA	7	263	2	NA	186	NA	NA
1eC_ATF2	1302	NA	NA	1637	NA	NA	375	5	NA	247	NA	NA
2eA_NFE2	1302	1159	NA	1684	1056	21	204	97	NA	120	69	NA
3bW_ATF7	1297	1098	2383	1626	1442	1236	2634	272	173	2204	238	1052
1fS_ATF2	1296	NA	3	1639	NA	NA	193	1	NA	204	NA	NA
2dN_ATF7	1296	1168	2298	1653	1588	1410	248	84	57	154	47	379
3bT_ATF7	1296	1292	2781	1776	1591	1628	28886	1375	306	24424	711	2846
4cK_ATF2	1296	NA	1	1788	NA	NA	404	6	NA	244	NA	1
1dW_ATF7	1285	1156	2290	1401	1382	1366	489	105	99	363	92	693
3eS_NFE2	1281	1160	NA	1611	1147	31	187	96	NA	141	67	NA
1fA_NFE2	1275	1212	NA	1645	924	54	198	117	NA	157	81	2
3dM_ATF2	1275	NA	NA	1696	NA	1	198	4	NA	132	NA	NA
1aA_ATF7	1274	960	2361	1492	1367	1236	3725	280	106	2498	209	969
4eS_NFE2	1274	1176	NA	1625	981	28	189	82	NA	119	47	NA
2bS_ATF2	1272	NA	NA	1630	NA	NA	287	6	NA	189	NA	NA
3fH_ATF2	1272	NA	NA	1444	NA	NA	244	6	NA	251	NA	NA
3dW_NFE2	1269	1113	NA	1676	1038	73	236	76	NA	137	39	NA
4cA_ATF2	1269	NA	NA	1671	NA	NA	266	2	NA	221	NA	NA
3cT_NFE2	1266	1116	NA	1572	812	22	197	73	NA	126	64	NA
3eT_ATF2	1264	NA	NA	1577	NA	NA	314	3	NA	188	NA	NA
4gR_ATF2	1264	NA	NA	1964	NA	NA	191	3	NA	178	NA	NA
1eV_ATF7	1255	1151	2305	1589	1466	1324	8166	681	186	7081	443	1626
2gA_ATF2	1254	NA	NA	1658	NA	NA	241	4	NA	190	NA	NA
3a*_ATF2	1254	NA	NA	1644	NA	NA	199	4	NA	162	NA	NA
5aW_ATF2	1253	NA	1	1530	NA	NA	230	4	NA	148	NA	NA
1aE_ATF2	1252	NA	NA	1562	NA	NA	192	7	NA	118	NA	NA
2fL_ATF7	1252	1083	2411	1548	1641	1239	3841	409	117	3942	272	1188
2aS_ATF7	1250	1102	2197	1500	1331	1106	179	93	50	149	71	480
3cV_NFE2	1250	1128	NA	1621	1188	44	178	98	NA	136	47	6
3eP_ATF7	1248	1124	2518	1599	1510	1431	261	90	54	134	61	411
2fV_ATF7	1244	971	2055	1444	1198	1003	8899	401	100	2447	229	974
1aT_ATF2	1243	NA	4	1758	NA	NA	259	3	NA	157	NA	NA
3fT_ATF2	1243	NA	NA	1980	NA	2	247	3	NA	258	NA	NA
1cL_ATF7	1236	938	2196	1218	1275	1133	41867	1200	182	14186	662	1720
1bW_ATF2	1234	NA	NA	1813	NA	NA	234	4	NA	175	NA	NA
3cR_NFE2	1233	1049	NA	1563	813	14	199	80	NA	148	45	NA
2dA_ATF7	1231	1067	2321	1554	1431	1245	251	93	76	206	65	616
2cL_ATF7	1230	1174	2459	1644	1431	1356	16853	846	228	10426	408	1836
4dS_NFE2	1230	998	NA	1485	933	34	195	73	NA	126	32	NA
2fL_NFE2	1228	1072	NA	1594	829	41	226	125	NA	130	58	NA
4cS_ATF2	1218	NA	NA	1717	NA	1	319	4	NA	206	NA	NA
1cW_NFE2	1213	1095	NA	1749	876	53	207	78	NA	210	56	NA
1gA_NFE2	1213	1188	NA	1641	996	34	214	114	NA	189	42	NA
2fT_ATF2	1212	NA	NA	1481	NA	2	207	6	NA	193	NA	NA
3bL_ATF7	1211	1192	2629	1691	1553	1338	14981	756	224	9148	513	1926
4cL_ATF7	1210	995	2185	1346	1117	1022	14943	644	168	7528	631	1618
2eH_NFE2	1206	1115	NA	1644	829	30	241	57	NA	158	40	1
2bA_ATF7	1197	1104	2443	1491	1525	1291	33233	1601	261	18966	1008	2379
2gL_NFE2	1196	1118	NA	1620	838	25	208	91	NA	160	74	NA
2aE_ATF2	1195	NA	1	1382	NA	NA	159	3	NA	128	NA	NA
3fW_ATF2	1193	NA	3	1662	NA	NA	161	8	NA	166	NA	NA
3gW_ATF2	1193	NA	14	1593	NA	NA	187	3	NA	111	NA	NA
4eP_ATF7	1191	1053	2329	1368	1279	1154	471	128	112	218	58	406
3aC_NFE2	1187	1142	NA	1716	894	43	212	94	NA	163	67	NA
1cV_NFE2	1182	1059	NA	1424	996	38	178	104	1	143	51	NA
1bV_NFE2	1179	1072	1	1474	816	17	175	94	NA	119	52	NA
2aL_ATF2	1175	NA	NA	1452	NA	NA	503	8	NA	156	NA	NA
2gL_ATF7	1174	1033	2007	1260	1106	1035	3366	282	130	2535	200	736
4cV_ATF7	1173	1178	2335	1547	1409	1365	5381	359	151	2403	229	1318
4cW_NFE2	1173	965	NA	1407	791	16	184	135	NA	122	67	NA
3gS_ATF2	1172	NA	NA	1784	NA	NA	192	1	NA	148	NA	NA
1bC_ATF2	1158	NA	2	1521	NA	NA	225	4	1	155	NA	NA
2dE_ATF2	1158	NA	NA	1597	NA	NA	177	1	NA	133	NA	NA
4eS_ATF7	1157	1007	2327	1537	1396	1096	329	111	87	207	73	603
3dT_ATF7	1155	1047	2437	1578	1402	1212	240	87	47	192	38	404
3dV_ATF7	1152	1000	2185	1448	1417	1250	206	64	46	152	60	411
3fF_NFE2	1152	1164	NA	1646	945	36	185	96	NA	165	41	NA
1dT_NFE2	1149	975	NA	1376	811	25	193	91	NA	118	58	2
4gR_NFE2	1149	1156	NA	1478	954	47	173	63	NA	124	58	NA
2dC_ATF2	1148	NA	2	1505	NA	NA	168	3	NA	123	NA	NA
1cV_ATF2	1147	NA	5	1729	NA	4	404	5	NA	366	NA	3
2dW_ATF2	1147	NA	NA	1524	NA	NA	172	6	NA	106	NA	NA
2bV_NFE2	1146	1032	NA	1529	789	24	167	84	NA	156	51	NA
4aS_ATF7	1146	884	2275	1133	1237	1013	402	125	65	271	84	764
1eT_NFE2	1145	1194	NA	1508	946	48	191	95	NA	113	64	NA
3dA_ATF2	1145	NA	NA	1543	NA	NA	162	5	NA	137	NA	NA
4cT_NFE2	1145	1056	NA	1506	963	31	187	82	NA	131	71	1
3aH_ATF7	1144	887	2014	1389	1068	1030	1419	188	141	1321	121	997
3a*_NFE2	1143	1090	NA	1614	1003	57	184	66	NA	135	43	1
3eV_ATF7	1141	1099	2423	1602	1396	1200	7995	807	189	8627	414	1594
5bL_ATF2	1140	NA	10	1430	NA	NA	191	4	NA	140	NA	NA
5bR_NFE2	1139	1002	NA	1419	710	27	203	84	NA	126	50	NA
3fC_NFE2	1136	1021	NA	1449	844	70	195	87	NA	142	73	2
2aE_NFE2	1133	983	NA	1453	881	34	175	90	NA	96	34	1
3dA_NFE2	1133	1049	NA	1379	876	22	207	97	NA	140	52	1
3aQ_ATF2	1129	NA	NA	1699	NA	NA	148	7	NA	137	NA	NA
2cV_NFE2	1122	1148	NA	1552	880	37	186	158	NA	144	56	1
2fT_NFE2	1121	991	NA	1339	795	41	168	76	NA	118	61	NA
4aL_ATF7	1120	1213	2372	1582	1660	1306	4628	396	115	2890	237	908
2cV_ATF7	1119	882	1950	1319	1143	1032	5904	595	134	6793	408	1325
5aT_ATF2	1119	NA	1	1390	NA	NA	165	3	NA	125	NA	NA
2gV_NFE2	1116	1122	NA	1601	832	30	158	105	1	130	61	NA
3bE_ATF2	1116	NA	NA	1340	NA	NA	512	7	NA	421	NA	NA
3bV_ATF7	1114	1134	2408	1681	1382	1210	8251	558	136	6474	318	1431
1gS_NFE2	1113	965	NA	1425	972	44	200	83	NA	123	65	NA
1fW_ATF2	1112	NA	1	1327	NA	NA	206	3	NA	133	NA	NA
3bF_ATF2	1107	NA	NA	1419	NA	NA	218	2	NA	182	NA	NA
2fS_NFE2	1102	962	NA	1407	879	16	163	62	NA	125	52	NA
4cA_NFE2	1097	898	NA	1265	826	37	197	95	NA	127	86	NA
3aH_NFE2	1092	1154	NA	1486	797	24	169	90	NA	151	66	1
3fW_NFE2	1087	918	NA	1411	866	35	176	54	NA	109	43	NA
3fE_ATF2	1084	NA	1	1576	NA	NA	571	11	NA	288	NA	NA
4fA_ATF2	1081	NA	NA	1360	NA	NA	204	6	NA	139	NA	NA
3dM_NFE2	1080	1075	NA	1506	758	20	160	70	NA	144	45	NA
4fP_ATF7	1080	1146	2131	1589	1369	1329	243	81	50	168	73	445
3eW_ATF2	1079	NA	NA	1344	NA	2	169	1	NA	176	NA	4
4dA_ATF2	1078	NA	NA	1276	NA	NA	132	3	NA	109	NA	NA
5aL_ATF7	1076	978	2088	1458	1215	1156	8208	383	135	4529	301	1225
3aQ_NFE2	1075	938	NA	1510	874	38	159	79	NA	126	57	NA
4fL_ATF7	1074	944	1936	1325	1175	1147	3558	227	62	1617	154	639
1fV_ATF2	1073	NA	NA	1630	NA	NA	129	NA	NA	154	NA	NA
1gA_ATF7	1072	958	2126	1255	1203	1179	1112	181	93	814	147	869
3bC_NFE2	1072	987	NA	1352	1073	34	157	56	NA	105	43	1
3bA_ATF7	1070	1079	2222	1391	1295	1218	25674	1377	241	26756	858	2801
3aY_ATF2	1069	NA	NA	1299	NA	NA	156	3	NA	130	NA	NA
1eW_ATF7	1068	834	1999	1274	1009	958	746	137	69	622	125	604
1fS_NFE2	1067	1073	NA	1550	728	44	189	78	NA	134	60	NA
1bC_NFE2	1062	961	NA	1220	750	74	180	68	NA	107	47	NA
3cW_ATF2	1062	NA	6	1601	NA	NA	189	1	NA	140	NA	NA
2dK_NFE2	1055	949	NA	1565	829	36	185	79	NA	136	40	NA
4fW_ATF7	1055	1109	2001	1280	1243	1113	763	141	98	323	87	519
4gL_ATF2	1054	NA	5	1513	NA	NA	158	2	1	152	NA	NA
3cA_ATF7	1050	991	2305	1429	1195	1197	8531	519	140	4385	309	1666
1aE_NFE2	1049	944	NA	1236	554	40	143	63	NA	96	34	NA
3fF_ATF7	1049	996	2170	1373	1334	1116	6939	431	130	2791	345	1282
2eH_ATF7	1046	1056	2025	1167	1229	1147	3923	346	101	3508	178	1214
3gA_NFE2	1046	1048	NA	1464	956	24	206	76	NA	107	40	1
3fN_NFE2	1043	1052	NA	1512	789	48	163	82	NA	148	47	NA
3aK_ATF2	1042	NA	NA	1564	NA	4	164	4	NA	148	NA	6
3fT_ATF7	1037	961	2076	1338	1101	1019	10453	692	180	5384	319	1267
1cW_ATF7	1029	958	2094	1521	1145	1000	9495	530	124	5388	347	1381
1bV_ATF7	1028	966	2039	1238	1211	1018	3159	293	71	3930	187	768
2fW_ATF7	1026	878	2001	1248	1187	1043	1325	139	71	822	101	800
2gA_NFE2	1021	977	NA	1327	900	20	147	100	NA	163	56	1
2cW_ATF7	1019	1038	2515	1569	1446	1276	16381	736	160	8695	375	1706
2aW_ATF7	1017	1005	2087	1310	1256	1063	224	112	128	157	74	724
4gT_ATF2	1017	NA	3	1436	NA	NA	164	9	NA	148	NA	NA
2gS_NFE2	1015	884	NA	1298	697	40	147	42	NA	110	39	NA
4cK_NFE2	1015	855	NA	1229	721	28	158	142	NA	125	80	NA
4fS_NFE2	1014	1077	NA	1337	918	34	138	95	NA	175	53	NA
3gS_NFE2	1013	982	NA	1389	861	31	174	75	NA	114	81	1
4aT_ATF2	1013	NA	11	1384	NA	NA	161	3	NA	115	NA	NA
1cK_ATF2	1012	NA	7	1371	NA	1	186	NA	NA	201	NA	NA
2aL_NFE2	1012	876	NA	1325	723	41	152	110	NA	99	48	NA
1aT_NFE2	1010	875	NA	1260	530	46	172	47	NA	102	43	NA
3eL_ATF7	1009	962	1876	1224	1025	1001	11614	650	106	6739	505	1895
3fH_NFE2	1006	834	NA	1170	873	43	155	67	NA	106	30	NA
1bL_ATF7	1004	993	1866	1237	1178	1000	2866	318	81	1100	213	791
1eC_NFE2	1002	882	NA	1357	709	42	3897	261	NA	1984	159	NA
3aK_NFE2	1001	875	NA	1142	570	36	120	74	NA	92	36	NA
2dH_ATF7	1000	1026	2138	1386	1306	1179	215	90	51	164	55	381
3cT_ATF7	1000	825	1982	1171	1099	1084	2836	242	85	1169	158	1074
4cS_NFE2	994	998	NA	1366	902	22	180	77	NA	124	44	NA
2gS_ATF2	993	NA	NA	1300	NA	NA	141	5	NA	100	NA	NA
3cH_ATF2	993	NA	NA	1348	NA	NA	185	5	NA	460	NA	NA
1fA_ATF7	990	921	1778	1111	1153	1045	4132	395	139	4393	237	1227
1fT_ATF2	989	NA	NA	1328	NA	NA	169	1	NA	135	NA	NA
3aM_ATF2	988	NA	NA	1256	NA	NA	124	3	NA	109	NA	NA
3dW_ATF7	988	945	1796	1098	1051	883	278	86	53	145	56	468
3cR_ATF7	986	842	1787	1251	986	939	1522	255	106	1900	195	902
3gK_ATF2	986	NA	NA	1366	NA	NA	166	2	NA	165	NA	NA
4dH_ATF7	986	836	2069	1232	958	978	171	82	75	117	47	316
3a*_ATF7	983	941	1816	1337	1307	1125	245	63	40	147	59	388
3cH_NFE2	983	795	NA	1203	597	32	150	61	NA	87	38	NA
1gV_ATF2	980	NA	NA	1394	NA	NA	277	4	NA	141	NA	NA
2eA_ATF7	980	980	1919	1340	1251	1054	4536	342	125	4118	212	1083
3aE_ATF7	980	967	2061	1161	1255	1102	309	81	47	216	54	438
3gS_ATF7	980	857	1722	1155	1070	1094	513	309	75	421	80	737
4fV_ATF2	979	NA	3	1390	NA	NA	141	4	NA	152	NA	NA
4eV_ATF2	977	NA	8	1262	NA	NA	121	NA	NA	139	NA	NA
3eT_NFE2	972	844	NA	1226	793	47	167	77	NA	117	35	NA
3fD_ATF2	972	NA	3	1229	NA	NA	208	7	NA	175	NA	NA
4aE_ATF2	971	NA	NA	1405	NA	5	162	3	NA	109	NA	NA
5aW_NFE2	966	968	NA	1421	777	29	156	71	NA	115	46	1
4c*_ATF2	965	NA	2	1227	NA	NA	148	NA	NA	89	NA	NA
2bS_ATF7	963	727	1807	1076	928	966	6901	374	130	2992	196	943
3cV_ATF7	959	965	2007	1345	1276	1116	2892	323	139	2745	205	1318
2dC_NFE2	958	837	NA	1319	753	22	186	43	NA	121	39	NA
3dH_ATF2	958	NA	NA	1479	NA	NA	123	NA	NA	109	NA	NA
3fN_ATF7	958	888	1727	1143	1141	995	9539	585	154	7745	434	1569
1cV_ATF7	957	803	1586	998	1080	944	23627	909	143	13022	478	1562
4aH_ATF2	957	NA	3	1221	NA	NA	116	3	1	92	NA	NA
4dS_ATF7	955	890	1704	1099	1168	1069	164	77	48	104	44	389
1fW_NFE2	951	954	NA	1226	695	48	159	89	NA	134	45	NA
1bW_ATF7	941	863	1696	1026	944	890	3831	282	107	1789	141	1020
4gR_ATF7	940	802	1687	1066	1050	981	641	146	78	514	85	659
3fM_ATF2	938	NA	NA	1186	NA	NA	241	4	NA	167	NA	NA
1fW_ATF7	936	795	1676	975	747	909	640	121	66	560	117	767
3fE_NFE2	934	947	NA	1343	867	16	164	59	NA	137	88	NA
4fS_ATF7	934	863	1846	1259	1150	1084	1740	232	48	1132	139	700
4cA_ATF7	933	874	1633	1085	1031	943	11532	680	180	10113	524	1554
2eW_NFE2	932	814	NA	1284	519	41	147	55	NA	97	36	NA
2dE_NFE2	931	951	NA	1331	714	35	143	87	NA	95	43	NA
4fA_NFE2	931	929	NA	1336	897	25	131	70	NA	112	37	NA
3fW_ATF7	930	768	1754	1105	1100	968	2084	241	104	2493	155	929
2gT_ATF2	929	NA	5	1110	NA	1	156	6	NA	117	NA	NA
4gT_NFE2	928	875	NA	1146	614	30	120	79	NA	110	43	NA
2bW_ATF2	926	NA	NA	1103	NA	NA	135	NA	NA	113	NA	NA
1cT_NFE2	922	855	NA	1259	673	28	194	85	NA	130	73	NA
1dV_ATF7	922	880	1967	1222	1018	1009	273	106	68	216	60	443
3gA_ATF7	922	888	1771	1226	1062	928	1860	214	104	1498	121	911
4cW_ATF7	922	765	1604	1020	978	784	1378	233	107	1410	131	897
2bV_ATF7	921	821	2022	1250	1196	997	3679	304	129	2048	181	928
3eH_ATF2	921	NA	NA	1141	NA	NA	178	NA	NA	109	NA	NA
4cT_ATF7	921	810	1547	1065	1035	875	8923	501	118	9315	277	1379
2dW_NFE2	918	815	NA	1198	629	30	105	63	NA	89	23	NA
3eT_ATF7	918	723	1828	1010	1084	873	8751	494	95	8759	457	1261
1dC_ATF2	917	NA	2	1279	NA	NA	126	2	NA	102	NA	NA
4fN_ATF2	917	NA	NA	1204	NA	NA	182	11	NA	110	NA	NA
5bW_ATF2	916	NA	NA	1293	NA	NA	151	NA	NA	136	NA	NA
2eC_ATF2	915	NA	NA	1148	NA	NA	152	4	NA	94	NA	NA
2bS_NFE2	913	873	NA	1243	836	22	147	91	NA	90	40	NA
1eK_ATF2	912	NA	NA	1162	NA	NA	356	4	NA	299	NA	NA
2eT_ATF2	912	NA	NA	1117	NA	NA	322	NA	NA	127	NA	NA
1dT_ATF7	908	828	1764	1138	1062	937	318	110	71	186	37	533
2cE_ATF7	907	951	1993	1293	1084	1034	19224	791	193	10655	500	1921
2eW_ATF7	907	923	1602	1279	900	712	602	112	76	294	120	464
3eS_ATF7	906	909	1937	1125	1130	966	6370	413	123	3560	195	1137
4dT_NFE2	905	666	NA	1053	773	39	132	29	NA	111	55	NA
4cE_ATF2	904	NA	NA	1191	NA	NA	292	5	NA	133	NA	NA
5aT_NFE2	904	864	NA	1377	884	13	194	51	NA	120	36	NA
3gE_ATF7	902	894	1775	1262	1031	964	18915	763	159	11804	349	1543
3aC_ATF7	900	801	1623	1155	927	811	202	88	73	473	69	485
3bE_NFE2	900	755	NA	1063	873	17	181	63	NA	89	59	NA
5bL_NFE2	897	821	NA	1029	745	10	129	47	NA	88	40	NA
2gV_ATF7	896	779	1743	1103	1011	923	6390	298	134	2619	205	829
4eT_ATF2	896	NA	NA	1180	NA	NA	113	2	NA	79	NA	NA
1aE_ATF7	895	801	1656	1105	791	808	3150	305	78	2739	132	822
3cS_ATF2	895	NA	NA	1311	NA	NA	169	1	NA	101	NA	NA
1fS_ATF7	894	803	1945	1065	1066	915	2634	194	69	1341	122	629
3bC_ATF7	894	810	1538	1091	997	904	4451	329	96	4854	190	923
1eQ_NFE2	892	870	NA	1021	596	28	145	84	NA	108	49	NA
1eT_ATF7	889	812	1600	1101	980	1023	2025	238	84	1287	167	857
4cS_ATF7	889	776	1608	1062	896	949	7678	579	99	6308	256	1502
2gM_ATF2	888	NA	NA	1134	NA	NA	152	4	NA	129	NA	NA
1bW_NFE2	886	826	NA	1207	611	14	118	93	NA	114	25	NA
3aQ_ATF7	886	800	1694	1038	926	877	1489	180	78	841	156	793
1dD_ATF2	885	NA	5	1161	NA	NA	134	2	NA	89	NA	NA
2aE_ATF7	885	759	1580	1132	1042	886	227	66	38	116	43	213
5bR_ATF7	883	900	1766	1074	1045	917	5751	356	141	4243	272	1639
3aD_ATF2	881	NA	2	1296	NA	1	120	5	NA	183	NA	5
3cQ_ATF2	881	NA	4	1474	NA	1	262	2	NA	132	NA	NA
1eQ_ATF2	878	NA	NA	1341	NA	NA	193	5	NA	151	NA	NA
3cS_NFE2	877	644	NA	974	630	23	171	45	NA	89	20	3
2bT_NFE2	876	671	NA	900	454	22	103	54	NA	67	24	NA
1fT_NFE2	872	759	NA	1127	762	41	144	64	NA	87	48	NA
1gT_ATF2	872	NA	2	1278	NA	NA	180	NA	NA	129	NA	NA
3gW_NFE2	872	830	NA	1303	713	25	109	87	NA	127	44	NA
4dA_NFE2	870	712	NA	1020	548	25	170	58	NA	97	25	NA
4c*_NFE2	868	792	NA	1050	604	16	124	38	NA	108	36	NA
5aS_ATF2	868	NA	NA	1104	NA	NA	124	2	NA	100	NA	NA
1gS_ATF7	865	787	1825	1007	1137	829	1496	209	96	463	152	527
2aL_ATF7	858	683	1479	925	981	752	498	119	41	509	70	373
2fS_ATF7	857	823	1833	1170	1002	1074	3266	346	108	2926	148	900
4aT_NFE2	857	761	NA	1024	695	29	266	88	NA	162	46	NA
3dH_NFE2	856	775	NA	1273	699	46	107	52	NA	89	48	NA
5a*_ATF2	856	NA	NA	1036	NA	NA	133	1	NA	87	NA	NA
1fV_NFE2	855	892	NA	1264	737	20	134	76	NA	91	35	NA
4aY_ATF2	855	NA	NA	1183	NA	NA	116	2	NA	98	NA	NA
1fH_ATF2	854	1	5	1028	NA	NA	131	6	NA	132	NA	5
2cH_ATF2	852	NA	NA	1292	NA	NA	226	4	NA	178	NA	NA
3cW_NFE2	851	813	NA	1101	668	63	113	73	NA	123	39	NA
4fV_NFE2	851	820	NA	1102	898	17	132	78	NA	114	45	NA
2bT_ATF2	850	NA	NA	1014	NA	NA	152	NA	NA	105	NA	NA
5aE_NFE2	850	665	NA	1041	563	26	124	56	NA	96	26	NA
1aF_ATF2	848	NA	2	1093	NA	NA	136	7	NA	104	NA	NA
1aL_ATF2	848	NA	NA	1176	NA	1	137	2	NA	136	NA	NA
2bW_NFE2	848	760	NA	1083	629	22	146	42	NA	217	31	NA
3fC_ATF7	845	709	1424	967	937	911	3552	413	101	2577	211	931
1aV_ATF2	842	NA	3	899	NA	NA	170	NA	NA	145	NA	NA
1gH_ATF2	838	NA	1	918	NA	NA	172	7	NA	127	NA	NA
2aT_ATF2	836	NA	NA	1133	NA	NA	120	8	NA	93	NA	NA
3aI_ATF2	836	NA	1	1021	NA	NA	173	4	NA	93	NA	NA
1bE_ATF2	834	NA	NA	1122	NA	NA	140	1	NA	127	NA	NA
3cQ_NFE2	833	707	NA	1177	698	31	147	61	NA	131	38	NA
3gI_ATF2	833	NA	NA	1116	NA	NA	125	1	NA	102	NA	NA
2dE_ATF7	832	647	1483	887	1048	829	242	68	49	93	36	220
4aH_NFE2	831	728	NA	1016	733	37	119	35	NA	73	36	1
5aE_ATF2	831	NA	NA	1097	NA	NA	124	1	NA	220	NA	NA
1gV_ATF7	830	702	1529	925	1021	934	1607	186	56	2091	122	741
3dN_ATF2	830	NA	NA	1134	NA	NA	146	2	NA	92	NA	NA
1eD_ATF2	828	NA	NA	1182	NA	1	154	NA	NA	132	NA	NA
5aW_ATF7	828	786	1519	1110	784	743	241	74	50	182	56	309
4cK_ATF7	827	784	1686	1053	1008	814	23282	693	119	6939	319	992
3cN_ATF2	825	NA	2	1169	NA	4	182	8	NA	97	NA	NA
4gL_NFE2	823	681	NA	1206	695	21	123	47	NA	88	21	NA
1dC_NFE2	822	846	NA	1068	830	31	129	43	NA	90	35	NA
2bH_ATF2	820	NA	NA	1074	NA	NA	144	1	NA	111	NA	NA
1gV_NFE2	819	817	NA	1229	667	29	148	94	NA	93	54	NA
1gL_ATF2	818	NA	NA	1092	NA	NA	208	2	NA	158	NA	NA
3aD_NFE2	811	729	NA	1073	816	22	180	40	NA	84	39	NA
2bE_ATF2	810	NA	2	1059	NA	2	246	4	NA	177	NA	NA
4eV_NFE2	810	804	NA	985	635	32	128	43	NA	104	37	NA
1gT_NFE2	809	586	NA	880	556	23	115	42	NA	92	36	NA
4aW_ATF2	808	1	9	1002	NA	NA	127	1	NA	79	NA	NA
2gA_ATF7	806	763	1598	1028	917	838	4769	366	107	2317	284	1055
3eW_NFE2	804	794	NA	1072	561	57	111	60	NA	87	50	NA
1aC_ATF2	803	NA	NA	998	NA	NA	138	5	NA	97	NA	NA
2fE_ATF2	803	NA	2	1152	NA	NA	199	NA	NA	192	NA	NA
4dT_ATF2	802	NA	3	1202	NA	NA	124	3	NA	97	NA	NA
4fT_ATF2	802	NA	NA	1105	NA	NA	255	5	NA	92	NA	NA
3dA_ATF7	799	689	1722	1015	910	856	423	74	32	129	53	329
2fT_ATF7	797	712	1419	925	833	728	7357	442	112	3618	274	1056
3fH_ATF7	797	878	1769	1106	981	950	9572	601	163	5870	312	1391
1aL_NFE2	794	746	NA	1002	496	19	158	64	NA	101	55	NA
3aY_NFE2	792	700	NA	988	625	50	129	51	NA	96	32	NA
3gW_ATF7	792	791	1500	954	925	793	352	153	63	280	80	413
1eK_NFE2	790	546	NA	952	753	19	131	42	NA	89	49	1
3gK_NFE2	789	746	NA	963	591	29	117	54	NA	99	37	NA
3fY_ATF2	788	NA	NA	914	NA	NA	214	5	NA	108	NA	NA
2eQ_NFE2	786	519	NA	879	490	22	124	47	NA	80	41	NA
3fI_ATF2	786	NA	NA	882	NA	NA	143	1	NA	125	NA	NA
2dC_ATF7	780	651	1439	908	823	800	408	47	35	87	32	257
1gW_ATF2	779	NA	6	1005	NA	3	194	4	NA	209	NA	NA
2fC_ATF2	777	NA	NA	1113	NA	NA	105	3	NA	107	NA	NA
4aE_NFE2	776	728	NA	1043	788	27	119	54	NA	114	36	1
1aT_ATF7	775	803	1523	993	775	759	1710	155	50	1937	111	743
3gC_ATF2	775	NA	NA	1013	NA	NA	142	2	NA	144	NA	NA
4fN_NFE2	772	749	NA	932	623	15	104	49	NA	58	41	NA
5bW_NFE2	772	822	NA	1061	781	25	122	65	NA	83	53	1
2dK_ATF7	770	692	1438	823	715	724	1023	62	61	192	32	283
3dM_ATF7	769	828	1604	1172	1015	929	267	88	55	258	67	525
1fV_ATF7	766	649	1491	1032	944	855	600	107	62	281	104	686
3aI_NFE2	766	721	NA	957	646	21	133	78	NA	103	30	NA
2dF_ATF2	764	NA	NA	950	NA	2	102	1	NA	107	NA	NA
3gM_ATF2	763	NA	NA	1026	NA	NA	158	1	NA	107	NA	NA
3bF_NFE2	762	782	NA	1061	740	14	136	47	NA	88	39	NA
2cH_NFE2	759	672	NA	1112	714	14	112	38	NA	296	42	NA
4aK_ATF2	759	NA	NA	799	NA	5	112	5	NA	59	NA	NA
1dE_ATF2	758	NA	1	1158	NA	NA	107	1	NA	99	NA	NA
4eW_NFE2	757	619	NA	905	619	46	165	42	NA	90	42	NA
1bC_ATF7	756	781	1418	820	830	728	1254	187	86	1184	129	604
3c*_ATF2	756	NA	NA	1014	NA	NA	197	6	NA	73	NA	NA
4aY_NFE2	756	711	NA	906	536	30	129	58	NA	73	39	NA
4gL_ATF7	755	573	1279	857	692	676	3927	278	55	2906	169	892
4aV_ATF2	754	NA	1	1071	NA	NA	162	4	NA	133	NA	NA
3aY_ATF7	752	657	1141	830	830	734	270	65	33	148	36	342
2eQ_ATF2	750	NA	4	1189	NA	NA	266	1	NA	210	NA	NA
2dW_ATF7	749	724	1403	941	894	852	170	53	45	103	41	367
3aK_ATF7	746	688	1533	945	836	851	308	62	38	256	108	514
3aM_NFE2	746	706	2	1020	585	36	91	76	NA	114	45	NA
1eD_NFE2	744	576	NA	951	527	19	121	52	NA	95	30	1
3bE_ATF7	743	521	1369	773	737	694	19290	756	189	11229	492	1700
5aT_ATF7	742	665	1497	886	958	890	131	95	37	123	62	268
3e*_ATF2	741	NA	NA	929	NA	NA	104	NA	NA	82	NA	NA
1cT_ATF7	740	598	1398	944	716	754	12092	594	166	12087	370	1755
3dN_NFE2	740	819	NA	955	520	31	103	94	NA	104	48	NA
2fC_NFE2	739	786	NA	865	661	16	109	49	NA	87	34	1
3eH_NFE2	739	647	NA	908	672	29	103	76	NA	62	23	NA
3gQ_ATF2	739	NA	NA	1133	NA	NA	193	3	NA	149	NA	NA
5bL_ATF7	737	710	1386	994	924	747	1645	153	64	866	89	587
5aA_ATF2	735	NA	NA	1067	NA	NA	128	1	NA	80	NA	NA
2gP_ATF2	734	NA	NA	1162	NA	NA	121	4	NA	103	NA	NA
3fM_NFE2	734	711	NA	959	416	36	132	51	NA	84	42	NA
5aK_ATF2	734	NA	NA	858	NA	NA	89	2	NA	65	NA	NA
3f*_ATF2	733	NA	1	1075	NA	NA	93	4	NA	83	NA	NA
3d*_ATF2	731	NA	3	1029	NA	NA	114	1	NA	72	NA	NA
3dE_ATF2	731	NA	NA	1011	NA	NA	112	3	NA	75	NA	NA
1bM_ATF2	730	NA	5	901	NA	NA	110	2	NA	72	NA	NA
2aH_ATF2	729	NA	NA	826	NA	NA	121	2	NA	62	NA	NA
3cW_ATF7	729	734	1549	878	912	977	649	95	67	270	64	565
4eL_ATF2	725	NA	NA	936	NA	NA	106	1	NA	68	NA	NA
3dY_ATF2	724	NA	1	939	NA	NA	93	5	NA	82	NA	NA
4e*_ATF2	723	NA	NA	844	NA	NA	112	3	NA	81	NA	NA
4eT_NFE2	723	541	NA	802	604	18	106	41	NA	68	20	NA
1bE_NFE2	717	692	NA	889	483	22	149	33	NA	81	34	1
2eC_NFE2	717	692	NA	944	524	34	99	49	NA	80	23	NA
2gM_NFE2	717	731	NA	924	571	20	123	38	NA	91	18	NA
5aA_NFE2	717	625	NA	761	500	13	87	47	NA	71	24	NA
1fH_NFE2	716	635	NA	874	594	31	119	36	NA	85	15	NA
2d*_ATF2	715	NA	NA	930	NA	NA	93	3	NA	78	NA	NA
3bN_ATF2	714	NA	1	967	NA	NA	147	5	NA	125	NA	NA
2gS_ATF7	713	873	1687	1121	917	847	117	69	43	105	42	288
2bE_NFE2	712	607	NA	913	421	11	136	40	NA	83	28	NA
3fE_ATF7	712	546	1290	813	866	720	11607	676	187	13717	467	1716
2aK_NFE2	711	596	NA	1058	438	11	88	63	NA	79	28	NA
4eW_ATF2	711	NA	NA	972	NA	NA	97	1	NA	78	NA	NA
3bI_ATF2	710	NA	3	829	NA	NA	180	6	NA	148	NA	NA
1e*_ATF2	709	NA	8	1004	NA	NA	104	NA	NA	84	NA	NA
1fD_ATF2	708	NA	NA	994	NA	NA	137	5	NA	112	NA	NA
1dC_ATF7	707	582	1265	783	851	715	230	60	38	84	41	303
2gH_ATF2	707	NA	NA	958	NA	NA	226	5	NA	93	NA	1
4fA_ATF7	707	634	1397	875	775	798	2839	274	88	1732	228	848
4aH_ATF7	705	595	1289	726	644	686	180	89	33	111	48	340
1b*_ATF2	704	NA	1	914	NA	NA	82	1	NA	59	NA	NA
3aD_ATF7	703	565	1276	844	866	662	99	33	36	87	42	207
4aT_ATF7	699	687	1434	917	821	817	250	109	55	138	43	432
2gP_NFE2	698	637	NA	1010	555	11	111	48	NA	87	31	NA
2gT_NFE2	697	690	NA	998	663	26	154	41	NA	80	20	4
3gM_NFE2	696	497	NA	756	542	7	113	31	NA	70	27	NA
4aW_NFE2	695	583	NA	934	683	4	101	44	NA	86	28	NA
1eQ_ATF7	694	631	1325	897	785	694	1901	209	52	1380	153	621
2dD_ATF2	694	NA	NA	1062	NA	1	110	2	NA	77	NA	NA
3bK_NFE2	694	537	NA	665	570	19	116	39	NA	75	56	NA
1aH_ATF2	692	NA	NA	877	NA	NA	135	4	NA	58	NA	NA
3cF_ATF2	691	NA	NA	936	NA	NA	142	2	NA	105	NA	NA
3cK_ATF2	691	NA	1	922	NA	NA	123	NA	NA	106	NA	NA
4aE_ATF7	690	711	1379	962	891	849	180	59	46	133	38	347
5aS_NFE2	690	557	NA	765	437	41	121	46	NA	77	16	NA
3d*_NFE2	689	521	NA	776	510	11	107	58	NA	57	24	NA
1dE_NFE2	688	612	NA	767	451	6	87	42	NA	71	27	2
3gD_ATF2	687	NA	4	870	NA	NA	98	2	NA	64	NA	NA
4dY_ATF2	686	NA	6	918	NA	2	103	7	NA	131	NA	2
2eM_ATF2	685	NA	9	992	NA	NA	154	1	NA	114	NA	NA
3gI_NFE2	685	642	NA	889	474	22	77	46	NA	66	25	NA
4cE_NFE2	685	722	NA	1069	536	23	124	31	2	88	50	NA
1c*_NFE2	682	576	NA	715	398	18	90	38	NA	67	25	NA
3bH_ATF2	679	NA	2	977	NA	NA	174	3	NA	133	NA	NA
3eW_ATF7	679	556	1249	834	845	742	789	113	58	1036	80	413
3eQ_ATF2	677	NA	NA	913	NA	NA	294	3	NA	156	NA	NA
4dM_ATF2	677	NA	NA	915	NA	NA	91	1	NA	58	NA	NA
3eF_ATF2	676	NA	NA	910	NA	NA	84	2	NA	75	NA	NA
3bK_ATF2	675	NA	NA	890	NA	NA	346	7	NA	247	NA	NA
2eE_ATF2	674	NA	NA	847	NA	NA	694	16	NA	277	NA	NA
5cP_ATF2	674	NA	NA	906	NA	NA	104	3	NA	65	NA	NA
3dH_ATF7	671	589	1425	946	738	788	128	35	39	88	27	370
3gQ_ATF7	670	575	1085	831	495	640	7648	625	157	6659	310	934
2dD_NFE2	669	622	NA	780	462	12	96	40	NA	65	23	1
3eY_ATF2	669	NA	4	805	NA	NA	117	1	NA	96	NA	NA
4gS_ATF2	668	NA	NA	1078	NA	NA	124	4	NA	88	NA	NA
2gH_NFE2	667	525	NA	752	500	18	76	41	NA	57	17	NA
1cK_NFE2	666	593	NA	750	386	33	125	54	NA	71	32	NA
3cN_NFE2	666	679	NA	883	491	17	95	98	NA	92	34	NA
2gM_ATF7	665	619	1387	807	743	630	3893	275	87	2300	140	730
1dI_ATF2	663	NA	NA	1024	NA	NA	112	4	NA	96	NA	NA
5bH_ATF2	663	NA	2	865	NA	NA	475	13	NA	92	NA	NA
3fD_NFE2	662	632	NA	902	359	41	111	45	NA	88	17	NA
1bK_ATF2	661	NA	NA	951	NA	1	121	2	NA	81	NA	NA
4cE_ATF7	660	651	1215	770	680	550	4990	439	141	4575	226	927
4fT_NFE2	660	643	NA	846	334	18	113	47	NA	57	21	NA
4gA_ATF2	660	NA	NA	921	NA	NA	114	1	NA	64	NA	NA
1fT_ATF7	659	675	1220	790	853	577	556	117	74	748	79	511
2bH_NFE2	659	674	NA	997	382	7	118	71	NA	85	29	NA
3gQ_NFE2	658	513	NA	784	242	22	126	37	NA	68	45	2
2bW_ATF7	656	508	1226	898	614	623	409	131	37	463	50	500
3dQ_NFE2	656	633	NA	884	462	19	91	51	NA	80	17	NA
1bM_NFE2	654	595	NA	847	543	23	112	85	NA	81	29	2
3gI_ATF7	654	527	1113	838	695	592	2877	235	89	1931	91	555
1eH_NFE2	653	590	NA	817	448	22	109	54	NA	77	30	NA
5aQ_ATF2	653	NA	NA	869	NA	NA	90	1	NA	72	NA	NA
2aK_ATF2	652	NA	NA	1056	NA	NA	89	NA	NA	156	NA	NA
2fE_NFE2	651	629	NA	866	447	7	109	48	NA	72	81	NA
3cN_ATF7	651	553	1240	746	651	657	868	98	47	424	53	396
2eQ_ATF7	650	440	875	659	625	646	5961	354	53	3566	238	780
3cS_ATF7	650	553	1185	701	770	655	1552	119	57	1073	111	473
2gE_ATF2	648	NA	NA	724	NA	NA	112	1	NA	90	NA	NA
2fQ_ATF2	646	NA	NA	780	NA	NA	147	NA	NA	97	NA	NA
1gW_NFE2	645	635	NA	953	656	31	130	39	NA	84	28	NA
4fT_ATF7	644	506	997	733	555	508	2454	163	44	788	79	372
1aV_ATF7	642	503	1160	727	755	628	3928	486	82	4042	180	1152
5bT_NFE2	640	561	NA	787	298	35	107	47	NA	80	31	NA
1dK_ATF2	639	NA	NA	880	NA	NA	73	1	NA	71	NA	NA
2dQ_ATF2	638	NA	NA	905	1	NA	96	3	NA	68	NA	NA
4eL_NFE2	638	508	NA	797	499	31	116	47	NA	63	27	NA
1aF_NFE2	635	586	NA	779	489	25	101	52	NA	41	24	NA
1dK_NFE2	635	537	NA	744	368	14	65	40	NA	65	26	NA
2cM_ATF2	635	NA	NA	923	NA	NA	2003	22	NA	2125	NA	NA
4gT_ATF7	634	654	1231	881	792	723	2115	414	92	1541	131	592
1aF_ATF7	630	499	1057	620	581	619	552	86	48	599	71	399
2aT_ATF7	629	520	967	656	583	633	137	41	30	94	36	239
3gF_ATF2	628	NA	NA	966	NA	NA	88	NA	NA	85	NA	32
1dD_NFE2	627	659	NA	798	455	42	98	67	NA	59	27	1
4eA_ATF2	624	NA	NA	860	NA	5	68	2	NA	81	NA	NA
1gL_NFE2	623	626	NA	865	562	19	116	47	NA	75	32	1
3fI_NFE2	619	485	NA	707	357	28	98	44	NA	77	27	1
4eM_ATF2	619	NA	NA	822	NA	NA	81	3	NA	80	NA	NA
3cK_NFE2	618	546	NA	859	594	9	93	48	NA	64	24	NA
3eF_NFE2	618	508	NA	804	503	37	102	39	NA	73	28	1
2d*_NFE2	617	491	NA	615	416	12	94	36	NA	46	19	NA
1eD_ATF7	616	538	1230	805	624	602	223	105	37	191	48	266
3cQ_ATF7	616	615	1304	849	637	735	3385	340	39	2214	136	939
2cH_ATF7	615	493	1111	681	657	569	9045	422	100	3829	334	892
3dE_NFE2	615	660	NA	848	391	9	81	30	NA	63	21	5
1fF_NFE2	614	461	NA	687	389	27	99	54	NA	43	25	NA
2eM_NFE2	614	487	NA	715	370	18	96	37	NA	54	24	NA
3fD_ATF7	614	609	1066	863	563	572	7133	284	137	5437	332	1016
1eF_ATF2	613	NA	NA	780	NA	NA	97	NA	NA	61	NA	NA
1aV_NFE2	612	549	NA	834	435	10	112	36	NA	74	16	NA
3gC_NFE2	611	549	NA	722	550	23	114	41	NA	66	27	NA
3dY_NFE2	610	441	NA	774	402	25	58	18	1	68	19	NA
4fV_ATF7	610	556	1181	704	780	605	757	95	41	652	78	747
1aC_NFE2	609	578	NA	868	476	9	93	40	NA	72	24	NA
1bY_ATF2	609	NA	1	699	NA	NA	154	3	NA	86	NA	NA
3cH_ATF7	608	585	1153	746	631	702	4886	268	46	1078	107	553
1c*_ATF2	607	NA	NA	1189	NA	NA	91	1	NA	94	NA	NA
2gP_ATF7	607	500	1119	694	604	495	124	48	23	67	22	160
3bF_ATF7	607	578	1215	681	882	721	3568	189	67	2673	180	825
2eT_NFE2	605	599	NA	818	528	17	108	35	NA	46	21	NA
3bQ_NFE2	605	477	NA	734	468	6	106	35	NA	72	18	NA
2aT_NFE2	604	555	1	818	430	3	91	36	NA	78	33	NA
1eI_NFE2	603	432	NA	670	480	30	88	33	NA	44	26	NA
1gL_ATF7	602	532	1182	677	613	575	7485	461	97	7715	240	928
4e*_NFE2	602	528	NA	724	273	17	73	49	NA	92	16	NA
3dQ_ATF2	601	NA	3	959	NA	NA	84	1	NA	85	NA	NA
4gS_NFE2	601	622	NA	833	523	24	88	37	NA	95	34	NA
2eT_ATF7	600	539	1140	716	789	600	7573	496	135	4213	277	995
3gK_ATF7	600	588	1378	853	873	714	2650	176	62	1419	134	681
2eF_ATF2	599	NA	NA	842	NA	NA	92	NA	NA	78	NA	NA
3aI_ATF7	597	460	1039	708	640	544	137	53	27	95	27	154
4aY_ATF7	596	470	956	780	627	525	172	70	21	180	48	264
2dD_ATF7	595	433	1067	755	600	561	115	34	14	68	15	266
1bK_NFE2	593	483	NA	606	300	5	85	54	NA	36	27	NA
1gW_ATF7	593	507	1150	819	702	648	6893	273	67	2224	122	949
1aW_ATF2	592	NA	2	853	NA	NA	83	2	NA	69	NA	NA
1e*_NFE2	592	482	NA	687	329	5	97	32	NA	61	21	NA
2eI_ATF2	592	NA	5	754	NA	NA	118	NA	NA	79	NA	NA
3gC_ATF7	590	444	927	685	588	482	816	125	43	899	133	439
2dF_NFE2	589	570	NA	793	473	43	92	44	NA	53	32	NA
2bH_ATF7	588	471	1155	660	474	525	3223	191	57	1331	99	604
2bM_NFE2	588	401	NA	586	403	18	104	62	NA	43	23	NA
2gN_ATF2	588	NA	NA	805	NA	NA	103	NA	NA	69	NA	NA
2gT_ATF7	588	513	1120	693	760	538	1680	166	52	964	86	509
1dE_ATF7	582	459	1039	666	658	503	95	31	33	78	25	382
4eT_ATF7	580	618	1282	741	842	716	224	65	46	122	28	273
1dD_ATF7	579	536	1181	745	613	629	102	72	30	89	19	285
2fF_ATF2	579	NA	1	803	NA	NA	83	4	NA	98	NA	NA
5aQ_NFE2	579	470	NA	710	382	15	94	39	NA	59	21	3
5bW_ATF7	575	603	1230	697	808	745	1695	165	48	481	97	367
1e*_ATF7	574	476	1101	738	585	597	118	30	26	72	30	188
4fN_ATF7	573	497	1087	784	672	596	1200	138	59	885	84	710
5a*_NFE2	573	649	NA	832	511	35	95	34	NA	84	20	NA
1b*_NFE2	571	414	NA	599	376	17	79	41	NA	51	17	NA
1fH_ATF7	571	591	1138	695	647	587	1338	129	83	1506	100	521
2g*_NFE2	569	414	NA	718	342	18	77	30	NA	40	17	NA
5bQ_ATF2	569	NA	NA	725	NA	NA	115	3	NA	92	NA	NA
5bT_ATF2	569	NA	NA	756	NA	NA	115	2	NA	110	NA	NA
1dH_ATF2	567	NA	NA	719	NA	NA	95	NA	NA	55	NA	NA
1eC_ATF7	567	602	1326	872	749	733	2171	417	66	4425	177	928
3eH_ATF7	567	577	1053	700	741	631	2622	214	65	1222	141	633
3dN_ATF7	566	497	985	746	627	528	130	34	35	53	30	240
3fM_ATF7	566	484	1027	686	612	437	3088	403	71	2019	166	547
5bH_ATF7	566	483	958	644	442	507	1908	137	54	2375	120	449
5aA_ATF7	564	517	1000	689	628	575	567	101	33	461	42	370
1cM_ATF2	561	NA	NA	653	NA	NA	245	5	NA	113	NA	NA
3eI_ATF2	560	NA	3	619	NA	NA	233	1	NA	82	NA	NA
3eY_NFE2	560	540	NA	767	363	19	69	56	NA	50	66	3
1eI_ATF2	559	NA	NA	788	NA	NA	120	1	NA	107	NA	NA
2gF_ATF2	559	NA	NA	739	NA	NA	56	3	NA	63	NA	NA
4dY_NFE2	559	550	NA	826	535	36	91	38	NA	66	29	NA
2g*_ATF2	556	NA	NA	754	NA	NA	79	NA	NA	63	NA	NA
3bN_NFE2	556	447	NA	643	389	28	91	39	NA	68	20	NA
3eD_ATF2	556	NA	NA	773	NA	NA	71	3	NA	60	NA	NA
3f*_ATF7	556	526	1052	735	605	569	121	46	15	141	27	179
5a*_ATF7	556	461	995	648	602	512	76	37	28	59	25	152
4c*_ATF7	555	569	1236	769	786	586	120	54	36	70	25	223
2bM_ATF2	553	NA	NA	764	NA	NA	121	3	NA	90	NA	NA
1aW_NFE2	551	460	NA	690	377	21	104	36	NA	59	33	NA
4dW_ATF2	550	NA	NA	880	NA	NA	69	NA	NA	49	NA	NA
4eL_ATF7	550	439	852	561	490	474	129	48	29	89	30	200
1eH_ATF2	549	NA	NA	709	NA	NA	78	1	NA	76	NA	NA
4gA_NFE2	549	526	NA	763	363	32	92	77	NA	63	28	NA
3gF_NFE2	548	559	NA	678	389	7	81	23	NA	40	16	NA
1bM_ATF7	545	515	889	570	638	525	1019	83	35	507	68	433
2bE_ATF7	545	502	1156	642	526	494	12013	475	82	5135	203	966
2eN_ATF2	545	NA	NA	729	NA	NA	93	1	NA	57	NA	NA
5cP_ATF7	543	379	882	617	511	521	514	31	28	70	31	136
1dH_NFE2	542	475	NA	693	457	13	102	30	NA	41	23	NA
3dY_ATF7	542	418	978	668	525	516	113	49	16	86	22	278
4dM_NFE2	542	448	NA	638	235	15	76	34	NA	51	26	NA
1fC_ATF2	541	NA	2	744	NA	NA	70	NA	NA	67	NA	NA
2fH_ATF2	541	NA	NA	779	NA	NA	112	3	NA	101	NA	NA
1gT_ATF7	540	496	1040	609	589	622	2023	226	70	2221	74	592
3f*_NFE2	540	545	NA	725	437	20	78	45	NA	52	57	NA
1cC_ATF2	538	NA	NA	651	NA	NA	113	3	NA	88	NA	NA
2gW_ATF2	538	NA	9	748	NA	NA	83	1	NA	70	NA	13
3cK_ATF7	537	460	922	647	667	537	1635	152	40	1445	146	565
4gV_ATF2	537	NA	NA	642	NA	NA	79	8	NA	65	NA	NA
2gN_NFE2	536	522	NA	651	305	7	83	42	NA	63	35	NA
1cF_ATF2	533	NA	NA	811	NA	NA	299	1	NA	100	NA	NA
1dQ_ATF2	532	NA	NA	592	NA	NA	71	1	NA	42	NA	NA
2aH_NFE2	531	461	NA	651	305	38	65	48	NA	62	23	NA
2bI_ATF2	531	NA	NA	764	NA	NA	115	5	NA	86	NA	NA
5aQ_ATF7	531	411	872	566	457	481	120	24	38	71	23	190
1dF_ATF2	530	NA	NA	612	NA	NA	85	NA	NA	50	NA	NA
1f*_ATF2	529	NA	NA	697	NA	NA	90	1	NA	52	NA	NA
2eI_NFE2	529	444	NA	760	553	21	96	26	NA	48	16	NA
2fC_ATF7	529	510	1095	732	751	618	723	110	58	597	121	460
3dF_ATF2	528	NA	NA	523	NA	NA	65	NA	NA	43	NA	NA
4eV_ATF7	528	539	971	747	692	666	123	41	25	92	49	349
3bH_ATF7	526	463	746	502	453	484	4182	235	75	3228	90	604
3bQ_ATF2	526	NA	2	697	NA	NA	120	1	NA	130	NA	NA
3c*_NFE2	526	507	NA	725	461	25	84	28	NA	54	30	NA
3eQ_NFE2	526	508	NA	716	438	24	98	46	NA	153	36	NA
4aV_NFE2	526	567	NA	838	381	25	3864	189	NA	2309	131	NA
1fN_ATF2	525	NA	NA	835	NA	NA	103	1	NA	95	NA	NA
2fH_NFE2	522	464	NA	667	372	16	71	32	NA	62	24	NA
4dQ_ATF2	521	NA	NA	637	NA	NA	88	2	NA	55	NA	NA
4dT_ATF7	521	593	1192	763	691	645	71	43	23	85	31	175
4dI_ATF2	519	NA	NA	692	NA	NA	62	4	NA	56	NA	NA
5aN_ATF2	519	NA	NA	694	NA	NA	72	1	NA	50	NA	NA
5bV_ATF2	519	NA	10	564	NA	NA	111	2	NA	61	NA	NA
4cQ_NFE2	517	421	NA	593	337	9	71	25	NA	66	24	NA
4eW_ATF7	517	441	919	587	564	563	131	40	19	60	24	357
4gS_ATF7	517	507	869	620	546	497	253	124	31	154	57	487
2gW_NFE2	515	498	NA	697	609	33	85	56	NA	71	30	NA
2eD_NFE2	512	457	NA	581	250	12	54	25	NA	46	29	NA
5aN_NFE2	511	422	NA	698	389	19	80	29	NA	67	17	NA
3e*_NFE2	510	515	NA	730	383	5	76	45	NA	54	15	NA
4gK_ATF2	510	NA	NA	527	NA	NA	96	6	NA	61	NA	NA
1fF_ATF2	509	NA	NA	815	NA	NA	68	NA	NA	64	NA	NA
5bQ_NFE2	506	401	NA	602	249	8	90	42	NA	59	12	NA
1bK_ATF7	505	529	995	668	571	511	2527	153	76	2188	121	540
2cM_NFE2	505	502	NA	591	502	6	97	71	NA	51	61	NA
1aN_ATF2	504	NA	2	700	NA	NA	78	NA	NA	59	NA	NA
2b*_NFE2	504	345	NA	487	263	13	74	26	NA	34	5	NA
3cY_ATF2	504	NA	NA	650	NA	NA	84	1	NA	63	NA	NA
3fY_NFE2	504	495	NA	725	449	15	71	47	NA	60	20	NA
2gI_NFE2	503	498	NA	710	291	16	55	32	NA	46	26	NA
1bY_NFE2	502	417	NA	621	286	7	74	29	NA	55	19	NA
1cK_ATF7	502	464	1032	767	521	509	5356	239	61	4489	110	729
2fF_ATF7	502	334	699	416	391	388	1269	119	24	352	40	301
3gD_NFE2	502	418	NA	597	350	28	117	25	NA	53	22	NA
4dA_ATF7	501	468	1208	685	691	567	102	37	35	2023	15	248
2cQ_ATF2	500	NA	NA	628	NA	NA	125	NA	NA	100	NA	NA
4gA_ATF7	500	448	1099	582	578	504	911	77	47	789	65	457
3dC_ATF2	498	NA	3	646	NA	NA	66	3	NA	58	NA	NA
5bS_ATF2	497	NA	NA	601	NA	NA	81	NA	NA	65	NA	NA
2fE_ATF7	496	554	1029	707	534	522	8391	339	108	4494	210	929
1aH_NFE2	494	388	NA	541	277	8	105	33	NA	58	26	NA
1aC_ATF7	492	469	1141	687	538	579	331	85	53	402	63	579
3cI_ATF2	492	NA	NA	571	NA	NA	86	1	NA	57	NA	NA
4aC_ATF2	492	NA	NA	741	NA	NA	90	4	NA	97	NA	NA
1dN_ATF2	491	NA	3	550	NA	NA	85	NA	NA	59	NA	NA
4fD_ATF2	491	NA	2	550	NA	1	67	1	NA	50	NA	NA
1aW_ATF7	490	421	941	592	505	512	1825	143	43	1025	86	516
1dM_ATF2	490	NA	NA	626	NA	NA	83	NA	NA	52	NA	NA
2gI_ATF2	490	NA	NA	754	NA	NA	87	1	NA	85	NA	NA
1dY_NFE2	489	351	NA	457	268	12	89	87	NA	45	18	NA
3cM_ATF2	489	NA	NA	718	NA	NA	97	2	NA	65	NA	NA
3dK_ATF2	489	NA	NA	712	NA	NA	92	NA	NA	71	NA	NA
3fK_ATF2	487	NA	NA	637	NA	NA	180	1	NA	132	NA	NA
4eM_NFE2	486	451	NA	632	395	14	102	53	NA	68	25	NA
5bH_NFE2	484	479	NA	678	222	8	98	17	NA	59	13	NA
1aL_ATF7	483	474	1048	664	437	541	2398	215	68	1535	131	487
2eF_NFE2	483	408	NA	673	152	31	61	41	NA	56	6	NA
2gD_ATF2	482	NA	NA	791	NA	NA	84	NA	NA	65	NA	NA
1bE_ATF7	480	480	1011	764	642	630	2836	279	53	2099	147	877
1fM_ATF2	480	NA	NA	610	NA	NA	60	NA	NA	67	NA	NA
1gH_ATF7	480	387	962	570	569	522	6784	424	68	1926	152	669
4aN_ATF2	480	NA	NA	769	NA	NA	78	8	NA	52	NA	NA
3eF_ATF7	477	446	892	651	502	488	609	102	35	482	49	317
4dC_ATF2	477	NA	NA	491	NA	NA	66	NA	NA	37	NA	NA
2cM_ATF7	476	390	893	594	537	502	35054	1616	245	27692	723	2086
1gH_NFE2	474	485	NA	682	496	17	90	41	NA	59	33	NA
3aF_ATF2	474	NA	2	570	NA	NA	72	NA	NA	53	NA	NA
4aK_NFE2	474	462	NA	672	395	19	63	36	NA	60	25	NA
4aW_ATF7	474	402	890	571	647	556	161	28	65	88	26	208
4dE_ATF2	474	NA	NA	711	NA	NA	55	1	NA	50	NA	NA
1fD_NFE2	472	442	NA	636	353	20	78	36	NA	52	19	NA
3dK_NFE2	472	427	NA	710	309	10	83	22	NA	51	11	NA
5aE_ATF7	472	479	1004	676	693	506	78	35	24	71	37	158
3fI_ATF7	471	389	969	461	414	361	5431	342	37	1914	170	659
1gC_ATF2	470	NA	NA	659	NA	NA	87	NA	NA	77	NA	NA
3bH_NFE2	470	449	NA	660	355	10	89	36	NA	66	23	1
3eQ_ATF7	470	339	847	478	508	497	8020	353	96	4081	306	964
3e*_ATF7	469	446	727	603	491	449	129	37	19	54	25	194
4fC_NFE2	469	319	NA	491	252	12	64	29	NA	40	19	NA
1dI_NFE2	468	368	NA	661	371	9	71	20	NA	34	16	NA
2gH_ATF7	468	444	802	574	590	539	1099	155	38	642	65	307
3d*_ATF7	468	511	1051	717	741	585	108	52	25	105	20	164
4gH_ATF2	468	NA	NA	645	NA	NA	65	NA	NA	75	NA	NA
2eC_ATF7	467	502	1073	725	562	597	446	100	68	235	58	324
3cF_NFE2	467	400	NA	561	467	6	67	45	NA	56	22	NA
3aM_ATF7	466	536	1096	715	676	611	215	77	26	93	46	227
4gI_NFE2	465	323	NA	453	300	18	78	20	NA	32	12	NA
3bI_NFE2	464	470	NA	639	278	27	82	96	NA	50	19	NA
4eH_ATF2	464	NA	NA	632	NA	2	53	NA	NA	49	NA	NA
4gH_NFE2	464	429	NA	497	367	27	44	82	NA	54	8	NA
2eD_ATF2	463	NA	NA	664	NA	NA	72	3	NA	80	NA	NA
4dQ_ATF7	461	330	636	458	427	316	159	30	21	49	23	142
4e*_ATF7	459	462	964	576	457	460	65	26	25	104	24	161
1dM_NFE2	458	442	NA	686	460	11	71	65	NA	67	29	NA
2dF_ATF7	458	401	911	599	528	479	107	30	26	63	27	166
4aC_NFE2	458	419	NA	631	249	18	101	36	NA	92	17	NA
4gM_ATF2	458	NA	NA	647	NA	NA	93	5	NA	94	NA	NA
3eD_ATF7	457	436	1027	560	588	521	561	73	40	143	49	197
5aF_ATF2	457	NA	NA	672	NA	NA	68	1	NA	59	NA	NA
2bT_ATF7	456	525	1073	671	674	532	3296	177	64	1045	93	578
4cQ_ATF2	456	NA	NA	595	NA	NA	126	3	NA	110	NA	NA
2eY_ATF2	455	NA	NA	678	NA	NA	139	1	NA	59	NA	NA
2aC_ATF2	453	NA	NA	548	NA	NA	639	5	NA	64	NA	NA
2gE_NFE2	453	346	NA	570	227	13	75	26	NA	42	18	NA
4dQ_NFE2	452	430	NA	545	381	19	79	36	NA	56	22	1
5cP_NFE2	452	396	NA	607	346	19	63	40	NA	51	16	2
1cF_NFE2	451	392	NA	544	380	18	59	32	NA	84	8	NA
2aK_ATF7	451	423	1038	522	412	472	112	54	20	290	18	184
1bD_ATF2	450	NA	NA	494	NA	NA	80	2	NA	66	NA	NA
2eE_NFE2	450	447	NA	552	430	19	62	28	NA	79	20	NA
2eM_ATF7	449	370	836	561	490	453	3642	132	55	1045	145	365
3c*_ATF7	449	448	859	607	614	553	80	29	24	58	19	177
3dQ_ATF7	448	454	851	584	559	365	92	36	22	87	33	152
2dQ_NFE2	447	409	NA	657	257	7	93	30	NA	48	22	NA
3dC_NFE2	447	412	NA	591	361	20	56	22	NA	49	21	NA
3eY_ATF7	447	329	793	551	466	396	720	55	27	826	52	215
5aK_NFE2	447	389	NA	552	343	16	59	40	NA	50	7	NA
1dF_NFE2	445	349	NA	488	387	7	74	18	NA	42	10	NA
5aK_ATF7	445	460	851	451	560	426	186	65	29	119	36	161
2cN_NFE2	444	466	NA	615	512	36	71	20	NA	55	26	NA
1aK_NFE2	443	433	NA	548	305	27	54	35	NA	29	45	NA
1dI_ATF7	443	415	838	610	460	435	344	53	31	651	33	200
2fY_ATF2	443	NA	NA	468	NA	NA	77	2	NA	57	NA	NA
2gW_ATF7	443	351	704	495	507	509	60	33	16	69	16	167
3dI_ATF2	443	NA	4	623	NA	NA	63	5	NA	49	NA	NA
5bE_NFE2	443	315	NA	456	246	13	94	33	NA	46	13	NA
1aQ_ATF2	442	NA	NA	469	NA	NA	82	2	NA	47	NA	NA
1bY_ATF7	441	373	718	444	465	436	4177	239	81	4573	125	662
3bN_ATF7	441	513	943	581	687	482	5940	434	99	5975	417	1044
1d*_ATF2	440	NA	NA	520	NA	NA	69	NA	NA	28	NA	NA
1fD_ATF7	440	408	934	495	560	428	1220	151	51	1472	81	373
1c*_ATF7	439	492	884	605	495	451	107	44	46	57	17	171
5bS_NFE2	439	457	NA	547	379	3	71	25	NA	55	23	5
4dI_NFE2	438	312	NA	498	332	21	79	13	NA	26	21	NA
4dW_NFE2	438	466	NA	620	420	7	72	43	NA	65	21	2
5aS_ATF7	438	565	1142	689	609	578	112	54	21	93	44	243
1fF_ATF7	436	369	782	521	442	412	362	51	16	171	53	205
1aK_ATF2	433	NA	NA	593	NA	NA	77	1	NA	57	NA	NA
4dW_ATF7	433	363	780	508	505	420	101	19	14	65	20	168
2gD_NFE2	432	405	NA	608	310	15	44	18	NA	61	33	NA
1aN_NFE2	431	462	NA	645	337	13	69	36	NA	62	17	NA
2a*_ATF2	431	NA	NA	486	NA	NA	54	4	NA	36	NA	NA
2b*_ATF2	431	NA	NA	561	NA	NA	53	2	NA	46	NA	NA
1cC_NFE2	430	391	NA	645	268	31	75	35	NA	50	43	NA
1fI_ATF2	430	NA	2	518	NA	NA	61	1	NA	48	NA	NA
1aD_ATF2	428	NA	NA	435	NA	NA	62	1	NA	50	NA	NA
4dY_ATF7	428	431	894	600	576	458	125	59	74	90	24	266
3fK_NFE2	427	306	NA	471	268	10	73	26	NA	46	19	2
3cY_ATF7	426	341	690	468	348	404	629	62	36	219	51	242
5aH_ATF2	425	NA	NA	613	NA	NA	57	4	NA	58	NA	NA
5bT_ATF7	424	397	796	502	402	393	870	142	57	781	77	514
1aQ_NFE2	423	298	NA	348	379	6	48	24	NA	39	15	NA
1gC_NFE2	423	403	NA	546	336	26	49	30	NA	47	30	NA
4aQ_ATF2	423	NA	NA	567	NA	NA	72	1	NA	44	NA	NA
4gI_ATF7	421	305	579	400	438	337	944	101	27	601	77	265
1eF_NFE2	420	399	NA	636	469	7	96	29	1	63	12	NA
1fN_NFE2	420	410	NA	542	317	24	51	32	NA	45	26	NA
2cQ_NFE2	419	359	NA	474	315	21	88	31	NA	65	33	NA
3dE_ATF7	418	480	887	562	531	513	88	54	35	66	24	235
4eA_ATF7	418	419	708	457	438	415	127	41	32	76	26	193
1eM_ATF2	417	NA	NA	556	NA	1	78	1	NA	69	NA	NA
3cI_NFE2	417	342	NA	487	309	3	79	43	NA	48	14	NA
4fH_ATF2	417	NA	NA	620	NA	NA	74	1	NA	69	NA	NA
5bE_ATF2	415	NA	NA	600	NA	NA	119	1	NA	65	NA	NA
2aY_NFE2	413	351	NA	455	280	7	45	57	NA	40	10	NA
1eK_ATF7	411	532	1024	720	678	595	5366	262	96	2891	199	769
2fY_NFE2	410	353	NA	471	406	21	53	20	NA	39	15	NA
4aN_NFE2	410	436	NA	589	394	4	86	46	NA	76	14	NA
4aV_ATF7	410	454	874	538	466	478	510	95	48	350	76	348
4fI_ATF2	410	NA	NA	585	NA	NA	51	1	NA	65	NA	NA
4aF_ATF2	409	NA	5	508	NA	NA	60	1	NA	31	NA	1
4eA_NFE2	409	455	NA	665	297	38	61	33	NA	66	22	NA
2aC_NFE2	407	368	NA	529	295	16	68	22	NA	53	13	NA
3eI_ATF7	407	339	878	628	545	483	5323	291	74	7585	247	771
3eI_NFE2	407	343	NA	497	322	12	68	27	NA	45	10	NA
1dF_ATF7	406	298	620	342	381	320	108	26	9	60	35	140
2fF_NFE2	405	365	NA	522	290	22	63	27	NA	73	22	NA
2gF_ATF7	405	326	743	533	499	411	62	30	22	67	24	131
2gI_ATF7	405	410	954	546	408	477	4947	274	78	2803	131	555
3gH_ATF2	405	NA	NA	583	NA	NA	70	NA	NA	48	NA	NA
2bD_ATF7	404	297	666	462	477	390	3578	154	37	1812	59	519
4aK_ATF7	404	422	906	552	549	540	571	68	58	485	74	396
4dM_ATF7	404	398	789	544	383	411	214	44	21	74	25	173
5bV_ATF7	404	310	681	450	315	315	797	62	29	986	69	299
5bV_NFE2	403	349	NA	397	148	9	50	31	NA	51	18	1
2cN_ATF7	402	359	731	536	518	443	4897	277	60	2663	138	570
2dI_ATF2	402	NA	NA	557	NA	NA	62	2	NA	38	NA	NA
2eD_ATF7	402	334	758	508	398	378	234	34	17	171	28	239
2cN_ATF2	401	NA	NA	709	NA	NA	66	NA	NA	68	NA	NA
2eE_ATF7	401	355	688	446	519	413	6367	349	89	4020	248	1210
4aM_ATF2	401	NA	NA	681	NA	NA	62	1	NA	63	NA	NA
4eH_NFE2	401	394	NA	546	248	8	66	48	NA	42	18	NA
1eI_ATF7	400	331	683	510	502	412	1502	162	26	438	75	328
2cK_ATF2	400	NA	NA	657	NA	2	62	1	NA	134	NA	NA
2dI_NFE2	399	350	NA	467	315	14	48	31	NA	35	11	NA
4dK_ATF2	399	NA	NA	620	NA	NA	67	3	NA	52	NA	NA
3cM_NFE2	398	395	NA	539	401	22	70	30	NA	48	24	NA
1fM_NFE2	397	307	NA	404	248	10	89	17	NA	16	10	NA
3aF_NFE2	397	330	NA	548	393	8	59	13	NA	39	21	NA
1cM_NFE2	396	379	NA	630	351	11	65	18	NA	59	16	NA
3dD_ATF2	396	NA	NA	499	NA	NA	30	NA	NA	43	NA	NA
4a*_NFE2	396	357	NA	506	315	5	64	34	NA	59	28	1
1gC_ATF7	395	276	680	411	382	382	659	77	30	181	34	277
3bK_ATF7	395	428	1024	631	583	549	23518	681	91	5175	331	1049
2d*_ATF7	394	395	854	460	510	408	70	29	17	35	27	144
4fK_ATF2	393	NA	NA	481	NA	2	82	1	NA	40	NA	NA
5bN_ATF2	393	NA	NA	488	NA	NA	246	6	NA	57	NA	NA
2dQ_ATF7	392	425	828	598	491	379	70	40	17	72	25	245
2eN_NFE2	392	370	NA	505	132	2	51	26	NA	33	8	NA
3eE_ATF2	392	NA	3	582	NA	NA	171	3	NA	137	NA	NA
1fC_NFE2	391	355	NA	529	278	18	46	25	NA	36	9	NA
4dD_ATF2	391	NA	NA	456	NA	NA	46	NA	NA	24	NA	NA
1eF_ATF7	390	339	851	533	579	471	375	60	23	205	37	233
2bI_NFE2	390	449	1	639	213	12	64	42	NA	50	23	NA
4gW_ATF2	390	NA	NA	508	NA	NA	48	NA	NA	42	NA	NA
4cD_ATF2	389	NA	NA	454	NA	NA	82	NA	NA	65	NA	NA
1aN_ATF7	388	377	806	459	436	383	409	79	37	228	24	223
3gM_ATF7	388	432	940	533	569	481	2392	231	62	1668	134	675
4aM_ATF7	388	363	675	414	427	437	199	76	20	130	29	300
4dF_ATF2	388	NA	NA	503	NA	2	47	2	NA	47	NA	NA
2bD_ATF2	387	NA	NA	467	NA	3	68	7	NA	61	NA	7
4dE_NFE2	387	363	NA	584	284	20	40	33	NA	54	25	NA
4fC_ATF2	387	NA	NA	453	NA	NA	47	1	NA	49	NA	NA
1f*_ATF7	386	295	755	394	357	376	67	23	8	20	9	106
3bD_ATF2	385	NA	NA	432	NA	NA	296	8	NA	124	NA	NA
4aD_ATF2	385	NA	NA	444	NA	NA	55	2	NA	38	NA	NA
1eM_NFE2	384	367	NA	469	407	21	58	28	NA	36	51	NA
2aY_ATF2	384	NA	NA	539	NA	NA	53	NA	NA	42	NA	NA
3cM_ATF7	384	384	762	484	515	475	2791	275	77	2728	114	798
3eD_NFE2	384	318	NA	492	273	9	63	22	NA	41	18	NA
5aN_ATF7	384	343	732	456	473	414	59	42	29	39	23	153
4a*_ATF2	383	NA	4	588	NA	NA	56	2	NA	56	NA	NA
4fD_NFE2	382	313	NA	581	358	8	49	66	NA	66	21	NA
1aH_ATF7	381	342	791	477	435	375	1248	95	42	638	81	224
2gN_ATF7	380	329	619	388	383	355	441	55	29	131	27	305
4aQ_NFE2	380	329	NA	533	145	15	47	15	NA	28	11	NA
1f*_NFE2	379	423	NA	616	318	32	59	28	NA	57	12	NA
3cY_NFE2	378	419	NA	623	294	6	53	47	NA	50	9	NA
4eQ_ATF2	378	NA	NA	389	NA	NA	37	NA	NA	40	NA	NA
4aN_ATF7	377	340	718	400	415	351	84	34	16	46	25	210
5bE_ATF7	377	325	695	392	335	328	4906	188	62	1300	103	574
1eH_ATF7	376	313	696	439	287	398	338	49	26	128	38	304
1cC_ATF7	375	410	868	470	361	369	1388	253	47	906	95	431
1cF_ATF7	375	281	528	339	403	305	2772	229	42	2106	174	609
3cC_ATF2	375	NA	NA	579	NA	NA	78	1	NA	82	NA	NA
4dF_NFE2	375	357	NA	468	246	12	54	21	NA	32	16	NA
3fY_ATF7	373	446	712	495	462	461	2038	117	68	1229	112	505
4gE_ATF2	373	NA	NA	422	NA	NA	64	NA	NA	65	NA	NA
4gM_NFE2	373	403	NA	552	337	24	78	31	NA	45	26	1
5bK_ATF2	373	NA	NA	552	NA	NA	188	4	NA	62	NA	NA
5bQ_ATF7	372	316	760	496	357	379	982	132	45	1174	82	356
5aH_NFE2	371	375	NA	414	250	6	80	22	NA	46	16	NA
1d*_NFE2	369	288	NA	363	193	22	77	18	NA	37	15	NA
3dF_ATF7	369	286	608	376	399	343	76	23	21	44	20	133
4fD_ATF7	368	278	624	441	534	339	563	86	36	640	56	283
2fH_ATF7	367	238	533	339	356	347	1857	125	45	946	105	345
2gF_NFE2	367	411	NA	540	399	3	42	24	NA	32	16	NA
3gD_ATF7	367	365	769	521	372	465	151	66	23	197	40	323
2fQ_NFE2	366	381	NA	648	230	16	51	32	NA	46	17	NA
1gD_ATF2	365	NA	NA	446	NA	NA	70	NA	NA	43	NA	NA
4cN_NFE2	364	340	NA	463	172	1	57	33	NA	33	23	NA
1dQ_NFE2	362	329	NA	477	293	2	56	12	NA	40	17	NA
1bD_NFE2	361	315	NA	466	258	13	41	15	NA	26	13	NA
5aF_NFE2	361	330	NA	565	274	13	66	42	NA	35	13	1
5aH_ATF7	358	251	633	386	399	370	75	32	23	46	20	135
5bM_ATF2	358	NA	NA	443	NA	NA	51	1	NA	43	NA	NA
2cD_ATF2	357	NA	NA	481	NA	NA	84	NA	NA	101	NA	NA
2g*_ATF7	357	388	787	459	437	496	66	34	11	46	14	177
4cD_NFE2	356	255	NA	450	305	5	49	24	NA	32	17	NA
1dK_ATF7	355	346	681	529	359	340	58	27	14	55	20	82
2c*_ATF2	355	NA	NA	516	NA	NA	165	3	NA	41	NA	NA
2gD_ATF7	355	341	694	531	378	357	149	72	24	108	50	363
4aC_ATF7	355	408	803	434	266	378	476	80	36	241	19	265
4cN_ATF2	355	NA	NA	508	NA	NA	82	5	NA	53	NA	NA
1dY_ATF7	354	313	528	393	338	335	66	12	7	50	7	153
2eY_ATF7	353	349	793	457	387	327	1121	79	57	425	104	203
1aK_ATF7	352	346	645	362	368	349	2084	121	24	1864	54	238
3bQ_ATF7	350	342	889	499	480	401	17227	585	81	7347	251	693
3cF_ATF7	350	373	869	510	579	486	1025	96	46	408	68	364
1eN_ATF2	349	NA	NA	488	NA	NA	57	NA	NA	45	NA	NA
2cK_NFE2	349	310	NA	456	281	3	71	30	NA	38	12	NA
2cK_ATF7	348	337	573	540	435	421	5646	237	47	3035	93	557
2gC_NFE2	348	323	NA	473	222	3	50	33	NA	44	16	NA
1aD_ATF7	347	203	603	326	325	287	711	37	34	112	23	193
1dM_ATF7	347	342	739	432	465	410	539	71	39	206	63	319
2aH_ATF7	347	391	719	557	452	397	62	63	14	61	15	139
4gK_NFE2	346	347	NA	487	158	15	37	32	NA	39	18	NA
4gY_ATF2	346	NA	NA	605	NA	NA	134	2	NA	49	NA	NA
1bN_NFE2	345	305	NA	375	369	5	88	26	NA	36	11	NA
2bI_ATF7	345	303	565	501	275	246	1700	87	17	421	37	297
3fQ_ATF2	345	NA	4	402	NA	NA	77	1	NA	51	NA	NA
4aM_NFE2	345	401	NA	567	254	21	50	40	NA	59	17	NA
4cN_ATF7	345	304	610	401	400	300	1329	152	33	1232	96	331
3eC_ATF2	344	NA	3	479	NA	NA	54	3	NA	32	NA	NA
3gF_ATF7	344	383	911	547	491	356	152	36	39	125	61	219
4gV_NFE2	344	372	NA	445	425	7	55	27	NA	30	27	NA
2cI_ATF2	343	NA	NA	524	NA	NA	57	2	NA	63	NA	NA
4gM_ATF7	343	274	458	416	348	259	2003	85	34	2172	98	357
3dF_NFE2	342	416	NA	500	353	6	39	32	NA	60	21	NA
3gY_ATF2	342	NA	NA	505	NA	NA	68	NA	NA	62	NA	NA
4cQ_ATF7	342	363	741	448	521	407	4916	259	55	2780	212	477
2cC_ATF2	341	NA	NA	453	NA	NA	64	NA	NA	53	NA	NA
1b*_ATF7	340	354	784	395	441	387	53	28	18	30	16	96
3bI_ATF7	338	357	771	513	387	343	4661	324	36	1785	118	551
1bF_ATF2	337	NA	NA	480	NA	NA	75	1	NA	66	NA	NA
2fQ_ATF7	337	375	861	469	393	424	6842	445	101	5292	319	637
2gK_ATF2	337	NA	NA	398	NA	NA	84	2	NA	35	NA	NA
1bN_ATF2	336	NA	NA	523	NA	NA	54	1	NA	67	NA	NA
1fI_ATF7	335	315	553	351	361	330	282	56	15	192	22	163
3aF_ATF7	335	298	560	406	351	353	100	24	30	58	17	142
3dK_ATF7	335	318	677	446	319	396	104	27	21	40	11	211
4dE_ATF7	335	291	628	425	322	295	63	51	21	32	5	144
4fH_NFE2	335	335	NA	430	312	6	50	37	NA	35	21	NA
1dN_NFE2	334	333	NA	464	273	10	52	26	NA	32	11	NA
1cM_ATF7	333	302	654	348	321	383	5865	306	65	2993	132	614
1dQ_ATF7	332	275	572	351	450	331	90	17	13	179	24	112
1gD_NFE2	331	292	NA	392	240	15	62	25	NA	25	13	NA
4cC_ATF2	328	NA	NA	243	NA	NA	42	NA	NA	31	NA	NA
1dY_ATF2	327	NA	NA	590	NA	NA	57	NA	NA	48	NA	NA
3eE_NFE2	326	369	NA	436	298	6	58	18	NA	39	13	NA
4gE_NFE2	326	301	NA	381	243	17	57	23	NA	32	8	NA
2cQ_ATF7	325	295	629	373	343	297	4584	288	85	3423	190	777
2eY_NFE2	325	280	NA	430	232	NA	50	22	NA	43	9	NA
5dP_ATF2	324	NA	NA	398	NA	NA	68	NA	NA	33	NA	NA
5dW_ATF2	324	NA	NA	367	NA	NA	40	4	NA	25	NA	NA
3gY_ATF7	322	205	439	309	264	189	240	63	14	93	22	147
2cY_ATF2	321	NA	NA	392	NA	NA	80	NA	NA	36	NA	NA
4eF_ATF2	320	NA	NA	444	NA	NA	36	NA	NA	37	NA	NA
4gW_NFE2	320	307	NA	445	365	11	51	25	NA	40	11	NA
3bD_NFE2	319	291	NA	344	164	15	61	22	NA	30	30	NA
3cC_NFE2	319	382	NA	439	273	7	52	26	NA	26	7	NA
4gV_ATF7	319	293	715	469	478	336	1437	70	40	804	64	351
3fK_ATF7	318	273	542	438	327	266	11055	426	31	11645	129	462
4dK_NFE2	318	304	NA	450	261	20	42	17	NA	35	9	NA
2gC_ATF2	316	NA	1	455	NA	10	47	1	NA	35	NA	2
5bK_NFE2	315	281	NA	417	260	10	43	21	NA	38	16	NA
5bN_NFE2	315	333	NA	373	310	NA	60	38	NA	53	11	NA
1gE_ATF7	314	312	537	363	266	195	304	28	24	170	29	172
4cH_ATF2	314	NA	NA	415	NA	3	47	NA	NA	66	NA	1
2cC_ATF7	313	238	447	302	290	230	2283	197	21	1352	80	327
3eE_ATF7	313	274	515	366	319	281	5859	261	45	5564	138	615
3gY_NFE2	313	312	NA	418	139	7	61	15	NA	32	26	NA
4eC_ATF2	312	NA	NA	337	NA	NA	35	NA	NA	24	NA	NA
5bK_ATF7	312	264	507	334	383	326	3253	304	44	4724	158	486
1fM_ATF7	311	231	612	433	433	399	1255	53	48	417	63	346
1fN_ATF7	311	310	621	443	373	319	315	64	39	162	37	192
2bD_NFE2	311	247	NA	438	304	7	47	26	NA	37	13	NA
1gE_ATF2	309	NA	NA	538	NA	NA	49	3	NA	37	NA	NA
4dC_NFE2	308	260	NA	297	145	12	57	18	NA	28	10	1
2e*_ATF2	307	NA	NA	293	NA	NA	42	NA	NA	18	NA	NA
4f*_ATF2	307	NA	NA	403	NA	NA	36	NA	NA	21	NA	NA
4gH_ATF7	307	250	660	378	343	354	556	50	15	281	21	293
2bM_ATF7	306	274	650	370	403	337	5785	242	46	2735	125	839
2fK_ATF2	306	NA	NA	367	NA	NA	74	1	NA	37	NA	NA
4eK_ATF2	305	NA	NA	368	NA	NA	41	NA	NA	32	NA	NA
5bS_ATF7	305	172	571	347	297	299	659	31	18	218	27	289
2gE_ATF7	304	310	655	505	314	378	2787	195	55	2871	88	624
3dC_ATF7	304	357	689	432	326	316	54	16	31	36	8	83
4cI_ATF2	304	NA	NA	336	NA	NA	53	2	NA	44	NA	NA
5b*_ATF2	304	NA	NA	317	NA	NA	53	NA	NA	31	NA	NA
2a*_NFE2	303	349	NA	509	386	23	78	11	NA	39	10	NA
5aF_ATF7	303	223	581	317	291	295	71	23	23	56	21	98
1eY_ATF2	302	NA	NA	384	NA	NA	53	NA	NA	29	NA	NA
3eM_NFE2	301	229	NA	352	198	21	50	23	NA	21	9	NA
3dD_NFE2	300	304	NA	451	284	13	51	30	NA	42	16	NA
4fK_NFE2	300	268	NA	442	289	1	58	11	NA	27	42	NA
4eM_ATF7	299	377	742	549	442	377	71	46	19	70	23	201
5bM_NFE2	299	334	NA	343	159	8	48	20	NA	32	17	NA
2gK_NFE2	298	297	NA	361	213	3	45	13	NA	37	10	NA
4dK_ATF7	298	256	522	371	290	267	47	18	17	34	7	89
1dH_ATF7	297	309	739	437	337	402	51	18	22	50	13	168
2cI_NFE2	296	219	NA	396	195	6	52	78	NA	22	11	NA
5dS_ATF2	295	NA	NA	295	NA	NA	51	NA	NA	16	NA	NA
4aF_NFE2	294	336	NA	364	155	14	65	16	NA	24	8	NA
4gY_NFE2	294	268	NA	433	327	2	42	39	NA	37	18	NA
2dI_ATF7	293	288	499	308	357	288	119	25	14	36	15	107
4eN_NFE2	292	237	NA	467	347	10	46	24	NA	30	22	1
2c*_NFE2	290	284	NA	445	266	14	62	24	NA	47	8	NA
2fY_ATF7	290	201	480	369	305	208	215	52	18	180	58	176
2a*_ATF7	289	241	547	313	307	267	38	29	14	35	10	62
4a*_ATF7	289	315	701	446	389	301	57	14	15	45	13	117
2bQ_ATF2	288	NA	NA	324	NA	NA	54	1	NA	52	NA	NA
3bM_ATF2	288	NA	NA	484	NA	NA	76	4	NA	58	NA	NA
3fQ_NFE2	288	238	NA	462	236	8	43	25	NA	36	19	NA
1gM_ATF2	287	NA	NA	385	NA	NA	58	NA	NA	52	NA	NA
2eI_ATF7	287	322	607	333	449	350	739	147	37	359	65	278
3gH_NFE2	286	261	NA	414	257	7	62	28	NA	42	13	NA
4dI_ATF7	286	386	700	389	409	338	74	75	31	48	15	126
2eF_ATF7	284	331	666	488	285	349	117	31	23	147	36	219
4eI_ATF2	284	NA	NA	521	NA	NA	51	1	NA	42	NA	NA
1aD_NFE2	282	328	NA	403	312	5	39	34	NA	34	11	NA
2eN_ATF7	282	232	538	287	235	278	498	79	28	139	27	171
5cR_ATF2	280	NA	NA	335	NA	NA	110	5	NA	38	NA	NA
1aY_NFE2	279	215	NA	266	273	4	48	22	NA	26	19	NA
4eQ_NFE2	279	233	NA	274	196	16	48	5	NA	17	10	NA
1gF_ATF2	278	NA	NA	258	NA	NA	50	1	NA	30	NA	NA
3eC_NFE2	278	250	NA	329	184	8	71	15	NA	27	15	NA
3b*_NFE2	276	243	NA	300	145	2	29	8	NA	20	7	NA
4eC_NFE2	276	244	NA	264	220	13	60	36	NA	22	4	NA
4f*_ATF7	276	195	543	328	333	264	38	12	7	31	14	65
5dH_NFE2	276	235	NA	416	262	7	40	21	NA	31	9	NA
3b*_ATF2	275	3	NA	453	NA	NA	37	NA	NA	26	NA	NA
4eH_ATF7	275	265	589	435	304	302	90	23	37	79	12	122
2bQ_NFE2	274	258	NA	330	354	2	46	18	NA	41	15	NA
5b*_NFE2	274	264	NA	386	155	7	58	13	NA	31	11	NA
4gI_ATF2	273	NA	2	534	NA	NA	47	NA	NA	76	NA	NA
2aC_ATF7	272	329	596	377	426	333	1226	103	64	1849	80	393
5aM_ATF2	272	NA	NA	371	NA	NA	49	NA	NA	17	NA	NA
1dN_ATF7	271	218	613	394	335	300	37	24	21	39	13	93
1eN_ATF7	271	193	386	256	311	218	632	68	13	103	22	203
1gE_NFE2	271	345	NA	439	192	13	33	23	NA	51	39	NA
3b*_ATF7	271	217	390	303	213	257	55	25	6	29	15	99
4eI_NFE2	271	221	NA	386	228	27	63	17	NA	30	13	NA
3bM_ATF7	269	239	509	303	271	251	3007	177	53	2093	128	307
4aD_NFE2	269	233	NA	357	268	6	42	11	NA	22	11	NA
2aF_ATF2	268	NA	NA	413	NA	NA	52	2	NA	38	NA	NA
3dI_NFE2	268	278	NA	409	147	3	48	30	NA	35	14	NA
4eF_ATF7	267	178	365	323	269	259	54	24	10	30	7	155
1eN_NFE2	265	214	NA	281	191	6	32	12	NA	26	11	NA
4cH_ATF7	265	177	369	307	310	170	574	67	27	1053	44	147
4dD_NFE2	265	269	NA	346	186	1	71	23	NA	30	8	NA
5dR_ATF2	265	NA	NA	418	NA	NA	36	2	NA	35	NA	NA
1aQ_ATF7	264	197	411	214	285	204	787	54	32	1682	34	327
1aY_ATF2	264	NA	2	325	NA	NA	42	NA	NA	34	NA	3
3bM_NFE2	264	234	NA	392	242	5	67	37	NA	41	8	NA
4gD_ATF2	263	NA	NA	296	NA	NA	39	NA	NA	26	NA	NA
4dC_ATF7	261	181	505	290	232	227	45	10	7	24	12	116
5dR_NFE2	261	287	NA	428	262	11	33	12	NA	30	11	NA
2b*_ATF7	260	314	591	454	324	346	48	15	20	52	9	124
3eM_ATF2	259	NA	NA	435	NA	NA	86	NA	NA	75	NA	NA
4eN_ATF2	259	NA	NA	354	NA	NA	35	NA	NA	27	NA	NA
4gE_ATF7	259	196	423	336	302	238	6256	237	26	2121	105	365
1bH_ATF2	257	NA	3	310	NA	NA	44	NA	4	29	NA	NA
4aF_ATF7	257	162	431	240	264	229	74	17	7	48	14	50
3bY_ATF2	256	NA	NA	311	NA	NA	39	NA	NA	53	NA	NA
5dG_ATF2	256	NA	NA	325	NA	NA	26	NA	NA	111	NA	NA
1fI_NFE2	254	283	NA	400	203	19	96	21	NA	50	5	NA
4dF_ATF7	254	249	488	375	198	302	45	20	11	45	12	116
2aY_ATF7	253	238	553	322	283	301	83	22	17	52	16	202
2c*_ATF7	253	270	545	345	360	315	57	20	13	38	15	92
2cI_ATF7	252	221	513	323	245	267	1923	115	13	3682	48	325
1gQ_NFE2	250	151	NA	220	148	14	80	12	NA	18	19	NA
4gN_ATF2	250	NA	NA	440	NA	NA	73	5	NA	40	NA	NA
5bN_ATF7	250	240	496	270	275	283	1228	128	25	797	83	278
2aQ_NFE2	249	232	NA	270	239	1	36	14	NA	27	11	NA
2aF_NFE2	247	238	NA	303	185	4	73	17	NA	32	16	NA
1bQ_ATF2	245	NA	NA	318	NA	NA	56	3	NA	22	NA	NA
2fM_ATF2	245	NA	NA	275	NA	NA	59	NA	NA	30	NA	NA
2fN_NFE2	245	152	NA	269	153	4	37	14	NA	20	10	NA
1eM_ATF7	244	266	588	317	261	332	732	99	29	1213	93	370
5dP_NFE2	244	263	NA	349	243	1	52	21	NA	35	11	NA
2gK_ATF7	242	207	391	239	204	195	1246	60	38	557	59	217
4eI_ATF7	242	210	478	361	285	292	175	33	12	70	17	172
1fC_ATF7	241	265	631	352	349	340	281	46	27	435	21	290
3cD_ATF2	239	NA	NA	266	NA	NA	49	1	NA	109	NA	NA
1aM_ATF2	238	NA	NA	326	NA	NA	51	1	NA	26	NA	NA
1d*_ATF7	238	236	466	324	273	244	114	14	8	32	15	104
2cY_NFE2	237	251	NA	270	104	9	52	25	NA	29	18	NA
2f*_ATF7	235	186	383	310	239	223	40	26	8	25	5	86
4eF_NFE2	235	183	NA	280	212	4	39	17	NA	27	15	NA
5dC_ATF2	235	NA	NA	237	NA	NA	34	NA	NA	22	NA	NA
1gN_ATF2	234	NA	NA	252	NA	2	39	NA	NA	22	NA	NA
2f*_ATF2	234	NA	NA	514	NA	NA	50	NA	NA	38	NA	NA
4aQ_ATF7	234	208	515	328	253	272	69	17	13	41	15	136
1gD_ATF7	233	233	560	303	319	252	68	37	21	101	20	129
2e*_NFE2	232	199	NA	271	256	2	42	7	NA	24	14	NA
4fI_NFE2	232	239	NA	255	204	12	44	20	NA	19	8	NA
4fM_ATF2	232	NA	NA	298	NA	NA	29	1	NA	32	NA	NA
2bF_ATF2	230	NA	NA	386	NA	NA	36	NA	NA	29	NA	NA
3gH_ATF7	230	234	461	263	304	237	236	22	12	195	43	135
1aM_NFE2	229	163	NA	214	139	5	30	5	NA	13	16	NA
1bF_ATF7	229	185	403	207	244	218	1027	117	53	739	47	161
4fK_ATF7	228	316	573	255	286	246	1138	56	39	275	31	185
4gK_ATF7	227	202	529	275	164	224	289	33	13	380	14	305
5dP_ATF7	227	227	441	253	314	236	44	19	9	30	2	80
1bN_ATF7	226	184	382	227	299	235	350	53	13	203	37	173
4gY_ATF7	226	245	460	292	331	263	873	43	23	156	23	284
4eC_ATF7	225	177	283	223	281	224	55	9	6	37	10	127
2bN_NFE2	224	147	NA	247	174	8	36	14	NA	15	2	1
2f*_NFE2	224	196	NA	295	172	4	46	10	NA	10	5	NA
3bD_ATF7	223	229	438	307	303	275	9990	390	48	5477	223	583
3fQ_ATF7	222	150	382	245	226	185	4752	129	24	1784	96	419
4cH_NFE2	222	159	NA	338	122	7	32	15	NA	34	8	NA
4cD_ATF7	221	197	335	205	223	204	1302	110	27	1054	121	523
4fH_ATF7	220	206	498	309	330	211	193	38	16	563	41	140
3cC_ATF7	218	268	448	266	341	251	423	36	35	98	36	209
4d*_NFE2	218	188	NA	260	124	4	32	16	NA	18	6	NA
4f*_NFE2	218	291	NA	342	255	4	39	8	NA	46	9	NA
4gW_ATF7	216	281	428	318	284	208	86	22	11	108	23	131
2aN_ATF2	215	NA	NA	340	NA	NA	44	NA	NA	44	NA	NA
2bN_ATF2	215	NA	NA	346	NA	NA	64	1	NA	44	NA	NA
4gN_ATF7	215	183	480	300	179	269	50	13	7	43	24	152
2cC_NFE2	214	216	NA	299	164	3	40	27	NA	27	25	NA
5cS_ATF2	214	NA	NA	273	NA	NA	53	1	NA	33	NA	NA
2dY_ATF2	213	NA	NA	282	NA	2	23	NA	NA	34	NA	NA
4cC_NFE2	213	209	NA	223	157	10	32	14	NA	29	24	NA
4fY_ATF2	213	NA	NA	282	NA	NA	22	1	NA	24	NA	NA
5bM_ATF7	213	279	365	297	252	233	516	52	10	285	53	149
1g*_ATF2	211	NA	NA	288	NA	NA	28	NA	NA	29	NA	NA
1gM_NFE2	211	193	NA	298	164	2	30	17	NA	24	10	NA
4fQ_ATF2	211	NA	NA	269	NA	NA	34	NA	NA	25	NA	NA
4gC_ATF2	210	NA	NA	198	NA	NA	21	3	NA	25	NA	NA
2aF_ATF7	209	184	400	252	248	183	52	14	25	33	9	84
2bC_NFE2	209	213	1	295	210	6	29	13	NA	31	1	NA
5cS_NFE2	208	236	NA	276	186	6	20	24	NA	31	11	NA
2aI_ATF2	207	NA	NA	259	NA	NA	96	1	NA	123	NA	NA
2fN_ATF2	207	NA	NA	295	NA	NA	60	NA	NA	21	NA	NA
3dD_ATF7	207	149	335	252	233	192	41	11	7	18	15	47
5dH_ATF2	207	NA	NA	317	NA	NA	28	NA	NA	22	NA	NA
2cF_ATF2	206	NA	NA	294	NA	NA	41	NA	NA	26	NA	NA
5dW_ATF7	206	132	371	200	284	250	43	23	9	35	6	96
2fK_NFE2	205	202	NA	344	119	4	37	20	NA	23	11	NA
4dD_ATF7	203	214	445	279	328	246	40	10	4	78	11	47
2bF_NFE2	201	186	NA	304	109	8	30	10	NA	35	4	NA
4cF_ATF7	201	180	307	209	198	132	3189	83	8	616	43	135
4eN_ATF7	200	222	476	319	310	230	42	27	9	46	11	100
3eC_ATF7	199	187	423	271	204	209	802	65	26	420	17	184
4cF_ATF2	199	NA	NA	249	NA	NA	32	NA	NA	47	NA	NA
4cI_NFE2	199	171	NA	304	304	13	31	13	NA	31	17	NA
3eM_ATF7	198	121	277	221	172	177	2962	130	34	1912	64	359
5dT_NFE2	197	121	NA	198	112	3	31	11	NA	13	8	NA
5dW_NFE2	196	145	NA	203	202	NA	26	10	NA	14	12	NA
1aY_ATF7	195	197	398	256	273	251	346	73	29	376	37	312
4gN_NFE2	195	250	NA	280	103	6	33	13	NA	20	11	NA
5dG_ATF7	195	99	282	137	169	175	40	7	5	109	8	95
2aN_NFE2	194	177	NA	219	86	NA	21	5	NA	19	3	NA
2aQ_ATF2	194	NA	NA	250	NA	NA	33	NA	NA	20	NA	NA
3gN_ATF2	194	NA	NA	314	NA	NA	34	NA	NA	22	NA	NA
1eY_ATF7	192	160	351	207	179	149	128	42	8	75	10	137
2cD_NFE2	192	182	NA	363	155	16	26	17	NA	27	6	1
4dN_ATF2	192	NA	1	273	NA	NA	35	NA	NA	27	NA	NA
4fC_ATF7	192	207	359	219	211	202	185	47	12	177	37	158
1bF_NFE2	191	260	NA	259	212	2	36	14	NA	32	10	NA
4fQ_NFE2	191	165	NA	193	113	2	26	8	NA	14	3	NA
2gC_ATF7	190	197	373	246	215	208	28	14	9	25	10	63
4eK_NFE2	187	254	NA	361	201	3	29	26	NA	23	8	NA
1gY_ATF2	186	NA	NA	243	NA	NA	20	NA	NA	21	NA	NA
2fD_ATF2	186	NA	NA	270	NA	NA	29	1	NA	32	NA	NA
1cY_ATF2	185	NA	NA	306	NA	NA	43	NA	NA	41	NA	NA
3dI_ATF7	185	239	454	360	183	225	48	23	3	38	12	100
4gD_NFE2	185	141	NA	215	83	8	39	19	NA	19	7	NA
2dY_ATF7	184	150	359	196	178	231	42	15	1	16	19	60
3cI_ATF7	184	220	436	278	258	242	548	28	21	761	58	239
2cY_ATF7	183	161	277	188	155	170	985	86	17	1209	57	137
1bD_ATF7	182	187	435	233	308	239	333	23	28	247	45	148
1gF_NFE2	182	149	NA	225	196	3	57	8	NA	17	5	NA
2cD_ATF7	182	202	333	277	254	224	722	134	22	2126	60	537
1cY_NFE2	181	134	NA	288	169	16	26	7	NA	25	8	NA
2bN_ATF7	181	151	347	199	220	174	1870	62	32	1416	68	262
4eY_ATF2	181	NA	NA	251	NA	NA	36	NA	NA	30	NA	NA
4gF_ATF2	181	NA	NA	244	NA	NA	29	NA	NA	24	NA	NA
4eQ_ATF7	180	203	350	205	190	206	67	22	13	37	16	85
5cR_NFE2	180	154	NA	248	212	3	35	7	NA	15	4	NA
5dS_NFE2	180	168	NA	235	176	4	34	9	NA	13	8	NA
1bH_ATF7	179	133	325	240	193	186	868	69	12	352	54	210
1eY_NFE2	179	210	NA	216	141	1	32	11	NA	9	3	NA
5b*_ATF7	179	177	338	240	232	191	120	33	7	21	11	105
5aD_NFE2	176	135	NA	223	179	9	31	12	NA	22	7	NA
1gQ_ATF2	175	NA	NA	236	NA	NA	39	NA	NA	18	NA	NA
2cF_NFE2	175	164	NA	172	109	16	38	11	NA	15	7	NA
2gY_NFE2	175	142	NA	218	138	14	29	6	NA	12	8	NA
4d*_ATF2	175	NA	NA	262	NA	NA	33	NA	NA	15	NA	NA
5cR_ATF7	175	145	285	194	165	210	772	60	15	375	25	149
4cI_ATF7	174	164	315	200	188	170	1803	60	35	2497	31	193
4eK_ATF7	173	125	243	176	209	154	1439	83	5	189	26	110
2bC_ATF2	170	NA	NA	322	NA	NA	39	1	NA	44	NA	NA
4eD_ATF2	170	NA	NA	169	NA	NA	35	NA	NA	28	NA	NA
2bQ_ATF7	168	158	290	175	173	157	1740	100	15	535	23	150
5aC_ATF2	168	NA	NA	248	NA	NA	25	NA	NA	24	NA	NA
2fM_ATF7	167	162	283	170	183	188	317	19	22	356	13	241
4fI_ATF7	167	162	419	230	231	196	541	51	13	272	39	98
3gN_ATF7	166	156	393	170	210	211	69	38	3	40	21	112
4fM_NFE2	166	179	NA	230	148	6	28	24	NA	17	8	NA
5dT_ATF2	166	NA	NA	306	NA	NA	20	NA	NA	17	NA	NA
4cC_ATF7	165	149	315	144	135	161	268	26	19	344	18	108
4gF_ATF7	164	131	228	221	167	146	87	16	4	47	7	74
5dH_ATF7	164	146	311	233	186	146	32	15	5	25	3	52
1bQ_NFE2	163	97	NA	204	175	2	26	18	NA	24	7	NA
2aQ_ATF7	162	95	303	167	150	127	31	18	13	20	2	29
5dR_ATF7	162	212	386	204	167	210	30	14	8	17	4	62
2aN_ATF7	161	235	271	194	135	139	50	26	4	24	8	118
2e*_ATF7	161	95	300	208	163	134	28	6	9	19	3	43
4cF_NFE2	161	151	NA	228	113	4	21	14	NA	20	26	1
4cY_NFE2	161	132	NA	172	142	2	68	12	NA	19	8	1
4eD_NFE2	161	128	NA	137	78	3	19	8	NA	22	6	NA
2fD_NFE2	160	153	NA	292	83	2	20	12	NA	18	3	NA
5dG_NFE2	159	191	NA	287	178	5	23	13	NA	11	3	NA
5aM_ATF7	158	153	285	196	167	122	89	18	5	33	8	53
2dY_NFE2	157	178	NA	235	148	4	18	17	NA	16	7	1
4gC_NFE2	156	136	NA	242	191	NA	41	8	NA	27	5	1
5aM_NFE2	155	136	NA	299	81	2	36	6	NA	32	10	NA
1g*_NFE2	154	184	NA	240	148	7	28	17	NA	24	6	NA
4eY_ATF7	154	143	267	215	161	186	50	14	6	32	8	44
5aC_NFE2	154	187	NA	217	121	2	30	11	NA	10	6	NA
1aM_ATF7	153	142	335	143	172	161	582	51	22	564	37	180
1fQ_NFE2	153	151	NA	238	119	12	17	10	NA	28	8	NA
5aD_ATF2	153	NA	NA	227	NA	NA	17	1	NA	9	NA	NA
5bY_ATF2	153	NA	NA	291	NA	NA	22	NA	NA	10	NA	NA
2gY_ATF2	151	NA	NA	194	NA	NA	31	2	NA	14	NA	NA
3gN_NFE2	151	133	NA	236	114	8	31	11	NA	23	7	NA
1g*_ATF7	150	134	304	188	111	121	35	14	6	27	2	17
2bF_ATF7	150	131	267	177	142	168	52	28	14	74	20	145
2fI_ATF2	150	NA	NA	162	NA	NA	28	NA	NA	17	NA	NA
3cD_ATF7	149	107	247	153	150	168	173	16	6	59	10	103
2fM_NFE2	148	138	NA	187	139	7	41	15	NA	22	8	NA
1fK_NFE2	147	124	NA	147	79	2	23	12	NA	12	3	NA
2fK_ATF7	146	176	409	271	222	206	6713	207	50	3462	132	216
3eK_ATF2	146	NA	NA	159	NA	NA	29	2	NA	22	NA	NA
5bY_NFE2	146	177	NA	226	69	10	31	2	NA	10	15	2
2aI_NFE2	144	155	NA	196	54	9	21	33	NA	16	11	NA
2gY_ATF7	144	101	257	170	187	177	38	5	7	6	7	50
4d*_ATF7	144	108	280	157	195	165	38	7	4	13	21	35
2dM_ATF7	143	72	196	149	114	86	44	5	5	22	12	47
1bQ_ATF7	142	190	374	260	252	202	554	85	26	274	44	154
2dM_ATF2	141	NA	NA	236	NA	NA	24	1	NA	28	NA	NA
1gN_NFE2	139	131	NA	153	129	3	21	40	NA	12	2	NA
2aM_NFE2	139	145	NA	210	135	4	29	18	NA	19	11	NA
1fQ_ATF2	138	NA	NA	247	NA	NA	25	NA	NA	24	NA	NA
3bY_NFE2	137	107	NA	164	68	3	13	21	NA	23	6	NA
4fQ_ATF7	136	84	284	147	123	143	166	33	8	494	13	121
1gQ_ATF7	134	99	224	151	130	142	217	31	18	121	29	83
2aM_ATF2	134	NA	NA	171	NA	NA	13	NA	NA	10	NA	NA
2fD_ATF7	134	106	243	113	160	124	567	42	18	1122	29	111
5dC_ATF7	134	103	243	158	89	124	86	11	5	18	1	37
1gF_ATF7	133	144	299	224	243	226	149	18	10	149	5	258
3cD_NFE2	131	133	NA	208	102	11	22	11	NA	18	5	NA
4cY_ATF2	131	NA	NA	158	NA	NA	21	6	NA	11	NA	NA
4fY_ATF7	130	98	270	257	182	128	81	15	10	118	10	110
2bY_ATF2	129	NA	NA	175	NA	NA	21	NA	NA	13	NA	NA
5aD_ATF7	129	75	211	138	95	110	19	7	1	4	1	46
1fK_ATF2	128	NA	NA	160	NA	NA	18	NA	NA	14	NA	NA
5cV_ATF2	128	NA	NA	131	NA	NA	20	NA	NA	18	NA	NA
4fY_NFE2	127	118	NA	179	120	3	18	8	NA	17	1	NA
4aI_ATF2	126	NA	NA	210	NA	NA	22	NA	NA	27	NA	NA
4fF_ATF2	125	NA	NA	187	NA	NA	13	NA	NA	9	NA	NA
4aD_ATF7	123	116	260	219	188	174	23	14	4	53	5	57
5dS_ATF7	123	152	227	190	191	180	28	12	6	26	5	50
1gY_NFE2	122	156	NA	221	173	NA	26	6	NA	16	4	NA
4eD_ATF7	122	117	216	107	178	107	29	14	6	20	15	100
4fF_NFE2	121	147	NA	173	142	2	26	10	NA	12	5	NA
5cT_ATF2	121	NA	NA	112	NA	NA	31	NA	NA	13	NA	NA
1bH_NFE2	118	148	NA	187	90	3	22	9	NA	19	15	NA
4gD_ATF7	118	171	294	192	145	133	35	11	8	38	4	100
4gF_NFE2	118	63	NA	82	69	3	11	9	NA	7	5	NA
1cY_ATF7	117	157	292	199	197	136	525	80	28	437	70	104
3eN_ATF2	116	NA	NA	211	NA	NA	16	NA	NA	16	NA	NA
4fM_ATF7	116	160	289	202	181	168	147	44	15	254	14	254
5cH_ATF2	116	NA	NA	198	NA	NA	16	NA	NA	21	NA	NA
5cS_ATF7	115	129	246	157	180	132	568	56	39	1940	40	148
2aI_ATF7	113	145	182	155	117	102	12295	288	22	1745	41	245
2dM_NFE2	113	120	NA	161	112	2	19	7	NA	15	NA	NA
5cH_NFE2	113	68	NA	116	105	1	27	9	NA	9	9	NA
1fQ_ATF7	112	102	239	171	123	163	257	34	8	544	26	82
1gN_ATF7	111	89	211	130	149	102	96	26	11	27	5	94
5bI_ATF2	111	NA	NA	118	NA	NA	20	NA	NA	7	NA	NA
1bI_ATF2	110	NA	NA	147	NA	NA	17	NA	NA	17	NA	NA
5cV_NFE2	110	92	NA	166	145	1	13	4	NA	22	7	NA
1gM_ATF7	109	119	232	125	172	130	164	45	14	64	55	157
2aD_ATF7	109	76	227	163	106	149	18	3	1	9	5	22
2aM_ATF7	109	94	161	125	152	95	29	18	3	20	8	46
4eY_NFE2	109	157	NA	186	107	NA	30	22	NA	14	2	NA
5aY_ATF2	106	NA	NA	156	NA	NA	15	NA	NA	9	NA	NA
5dC_NFE2	106	85	NA	157	105	3	26	6	NA	10	4	NA
2fI_ATF7	105	109	198	128	118	111	212	40	13	395	53	122
1fK_ATF7	103	71	167	101	58	78	54	11	2	123	11	30
3bY_ATF7	103	55	175	79	119	100	218	13	11	113	30	152
3eK_NFE2	103	97	NA	111	97	4	14	15	NA	7	5	NA
5bC_ATF2	102	NA	NA	156	NA	NA	9	NA	NA	11	NA	NA
2bY_ATF7	101	72	162	117	105	93	316	20	2	249	14	67
4dN_NFE2	101	142	NA	151	88	NA	27	12	NA	9	10	NA
2bC_ATF7	100	113	252	203	142	161	521	32	19	1045	24	234
5cT_NFE2	99	120	NA	130	42	6	21	7	NA	13	2	NA
5dK_ATF2	99	NA	NA	70	NA	NA	13	NA	NA	14	NA	NA
4aI_NFE2	98	64	NA	127	92	2	30	8	NA	108	7	NA
4gC_ATF7	98	74	245	107	188	74	264	15	16	80	12	21
2cF_ATF7	97	133	315	159	186	170	265	54	23	1306	44	197
5aC_ATF7	97	84	255	162	149	135	28	24	3	46	14	63
3eN_NFE2	95	80	NA	122	96	NA	13	5	NA	7	9	NA
4aI_ATF7	95	96	192	108	85	70	234	19	6	54	19	54
5aY_NFE2	95	78	NA	99	85	8	11	10	NA	6	4	NA
5bF_ATF2	95	NA	NA	114	NA	NA	15	1	NA	5	NA	NA
1gI_ATF2	94	NA	NA	112	NA	NA	24	NA	NA	18	NA	NA
5dQ_ATF2	94	NA	NA	106	NA	NA	9	NA	NA	12	NA	NA
5bF_ATF7	93	99	286	120	121	89	54	17	10	73	4	59
1bI_NFE2	92	99	NA	147	54	2	13	6	NA	14	2	NA
2aD_ATF2	92	NA	NA	98	NA	NA	8	1	NA	20	NA	NA
2fI_NFE2	91	87	NA	95	51	1	13	2	NA	8	3	NA
5dV_NFE2	91	74	NA	121	81	1	18	5	NA	8	1	NA
4dN_ATF7	90	161	228	179	153	190	16	15	3	15	11	76
4g*_ATF7	87	66	123	54	28	37	12	8	7	4	NA	12
5dN_ATF2	86	NA	NA	140	NA	NA	14	NA	NA	8	NA	NA
1a*_NFE2	85	99	NA	82	56	5	21	3	NA	6	4	NA
1gY_ATF7	85	81	181	132	107	102	356	16	14	177	19	76
5cV_ATF7	85	73	126	103	64	56	230	21	7	351	19	81
1a*_ATF2	83	NA	NA	171	NA	NA	17	NA	NA	8	NA	NA
5bC_ATF7	83	73	161	93	55	68	222	13	17	41	7	37
5bC_NFE2	83	50	NA	102	40	NA	11	3	NA	5	2	NA
5bY_ATF7	80	122	257	153	98	103	153	9	8	219	39	78
5dV_ATF2	79	NA	1	153	NA	NA	6	NA	NA	11	NA	NA
4fF_ATF7	78	72	162	104	121	98	59	7	2	20	6	33
5cA_ATF2	78	NA	NA	115	NA	NA	9	1	NA	19	NA	NA
2bY_NFE2	77	145	NA	231	152	13	13	15	NA	14	3	NA
5cC_ATF2	77	NA	NA	124	NA	NA	8	NA	NA	6	NA	NA
2aD_NFE2	76	69	NA	88	85	1	29	2	NA	14	1	NA
5cT_ATF7	76	77	140	92	87	64	319	55	18	889	39	110
5cH_ATF7	75	57	184	103	81	88	673	31	13	195	13	86
4g*_ATF2	73	NA	NA	92	NA	NA	14	2	NA	9	NA	NA
1gI_NFE2	72	50	NA	94	66	2	3	7	NA	7	1	NA
2fN_ATF7	72	95	177	120	91	64	215	14	10	138	9	93
3eK_ATF7	72	49	194	110	65	122	2050	39	31	393	21	114
1gI_ATF7	69	70	126	82	46	104	200	14	5	96	6	95
5dA_ATF7	69	43	104	45	59	41	19	3	1	2	2	9
5aI_ATF2	66	NA	NA	116	NA	NA	8	NA	NA	14	NA	NA
5bF_NFE2	66	98	NA	116	84	2	7	4	NA	14	NA	NA
5cG_ATF2	63	NA	NA	69	NA	NA	8	NA	NA	17	NA	NA
5cA_NFE2	62	66	NA	78	43	7	17	3	NA	8	12	NA
5dK_NFE2	62	97	NA	122	63	2	9	8	NA	5	3	NA
5dT_ATF7	62	91	250	133	129	155	20	18	4	11	4	36
1bI_ATF7	61	53	69	54	39	44	227	19	4	166	9	38
1cI_NFE2	60	86	NA	82	37	3	13	3	NA	7	10	NA
3eN_ATF7	60	65	135	98	105	102	234	33	6	245	14	376
5cC_NFE2	59	73	NA	96	95	NA	10	6	NA	4	3	NA
4g*_NFE2	58	44	NA	54	12	2	5	3	NA	8	1	NA
5aI_NFE2	57	84	NA	96	61	1	7	4	NA	4	3	NA
4cY_ATF7	56	76	156	113	96	80	171	48	11	427	57	96
5dV_ATF7	55	42	102	46	52	55	15	5	NA	6	3	6
1cI_ATF2	54	NA	NA	108	NA	NA	15	NA	NA	15	NA	NA
5bD_ATF7	54	39	59	41	56	36	801	17	7	24	21	49
5cF_NFE2	51	19	NA	33	25	NA	6	3	NA	5	1	NA
5d*_ATF2	47	NA	NA	30	NA	NA	11	NA	NA	2	NA	NA
5dN_NFE2	46	53	NA	109	52	NA	7	5	NA	4	5	NA
5dA_ATF2	45	NA	NA	51	NA	NA	3	NA	NA	2	NA	NA
5c*_ATF2	43	NA	NA	60	NA	NA	5	NA	NA	5	NA	NA
5dE_ATF2	42	NA	NA	58	NA	1	2	NA	NA	2	NA	NA
5bI_NFE2	41	48	NA	91	46	9	7	5	NA	3	6	NA
5c*_NFE2	40	49	NA	44	34	NA	4	4	NA	2	NA	NA
1a*_ATF7	39	64	108	85	73	75	14	5	NA	8	2	34
5dI_ATF7	37	24	57	13	14	8	12	NA	NA	7	2	15
5dK_ATF7	37	34	91	39	59	39	7	2	1	8	5	5
1cI_ATF7	36	26	60	60	49	37	21	7	4	50	23	47
5cA_ATF7	36	48	107	47	41	44	154	34	3	540	12	70
4bP_NFE2	34	11	NA	28	20	NA	NA	NA	NA	1	1	NA
5cF_ATF2	34	NA	NA	79	NA	NA	4	NA	NA	9	NA	NA
5cW_ATF2	33	NA	NA	39	NA	NA	7	NA	NA	5	NA	NA
5dN_ATF7	33	63	134	55	67	71	13	1	9	2	5	15
5dD_NFE2	32	9	NA	32	11	NA	2	NA	NA	2	NA	NA
5bI_ATF7	31	18	92	24	65	49	20	NA	6	11	8	34
1fY_ATF2	30	NA	NA	29	NA	NA	4	NA	NA	NA	NA	NA
5aI_ATF7	29	47	67	81	23	43	1006	46	10	1719	24	60
5bD_NFE2	29	27	NA	33	31	NA	6	6	NA	3	7	NA
5bD_ATF2	27	NA	NA	78	NA	1	3	1	NA	1	NA	NA
5dQ_ATF7	27	28	64	51	28	33	5	2	NA	8	NA	2
5cG_NFE2	26	69	NA	84	71	2	3	4	NA	10	2	NA
5cW_ATF7	26	33	50	53	22	27	124	4	2	11	3	30
5dI_ATF2	26	NA	NA	25	NA	NA	8	NA	NA	NA	NA	NA
5d*_NFE2	25	28	NA	38	15	5	NA	4	NA	6	NA	NA
3bP_FOS	24	2227	4781	2	3226	2587	1	235	129	NA	161	1162
5cC_ATF7	23	26	65	42	40	33	95	26	15	95	5	21
5c*_ATF7	22	25	70	40	28	33	8	NA	2	2	1	10
5cY_ATF2	22	NA	NA	15	NA	NA	8	NA	NA	1	NA	NA
5dQ_NFE2	22	71	NA	67	15	NA	1	3	NA	10	NA	NA
1bR_FOS	21	2286	4787	6	3119	2679	1049	14205	2128	1190	14173	25080
4bP_ATF2	20	NA	NA	56	NA	NA	2	1	NA	3	NA	NA
5cW_NFE2	19	27	NA	17	2	NA	1	1	NA	1	3	NA
5dE_ATF7	19	38	53	38	34	41	2	3	NA	3	NA	14
3aR_FOS	18	4067	9154	14	6092	4687	1803	12954	2653	312	12402	24424
4bD_ATF2	18	NA	NA	36	NA	NA	1	NA	NA	1	NA	NA
5aY_ATF7	18	25	80	31	34	22	5	4	3	15	NA	13
5dE_NFE2	18	33	NA	57	21	1	4	2	NA	3	1	NA
2dG_FOS	17	6128	12832	14	8693	6914	2	1169	490	5	881	4908
4cL_FOS	17	906	2040	17	1337	1074	7548	7686	1248	2273	6957	13821
5cG_ATF7	17	22	41	43	38	23	20	6	1	9	1	18
5dD_ATF2	17	NA	NA	12	NA	NA	2	NA	NA	3	NA	NA
5cF_ATF7	16	29	92	50	36	27	4	2	2	16	6	27
2bG_FOS	13	3758	7918	22	5506	4256	271	13287	2335	1123	13865	25508
3dG_FOS	13	3419	7798	8	4950	4175	1	372	204	18	429	1804
4bD_NFE2	13	21	NA	28	20	NA	4	NA	NA	NA	1	NA
5cN_NFE2	13	7	NA	9	16	NA	2	3	NA	2	NA	NA
1fY_NFE2	12	1	NA	6	10	NA	3	NA	NA	NA	1	NA
4bD_ATF7	12	11	27	12	17	22	7	6	1	42	1	13
4bS_ATF7	12	2	12	5	16	7	48	2	NA	14	NA	12
5cW_FOS	12	21	65	NA	26	38	315	79	11	NA	50	58
5cY_ATF7	12	5	44	28	4	4	9	2	1	141	2	9
5dD_ATF7	12	11	16	20	17	9	6	NA	NA	NA	NA	2
wt_FOS	12	23743	52557	40	34758	26966	8101	199108	32048	5001	184663	320158
1cG_FOS	11	6590	14023	1	9519	7410	208	60646	9195	2052	60866	102157
2aG_FOS	11	5305	11281	3	7549	6129	NA	1217	365	2	886	4143
3gV_FOS	11	1632	3360	3	2308	1726	9905	11933	1946	98	10310	18326
4cV_FOS	11	1171	2681	NA	1701	1138	132	7416	1231	154	7469	13670
1aN_FOS	10	375	733	5	576	457	748	1158	231	189	1732	2158
1aS_FOS	10	1541	3530	4	2351	1669	4595	3483	925	1	4457	8332
1eI_JDP2	10	NA	1250	NA	NA	539	3418	42	1170	NA	NA	11253
1eR_FOS	10	2305	4648	27	3443	2676	11334	21913	3501	6664	19780	35568
3dW_FOS	10	785	1638	2	1153	904	NA	117	45	NA	71	720
4bP_ATF7	10	14	45	28	25	28	3	1	NA	2	3	14
5cY_NFE2	10	26	NA	13	11	NA	1	NA	NA	3	NA	NA
2bR_FOS	9	1300	3070	6	2041	1575	1812	14183	2181	532	11950	20837
2cR_FOS	9	1552	3054	3	2098	1766	1	11018	1649	178	10063	16998
2gG_FOS	9	2404	5262	8	3428	2793	135	10457	1933	544	9751	19910
3aG_FOS	9	7304	16107	29	10429	8385	1	962	583	9	893	5111
3g*_ATF7	9	6	17	10	3	13	1	1	NA	NA	3	7
5cN_ATF7	9	3	28	16	12	8	11	7	2	36	3	8
1cK_FOS	8	544	997	NA	762	589	222	2626	455	NA	2952	5011
1fY_ATF7	8	25	39	27	30	23	2	2	1	12	5	8
1gW_FOS	8	543	973	8	689	542	207	2516	263	4575	2487	4455
2cP_JDP2	8	NA	9396	NA	NA	4800	498	7	1380	NA	NA	17364
2eR_FOS	8	2132	4846	10	3123	2609	1496	26101	3874	3531	24628	40662
3aT_FOS	8	1386	3015	23	2115	1594	1988	9079	1263	451	7467	14569
3cA_FOS	8	986	2218	8	1385	1136	4524	6774	1245	40	6716	12912
3fA_FOS	8	1246	2881	11	2012	1542	4996	16400	2117	6893	15517	25854
5dI_NFE2	8	11	NA	21	8	4	1	NA	NA	2	3	NA
1aR_FOS	7	2999	6236	16	4244	3238	24	17409	2796	697	16057	30320
1dR_FOS	7	3182	6975	3	4754	3797	6	1814	485	105	2200	5977
3aY_FOS	7	557	1117	1	854	682	191	87	36	NA	107	722
3fT_FOS	7	958	1898	NA	1164	1037	443	6414	1126	NA	6043	11102
3g*_NFE2	7	1	NA	9	7	NA	NA	NA	NA	NA	NA	NA
4bS_NFE2	7	11	NA	NA	6	NA	NA	2	NA	NA	NA	NA
4gP_FOS	7	1405	3133	13	1993	1520	3	134	49	2	145	766
5dA_NFE2	7	32	NA	32	32	NA	1	4	NA	6	NA	NA
5dY_ATF2	7	NA	NA	13	NA	NA	2	NA	NA	2	NA	NA
1cS_FOS	6	1261	2874	4	1990	1511	1	16275	2673	3392	15504	21919
1gG_FOS	6	4116	9671	3	5818	4852	1111	27083	4826	1207	24082	49478
3aP_FOS	6	1979	4058	6	2607	2126	NA	246	108	2	147	861
3bG_FOS	6	4050	8900	7	5776	4788	1330	28646	4252	386	25857	50468
3eG_FOS	6	3904	8399	4	5629	4373	12	7732	1579	49	7474	16718
4aW_FOS	6	473	1091	4	753	633	40	297	126	155	305	1169
4dM_FOS	6	434	962	NA	545	558	NA	260	72	18	197	895
1aV_FOS	5	561	1174	4	850	678	209	5379	776	1331	4017	7987
1eG_FOS	5	3831	8736	6	5435	4353	216	13760	2542	92	13243	24476
1fL_FOS	5	1357	3173	5	2107	1624	14373	7542	1283	2100	7907	15113
2gW_FOS	5	388	827	6	499	448	NA	92	17	NA	36	172
3aD_FOS	5	638	1394	13	967	856	1	170	24	NA	59	339
3aL_FOS	5	2255	5070	3	3512	2775	36	12855	2370	82	13163	25331
3dN_FOS	5	529	1185	NA	758	636	NA	128	46	NA	64	465
3dP_FOS	5	2193	4817	5	3198	2418	2	241	89	NA	185	1238
3fF_FOS	5	857	1901	NA	1187	1037	415	6525	1017	NA	5613	11816
5bY_FOS	5	120	241	NA	144	123	799	507	124	5	532	1281
5dS_FOS	5	130	342	NA	256	184	NA	7	19	NA	8	69
1aH_FOS	4	287	676	5	436	382	22	1089	288	9	1287	2822
1dF_FOS	4	277	595	3	394	295	2	691	120	NA	743	1405
2dR_FOS	4	2388	5186	NA	3348	2944	NA	397	135	NA	233	1468
2dT_FOS	4	1132	2405	2	1418	1333	NA	180	64	NA	171	672
2eG_FOS	4	5659	12354	5	7778	6576	NA	2619	784	4	2406	8945
2g*_FOS	4	383	923	1	548	429	1	36	31	NA	24	179
3aS_FOS	4	2575	5874	8	3893	3032	3	627	323	2	677	2939
3cT_FOS	4	914	1971	11	1226	1135	166	3747	611	7	3661	8135
3eL_FOS	4	994	2198	NA	1371	1137	853	7213	1089	NA	6619	9734
3gH_FOS	4	208	581	NA	384	292	1	1896	345	5	1345	2725
3gM_FOS	4	471	1011	6	609	537	115	2969	591	1319	2933	4304
3gW_FOS	4	647	1335	NA	927	782	NA	3219	500	2	2851	5663
4aH_FOS	4	664	1386	14	901	703	37	191	65	77	248	781
4bS_ATF2	4	NA	NA	5	NA	NA	NA	NA	NA	1	NA	NA
5aH_FOS	4	266	641	NA	423	306	1	29	22	NA	22	119
5aP_FOS	4	2286	4863	5	3143	2541	NA	189	113	NA	159	1130
5dY_ATF7	4	9	17	23	34	23	NA	4	NA	1	NA	7
2aP_FOS	3	2047	4476	3	2989	2449	1	214	134	NA	210	989
2bM_JDP2	3	NA	1032	NA	NA	546	3906	59	2440	NA	NA	25963
2cP_FOS	3	3159	6953	1	4668	3609	NA	382	196	NA	303	1380
2cW_FOS	3	1028	2283	1	1568	1127	819	4295	927	14	4544	8578
2dD_FOS	3	493	1127	3	730	602	NA	34	25	NA	46	165
2gM_FOS	3	524	1187	11	912	663	3414	2723	484	811	3036	5426
3a*_FOS	3	776	1935	NA	1266	970	NA	103	46	NA	98	413
3aW_FOS	3	1289	3201	1	2060	1612	NA	244	130	NA	168	1096
3cG_FOS	3	2873	6525	10	4280	3487	NA	8273	1590	76	7260	17511
3cI_FOS	3	250	549	NA	445	279	1494	1328	231	NA	1464	2389
3cM_FOS	3	434	887	2	572	482	3490	2869	449	27	2105	4201
3dT_FOS	3	1092	2345	NA	1607	1272	NA	132	46	NA	59	349
3fG_FOS	3	3398	7136	7	4915	3716	581	21677	3295	3535	21130	36073
3gP_FOS	3	2076	4519	10	3113	2418	NA	210	116	1	199	957
4a*_FOS	3	240	580	NA	381	258	NA	22	23	NA	18	126
4aL_FOS	3	993	2274	NA	1511	1343	2	5993	1145	NA	5203	12129
4cG_FOS	3	2226	4950	2	3255	2522	NA	9741	1696	2	10414	18662
4dI_FOS	3	296	657	NA	381	371	NA	666	154	NA	1007	1506
4fG_FOS	3	1882	4081	NA	2697	2152	514	10143	1727	NA	10039	16821
4fS_FOS	3	882	1802	NA	1344	1059	5426	3805	648	NA	3631	6560
4gG_FOS	3	1910	4326	22	2665	1948	1	564	201	168	662	2432
5bV_FOS	3	284	585	5	364	251	2	1271	186	340	1390	1721
5d*_ATF7	3	10	32	16	4	23	1	1	NA	NA	NA	5
1bS_FOS	2	1214	3037	NA	1777	1481	NA	7245	1216	NA	6130	13289
1cS_JDP2	2	NA	4229	NA	NA	2192	NA	NA	8014	NA	1	84917
1dS_FOS	2	1469	3232	3	2225	1611	NA	1163	294	1	1439	3405
1eA_FOS	2	1459	3204	2	2019	1667	NA	36284	4738	1	28896	45873
1eK_FOS	2	459	1136	5	682	468	8720	2999	655	1273	3856	5428
1eL_FOS	2	1739	3483	NA	2313	1845	NA	13453	1927	NA	10680	21262
2aL_FOS	2	723	1494	3	1067	798	289	3727	557	181	3162	6745
2bW_FOS	2	621	1285	NA	870	749	NA	1206	220	NA	1369	3026
2dP_FOS	2	3756	7911	3	5507	4378	NA	355	166	NA	315	1643
2dT_JDP2	2	NA	3172	1	NA	1820	NA	NA	2246	1	NA	28492
2dV_FOS	2	1197	2779	3	1817	1655	NA	258	78	1	140	1106
2e*_JDP2	2	NA	412	2	NA	208	NA	NA	6	NA	NA	322
2fN_FOS	2	135	243	3	165	170	1056	1154	93	5	654	1316
2fP_FOS	2	2274	4894	13	3209	2652	1	217	101	1	251	1263
2gP_FOS	2	500	1133	NA	675	659	4	44	22	NA	36	172
3bT_FOS	2	1215	2496	NA	1768	1384	NA	11666	1604	NA	10714	20673
3cL_FOS	2	1514	3404	NA	2151	1706	30	6774	1157	NA	6250	12337
3cP_FOS	2	1386	3045	1	1949	1534	NA	224	92	NA	136	767
3cS_FOS	2	511	1091	NA	722	570	NA	2469	372	NA	1804	4108
3dA_FOS	2	819	1781	3	1179	918	NA	146	94	1	207	878
3fL_FOS	2	1181	2590	NA	1676	1450	NA	7584	1420	NA	7515	15133
3fP_JDP2	2	NA	4787	NA	NA	2450	281	2	2027	NA	NA	22916
3gP_JDP2	2	NA	6612	NA	NA	3420	NA	NA	305	NA	NA	2281
3gR_FOS	2	1852	3663	2	2616	1963	1877	18765	2607	2388	15885	28584
3gS_FOS	2	989	1908	NA	1282	1029	1	2227	421	7	2267	5098
4aL_JDP2	2	NA	3384	NA	NA	1739	5532	88	4858	NA	NA	52464
4cA_FOS	2	748	1776	5	1083	956	179	9262	1123	734	8101	13279
4cR_FOS	2	1433	3392	NA	2164	1721	263	12618	2246	617	11011	19110
4dG_FOS	2	2196	4709	2	3180	2548	NA	205	91	2	150	1108
4dK_FOS	2	296	617	2	414	389	NA	31	10	NA	12	109
4e*_FOS	2	383	841	NA	520	401	2	37	11	NA	26	198
4fL_FOS	2	865	1965	NA	1245	987	49	2921	514	NA	2870	5276
4fP_FOS	2	1016	2356	1	1509	1318	2	96	69	NA	90	383
5cN_ATF2	2	NA	NA	19	NA	NA	1	NA	NA	1	NA	NA
5dQ_FOS	2	28	103	NA	40	36	NA	4	1	NA	2	14
5dY_NFE2	2	5	NA	13	1	NA	NA	NA	NA	NA	NA	NA
1a*_FOS	1	85	112	2	98	56	3	3	2	NA	7	23
1b*_FOS	1	299	740	NA	434	341	NA	14	28	NA	42	144
1bP_FOS	1	1641	3532	1	2374	1849	NA	2536	338	NA	1702	5011
1cA_FOS	1	1281	2531	NA	1694	1304	NA	25594	3353	NA	19581	29154
1cP_FOS	1	2519	5299	2	3731	2933	NA	6971	1303	NA	8197	15416
1dA_FOS	1	1993	4448	4	2640	2256	17	9358	1620	21	8724	19165
1dD_FOS	1	548	1184	NA	773	622	NA	496	93	NA	477	1490
1dG_FOS	1	4520	10002	4	6670	5050	NA	2282	706	NA	2489	7047
1dH_FOS	1	264	637	3	446	375	NA	697	171	405	790	1748
1eC_FOS	1	746	1425	3	919	683	NA	14856	2316	330	13001	19119
1eI_FOS	1	364	829	NA	617	434	NA	1208	199	NA	1145	2784
1eP_FOS	1	1906	3807	1	2426	2069	NA	236	117	NA	254	1548
1eQ_FOS	1	597	1437	3	929	588	NA	4057	668	1	3778	6387
1fR_FOS	1	1613	3387	7	2471	1754	2	5820	1019	491	5435	10494
1gP_FOS	1	2915	5947	NA	3850	3197	NA	490	183	NA	320	1365
1gR_FOS	1	1532	3298	3	2261	1800	NA	21696	3145	3	20004	32724
2aA_FOS	1	1485	3355	5	2148	1719	NA	6530	1085	832	5499	12032
2bE_FOS	1	449	1101	NA	661	548	1	2734	496	NA	2980	5428
2bP_FOS	1	2306	5039	1	3232	2736	NA	230	146	NA	196	1364
2bV_FOS	1	934	1737	NA	1228	878	1	6204	1038	197	6195	8913
2cI_FOS	1	178	404	NA	223	187	NA	1052	231	3	1102	2514
2cN_FOS	1	293	694	NA	434	378	NA	2726	339	NA	2493	4032
2dA_FOS	1	1062	2241	NA	1576	1242	3	276	112	NA	447	1319
2dE_FOS	1	628	1461	1	1114	867	NA	68	58	NA	44	328
2dH_FOS	1	1036	2139	NA	1538	1188	NA	173	74	NA	76	1003
2dK_FOS	1	720	1549	NA	1030	881	NA	84	52	NA	75	409
2eA_FOS	1	878	2065	1	1358	1094	130	872	226	2	1199	2529
2eP_FOS	1	3396	7327	13	5008	3848	NA	358	199	2	381	1623
2eS_FOS	1	1367	3027	7	1918	1427	3	2682	533	1	2550	5571
2eT_FOS	1	407	947	NA	596	519	NA	1188	256	NA	1091	2923
2eV_FOS	1	1614	3626	2	2256	1883	NA	2244	452	1	2002	5127
2fL_FOS	1	981	2103	NA	1418	1101	NA	5164	878	NA	3913	9844
2fR_FOS	1	1269	2712	5	1769	1489	NA	8437	1452	1602	8854	15675
[truncated: 1,064 more rows]
